# Supplementary material for: Transcriptome and epigenome diversity and plasticity of muscle stem cells following transplantation
Source: PLoS Genet. 2020 Oct 30;16(10):e1009022. doi: 10.1371/journal.pgen.1009022 (PMC7657492; doi:10.1371/journal.pgen.1009022)
Supplement: S1 Data — (ZIP) [file pgen.1009022.s001.zip]

Archive with 7 entries (7 files):
- Fig S4_v3_BE.xlsx
- Fig S3_v3_BE.xlsx
- Fig S2_v3_BE.xlsx
- Fig 4_v3_BE.xlsx
- Fig 3_v3_BE.xlsx
- Fig 2_v3_BE.xlsx
- Fig 1_v3_BE.xlsx
