# Supplementary material for: Transcriptome and epigenome diversity and plasticity of muscle stem cells following transplantation
Source: PLoS Genet. 2020 Oct 30;16(10):e1009022. doi: 10.1371/journal.pgen.1009022 (PMC7657492; doi:10.1371/journal.pgen.1009022)
Supplement: S1 Data — (ZIP) [file pgen.1009022.s001.zip › Fig S4_v3_BE.xlsx]

## Sheet: Fig S4A
	Pre-graft_4_EOM_500cells_Exp1	Pre-graft_5_TA_500cells_Exp1	Pre-graft_1_EOM_500cells_Exp1	Pre-graft_5_EOM_500cells_Exp1	Pre-graft_1_TA_500cells_Exp1	Pre-graft_4_TA_500cells_Exp1	Pre-graft_5_TA_500cells_Exp2	Pre-graft_5_EOM_500cells_Exp2	Pre-graft_3_EOM_500cells_Exp2	Pre-graft_2_EOM_500cells_Exp2	Pre-graft_6_TA_500cells_Exp2	Pre-graft_3_TA_500cells_Exp1	Pre-graft_3_TA_500cells_Exp2	Pre-graft_4_EOM_500cells_Exp2	Pre-graft_1_EOM_500cells_Exp2	Pre-graft_3_EOM_500cells_Exp1	Pre-graft_1_TA_500cells_Exp2	Pre-graft_4_TA_500cells_Exp2	Pre-graft_2_TA_500cells_Exp2	Pre-graft_6_EOM_500cells_Exp2	Corrected_Graft_1_EOM_D21_2_100cells_Exp1	Corrected_Graft_3_EOM_D21_1_100cells_Exp1	Corrected_Graft_5_EOM_D21_1_105cells_Exp1	Corrected_Graft_4_EOM_D21_A_9cells_Exp2	Corrected_Graft_2_EOM_D21_A_35cells_Exp2	Corrected_Graft_6_EOM_D21_A_33cells_Exp2	Corrected_Graft_5_EOM_D21_A_60cells_Exp2	Corrected_Graft_3_EOM_D21_A_16cells_Exp2	Corrected_Graft_1_EOM_D21_A_46cells_Exp2
Pre-graft_4_EOM_500cells_Exp1	1	0.458139641084546	0.413674674242518	0.392292324108693	0.250694384849998	0.332518906199152	0.351027780274275	0.460275960811188	0.375091794463673	0.387787693981263	0.402198815057677	0.357712359323873	0.362318336529634	0.490569105105989	0.33146703891304	0.418955501802802	0.302358858805776	0.361925453870688	0.303071742865878	0.414251461613976	0.285493326582285	0.264481631484206	0.294399399246925	0.284845911592894	0.348789426322122	0.31330167801136	0.379097590946881	0.281093250762631	0.330336260796316
Pre-graft_5_TA_500cells_Exp1	0.458139641084546	1	0.379987165306183	0.475580268020943	0.40197468906447	0.35515512220905	0.40493493835682	0.39317359171661	0.407509232412371	0.3773368910912	0.389156023090082	0.423807717905157	0.478863357632686	0.496404366501287	0.39126903197915	0.426501900365961	0.417751914839282	0.500954623808524	0.381639005831764	0.446477328052206	0.383024600826065	0.407059646416073	0.439133543176241	0.395094935635808	0.377725473491829	0.45794711572919	0.472663678288895	0.420891241932081	0.31973470089548
Pre-graft_1_EOM_500cells_Exp1	0.413674674242518	0.379987165306183	1	0.394913111912044	0.223736472770487	0.326110055751411	0.345946061557965	0.538128856328555	0.323893283812715	0.320762837656554	0.257923947546824	0.334422708016387	0.318033038794702	0.500163608283045	0.330130199216259	0.43853876985143	0.175466068329367	0.395081963849938	0.253940099091485	0.485928584355028	0.31697454000289	0.341485070803947	0.253991295661551	0.428737672976655	0.200356558430829	0.362747551653223	0.384950066243482	0.276922776812207	0.361602567754482
Pre-graft_5_EOM_500cells_Exp1	0.392292324108693	0.475580268020943	0.394913111912044	1	0.367855313796602	0.303333417382515	0.320408614726684	0.550873379670687	0.357770584199595	0.333553144520612	0.323888443103518	0.287195918283845	0.305404466891691	0.464422752965213	0.356207879177896	0.481713693362237	0.287642684840028	0.512653308267911	0.332054000390294	0.457133083792674	0.292598626690767	0.379130781247545	0.427047983658246	0.408640249926963	0.212435876927836	0.323256648608405	0.357672528630451	0.354947241743504	0.176257900790059
Pre-graft_1_TA_500cells_Exp1	0.250694384849998	0.40197468906447	0.223736472770487	0.367855313796602	1	0.283949865237445	0.439498277758912	0.254048682068799	0.38116645695838	0.133869883818746	0.407734936709488	0.252323288314153	0.228301428295071	0.33491518202135	0.244890509190036	0.272657560782582	0.291236833562652	0.302281589163789	0.348587390399482	0.253101986751214	0.312816935282005	0.258700131418833	0.387545985502113	0.352182477419648	0.226692767764679	0.371768319450066	0.358055838995666	0.416301567393493	0.262938528089055
Pre-graft_4_TA_500cells_Exp1	0.332518906199152	0.35515512220905	0.326110055751411	0.303333417382515	0.283949865237445	1	0.351867582241135	0.384536289303744	0.341468685744867	0.213180058159274	0.215188637401323	0.344323888700924	0.338208449132299	0.424422564043843	0.294482829157291	0.265130766625778	0.242619952233088	0.373754989919813	0.221377750515647	0.338434394223662	0.290719627743451	0.41381458671385	0.232875727089852	0.329181600773837	0.287429970786648	0.445381808442837	0.366801237831869	0.427255827883878	0.349241376686187
Pre-graft_5_TA_500cells_Exp2	0.351027780274275	0.40493493835682	0.345946061557965	0.320408614726684	0.439498277758912	0.351867582241135	1	0.308234944256089	0.26833301737885	0.380121109935545	0.398773805535718	0.374941876271917	0.383842429779129	0.365933435072818	0.331130054087503	0.412420462742984	0.351601980941202	0.427408076200478	0.357162624178264	0.415261604415327	0.453844050392658	0.318248620974203	0.438328950810947	0.355940683612547	0.380974701124189	0.429582260319128	0.436570611188001	0.39133701591203	0.357596440652812
Pre-graft_5_EOM_500cells_Exp2	0.460275960811188	0.39317359171661	0.538128856328555	0.550873379670687	0.254048682068799	0.384536289303744	0.308234944256089	1	0.283856282301252	0.424087243649933	0.356821711558394	0.38952047804049	0.36447613503527	0.592533455187374	0.40088885196273	0.451636135937253	0.161331292513723	0.476479493024681	0.368191611393115	0.382989579364267	0.232685043197718	0.320342551474047	0.337535904610685	0.280183976192409	0.164750285313274	0.38383421609463	0.42897855332986	0.327145136991406	0.296488397384022
Pre-graft_3_EOM_500cells_Exp2	0.375091794463673	0.407509232412371	0.323893283812715	0.357770584199595	0.38116645695838	0.341468685744867	0.26833301737885	0.283856282301252	1	0.366762326314204	0.354529287032469	0.293894150998109	0.335555141754074	0.324526384478193	0.34300130729704	0.292393415295397	0.350015919208149	0.323820276737696	0.357313196419892	0.334633797339667	0.354342556129719	0.233926979049702	0.296992711280059	0.384346674064789	0.23198522892802	0.357149853716446	0.303002341726741	0.368655777258082	0.336434844132179
Pre-graft_2_EOM_500cells_Exp2	0.387787693981263	0.3773368910912	0.320762837656554	0.333553144520612	0.133869883818746	0.213180058159274	0.380121109935545	0.424087243649933	0.366762326314204	1	0.207829453838995	0.3326380208943	0.258375092857924	0.367689868790462	0.359173337610826	0.415646124370791	0.256287072099589	0.337817287074841	0.362589502881301	0.412994348897651	0.21117122847033	0.278489471638187	0.3365301974177	0.25386589291768	0.221847008015788	0.235182534740892	0.391703323467512	0.226466533716927	0.25765455273323
Pre-graft_6_TA_500cells_Exp2	0.402198815057677	0.389156023090082	0.257923947546824	0.323888443103518	0.407734936709488	0.215188637401323	0.398773805535718	0.356821711558394	0.354529287032469	0.207829453838995	1	0.380698888094059	0.229076540084609	0.365408485383754	0.219731264801376	0.290083793607235	0.331543139042911	0.366878585430491	0.380453196559172	0.224927397176254	0.408418069833484	0.366113711942168	0.461289648405716	0.316425012141472	0.405565416445073	0.423310553496009	0.443257014378692	0.454290001371211	0.32820284176754
Pre-graft_3_TA_500cells_Exp1	0.357712359323873	0.423807717905157	0.334422708016387	0.287195918283845	0.252323288314153	0.344323888700924	0.374941876271917	0.38952047804049	0.293894150998109	0.3326380208943	0.380698888094059	1	0.385683950410569	0.325917596895277	0.316089137345242	0.369188192733551	0.312684341133942	0.463438298190875	0.340294832880749	0.320173721705836	0.39007266992189	0.394037814122173	0.397658697586487	0.366628278552094	0.302669820756346	0.431794907344564	0.494031627312102	0.426159824980875	0.374317625934985
Pre-graft_3_TA_500cells_Exp2	0.362318336529634	0.478863357632686	0.318033038794702	0.305404466891691	0.228301428295071	0.338208449132299	0.383842429779129	0.36447613503527	0.335555141754074	0.258375092857924	0.229076540084609	0.385683950410569	1	0.472736924550903	0.377808035145256	0.290413704137668	0.310368417549875	0.407431761573797	0.304326028925836	0.284440435776894	0.318892820006173	0.255930179882659	0.288433792870302	0.397510441652996	0.225062428740069	0.396766210172598	0.422760067076621	0.330880189987571	0.356156733777414
Pre-graft_4_EOM_500cells_Exp2	0.490569105105989	0.496404366501287	0.500163608283045	0.464422752965213	0.33491518202135	0.424422564043843	0.365933435072818	0.592533455187374	0.324526384478193	0.367689868790462	0.365408485383754	0.325917596895277	0.472736924550903	1	0.526468865903588	0.529585923249209	0.288578125841326	0.510213606852884	0.385339229985191	0.418553867066028	0.265605974344383	0.348837788097078	0.417555807906755	0.286322836903595	0.311005946332919	0.339506674772867	0.461478697995588	0.407917047771456	0.42759029142154
Pre-graft_1_EOM_500cells_Exp2	0.33146703891304	0.39126903197915	0.330130199216259	0.356207879177896	0.244890509190036	0.294482829157291	0.331130054087503	0.40088885196273	0.34300130729704	0.359173337610826	0.219731264801376	0.316089137345242	0.377808035145256	0.526468865903588	1	0.366013658323738	0.271782324411211	0.426914035256137	0.268900069296354	0.367749514172407	0.275890569460197	0.311279688287897	0.35382795600458	0.356757154706432	0.318630598901143	0.377916840870901	0.345057971039196	0.251474003032919	0.333770816251757
Pre-graft_3_EOM_500cells_Exp1	0.418955501802802	0.426501900365961	0.43853876985143	0.481713693362237	0.272657560782582	0.265130766625778	0.412420462742984	0.451636135937253	0.292393415295397	0.415646124370791	0.290083793607235	0.369188192733551	0.290413704137668	0.529585923249209	0.366013658323738	1	0.223686081791859	0.399821287592474	0.279463649512198	0.497263369322487	0.199111419680144	0.275278460708485	0.300162775585858	0.280819021059587	0.408001180074369	0.286035248664448	0.414981652020399	0.392454880668636	0.249609710256103
Pre-graft_1_TA_500cells_Exp2	0.302358858805776	0.417751914839282	0.175466068329367	0.287642684840028	0.291236833562652	0.242619952233088	0.351601980941202	0.161331292513723	0.350015919208149	0.256287072099589	0.331543139042911	0.312684341133942	0.310368417549875	0.288578125841326	0.271782324411211	0.223686081791859	1	0.341942754616733	0.244085365634757	0.193036783071088	0.427728225176796	0.371156542114078	0.397954822555849	0.534547764680689	0.35382678043065	0.395563666473112	0.418379477277066	0.438570073073448	0.276447870714594
Pre-graft_4_TA_500cells_Exp2	0.361925453870688	0.500954623808524	0.395081963849938	0.512653308267911	0.302281589163789	0.373754989919813	0.427408076200478	0.476479493024681	0.323820276737696	0.337817287074841	0.366878585430491	0.463438298190875	0.407431761573797	0.510213606852884	0.426914035256137	0.399821287592474	0.341942754616733	1	0.369147784228205	0.394749150201284	0.306304258576606	0.382945454754131	0.440227641433386	0.379697308101516	0.307489149970876	0.440074548519244	0.468133098606181	0.432922977839594	0.323878660276647
Pre-graft_2_TA_500cells_Exp2	0.303071742865878	0.381639005831764	0.253940099091485	0.332054000390294	0.348587390399482	0.221377750515647	0.357162624178264	0.368191611393115	0.357313196419892	0.362589502881301	0.380453196559172	0.340294832880749	0.304326028925836	0.385339229985191	0.268900069296354	0.279463649512198	0.244085365634757	0.369147784228205	1	0.305420773923315	0.371664050992821	0.401091112660481	0.374855683587134	0.434575400475738	0.355898559442785	0.397998848979239	0.428567185683876	0.419529639852399	0.350009035588866
Pre-graft_6_EOM_500cells_Exp2	0.414251461613976	0.446477328052206	0.485928584355028	0.457133083792674	0.253101986751214	0.338434394223662	0.415261604415327	0.382989579364267	0.334633797339667	0.412994348897651	0.224927397176254	0.320173721705836	0.284440435776894	0.418553867066028	0.367749514172407	0.497263369322487	0.193036783071088	0.394749150201284	0.305420773923315	1	0.231803459973186	0.329057126469992	0.346296652806628	0.342098233819877	0.151504996094809	0.297886260058728	0.320160490264022	0.231106507812765	0.273955699632828
Corrected_Graft_1_EOM_D21_2_100cells_Exp1	0.285493326582285	0.383024600826065	0.31697454000289	0.292598626690767	0.312816935282005	0.290719627743451	0.453844050392658	0.232685043197718	0.354342556129719	0.21117122847033	0.408418069833484	0.39007266992189	0.318892820006173	0.265605974344383	0.275890569460197	0.199111419680144	0.427728225176796	0.306304258576606	0.371664050992821	0.231803459973186	1	0.471703749650488	0.487610212858725	0.469356088150332	0.429448575118125	0.507774615869976	0.45885551511338	0.480888422324798	0.404185775233396
Corrected_Graft_3_EOM_D21_1_100cells_Exp1	0.264481631484206	0.407059646416073	0.341485070803947	0.379130781247545	0.258700131418833	0.41381458671385	0.318248620974203	0.320342551474047	0.233926979049702	0.278489471638187	0.366113711942168	0.394037814122173	0.255930179882659	0.348837788097078	0.311279688287897	0.275278460708485	0.371156542114078	0.382945454754131	0.401091112660481	0.329057126469992	0.471703749650488	1	0.509455012396993	0.458153563996181	0.42845231026842	0.355123531769146	0.53964822543816	0.446501338778685	0.425373782754093
Corrected_Graft_5_EOM_D21_1_105cells_Exp1	0.294399399246925	0.439133543176241	0.253991295661551	0.427047983658246	0.387545985502113	0.232875727089852	0.438328950810947	0.337535904610685	0.296992711280059	0.3365301974177	0.461289648405716	0.397658697586487	0.288433792870302	0.417555807906755	0.35382795600458	0.300162775585858	0.397954822555849	0.440227641433386	0.374855683587134	0.346296652806628	0.487610212858725	0.509455012396993	1	0.451754051259267	0.344170760733649	0.504331185162399	0.432382277194174	0.516244628911206	0.351971283352831
Corrected_Graft_4_EOM_D21_A_9cells_Exp2	0.284845911592894	0.395094935635808	0.428737672976655	0.408640249926963	0.352182477419648	0.329181600773837	0.355940683612547	0.280183976192409	0.384346674064789	0.25386589291768	0.316425012141472	0.366628278552094	0.397510441652996	0.286322836903595	0.356757154706432	0.280819021059587	0.534547764680689	0.379697308101516	0.434575400475738	0.342098233819877	0.469356088150332	0.458153563996181	0.451754051259267	1	0.41611286867207	0.456859877482545	0.463398399564447	0.426743930047731	0.396258200516024
Corrected_Graft_2_EOM_D21_A_35cells_Exp2	0.348789426322122	0.377725473491829	0.200356558430829	0.212435876927836	0.226692767764679	0.287429970786648	0.380974701124189	0.164750285313274	0.23198522892802	0.221847008015788	0.405565416445073	0.302669820756346	0.225062428740069	0.311005946332919	0.318630598901143	0.408001180074369	0.35382678043065	0.307489149970876	0.355898559442785	0.151504996094809	0.429448575118125	0.42845231026842	0.344170760733649	0.41611286867207	1	0.310370481739532	0.383183172439179	0.44986273946344	0.229455689390255
Corrected_Graft_6_EOM_D21_A_33cells_Exp2	0.31330167801136	0.45794711572919	0.362747551653223	0.323256648608405	0.371768319450066	0.445381808442837	0.429582260319128	0.38383421609463	0.357149853716446	0.235182534740892	0.423310553496009	0.431794907344564	0.396766210172598	0.339506674772867	0.377916840870901	0.286035248664448	0.395563666473112	0.440074548519244	0.397998848979239	0.297886260058728	0.507774615869976	0.355123531769146	0.504331185162399	0.456859877482545	0.310370481739532	1	0.487625023268917	0.544370522204434	0.447710108288063
Corrected_Graft_5_EOM_D21_A_60cells_Exp2	0.379097590946881	0.472663678288895	0.384950066243482	0.357672528630451	0.358055838995666	0.366801237831869	0.436570611188001	0.42897855332986	0.303002341726741	0.391703323467512	0.443257014378692	0.494031627312102	0.422760067076621	0.461478697995588	0.345057971039196	0.414981652020399	0.418379477277066	0.468133098606181	0.428567185683876	0.320160490264022	0.45885551511338	0.53964822543816	0.432382277194174	0.463398399564447	0.383183172439179	0.487625023268917	1	0.534937852433701	0.384564109928877
Corrected_Graft_3_EOM_D21_A_16cells_Exp2	0.281093250762631	0.420891241932081	0.276922776812207	0.354947241743504	0.416301567393493	0.427255827883878	0.39133701591203	0.327145136991406	0.368655777258082	0.226466533716927	0.454290001371211	0.426159824980875	0.330880189987571	0.407917047771456	0.251474003032919	0.392454880668636	0.438570073073448	0.432922977839594	0.419529639852399	0.231106507812765	0.480888422324798	0.446501338778685	0.516244628911206	0.426743930047731	0.44986273946344	0.544370522204434	0.534937852433701	1	0.388640075706826
Corrected_Graft_1_EOM_D21_A_46cells_Exp2	0.330336260796316	0.31973470089548	0.361602567754482	0.176257900790059	0.262938528089055	0.349241376686187	0.357596440652812	0.296488397384022	0.336434844132179	0.25765455273323	0.32820284176754	0.374317625934985	0.356156733777414	0.42759029142154	0.333770816251757	0.249609710256103	0.276447870714594	0.323878660276647	0.350009035588866	0.273955699632828	0.404185775233396	0.425373782754093	0.351971283352831	0.396258200516024	0.229455689390255	0.447710108288063	0.384564109928877	0.388640075706826	1

## Sheet: Fig S4B_MYOD1_Methylation
Enhancer	Gene	Group	DNA methylation level
chr7:46351951-46354200	Myod1 ENSMUSG00000009471	Pre graft TA	34.2857142857143
chr7:46351951-46354200	Myod1 ENSMUSG00000009471	Pre graft EOM	54.6781789638933
chr7:46351951-46354200	Myod1 ENSMUSG00000009471	Corrected post graft EOM	59.7474747474747

## Sheet: Fig S4B_MYOD1_Transcription
Gene	ID	Sample	Log2 count	Group
Myod1	ENSMUSG00000009471	Pre_Graft_1_EOM_Exp2	8.564905	Pre Graft EOM
Myod1	ENSMUSG00000009471	Pre_Graft_5_EOM_Exp2	7.990034	Pre Graft EOM
Myod1	ENSMUSG00000009471	Pre_Graft_3_EOM_Exp1	7.8314934	Pre Graft EOM
Myod1	ENSMUSG00000009471	Pre_Graft_2_EOM_Exp2	7.6344366	Pre Graft EOM
Myod1	ENSMUSG00000009471	Pre_Graft_6_EOM_Exp2	8.755242	Pre Graft EOM
Myod1	ENSMUSG00000009471	Pre_Graft_4_EOM_Exp1	6.9088225	Pre Graft EOM
Myod1	ENSMUSG00000009471	Pre_Graft_5_EOM_Exp1	7.20098	Pre Graft EOM
Myod1	ENSMUSG00000009471	Pre_Graft_4_EOM_Exp2	8.446042	Pre Graft EOM
Myod1	ENSMUSG00000009471	Pre_Graft_1_TA_Exp2	9.773123	Pre Graft TA
Myod1	ENSMUSG00000009471	Pre_Graft_5_TA_Exp2	10.568844	Pre Graft TA
Myod1	ENSMUSG00000009471	Pre_Graft_3_TA_Exp1	10.190578	Pre Graft TA
Myod1	ENSMUSG00000009471	Pre_Graft_2_TA_Exp2	9.991459	Pre Graft TA
Myod1	ENSMUSG00000009471	Pre_Graft_6_TA_Exp2	10.203652	Pre Graft TA
Myod1	ENSMUSG00000009471	Pre_Graft_4_TA_Exp1	8.919444	Pre Graft TA
Myod1	ENSMUSG00000009471	Pre_Graft_3_TA_Exp2	10.077826	Pre Graft TA
Myod1	ENSMUSG00000009471	Pre_Graft_4_TA_Exp2	9.805594	Pre Graft TA
Myod1	ENSMUSG00000009471	Corrected_Graft_1_EOM_Exp2	9.64175731428571	Corrected Post Graft EOM
Myod1	ENSMUSG00000009471	Corrected_Graft_5_EOM_Exp2	9.08430451428571	Corrected Post Graft EOM
Myod1	ENSMUSG00000009471	Corrected_Graft_2_EOM_Exp2	10.3860858142857	Corrected Post Graft EOM
Myod1	ENSMUSG00000009471	Corrected_Graft_6_EOM_Exp2	8.62234191428571	Corrected Post Graft EOM
Myod1	ENSMUSG00000009471	Corrected_Graft_4_EOM_Exp2	4.93855601428571	Corrected Post Graft EOM
Myod1	ENSMUSG00000009471	Corrected_Graft_4_EOM_Exp1	11.2132475142857	Corrected Post Graft EOM
Myod1	ENSMUSG00000009471	Corrected_Graft_3_EOM_Exp2	8.43628621428571	Corrected Post Graft EOM

## Sheet: Fig S4B_PITX2_Methylation
Enhancer	Gene	Group	DNA methylation level
chr3:129202801-129203700	Pitx2 ENSMUSG00000028023	Pre graft TA	78.7439049693952
chr3:129202801-129203700	Pitx2 ENSMUSG00000028023	Pre graft EOM	17.3894557823129
chr3:129202801-129203700	Pitx2 ENSMUSG00000028023	Corrected post graft EOM	75.9661271916174

## Sheet: Fig S4B_PITX2_Transcription
Gene	ID	Sample	Log2 count	Group
Pitx2	ENSMUSG00000028023	Pre_Graft_1_EOM_Exp2	6.475735	Pre Graft EOM
Pitx2	ENSMUSG00000028023	Pre_Graft_5_EOM_Exp2	6.777149	Pre Graft EOM
Pitx2	ENSMUSG00000028023	Pre_Graft_3_EOM_Exp1	5.643126	Pre Graft EOM
Pitx2	ENSMUSG00000028023	Pre_Graft_2_EOM_Exp2	5.9604225	Pre Graft EOM
Pitx2	ENSMUSG00000028023	Pre_Graft_6_EOM_Exp2	6.830998	Pre Graft EOM
Pitx2	ENSMUSG00000028023	Pre_Graft_4_EOM_Exp1	6.19762	Pre Graft EOM
Pitx2	ENSMUSG00000028023	Pre_Graft_5_EOM_Exp1	6.2477746	Pre Graft EOM
Pitx2	ENSMUSG00000028023	Pre_Graft_4_EOM_Exp2	6.633212	Pre Graft EOM
Pitx2	ENSMUSG00000028023	Pre_Graft_1_TA_Exp2	4.7160335	Pre Graft TA
Pitx2	ENSMUSG00000028023	Pre_Graft_5_TA_Exp2	5.2453256	Pre Graft TA
Pitx2	ENSMUSG00000028023	Pre_Graft_3_TA_Exp1	4.6993937	Pre Graft TA
Pitx2	ENSMUSG00000028023	Pre_Graft_2_TA_Exp2	5.1745496	Pre Graft TA
Pitx2	ENSMUSG00000028023	Pre_Graft_6_TA_Exp2	4.581476	Pre Graft TA
Pitx2	ENSMUSG00000028023	Pre_Graft_4_TA_Exp1	5.0773797	Pre Graft TA
Pitx2	ENSMUSG00000028023	Pre_Graft_3_TA_Exp2	5.2405553	Pre Graft TA
Pitx2	ENSMUSG00000028023	Pre_Graft_4_TA_Exp2	5.022986	Pre Graft TA
Pitx2	ENSMUSG00000028023	Corrected_Graft_1_EOM_Exp2	5.82870282214286	Corrected Post Graft EOM
Pitx2	ENSMUSG00000028023	Corrected_Graft_5_EOM_Exp2	6.98693002214286	Corrected Post Graft EOM
Pitx2	ENSMUSG00000028023	Corrected_Graft_2_EOM_Exp2	4.81138942214286	Corrected Post Graft EOM
Pitx2	ENSMUSG00000028023	Corrected_Graft_6_EOM_Exp2	7.98067322214286	Corrected Post Graft EOM
Pitx2	ENSMUSG00000028023	Corrected_Graft_4_EOM_Exp2	5.99903332214286	Corrected Post Graft EOM
Pitx2	ENSMUSG00000028023	Corrected_Graft_4_EOM_Exp1	10.9144225221429	Corrected Post Graft EOM
Pitx2	ENSMUSG00000028023	Corrected_Graft_3_EOM_Exp2	4.63381662214286	Corrected Post Graft EOM

## Sheet: Fig S4C_HoxB
Position	Location	DNA methylation level
96192500	Pre Graft EOM	8.94827313651359
96197500	Pre Graft EOM	9.57553688141923
96202500	Pre Graft EOM	4.48168304050657
96207500	Pre Graft EOM	33.3884479717813
96212500	Pre Graft EOM	71.1088441786971
96217500	Pre Graft EOM	71.6520013802622
96222500	Pre Graft EOM	70.687454654846
96227500	Pre Graft EOM	62.4824016563147
96232500	Pre Graft EOM	71.2677527151211
96237500	Pre Graft EOM	48.8466350265549
96242500	Pre Graft EOM	32.962962962963
96247500	Pre Graft EOM	68.8211310011858
96252500	Pre Graft EOM	2.26210828669845
96257500	Pre Graft EOM	7.71919551477141
96262500	Pre Graft EOM	5.15992646496747
96267500	Pre Graft EOM	7.11053153455114
96272500	Pre Graft EOM	5.21761619054852
96277500	Pre Graft EOM	8.43425694602165
96282500	Pre Graft EOM	8.00094671474864
96287500	Pre Graft EOM	4.08592445230376
96292500	Pre Graft EOM	7.28943312784776
96297500	Pre Graft EOM	3.62820512820513
96302500	Pre Graft EOM	7.70770675857402
96307500	Pre Graft EOM	30.1808431808432
96312500	Pre Graft EOM	11.0307494243898
96317500	Pre Graft EOM	7.21336534641562
96322500	Pre Graft EOM	2.10752848683883
96327500	Pre Graft EOM	6.45274612665917
96332500	Pre Graft EOM	5.48619813422445
96337500	Pre Graft EOM	21.6767676767677
96342500	Pre Graft EOM	1.99486313291987
96347500	Pre Graft EOM	4.15908796870922
96352500	Pre Graft EOM	4.11484201062396
96357500	Pre Graft EOM	45.7440476190476
96362500	Pre Graft EOM	54.8321123321123
96367500	Pre Graft EOM	3.14101122695993
96372500	Pre Graft EOM	24.0093582887701
96192500	Pre Graft TA	4.30240800773751
96197500	Pre Graft TA	5.56498474273297
96202500	Pre Graft TA	4.92308195220817
96207500	Pre Graft TA	39.7252077424491
96212500	Pre Graft TA	60.989880952381
96217500	Pre Graft TA	69.5001269732452
96222500	Pre Graft TA	59.037883899726
96227500	Pre Graft TA	57.3658233768528
96232500	Pre Graft TA	55.6601689210385
96237500	Pre Graft TA	48.4059982017498
96242500	Pre Graft TA	19.9368686868687
96247500	Pre Graft TA	87.4702984642133
96252500	Pre Graft TA	10.635362828898
96257500	Pre Graft TA	14.0013952044027
96262500	Pre Graft TA	29.1381226040008
96267500	Pre Graft TA	50.335275116144
96272500	Pre Graft TA	9.03099192864242
96277500	Pre Graft TA	4.9822818487593
96282500	Pre Graft TA	10.8089320058167
96287500	Pre Graft TA	3.48380501625938
96292500	Pre Graft TA	11.5345160791589
96297500	Pre Graft TA	4.39682405529262
96302500	Pre Graft TA	11.0232794610381
96307500	Pre Graft TA	38.0261481428714
96312500	Pre Graft TA	16.2806948843024
96317500	Pre Graft TA	4.5342199684988
96322500	Pre Graft TA	5.96707818930041
96327500	Pre Graft TA	3.97503730837064
96332500	Pre Graft TA	22.6540988942226
96337500	Pre Graft TA	32.6951058201058
96342500	Pre Graft TA	18.0804843304843
96347500	Pre Graft TA	24.2553171388115
96352500	Pre Graft TA	8.45401170947918
96357500	Pre Graft TA	70.4081632653061
96362500	Pre Graft TA	48.8015873015873
96367500	Pre Graft TA	7.7371477259909
96372500	Pre Graft TA	27.7626262626263
96192500	Corrected Post Graft EOM	3.79640692867267
96197500	Corrected Post Graft EOM	0.731005065003293
96202500	Corrected Post Graft EOM	3.57610817435203
96207500	Corrected Post Graft EOM	32.2712207572121
96212500	Corrected Post Graft EOM	58.4893722018722
96217500	Corrected Post Graft EOM	58.3123179642288
96222500	Corrected Post Graft EOM	64.2446579457858
96227500	Corrected Post Graft EOM	46.1663284273578
96232500	Corrected Post Graft EOM	42.8862067720763
96237500	Corrected Post Graft EOM	25.3967322484049
96242500	Corrected Post Graft EOM	0
96247500	Corrected Post Graft EOM	68.9958909273057
96252500	Corrected Post Graft EOM	8.19589761456047
96257500	Corrected Post Graft EOM	3.16059248860001
96262500	Corrected Post Graft EOM	39.5518882292552
96267500	Corrected Post Graft EOM	0
96272500	Corrected Post Graft EOM	10.9325885533024
96277500	Corrected Post Graft EOM	0.884633612992623
96282500	Corrected Post Graft EOM	4.89580658486281
96287500	Corrected Post Graft EOM	5.40011872197734
96292500	Corrected Post Graft EOM	10.4937958824285
96297500	Corrected Post Graft EOM	6.36820179683261
96302500	Corrected Post Graft EOM	11.9864840993252
96307500	Corrected Post Graft EOM	34.4395250357742
96312500	Corrected Post Graft EOM	18.9914681899067
96317500	Corrected Post Graft EOM	0
96322500	Corrected Post Graft EOM	8.04897711790019
96327500	Corrected Post Graft EOM	3.00590533740044
96332500	Corrected Post Graft EOM	4.46501079787366
96337500	Corrected Post Graft EOM	22.6273148148148
96342500	Corrected Post Graft EOM	17.8570765699442
96347500	Corrected Post Graft EOM	31.2614326349436
96352500	Corrected Post Graft EOM	8.50194824830045
96357500	Corrected Post Graft EOM	55.1303854875283
96362500	Corrected Post Graft EOM	49.0396825396825
96367500	Corrected Post Graft EOM	5.38084774460324
96372500	Corrected Post Graft EOM	0

## Sheet: Fig S4C_HoxC
Position	Location	DNA methylation level
102917500	Pre Graft EOM	9.93191721132898
102922500	Pre Graft EOM	1.54721429591371
102927500	Pre Graft EOM	8.19723036085443
102932500	Pre Graft EOM	9.20412377493416
102937500	Pre Graft EOM	3.09474250034661
102942500	Pre Graft EOM	4.36413259942672
102947500	Pre Graft EOM	19.2268226348096
102952500	Pre Graft EOM	4.53673743827196
102957500	Pre Graft EOM	4.74126889813164
102962500	Pre Graft EOM	7.27922679579204
102967500	Pre Graft EOM	12.5450416246462
102972500	Pre Graft EOM	6.20950127132923
102977500	Pre Graft EOM	11.553345058088
102982500	Pre Graft EOM	6.08227321397954
102987500	Pre Graft EOM	20.9833135037739
102992500	Pre Graft EOM	4.93758814456278
102997500	Pre Graft EOM	11.1255945923129
103002500	Pre Graft EOM	56.4214824436066
103007500	Pre Graft EOM	8.67521367521368
103012500	Pre Graft EOM	27.8582225253226
103017500	Pre Graft EOM	64.1542231459038
103027500	Pre Graft EOM	27.3889800130143
103032500	Pre Graft EOM	7.26020324704535
103037500	Pre Graft EOM	28.0910210479176
102917500	Pre Graft TA	16.3826834714993
102922500	Pre Graft TA	6.61964085045832
102927500	Pre Graft TA	20.3425807672296
102932500	Pre Graft TA	43.5366046867612
102937500	Pre Graft TA	28.4950940939691
102942500	Pre Graft TA	6.55257936507937
102947500	Pre Graft TA	6.7237441115806
102952500	Pre Graft TA	11.1521260046668
102957500	Pre Graft TA	2.11828102453102
102962500	Pre Graft TA	2.28174603174603
102967500	Pre Graft TA	1.6399217221135
102972500	Pre Graft TA	4.8143315018315
102977500	Pre Graft TA	0.907544836116265
102982500	Pre Graft TA	2.84206950331612
102987500	Pre Graft TA	22.6223257413408
102992500	Pre Graft TA	29.380693879651
102997500	Pre Graft TA	21.4760548093881
103002500	Pre Graft TA	12.7514776889777
103007500	Pre Graft TA	30.1809422134625
103012500	Pre Graft TA	39.015354740048
103017500	Pre Graft TA	68.5960222550261
103027500	Pre Graft TA	56.7729700854701
103032500	Pre Graft TA	25.7089450404668
103037500	Pre Graft TA	34.559070179075
102917500	Corrected Post Graft EOM	13.7026192828144
102922500	Corrected Post Graft EOM	0
102927500	Corrected Post Graft EOM	3.57654101799652
102932500	Corrected Post Graft EOM	35.3434387544648
102937500	Corrected Post Graft EOM	3.13959081747692
102942500	Corrected Post Graft EOM	1.81680912614921
102947500	Corrected Post Graft EOM	0
102952500	Corrected Post Graft EOM	6.25471271836467
102957500	Corrected Post Graft EOM	0.593449599673081
102962500	Corrected Post Graft EOM	12.4032032964997
102967500	Corrected Post Graft EOM	8.87737663636883
102972500	Corrected Post Graft EOM	11.6842139182656
102977500	Corrected Post Graft EOM	22.9606281004231
102982500	Corrected Post Graft EOM	9.3742093938717
102987500	Corrected Post Graft EOM	18.7284765349916
102992500	Corrected Post Graft EOM	23.8785001205567
102997500	Corrected Post Graft EOM	4.65029036523516
103002500	Corrected Post Graft EOM	48.8340738367912
103007500	Corrected Post Graft EOM	21.6667862305566
103012500	Corrected Post Graft EOM	35.3161502885434
103017500	Corrected Post Graft EOM	56.9528988665467
103027500	Corrected Post Graft EOM	63.166930334887
103032500	Corrected Post Graft EOM	0
103037500	Corrected Post Graft EOM	59.4185892831593

## Sheet: Fig S4C_HoxD
Position	Location	DNA methylation level
74667500	Pre Graft EOM	3.09684033561461
74672500	Pre Graft EOM	17.3981082948084
74677500	Pre Graft EOM	2.38695353233066
74682500	Pre Graft EOM	2.70538203356186
74687500	Pre Graft EOM	4.51745289817562
74692500	Pre Graft EOM	3.64245128730404
74697500	Pre Graft EOM	6.59726850255855
74702500	Pre Graft EOM	8.87873215718206
74707500	Pre Graft EOM	1.94228532717775
74712500	Pre Graft EOM	6.99626135692695
74717500	Pre Graft EOM	38.1277777777778
74722500	Pre Graft EOM	19.5061728395062
74727500	Pre Graft EOM	10.8311155869877
74732500	Pre Graft EOM	3.88075435154418
74737500	Pre Graft EOM	8.02325260504984
74742500	Pre Graft EOM	20.0224898558232
74747500	Pre Graft EOM	6.16320061111728
74752500	Pre Graft EOM	17.981224693969
74757500	Pre Graft EOM	72
74762500	Pre Graft EOM	8.5066208681924
74767500	Pre Graft EOM	71.1038961038961
74667500	Pre Graft TA	2.34706637754894
74672500	Pre Graft TA	19.3506968506968
74677500	Pre Graft TA	6.71413239772108
74682500	Pre Graft TA	3.13557774483999
74687500	Pre Graft TA	6.49009802458078
74692500	Pre Graft TA	2.55110514103015
74697500	Pre Graft TA	7.3707200677742
74702500	Pre Graft TA	12.8839831863558
74707500	Pre Graft TA	1.71045159015084
74712500	Pre Graft TA	2.49004753416518
74717500	Pre Graft TA	20.0324920177861
74722500	Pre Graft TA	20.5704475836055
74727500	Pre Graft TA	17.521199770449
74732500	Pre Graft TA	10.8506653556869
74737500	Pre Graft TA	11.0267120300368
74742500	Pre Graft TA	20.7041343669251
74747500	Pre Graft TA	7.91995128813077
74752500	Pre Graft TA	13.1523210679993
74757500	Pre Graft TA	52.0512820512821
74762500	Pre Graft TA	7.31336745624653
74767500	Pre Graft TA	73.6388888888889
74667500	Corrected Post Graft EOM	0
74672500	Corrected Post Graft EOM	25.4933978066162
74677500	Corrected Post Graft EOM	0
74682500	Corrected Post Graft EOM	3.32964271463752
74687500	Corrected Post Graft EOM	10.557497748365
74692500	Corrected Post Graft EOM	4.52481349283136
74697500	Corrected Post Graft EOM	0
74702500	Corrected Post Graft EOM	0.878005472313562
74707500	Corrected Post Graft EOM	0.152575547715855
74712500	Corrected Post Graft EOM	0.275835260198761
74717500	Corrected Post Graft EOM	46.7358501610953
74722500	Corrected Post Graft EOM	1.95428596744386
74727500	Corrected Post Graft EOM	24.912585596557
74732500	Corrected Post Graft EOM	3.40032342708408
74737500	Corrected Post Graft EOM	0
74742500	Corrected Post Graft EOM	14.1290427918335
74747500	Corrected Post Graft EOM	0
74752500	Corrected Post Graft EOM	17.6517699643186
74757500	Corrected Post Graft EOM	66.2047212047212
74762500	Corrected Post Graft EOM	4.85001645655065
74767500	Corrected Post Graft EOM	99.6678004535147
