# Supplementary material for: Transcriptome and epigenome diversity and plasticity of muscle stem cells following transplantation
Source: PLoS Genet. 2020 Oct 30;16(10):e1009022. doi: 10.1371/journal.pgen.1009022 (PMC7657492; doi:10.1371/journal.pgen.1009022)
Supplement: S1 Data — (ZIP) [file pgen.1009022.s001.zip › Fig S3_v3_BE.xlsx]

## Sheet: Fig S3A
	PC1	PC2
Graft_1_EOM_Exp2	-42.0381912058314	-78.9197414191571
Graft_5_EOM_Exp2	-114.680925817604	15.4374848219067
Graft_2_EOM_Exp2	-72.8718808393428	197.570930545456
Graft_6_EOM_Exp2	-112.291405768817	-12.9705357859943
Graft_4_EOM_Exp2	-211.390779922801	17.8724235495422
Graft_4_EOM_Exp1	63.3051245787013	49.5542816212652
Graft_3_EOM_Exp2	-181.856295056215	13.6522962616449
Graft_1_TA_Exp2	-127.18222207372	-47.4618329023988
Graft_5_TA_Exp2	-64.4096520281293	-7.78963596301217
Graft_3_TA_Exp1	-97.9333368886347	-91.341172096119
Graft_2_TA_Exp2	-45.6063449714707	-26.8085027674357
Graft_6_TA_Exp2	-157.62398501044	-43.7194243383923
Graft_3_TA_Exp2	-233.634064004175	38.6442379865569
Graft_4_TA_Exp2	-72.5027945909526	20.0904707518216
Pre_Graft_1_EOM_Exp2	108.066148651276	-34.4013083977995
Pre_Graft_5_EOM_Exp2	147.172328007216	23.463091901627
Pre_Graft_3_EOM_Exp1	118.973867424743	0.520308280479309
Pre_Graft_2_EOM_Exp2	110.050050396322	38.1642065133308
Pre_Graft_6_EOM_Exp2	141.238193784649	28.8632447625797
Pre_Graft_4_EOM_Exp1	93.3212567273966	-38.9246604026804
Pre_Graft_5_EOM_Exp1	105.398922005754	-5.25257712418152
Pre_Graft_4_EOM_Exp2	144.771595484073	30.4701423472749
Pre_Graft_1_TA_Exp2	20.401374381623	-16.8741513929855
Pre_Graft_5_TA_Exp2	101.655333652947	-3.97092152739133
Pre_Graft_3_TA_Exp1	101.384327831561	-5.05465058080814
Pre_Graft_2_TA_Exp2	19.8424089436051	-23.6120093900503
Pre_Graft_6_TA_Exp2	41.0899568119597	-25.3602940357854
Pre_Graft_4_TA_Exp1	84.0026803281021	-45.4460657403724
Pre_Graft_3_TA_Exp2	53.4855484388933	113.312358139545
Pre_Graft_4_TA_Exp2	79.8627607292977	-79.7079936184783

## Sheet: Fig S3B
	PC1	PC2
Graft_1_TA_Exp2	-114.9566024887	9.85976236589935
Graft_5_TA_Exp2	-44.3825326159929	36.9747992987117
Graft_3_TA_Exp1	-99.4406902953913	-106.127370525415
Graft_2_TA_Exp2	-29.3808513406174	-56.8621648546494
Graft_6_TA_Exp2	-166.099477511936	-97.7612574098764
Graft_3_TA_Exp2	-212.22143341065	155.373441578625
Graft_4_TA_Exp2	-50.9840343873564	40.47031376999
Pre_Graft_1_TA_Exp2	46.3952416468283	-23.0058995181703
Pre_Graft_5_TA_Exp2	124.161650413271	0.978090174288287
Pre_Graft_3_TA_Exp1	122.189106738604	-0.721796643285445
Pre_Graft_2_TA_Exp2	39.6224578691662	-51.4530483716391
Pre_Graft_6_TA_Exp2	59.4930841559325	-62.9274233461195
Pre_Graft_4_TA_Exp1	111.226751084704	10.548813523312
Pre_Graft_3_TA_Exp2	90.9500646178028	88.1141708217836
Pre_Graft_4_TA_Exp2	123.427265524287	56.5395691365209

## Sheet: Fig S3D_Enhancers
	Mean DNA methylation level	Location
Graft_3_TA_D21_1_24cells_Exp1	46.2126832552619	Post Graft TA
Graft_2_TA_D21_A_67cells_Exp2	34.2712671883803	Post Graft TA
Graft_1_TA_D21_2_43cells_Exp1	42.6755436467889	Post Graft TA
Graft_5_TA_D21_1_36cells_Exp1	38.2170134021767	Post Graft TA
Graft_4_TA_D21_1_28cells_Exp1	42.1364724766506	Post Graft TA
Graft_6_TA_D21_A_16cells_Exp2	45.1467889595324	Post Graft TA
Graft_5_TA_D21_A_67cells_Exp2	34.6860019451797	Post Graft TA
Graft_3_TA_D21_A_16cells_Exp2	45.5216212302032	Post Graft TA
Graft_4_TA_D21_A_66cells_Exp2	32.8996526674906	Post Graft TA
Graft_1_TA_D21_A_26cells_Exp2	43.6858925089357	Post Graft TA
Pre-graft_5_TA_500cells_Exp1	30.1611015425593	Pre Graft TA
Pre-graft_1_TA_500cells_Exp1	39.2940988544592	Pre Graft TA
Pre-graft_4_TA_500cells_Exp1	28.1962653048197	Pre Graft TA
Pre-graft_5_TA_500cells_Exp2	27.627763627494	Pre Graft TA
Pre-graft_6_TA_500cells_Exp2	32.0514777885893	Pre Graft TA
Pre-graft_3_TA_500cells_Exp1	26.9671883426809	Pre Graft TA
Pre-graft_3_TA_500cells_Exp2	26.2160725827322	Pre Graft TA
Pre-graft_1_TA_500cells_Exp2	30.8805853899858	Pre Graft TA
Pre-graft_4_TA_500cells_Exp2	28.0633410647597	Pre Graft TA
Pre-graft_2_TA_500cells_Exp2	34.0849643170759	Pre Graft TA

## Sheet: Fig S3D_IAP
	Mean DNA methylation level	Location
Graft_3_TA_D21_1_24cells_Exp1	84.8930881296388	Post Graft TA
Graft_2_TA_D21_A_67cells_Exp2	81.7634751109735	Post Graft TA
Graft_1_TA_D21_2_43cells_Exp1	82.6800858904007	Post Graft TA
Graft_5_TA_D21_1_36cells_Exp1	81.9871347643443	Post Graft TA
Graft_4_TA_D21_1_28cells_Exp1	82.5067505123975	Post Graft TA
Graft_6_TA_D21_A_16cells_Exp2	84.3178667476546	Post Graft TA
Graft_5_TA_D21_A_67cells_Exp2	82.9586488830721	Post Graft TA
Graft_3_TA_D21_A_16cells_Exp2	84.3714317150703	Post Graft TA
Graft_4_TA_D21_A_66cells_Exp2	82.162471479347	Post Graft TA
Graft_1_TA_D21_A_26cells_Exp2	84.026388659867	Post Graft TA
Pre-graft_5_TA_500cells_Exp1	81.5067757623775	Pre Graft TA
Pre-graft_1_TA_500cells_Exp1	82.5117529077739	Pre Graft TA
Pre-graft_4_TA_500cells_Exp1	80.4878846531134	Pre Graft TA
Pre-graft_5_TA_500cells_Exp2	81.3745735424372	Pre Graft TA
Pre-graft_6_TA_500cells_Exp2	81.7369521811623	Pre Graft TA
Pre-graft_3_TA_500cells_Exp1	81.43628523264	Pre Graft TA
Pre-graft_3_TA_500cells_Exp2	79.2049402113096	Pre Graft TA
Pre-graft_1_TA_500cells_Exp2	82.3125703265442	Pre Graft TA
Pre-graft_4_TA_500cells_Exp2	80.7582241620396	Pre Graft TA
Pre-graft_2_TA_500cells_Exp2	80.9414099109259	Pre Graft TA

## Sheet: Fig S3D_Promoters
	Mean DNA methylation level	Location
Graft_3_TA_D21_1_24cells_Exp1	27.5395445021263	Post Graft TA
Graft_2_TA_D21_A_67cells_Exp2	24.8087685756262	Post Graft TA
Graft_1_TA_D21_2_43cells_Exp1	27.6152293919409	Post Graft TA
Graft_5_TA_D21_1_36cells_Exp1	26.8514060389161	Post Graft TA
Graft_4_TA_D21_1_28cells_Exp1	27.15040029836	Post Graft TA
Graft_6_TA_D21_A_16cells_Exp2	27.541573555297	Post Graft TA
Graft_5_TA_D21_A_67cells_Exp2	26.5010263457001	Post Graft TA
Graft_3_TA_D21_A_16cells_Exp2	28.4987520415619	Post Graft TA
Graft_4_TA_D21_A_66cells_Exp2	26.0804321085853	Post Graft TA
Graft_1_TA_D21_A_26cells_Exp2	28.3024787901651	Post Graft TA
Pre-graft_5_TA_500cells_Exp1	27.2856509203914	Pre Graft TA
Pre-graft_1_TA_500cells_Exp1	27.8495814894286	Pre Graft TA
Pre-graft_4_TA_500cells_Exp1	26.4242047754404	Pre Graft TA
Pre-graft_5_TA_500cells_Exp2	26.3152405327786	Pre Graft TA
Pre-graft_6_TA_500cells_Exp2	25.7275551748231	Pre Graft TA
Pre-graft_3_TA_500cells_Exp1	25.106813109249	Pre Graft TA
Pre-graft_3_TA_500cells_Exp2	24.1176602691816	Pre Graft TA
Pre-graft_1_TA_500cells_Exp2	25.7628562732181	Pre Graft TA
Pre-graft_4_TA_500cells_Exp2	26.7955996589726	Pre Graft TA
Pre-graft_2_TA_500cells_Exp2	26.6218567278598	Pre Graft TA

## Sheet: Fig S3D_Whole genome
Sample	Mean DNA methylation level	Group
Graft_3_TA_D21_1_24cells_Exp1	60.7164959627904	Post graft TA
Graft_2_TA_D21_A_67cells_Exp2	55.6075247398072	Post graft TA
Graft_1_TA_D21_2_43cells_Exp1	59.5071116184374	Post graft TA
Graft_5_TA_D21_1_36cells_Exp1	58.5807647369082	Post graft TA
Graft_4_TA_D21_1_28cells_Exp1	60.1334643463387	Post graft TA
Graft_6_TA_D21_A_16cells_Exp2	60.640031671225	Post graft TA
Graft_5_TA_D21_A_67cells_Exp2	58.1947137265977	Post graft TA
Graft_3_TA_D21_A_16cells_Exp2	61.7428043790768	Post graft TA
Graft_4_TA_D21_A_66cells_Exp2	56.6202674593015	Post graft TA
Graft_1_TA_D21_A_26cells_Exp2	60.3712294780542	Post graft TA
Pre-graft_5_TA_500cells_Exp1	57.918170784141	Pre graft TA
Pre-graft_1_TA_500cells_Exp1	59.1756529731278	Pre graft TA
Pre-graft_4_TA_500cells_Exp1	55.7825097194235	Pre graft TA
Pre-graft_5_TA_500cells_Exp2	56.2982415220076	Pre graft TA
Pre-graft_6_TA_500cells_Exp2	56.5524454117052	Pre graft TA
Pre-graft_3_TA_500cells_Exp1	55.0439347099728	Pre graft TA
Pre-graft_3_TA_500cells_Exp2	54.1694750444166	Pre graft TA
Pre-graft_1_TA_500cells_Exp2	56.7030342407102	Pre graft TA
Pre-graft_4_TA_500cells_Exp2	56.7437599531505	Pre graft TA
Pre-graft_2_TA_500cells_Exp2	57.3242040250153	Pre graft TA

## Sheet: Fig S3E
	PC1	PC2
Pre_Graft_1_TA_Exp2	-1.71269689368618	50.1272014807192
Pre_Graft_5_TA_Exp2	-17.0758080462671	-29.3799174922838
Pre_Graft_3_TA_Exp1	-17.9874270300257	-27.5100894977254
Pre_Graft_2_TA_Exp2	-22.3549423770271	72.0576685002368
Pre_Graft_6_TA_Exp2	-42.3598001835222	59.1951329786714
Pre_Graft_4_TA_Exp1	-9.1113395602446	-39.0083070921721
Pre_Graft_3_TA_Exp2	86.9085044624336	-7.44774259183065
Pre_Graft_4_TA_Exp2	23.6935096283335	-78.0339462856201
Corrected_Graft_1_TA_Exp2	12.2808002518721	-7.94187176104827
Corrected_Graft_5_TA_Exp2	1.54836717926077	-83.6629896206833
Corrected_Graft_3_TA_Exp1	-91.891423157588	47.0608844566739
Corrected_Graft_2_TA_Exp2	-93.0158911152045	-62.6866297524045
Corrected_Graft_6_TA_Exp2	-34.8407665717528	148.190829307186
Corrected_Graft_3_TA_Exp2	202.386567883527	47.1546573175218
Corrected_Graft_4_TA_Exp2	3.53234552990116	-88.1148799472575

## Sheet: Fig S3F
	Pre_Graft_1_EOM_Exp2	Pre_Graft_5_EOM_Exp2	Pre_Graft_3_EOM_Exp1	Pre_Graft_2_EOM_Exp2	Pre_Graft_6_EOM_Exp2	Pre_Graft_4_EOM_Exp1	Pre_Graft_5_EOM_Exp1	Pre_Graft_4_EOM_Exp2	Pre_Graft_1_TA_Exp2	Pre_Graft_5_TA_Exp2	Pre_Graft_3_TA_Exp1	Pre_Graft_2_TA_Exp2	Pre_Graft_6_TA_Exp2	Pre_Graft_4_TA_Exp1	Pre_Graft_3_TA_Exp2	Pre_Graft_4_TA_Exp2	Corrected_Graft_1_EOM_Exp2	Corrected_Graft_5_EOM_Exp2	Corrected_Graft_2_EOM_Exp2	Corrected_Graft_6_EOM_Exp2	Corrected_Graft_4_EOM_Exp2	Corrected_Graft_4_EOM_Exp1	Corrected_Graft_3_EOM_Exp2
Pre_Graft_1_EOM_Exp2	1	0.911054372581361	0.912605566012715	0.88677690243791	0.917223352160128	0.916154795952157	0.91821607302484	0.913381481236831	0.545864727234743	0.639212145643759	0.628902301080635	0.553822474878696	0.5399523244911	0.636819399788124	0.550136930628227	0.658117092270219	0.668161261009953	0.667117749027757	0.639863902539404	0.634965808547565	0.548033370834782	0.670246245039563	0.577632546210867
Pre_Graft_5_EOM_Exp2	0.911054372581361	1	0.934182244260509	0.871297826214215	0.939110066221578	0.907363403460758	0.931881022984231	0.949826673169516	0.495872333001909	0.635889584815329	0.624726655029336	0.491356831691762	0.497603407366981	0.619974350251848	0.544938768834407	0.646087254981385	0.642965679167312	0.65949330204428	0.668828372273252	0.619827800324895	0.52345377835527	0.721339475457997	0.543836083915185
Pre_Graft_3_EOM_Exp1	0.912605566012715	0.934182244260509	1	0.877034030807806	0.915457596088072	0.926819827041012	0.935550191524805	0.928291351246309	0.49790291174037	0.624109227996034	0.632766913340897	0.498295558229292	0.49876541669378	0.63768434743522	0.52996284495109	0.644498038612287	0.633592905237794	0.658207622704858	0.644904428518836	0.628891429585198	0.522337116813223	0.69989449128695	0.530429103145352
Pre_Graft_2_EOM_Exp2	0.88677690243791	0.871297826214215	0.877034030807806	1	0.888301119597108	0.874098114237826	0.890804677693189	0.879893961450225	0.446281620088755	0.564476385866729	0.561340851158104	0.463494059800654	0.457249344331169	0.571013639729995	0.491595605023306	0.595610492205015	0.59167509664882	0.617756291494451	0.610720857584362	0.566648794119877	0.477389003647321	0.633976514289767	0.494165092528639
Pre_Graft_6_EOM_Exp2	0.917223352160128	0.939110066221578	0.915457596088072	0.888301119597108	1	0.914430784139051	0.936100490404492	0.93049006550026	0.489831634566262	0.6159944609796	0.613440864942832	0.478215472428703	0.490323231191998	0.601172517780934	0.525988757291427	0.633046101358166	0.623858164676744	0.637789138923214	0.642087259570428	0.593494658467072	0.527523313526916	0.70379237232497	0.533272559028827
Pre_Graft_4_EOM_Exp1	0.916154795952157	0.907363403460758	0.926819827041012	0.874098114237826	0.914430784139051	1	0.93109675304818	0.912265913146189	0.53071695291986	0.631990866150158	0.641246618890789	0.530527333087526	0.549603506092015	0.654627557135677	0.539848170709098	0.665365128840147	0.664513650067642	0.670058487302687	0.624566845248813	0.654951614811155	0.563202745022999	0.67741381886869	0.564513601937911
Pre_Graft_5_EOM_Exp1	0.91821607302484	0.931881022984231	0.935550191524805	0.890804677693189	0.936100490404492	0.93109675304818	1	0.93012590548921	0.515847529577653	0.630998427017585	0.634007359674506	0.513421430330649	0.515662778298402	0.63628502032598	0.546240809653179	0.657636443512977	0.646194630603869	0.660314342486116	0.65820283874408	0.633524631839247	0.539689859231443	0.703413879523655	0.54708408385724
Pre_Graft_4_EOM_Exp2	0.913381481236831	0.949826673169516	0.928291351246309	0.879893961450225	0.93049006550026	0.912265913146189	0.93012590548921	1	0.523552212158206	0.667563003748921	0.660793510195325	0.525415829966171	0.525583104969457	0.652756177340016	0.582279417968015	0.686417127270789	0.668469130229615	0.680761474698654	0.677187326663854	0.638264339194675	0.549302188013338	0.732699324649093	0.565950600393189
Pre_Graft_1_TA_Exp2	0.545864727234743	0.495872333001909	0.49790291174037	0.446281620088755	0.489831634566262	0.53071695291986	0.515847529577653	0.523552212158206	1	0.854846471061685	0.835186582653771	0.86611961295511	0.858367363551402	0.833404108857842	0.788231512306128	0.84608851960846	0.78359853503154	0.730126958875097	0.639553417132518	0.792144516985821	0.797874286230624	0.619924277320931	0.775487427132895
Pre_Graft_5_TA_Exp2	0.639212145643759	0.635889584815329	0.624109227996034	0.564476385866729	0.6159944609796	0.631990866150158	0.630998427017585	0.667563003748921	0.854846471061685	1	0.929674649228793	0.826852594428966	0.840467368510253	0.900516363482174	0.850574378133492	0.925252664839594	0.836798777402454	0.815874294757008	0.744754909890964	0.820567634245946	0.796934013376751	0.775243110853938	0.780538814308962
Pre_Graft_3_TA_Exp1	0.628902301080635	0.624726655029336	0.632766913340897	0.561340851158104	0.613440864942832	0.641246618890789	0.634007359674506	0.660793510195325	0.835186582653771	0.929674649228793	1	0.806612062414976	0.832319005573822	0.924371243642722	0.842957365208938	0.92014715285271	0.830615765187143	0.806507335371531	0.727524812484726	0.816577637693034	0.773114323445893	0.784151845041365	0.75798529307209
Pre_Graft_2_TA_Exp2	0.553822474878696	0.491356831691762	0.498295558229292	0.463494059800654	0.478215472428703	0.530527333087526	0.513421430330649	0.525415829966171	0.86611961295511	0.826852594428966	0.806612062414976	1	0.840008663894382	0.810248828338214	0.765812957032176	0.842344870974442	0.805710123717165	0.736831542620124	0.637576575235931	0.797343989417667	0.767411418932623	0.608784091481492	0.764356703675585
Pre_Graft_6_TA_Exp2	0.5399523244911	0.497603407366981	0.49876541669378	0.457249344331169	0.490323231191998	0.549603506092015	0.515662778298402	0.525583104969457	0.858367363551402	0.840467368510253	0.832319005573822	0.840008663894382	1	0.841921091584189	0.794754914269099	0.84093724481772	0.773359814094132	0.749065075558791	0.627772133624509	0.813519721080431	0.798342351134827	0.636012314755175	0.774651647431108
Pre_Graft_4_TA_Exp1	0.636819399788124	0.619974350251848	0.63768434743522	0.571013639729995	0.601172517780934	0.654627557135677	0.63628502032598	0.652756177340016	0.833404108857842	0.900516363482174	0.924371243642722	0.810248828338214	0.841921091584189	1	0.837777082831764	0.927384584928639	0.833625461687219	0.804826732763966	0.69841015581756	0.807964039841991	0.789122049304614	0.752570352414371	0.759388679304506
Pre_Graft_3_TA_Exp2	0.550136930628227	0.544938768834407	0.52996284495109	0.491595605023306	0.525988757291427	0.539848170709098	0.546240809653179	0.582279417968015	0.788231512306128	0.850574378133492	0.842957365208938	0.765812957032176	0.794754914269099	0.837777082831764	1	0.846836004439346	0.786436706003071	0.775964102688864	0.700638358716027	0.777674290682215	0.744950243247632	0.735354887953646	0.726241336985192
Pre_Graft_4_TA_Exp2	0.658117092270219	0.646087254981385	0.644498038612287	0.595610492205015	0.633046101358166	0.665365128840147	0.657636443512977	0.686417127270789	0.84608851960846	0.925252664839594	0.92014715285271	0.842344870974442	0.84093724481772	0.927384584928639	0.846836004439346	1	0.844478533553309	0.823404131079688	0.732641444172852	0.818709404148627	0.792361441161757	0.770172655045626	0.774136791494576
Corrected_Graft_1_EOM_Exp2	0.668161261009953	0.642965679167312	0.633592905237794	0.59167509664882	0.623858164676744	0.664513650067642	0.646194630603869	0.668469130229615	0.78359853503154	0.836798777402454	0.830615765187143	0.805710123717165	0.773359814094132	0.833625461687219	0.786436706003071	0.844478533553309	1	0.812209233121754	0.7435718225866	0.819720416781461	0.741951816803469	0.769625570345904	0.762590514809771
Corrected_Graft_5_EOM_Exp2	0.667117749027757	0.65949330204428	0.658207622704858	0.617756291494451	0.637789138923214	0.670058487302687	0.660314342486116	0.680761474698654	0.730126958875097	0.815874294757008	0.806507335371531	0.736831542620124	0.749065075558791	0.804826732763966	0.775964102688864	0.823404131079688	0.812209233121754	1	0.762861255611952	0.826519026898167	0.715921347867564	0.792396894784577	0.729232421124338
Corrected_Graft_2_EOM_Exp2	0.639863902539404	0.668828372273252	0.644904428518836	0.610720857584362	0.642087259570428	0.624566845248813	0.65820283874408	0.677187326663854	0.639553417132518	0.744754909890964	0.727524812484726	0.637576575235931	0.627772133624509	0.69841015581756	0.700638358716027	0.732641444172852	0.7435718225866	0.762861255611952	1	0.716223316062857	0.60218786570908	0.784787317397889	0.605971656503276
Corrected_Graft_6_EOM_Exp2	0.634965808547565	0.619827800324895	0.628891429585198	0.566648794119877	0.593494658467072	0.654951614811155	0.633524631839247	0.638264339194675	0.792144516985821	0.820567634245946	0.816577637693034	0.797343989417667	0.813519721080431	0.807964039841991	0.777674290682215	0.818709404148627	0.819720416781461	0.826519026898167	0.716223316062857	1	0.770724158034321	0.740096745343026	0.778307918894588
Corrected_Graft_4_EOM_Exp2	0.548033370834782	0.52345377835527	0.522337116813223	0.477389003647321	0.527523313526916	0.563202745022999	0.539689859231443	0.549302188013338	0.797874286230624	0.796934013376751	0.773114323445893	0.767411418932623	0.798342351134827	0.789122049304614	0.744950243247632	0.792361441161757	0.741951816803469	0.715921347867564	0.60218786570908	0.770724158034321	1	0.617185327144388	0.741052371977936
Corrected_Graft_4_EOM_Exp1	0.670246245039563	0.721339475457997	0.69989449128695	0.633976514289767	0.70379237232497	0.67741381886869	0.703413879523655	0.732699324649093	0.619924277320931	0.775243110853938	0.784151845041365	0.608784091481492	0.636012314755175	0.752570352414371	0.735354887953646	0.770172655045626	0.769625570345904	0.792396894784577	0.784787317397889	0.740096745343026	0.617185327144388	1	0.625361610231617
Corrected_Graft_3_EOM_Exp2	0.577632546210867	0.543836083915185	0.530429103145352	0.494165092528639	0.533272559028827	0.564513601937911	0.54708408385724	0.565950600393189	0.775487427132895	0.780538814308962	0.75798529307209	0.764356703675585	0.774651647431108	0.759388679304506	0.726241336985192	0.774136791494576	0.762590514809771	0.729232421124338	0.605971656503276	0.778307918894588	0.741052371977936	0.625361610231617	1
