# Supplementary material for: Transcriptome and epigenome diversity and plasticity of muscle stem cells following transplantation
Source: PLoS Genet. 2020 Oct 30;16(10):e1009022. doi: 10.1371/journal.pgen.1009022 (PMC7657492; doi:10.1371/journal.pgen.1009022)
Supplement: S1 Data — (ZIP) [file pgen.1009022.s001.zip › Fig S2_v3_BE.xlsx]

## Sheet: Fig S2A
	PC1	PC2
Pre-graft_4_EOM_500cells_Exp1	-0.146264750896948	0.0399086150385148
Pre-graft_5_TA_500cells_Exp1	-0.0203992864283776	-0.0691168934373235
Pre-graft_1_EOM_500cells_Exp1	-0.39522405810173	0.0614317648950045
Pre-graft_5_EOM_500cells_Exp1	-0.241498840153219	0.241243551629291
Pre-graft_1_TA_500cells_Exp1	0.580087071189435	0.319322007373648
Pre-graft_4_TA_500cells_Exp1	0.0895572274405023	-0.31789163382325
Pre-graft_5_TA_500cells_Exp2	0.199526281293132	0.0622132877386858
Pre-graft_5_EOM_500cells_Exp2	-0.474996816680504	0.1063303283921
Pre-graft_3_EOM_500cells_Exp2	0.314183368439457	0.00256582082163286
Pre-graft_2_EOM_500cells_Exp2	-0.129711624805353	0.024794190937236
Pre-graft_6_TA_500cells_Exp2	0.461973751463177	0.336853877913844
Pre-graft_3_TA_500cells_Exp1	0.133134773996618	-0.17444495434381
Pre-graft_3_TA_500cells_Exp2	0.074334293849644	-0.491966166023984
Pre-graft_4_EOM_500cells_Exp2	-0.40632043287233	-0.0625490939995057
Pre-graft_1_EOM_500cells_Exp2	-0.137082929025225	-0.288350691565005
Pre-graft_3_EOM_500cells_Exp1	-0.357710528926341	0.193202647764924
Pre-graft_1_TA_500cells_Exp2	0.640688294906508	-0.250964572411863
Pre-graft_4_TA_500cells_Exp2	-0.144233569238933	-0.0951760894147174
Pre-graft_2_TA_500cells_Exp2	0.282202287902365	0.236507153359291
Pre-graft_6_EOM_500cells_Exp2	-0.322244513351878	0.126086849155287

## Sheet: Fig S2B
Enhancer	DNA methylation level in TA MuSCs	DNA methylation level in EOM MuSCs	Gene	ID	Location	Z-score	P-value	Significant
chr1:135563401-135565800	0	0	Nav1	ENSMUSG00000009418	NonSpecific	NA	NA	No
chr10:10320901-10321500	0	0	9130014G24Rik	ENSMUSG00000050994	NonSpecific	NA	NA	No
chr10:130542151-130542900	0	0	AC226737.3	ENSMUSG00000096766	NonSpecific	NA	NA	No
chr10:53397901-53398800	0	0	Gm9766	ENSMUSG00000038594	NonSpecific	NA	NA	No
chr10:59909101-59909850	0	0	Dnajb12	ENSMUSG00000020109	NonSpecific	NA	NA	No
chr10:62791501-62791800	0	0	Ccar1	ENSMUSG00000020074	NonSpecific	NA	NA	No
chr10:75943951-75945000	0	0	Vpreb3	ENSMUSG00000000903	NonSpecific	NA	NA	No
chr10:80160001-80161350	0	0	Midn	ENSMUSG00000035621	NonSpecific	NA	NA	No
chr10:93888601-93890700	0	0	Metap2	ENSMUSG00000036112	NonSpecific	NA	NA	No
chr11:120315901-120316650	0	0	Bahcc1	ENSMUSG00000039741	NonSpecific	NA	NA	No
chr11:58301851-58303200	0	0	Zfp692	ENSMUSG00000037243	NonSpecific	NA	NA	No
chr11:74832301-74833200	0	0	Mnt	ENSMUSG00000000282	NonSpecific	NA	NA	No
chr11:94992451-94993350	0	0	Ppp1r9b	ENSMUSG00000038976	NonSpecific	NA	NA	No
chr12:28482601-28483200	0	0	Dcdc2c	ENSMUSG00000020633	NonSpecific	NA	NA	No
chr12:29041051-29042400	0	0	5S_rRNA	ENSMUSG00000089583	NonSpecific	NA	NA	No
chr12:29367901-29368950	0	0	Myt1l	ENSMUSG00000061911	NonSpecific	NA	NA	No
chr12:33224851-33225750	0	0	Atxn7l1	ENSMUSG00000020564	NonSpecific	NA	NA	No
chr12:77239651-77240100	0	0	Fut8	ENSMUSG00000021065	NonSpecific	NA	NA	No
chr12:80435251-80435550	0	0	Dcaf5	ENSMUSG00000049106	NonSpecific	NA	NA	No
chr12:8640601-8641650	0	0	Pum2	ENSMUSG00000020594	NonSpecific	NA	NA	No
chr12:86894851-86895300	0	0	6430527G18Rik	ENSMUSG00000034168	NonSpecific	NA	NA	No
chr12:95694151-95695050	0	0	Flrt2	ENSMUSG00000047414	NonSpecific	NA	NA	No
chr13:37827001-37828050	0	0	Rreb1	ENSMUSG00000039087	NonSpecific	NA	NA	No
chr13:51777301-51778200	0	0	Sema4d	ENSMUSG00000021451	NonSpecific	NA	NA	No
chr13:63272551-63273300	0	0	2010111I01Rik	ENSMUSG00000021458	NonSpecific	NA	NA	No
chr14:121697251-121699050	0	0	Dock9	ENSMUSG00000025558	TA	NA	NA	No
chr14:74852701-74853750	0	0	Lrch1	ENSMUSG00000068015	TA	NA	NA	No
chr15:103169401-103170300	0	0	Smug1	ENSMUSG00000036061	NonSpecific	NA	NA	No
chr15:38391451-38392350	0	0	Klf10	ENSMUSG00000037465	NonSpecific	NA	NA	No
chr15:85653451-85654950	0	0	Mirlet7c-2	ENSMUSG00000065608	NonSpecific	NA	NA	No
chr15:99664051-99664650	0	0	Accn2	ENSMUSG00000023017	NonSpecific	NA	NA	No
chr16:33930751-33931350	0	0	Itgb5	ENSMUSG00000022817	NonSpecific	NA	NA	No
chr16:33941251-33942150	0	0	Itgb5	ENSMUSG00000022817	NonSpecific	NA	NA	No
chr16:45843001-45844200	0	0	Phldb2	ENSMUSG00000033149	NonSpecific	NA	NA	No
chr16:94307851-94308600	0	0	Hlcs	ENSMUSG00000040820	NonSpecific	NA	NA	No
chr17:15830851-15831750	0	0	Rgmb	ENSMUSG00000048027	NonSpecific	NA	NA	No
chr17:23585401-23586300	0	0	Zfp13	ENSMUSG00000062012	NonSpecific	NA	NA	No
chr17:35736301-35737050	0	0	Gm20443	ENSMUSG00000092219	NonSpecific	NA	NA	No
chr18:34246801-34247700	0	0	Apc	ENSMUSG00000005871	NonSpecific	NA	NA	No
chr19:53312101-53313000	0	0	Mxi1	ENSMUSG00000025025	NonSpecific	NA	NA	No
chr2:174673501-174673950	0	0	Zfp831	ENSMUSG00000050600	NonSpecific	NA	NA	No
chr2:174673951-174674400	0	0	Zfp831	ENSMUSG00000050600	NonSpecific	NA	NA	No
chr2:20519851-20520300	0	0	Etl4	ENSMUSG00000036617	NonSpecific	NA	NA	No
chr2:4401751-4402500	0	0	Frmd4a	ENSMUSG00000026657	NonSpecific	NA	NA	No
chr3:10167151-10167750	0	0	Pmp2	ENSMUSG00000052468	NonSpecific	NA	NA	No
chr3:137525551-137526300	0	0	Gm4861	ENSMUSG00000055138	NonSpecific	NA	NA	No
chr3:21935101-21936300	0	0	Tbl1xr1	ENSMUSG00000027630	NonSpecific	NA	NA	No
chr3:88488451-88489350	0	0	Lmna	ENSMUSG00000028063	NonSpecific	NA	NA	No
chr4:106839301-106839750	0	0	Gm12746	ENSMUSG00000086940	NonSpecific	NA	NA	No
chr4:108387601-108388350	0	0	Fam159a	ENSMUSG00000059816	NonSpecific	NA	NA	No
chr4:117289501-117290100	0	0	Rnf220	ENSMUSG00000028677	NonSpecific	NA	NA	No
chr4:130519801-130520400	0	0	Nkain1	ENSMUSG00000078532	NonSpecific	NA	NA	No
chr4:46304101-46304850	0	0	Gm12446	ENSMUSG00000087383	NonSpecific	NA	NA	No
chr4:87648151-87648750	0	0	Mllt3	ENSMUSG00000028496	NonSpecific	NA	NA	No
chr5:136961851-136963050	0	0	Fis1	ENSMUSG00000019054	NonSpecific	NA	NA	No
chr5:54342901-54343950	0	0	snoMe28S-Cm3227	ENSMUSG00000089535	NonSpecific	NA	NA	No
chr6:145341151-145342050	0	0	Ifltd1	ENSMUSG00000054966	NonSpecific	NA	NA	No
chr6:15185101-15186150	0	0	Foxp2	ENSMUSG00000029563	NonSpecific	NA	NA	No
chr6:29718751-29719800	0	0	Tspan33	ENSMUSG00000001763	NonSpecific	NA	NA	No
chr6:72200401-72201150	0	0	Atoh8	ENSMUSG00000037621	NonSpecific	NA	NA	No
chr7:25395001-25395900	0	0	Lipe	ENSMUSG00000003123	NonSpecific	NA	NA	No
chr7:64155601-64156950	0	0	Trpm1	ENSMUSG00000030523	NonSpecific	NA	NA	No
chr7:84605251-84605850	0	0	Fah	ENSMUSG00000030630	NonSpecific	NA	NA	No
chr7:98359801-98360550	0	0	Tsku	ENSMUSG00000049580	NonSpecific	NA	NA	No
chr8:123065701-123066450	0	0	Gm20388	ENSMUSG00000092329	NonSpecific	NA	NA	No
chr8:25240351-25240800	0	0	Tacc1	ENSMUSG00000065954	NonSpecific	NA	NA	No
chr9:115308451-115309650	0	0	Stt3b	ENSMUSG00000032437	NonSpecific	NA	NA	No
chr9:14717551-14718450	0	0	Piwil4	ENSMUSG00000036912	NonSpecific	NA	NA	No
chr9:40686601-40686900	0	0	9030425E11Rik	ENSMUSG00000032024	NonSpecific	NA	NA	No
chr9:61374301-61374750	0	0	Tle3	ENSMUSG00000032280	NonSpecific	NA	NA	No
chrX:151802401-151803300	0	0	Huwe1	ENSMUSG00000025261	NonSpecific	NA	NA	No
chrX:162901951-162902700	0	0	Ctps2	ENSMUSG00000031360	NonSpecific	NA	NA	No
chr10:122792101-122792550	0	0	Ppm1h	ENSMUSG00000034613	NonSpecific	NA	NA	No
chr11:101230351-101231700	0	0	Ezh1	ENSMUSG00000006920	NonSpecific	NA	NA	No
chr11:120187801-120188700	0	0	2810410L24Rik	ENSMUSG00000075389	NonSpecific	NA	NA	No
chr11:31563601-31564350	0	0	Bod1	ENSMUSG00000044502	NonSpecific	NA	NA	No
chr11:68973451-68973900	0	0	Slc25a35	ENSMUSG00000018740	TA	NA	NA	No
chr13:62684401-62685150	0	0	Gm5665	ENSMUSG00000074863	NonSpecific	NA	NA	No
chr14:105483001-105483900	0	0	4930449E01Rik	ENSMUSG00000022116	NonSpecific	NA	NA	No
chr14:30716551-30717000	0	0	Sfmbt1	ENSMUSG00000006527	NonSpecific	NA	NA	No
chr14:74866501-74868300	0	0	Lrch1	ENSMUSG00000068015	TA	NA	NA	No
chr14:76505101-76506000	0	0	Tsc22d1	ENSMUSG00000022010	TA	NA	NA	No
chr15:103215151-103216050	0	0	Cbx5	ENSMUSG00000009575	NonSpecific	NA	NA	No
chr16:22358551-22359000	0	0	Etv5	ENSMUSG00000013089	NonSpecific	NA	NA	No
chr16:33399751-33400950	0	0	Zfp148	ENSMUSG00000022811	NonSpecific	NA	NA	No
chr16:91694851-91695750	0	0	Atp5o	ENSMUSG00000022956	NonSpecific	NA	NA	No
chr17:22314601-22315200	0	0	Zfp944	ENSMUSG00000033972	NonSpecific	NA	NA	No
chr17:34640551-34641600	0	0	Gm20461	ENSMUSG00000092525	NonSpecific	0.14142135623731	0.887537083981715	No
chr17:72043051-72043800	0	0	Alk	ENSMUSG00000055471	NonSpecific	-0.0139098777461959	0.988901881190838	No
chr18:12861001-12862200	0	0	Osbpl1a	ENSMUSG00000044252	NonSpecific	0.083479033492902	0.933470648043119	No
chr18:52805701-52806750	0	0	Sncaip	ENSMUSG00000024534	NonSpecific	-0.0117370069409454	0.990635438378448	No
chr2:18587101-18588000	0	0	Commd3	ENSMUSG00000051154	NonSpecific	0.0699372934823735	0.944243569881	No
chr2:69723151-69724050	0	0	Ppig	ENSMUSG00000042133	NonSpecific	-0.00865993587495687	0.993090457230876	No
chr4:133729651-133730400	0	0	Arid1a	ENSMUSG00000007880	NonSpecific	-0.0751747916236698	0.940075640958731	No
chr4:48540751-48541350	0	0	5730528L13Rik	ENSMUSG00000039693	NonSpecific	-0.129977577161026	0.896584167013116	No
chr4:97018801-97019700	0	0	Gm10192	ENSMUSG00000066990	NonSpecific	-0.179422377541901	0.857606061748221	No
chr5:73490101-73490700	0	0	Dcun1d4	ENSMUSG00000051674	NonSpecific	-0.105429520204348	0.916034992854687	No
chr6:42350401-42351300	0	0	Zyx	ENSMUSG00000029860	NonSpecific	-0.127452361812502	0.898582375374989	No
chr7:101101351-101102250	0	0	Fchsd2	ENSMUSG00000030691	NonSpecific	-0.058930627716578	0.953007363045567	No
chr7:120834751-120836100	0	0	Eef2k	ENSMUSG00000035064	NonSpecific	0.00114656416747145	0.999085174353245	No
chr8:128653801-128655000	0	0	U6	ENSMUSG00000075864	NonSpecific	-0.0512476395250075	0.959128190840066	No
chr10:112105951-112106250	0	0	Glipr1l2	ENSMUSG00000020214	NonSpecific	0.00127701398051256	0.998981090537953	No
chr12:86893501-86894850	0	0	6430527G18Rik	ENSMUSG00000034168	NonSpecific	-0.0455417341013468	0.963675510387348	No
chr18:35848051-35848950	0	0	Cxxc5	ENSMUSG00000046668	NonSpecific	0.00135041682723768	0.998922523590384	No
chr3:94838251-94839150	0	0	Pogz	ENSMUSG00000038902	NonSpecific	-0.0435136090305167	0.965292116364021	No
chr11:101772451-101772900	0	0	Etv4	ENSMUSG00000017724	NonSpecific	0.00121881401929755	0.999027527352282	No
chr7:127690951-127692300	0	0	Bcl7c	ENSMUSG00000030814	NonSpecific	0.0424475861753905	0.966141894227957	No
chrY:809101-809700	0	0	Ube1y1	ENSMUSG00000069053	NonSpecific	0.0805077835783978	0.935833405931137	No
chr16:13207651-13208700	0	0	Mkl2	ENSMUSG00000009569	NonSpecific	0.0378549174328921	0.969803357940385	No
chr7:137593651-137594100	0	0	Glrx3	ENSMUSG00000031068	NonSpecific	-0.00245015215221589	0.998045063382123	No
chrX:103615651-103617600	0	0	B230206F22Rik	ENSMUSG00000086370	NonSpecific	-0.0269955466979425	0.978463285958687	No
chr2:35131501-35133000	0	0	Cep110	ENSMUSG00000057110	NonSpecific	0.0119303352492409	0.990481195506471	No
chr5:5380651-5381250	0	0.109649122807018	Cdk14	ENSMUSG00000028926	NonSpecific	-0.610688845344578	0.54140559207768	No
chr7:27331051-27333450	0.126262626262626	0	Ltbp4	ENSMUSG00000040488	NonSpecific	0.651678901223242	0.514608336263531	No
chr2:27425851-27426450	0	0.15015015015015	Vav2	ENSMUSG00000009621	NonSpecific	-0.750467103655727	0.452973429245278	No
chr15:31366201-31367250	0.156494522691706	0	Ankrd33b	ENSMUSG00000022237	NonSpecific	0.829154754174912	0.407016843933637	No
chr6:87811051-87811650	0	0.188679245283019	Rab43	ENSMUSG00000030055	NonSpecific	-0.884846683894231	0.376239326914285	No
chr18:11351851-11352600	0.189393939393939	0	Gata6	ENSMUSG00000005836	NonSpecific	0.989321399337517	0.32250591734527	No
chrX:159256351-159257400	0.210084033613445	0	Rps6ka3	ENSMUSG00000031309	NonSpecific	1.01313379582368	0.310996257609348	No
chr11:23257051-23257800	0.213675213675214	0	Xpo1	ENSMUSG00000020290	NonSpecific	1.039674546845	0.298491129837399	No
chr6:38534251-38535750	0.231481481481482	0	1110001J03Rik	ENSMUSG00000019689	NonSpecific	1.12349108793516	0.26122898349659	No
chr8:107294251-107295000	0	0.238095238095238	Nfat5	ENSMUSG00000003847	NonSpecific	-0.965058997020851	0.334515262643109	No
chr4:82503451-82505400	0.168350168350168	0.070323488045007	Nfib	ENSMUSG00000008575	NonSpecific	0.518073126035246	0.60440724961352	No
chr4:133107751-133108800	0	0.264550264550264	Wasf2	ENSMUSG00000028868	NonSpecific	-1.07225206086984	0.28360683259536	No
chr17:80060701-80061450	0	0.280112044817927	Hnrpll	ENSMUSG00000024095	NonSpecific	-1.0729909310702	0.283275185155274	No
chr17:4996651-4997850	0.285714285714286	0	Arid1b	ENSMUSG00000069729	NonSpecific	1.2093281852812	0.226536786626503	No
chrX:94120951-94122600	0	0.28735632183908	Zfx	ENSMUSG00000079509	NonSpecific	-1.04331227186292	0.296803689269065	No
chr9:110100451-110101350	0.289351851851852	0	Dhx30	ENSMUSG00000032480	NonSpecific	1.22713098135584	0.219773365073999	No
chr4:155563801-155565000	0	0.290717214492169	Nadk	ENSMUSG00000029063	NonSpecific	-0.998989110755194	0.317799966337994	No
chr1:177256801-177257550	0.308641975308642	0	Akt3	ENSMUSG00000019699	NonSpecific	1.2361018284539	0.216420715320032	No
chr5:77266351-77267250	0	0.308641975308642	Rest	ENSMUSG00000029249	NonSpecific	-1.05813383565615	0.289994430532567	No
chr1:120264601-120265500	0	0.3125	Steap3	ENSMUSG00000026389	NonSpecific	-1.07441193505098	0.282638095618347	No
chr13:28957951-28959300	0	0.3125	Sox4	ENSMUSG00000076431	NonSpecific	-1.07848440031849	0.280817639724019	No
chr11:69417451-69420150	0.32258064516129	0	Dnahc2	ENSMUSG00000005237	NonSpecific	1.09896465632451	0.27178348253309	No
chr10:117376801-117377550	0.332225913621262	0	Cpsf6	ENSMUSG00000055531	NonSpecific	1.13540364145729	0.2562062346426	No
chr2:145902901-145903650	0.273487773487773	0.0597371565113501	Naa20	ENSMUSG00000002728	NonSpecific	0.692888290727269	0.488379658500569	No
chr12:84193051-84194100	0	0.342526704852059	C130039O16Rik	ENSMUSG00000042507	NonSpecific	-1.12061998177062	0.262449655834226	No
chr14:87417151-87418050	0.357142857142857	0	Tdrd3	ENSMUSG00000022019	NonSpecific	1.04410236080762	0.296438033746163	No
chr11:74722801-74724000	0.153609831029186	0.213675213675214	Pafah1b1	ENSMUSG00000020745	NonSpecific	-0.248529051059116	0.803725095520797	No
chr3:116861401-116862150	0	0.37037037037037	Frrs1	ENSMUSG00000033386	NonSpecific	-1.23268608962219	0.217692903631401	No
chr11:102318151-102319050	0	0.372312990184924	Ubtf	ENSMUSG00000020923	NonSpecific	-1.16808271728344	0.242773400908633	No
chr14:57745951-57747000	0.231118088260945	0.154002026342452	Lats2	ENSMUSG00000021959	NonSpecific	0.187278427055299	0.851442336450445	No
chr19:46502251-46504350	0.0173611111111111	0.37037037037037	Trim8	ENSMUSG00000025034	NonSpecific	-1.06383349562565	0.287404134502017	No
chr9:44479051-44480100	0.390625	0	C030014I23Rik	ENSMUSG00000060380	NonSpecific	1.07218496711613	0.283636961148362	No
chr15:99972001-99973650	0.0617283950617284	0.332866063463744	Larp4	ENSMUSG00000023025	NonSpecific	-0.829878662358589	0.40660739007398	No
chr13:111488251-111489150	0	0.396825396825397	Gpbp1	ENSMUSG00000032745	NonSpecific	-1.18098687776335	0.237607936244821	No
chr2:32693401-32694150	0.293350717079531	0.108225108225108	Fpgs	ENSMUSG00000009566	NonSpecific	0.435046998899223	0.663528313361344	No
chr12:73112251-73113150	0.164203612479475	0.240924092409241	Six4	ENSMUSG00000034460	NonSpecific	-0.246907103999625	0.804980118318137	No
chr8:36613051-36614100	0.411522633744856	0	Dlc1	ENSMUSG00000031523	NonSpecific	1.01243146809151	0.311331798714539	No
chrX:166509601-166511250	0	0.411522633744856	Tceanc	ENSMUSG00000051224	NonSpecific	-1.16860113371638	0.242564371267005	No
chr15:82016101-82017000	0.37037037037037	0.0434027777777778	Xrcc6	ENSMUSG00000022471	NonSpecific	0.81127463044361	0.41720797569746	No
chr10:43479901-43480650	0	0.431034482758621	Bend3	ENSMUSG00000038214	NonSpecific	-1.23525873086612	0.216734227590634	No
chr13:21974251-21975300	0	0.432900432900433	Pom121l2	ENSMUSG00000016982	NonSpecific	-1.23680565157923	0.21615924342158	No
chr13:23445001-23446800	0.434782608695652	0	AL714025.1	ENSMUSG00000093583	NonSpecific	0.96133079585097	0.336385868298831	No
chr12:99561601-99563700	0.168350168350168	0.275573192239859	Foxn3	ENSMUSG00000033713	NonSpecific	-0.439287399927672	0.660453302885094	No
chr5:148928101-148929150	0.444444444444444	0	Katnal1	ENSMUSG00000041298	NonSpecific	0.961647230601484	0.336226837935779	No
chr8:123040351-123041550	0.454545454545455	0	Gm20388	ENSMUSG00000092329	NonSpecific	0.984101479686651	0.325065619469941	No
chr4:97776301-97777350	0.454545454545455	0	E130114P18Rik	ENSMUSG00000048747	NonSpecific	0.981851627962862	0.326172949236044	No
chr14:98167801-98168550	0.173611111111111	0.285714285714286	Dach1	ENSMUSG00000055639	NonSpecific	-0.452935492789485	0.650595192416415	No
chr12:52504651-52505700	0	0.462962962962963	Arhgap5	ENSMUSG00000035133	NonSpecific	-1.32315520409486	0.185783769533487	No
chr11:19919701-19921050	0.463458110516934	0	Spred2	ENSMUSG00000045671	NonSpecific	0.972623603864517	0.330740406992134	No
chr2:114174601-114175500	0.476190476190476	0	Aqr	ENSMUSG00000040383	NonSpecific	1.0031291105333	0.315798570789236	No
chr4:80911501-80913000	0.476190476190476	0	D4Bwg0951e	ENSMUSG00000048706	NonSpecific	1.02925614806447	0.303359323920714	No
chr7:35120401-35120700	0.25	0.238095238095238	Cebpa	ENSMUSG00000034957	NonSpecific	-0.0662513423103887	0.947177721274545	No
chr13:44733751-44735400	0.510204081632653	0	Jarid2	ENSMUSG00000038518	NonSpecific	1.05394795724304	0.291906744713135	No
chr11:53351551-53352450	0	0.510204081632653	Aff4	ENSMUSG00000049470	NonSpecific	-1.30209151189201	0.192885104443872	No
chr18:12862201-12863100	0	0.518207282913165	Osbpl1a	ENSMUSG00000044252	NonSpecific	-1.29622546951901	0.194897817186913	No
chr11:116023201-116024850	0.301204819277108	0.217391304347826	H3f3b	ENSMUSG00000016559	NonSpecific	0.0746048018506888	0.940529153449218	No
chr14:66324751-66325650	0.520833333333333	0	Trim35	ENSMUSG00000022043	NonSpecific	1.11111648958411	0.266518210998247	No
chr14:103349251-103350450	0.520833333333333	0	Mycbp2	ENSMUSG00000033004	NonSpecific	1.10937817417379	0.267267073863218	No
chr8:44935051-44935950	0.530660377358491	0	Fat1	ENSMUSG00000070047	NonSpecific	1.12535986722242	0.260436570221553	No
chr12:44268151-44270100	0.108695652173913	0.422335895240231	Pnpla8	ENSMUSG00000036257	NonSpecific	-0.834272188016339	0.404127620457741	No
chr17:23550151-23551500	0	0.543478260869565	Gm5146	ENSMUSG00000067882	NonSpecific	-1.38494974131174	0.166067835779232	No
chr7:130546051-130547400	0.543825222396651	0	Fgfr2	ENSMUSG00000030849	NonSpecific	1.10937867617758	0.267266857392332	No
chr13:103773301-103775100	0.0941619585687382	0.451641330689579	Srek1	ENSMUSG00000032621	NonSpecific	-0.964819523964208	0.334635215123922	No
chr11:60105601-60106350	0.233062330623306	0.315126050420168	Rai1	ENSMUSG00000062115	NonSpecific	-0.301319491250579	0.763170879322022	No
chr15:96288451-96289650	0.549450549450549	0	Arid2	ENSMUSG00000033237	NonSpecific	1.09045451576572	0.275512978766484	No
chr18:69592201-69594900	0.549450549450549	0	Tcf4	ENSMUSG00000053477	NonSpecific	1.08460125192008	0.278098300306592	No
chr4:135286951-135287700	0.549450549450549	0	Clic4	ENSMUSG00000037242	NonSpecific	1.06189752590476	0.288282208392922	No
chr4:103119601-103120350	0.554878048780488	0	Mier1	ENSMUSG00000028522	NonSpecific	1.02134405288278	0.307091461911328	No
chr15:85668451-85670700	0.138888888888889	0.416666666666667	Mirlet7c-2	ENSMUSG00000065608	NonSpecific	-0.769048196446927	0.441864699428256	No
chr10:59969551-59970900	0	0.555555555555556	Anapc16	ENSMUSG00000020107	NonSpecific	-1.3713186451174	0.170275645893831	No
chr1:165641401-165643500	0.208333333333333	0.352328431372549	Rcsd1	ENSMUSG00000040723	NonSpecific	-0.458681551635867	0.646462863894794	No
chr13:23453551-23454450	0.571428571428571	0	Btn1a1	ENSMUSG00000000706	NonSpecific	1.04198077802444	0.297420590877527	No
chr18:36018451-36019200	0.571428571428571	0	Nrg2	ENSMUSG00000060275	NonSpecific	0.987270935729379	0.323509834902707	No
chr7:133121551-133122450	0	0.57613741158045	Fgfr2	ENSMUSG00000030849	NonSpecific	-1.4490522362078	0.147322995352053	No
chr8:15027451-15028050	0.138888888888889	0.444444444444444	Kbtbd11	ENSMUSG00000055675	TA	-0.798696871039756	0.424466201544248	No
chr4:41760451-41761500	0	0.606060606060605	Il11ra1	ENSMUSG00000073889	NonSpecific	-1.42006480503856	0.15558881534304	No
chr5:142820101-142823400	0.265957446808511	0.34297052154195	Tnrc18	ENSMUSG00000039477	NonSpecific	-0.351930276172254	0.724890552783158	No
chr3:90079351-90081000	0.625	0	Tpm3	ENSMUSG00000027940	NonSpecific	1.04965656984557	0.293876038139206	No
chr12:91266301-91267350	0	0.625	4930534B04Rik	ENSMUSG00000061533	NonSpecific	-1.50529622936426	0.132247934186065	No
chr6:47454601-47455800	0.171821305841924	0.454124540006128	Cul1	ENSMUSG00000029686	NonSpecific	-0.8110661615868	0.41732767701306	No
chr7:83892001-83893200	0.234741784037559	0.396825396825397	Mesdc2	ENSMUSG00000038503	NonSpecific	-0.539828346012051	0.589315416687562	No
chr11:69919651-69920850	0.258397932816538	0.378787878787879	Eif5a	ENSMUSG00000078812	NonSpecific	-0.460553917739931	0.64511867977251	No
chr19:12794101-12795000	0.240384615384615	0.396825396825397	Zfp91	ENSMUSG00000024695	NonSpecific	-0.49697400312343	0.619207384038847	No
chr2:30469951-30471000	0.326797385620915	0.3125	Ier5l	ENSMUSG00000089762	TA	-0.122617766192571	0.902409785222863	No
chr2:155018851-155020050	0.192901234567901	0.451127819548872	a	ENSMUSG00000027596	NonSpecific	-0.697787444363505	0.485310132296733	No
chr19:6950401-6952350	0.568181818181818	0.0844594594594595	Bad	ENSMUSG00000024959	NonSpecific	0.732540984967884	0.463838436591469	No
chr5:64804051-64804950	0.657894736842105	0	Klf3	ENSMUSG00000029178	NonSpecific	1.05872203219721	0.289726390874082	No
chr18:10726051-10727400	0.191570881226054	0.468898010816289	Mib1	ENSMUSG00000024294	NonSpecific	-0.828034749164364	0.407650820782454	No
chr10:81648901-81649650	0.183150183150183	0.480769230769231	Ankrd24	ENSMUSG00000054708	NonSpecific	-0.861406790725525	0.389014037282262	No
chr5:77357701-77358450	0.666666666666667	0	Igfbp7	ENSMUSG00000036256	NonSpecific	1.00468502793761	0.315048539767811	No
chr6:145481851-145482600	0	0.666666666666667	Ifltd1	ENSMUSG00000054966	NonSpecific	-1.57728403249622	0.114730184787263	No
chr19:4332601-4334550	0.667989417989418	0	Kdm2a	ENSMUSG00000054611	NonSpecific	1.03749562752868	0.29950493242424	No
chr9:113742001-113742900	0.689655172413793	0	SNORA17	ENSMUSG00000087992	NonSpecific	1.09462395941276	0.273681414478827	No
chr13:64151701-64152600	0.235849056603774	0.458128078817734	Zfp367	ENSMUSG00000044934	NonSpecific	-0.671474389594138	0.501918369166302	No
chr11:22629601-22630200	0.694444444444445	0	Gm12052	ENSMUSG00000086256	NonSpecific	1.04096003790159	0.297894095464277	No
chr11:63130651-63132600	0.294117647058824	0.416666666666667	Pmp22	ENSMUSG00000018217	NonSpecific	-0.42715254829318	0.669268220794081	No
chrX:151803301-151804650	0.714285714285714	0	Huwe1	ENSMUSG00000025261	NonSpecific	1.09498907499659	0.273521422774669	No
chr17:15375151-15376200	0.725890985324948	0	Dll1	ENSMUSG00000014773	NonSpecific	1.10147414179876	0.270690352598111	No
chr18:67205251-67206450	0.440968828065602	0.290697674418605	Gnal	ENSMUSG00000024524	NonSpecific	0.034104703296965	0.9727936579798	No
chr10:26772001-26773650	0	0.735294117647059	Arhgap18	ENSMUSG00000039031	NonSpecific	-1.58862038943205	0.11214612209385	No
chr4:117997651-117998250	0.735294117647059	0	St3gal3	ENSMUSG00000028538	NonSpecific	1.03818572293655	0.299183598168783	No
chrX:94177051-94178550	0.740740740740741	0	Eif2s3x	ENSMUSG00000035150	NonSpecific	1.04142333928473	0.297679115172076	No
chr10:68353201-68354250	0.757575757575758	0	Arid5b	ENSMUSG00000019947	NonSpecific	1.08108311938633	0.279660141621781	No
chr3:84259051-84260100	0.434782608695652	0.328947368421053	Trim2	ENSMUSG00000027993	TA	-0.0860044041658673	0.931462916182817	No
chr4:33246901-33247800	0.147058823529412	0.617283950617284	Pnrc1	ENSMUSG00000040128	NonSpecific	-1.06494683540483	0.286899988945513	No
chr10:12922201-12923100	0.182149362477231	0.582298136645963	Stx11	ENSMUSG00000039232	NonSpecific	-0.930909706465783	0.351900273128661	No
chr17:3314251-3314850	0.770012507817386	0	Tiam2	ENSMUSG00000023800	NonSpecific	1.09039664226692	0.275538460305992	No
chr11:97309201-97310400	0.21551724137931	0.56980056980057	Mrpl45	ENSMUSG00000018882	NonSpecific	-0.822713940126881	0.41067068609968	No
chr1:97660501-97661550	0.234945569794681	0.552328169659275	D1Ertd622e	ENSMUSG00000044768	NonSpecific	-0.77929260482377	0.435807369947287	No
chr10:95414251-95415750	0.602503912363067	0.185185185185185	Socs2	ENSMUSG00000020027	NonSpecific	0.374782287216092	0.707822388478411	No
chr13:64248301-64249050	0.793650793650794	0	Cdc14b	ENSMUSG00000033102	NonSpecific	1.00291347583318	0.315902610073689	No
chr13:23584651-23586150	0.793650793650794	0	Hist1h2be	ENSMUSG00000047246	NonSpecific	1.0348770694226	0.300726324701724	No
chr13:49015501-49016700	0.793650793650794	0	Wnk2	ENSMUSG00000037989	NonSpecific	1.01761623921635	0.308860366890729	No
chr17:8283451-8284500	0.300899271462903	0.493144731381494	Brp44l	ENSMUSG00000023861	NonSpecific	-0.538214952493721	0.590428658307182	No
chr14:52315651-52315950	0.796296296296296	0	Sall2	ENSMUSG00000049532	NonSpecific	1.04344742571976	0.296741118282157	No
chr19:36348301-36349650	0.631205993861708	0.170965552350246	Pcgf5	ENSMUSG00000024805	NonSpecific	0.486694835714825	0.626474605507369	No
chr3:8766151-8767500	0	0.82051282051282	Mrps28	ENSMUSG00000040269	NonSpecific	-1.49279295608959	0.135491391708532	No
chr6:119387701-119388450	0.561242816091954	0.265957446808511	Adipor2	ENSMUSG00000030168	NonSpecific	0.276859527727716	0.781887970419713	No
chr3:52401451-52402200	0.840336134453782	0	Foxo1	ENSMUSG00000044167	NonSpecific	1.12973093229146	0.258589619073665	No
chr7:37769401-37770150	0	0.840336134453782	Zfp536	ENSMUSG00000043456	NonSpecific	-1.48234146326734	0.138249460958619	No
chr19:36834751-36835650	0	0.848765432098765	Tnks2	ENSMUSG00000024811	NonSpecific	-1.45043203244411	0.146938079894602	No
chr1:166000951-166001850	0.5	0.370748299319728	Pou2f1	ENSMUSG00000026565	NonSpecific	0.0815029845520731	0.935041951447988	No
chr17:10315651-10318800	0.816619498790041	0.0566893424036281	Qk	ENSMUSG00000062078	NonSpecific	1.07485233137561	0.282440846676134	No
chr4:59782951-59784150	0.665532132923437	0.212765957446809	1110054O05Rik	ENSMUSG00000038544	NonSpecific	0.610598021687759	0.54146573271261	No
chr5:96162001-96163650	0.407977136275417	0.4757343550447	Cnot6l	ENSMUSG00000034724	NonSpecific	-0.184574191569371	0.853563030250491	No
chr17:21649951-21650850	0.892857142857143	0	3110052M02Rik	ENSMUSG00000035868	NonSpecific	1.28994736160554	0.197068935007129	No
chr6:145339951-145340850	0	0.892857142857143	Ifltd1	ENSMUSG00000054966	NonSpecific	-1.37356462266154	0.169576886162639	No
chr17:84184651-84186150	0.681669928245271	0.216450216450216	Zfp36l2	ENSMUSG00000045817	NonSpecific	0.663518961181873	0.506998239793774	No
chr9:98296351-98297550	0.317460317460317	0.588235294117647	Nmnat3	ENSMUSG00000032456	NonSpecific	-0.393879293474111	0.693670158597004	No
chr16:98081401-98082600	0	0.909090909090909	B230307C23Rik	ENSMUSG00000080717	NonSpecific	-1.28728643761855	0.197994468934931	No
chr19:53313151-53314500	0.270528801602248	0.63903110575236	Mxi1	ENSMUSG00000025025	NonSpecific	-0.499733619371875	0.617262656707118	No
chr4:141536401-141537750	0	0.913978494623656	Spen	ENSMUSG00000040761	NonSpecific	-1.25932894420582	0.207911542823884	No
chrX:20662651-20664000	0.925925925925926	0	Uba1	ENSMUSG00000001924	NonSpecific	1.32523390459443	0.185093583350393	No
chr2:122375551-122376600	0.925925925925926	0	Shf	ENSMUSG00000033256	NonSpecific	1.32474280454746	0.185256470797502	No
chr3:97296751-97298700	0.927197802197802	0	Bcl9	ENSMUSG00000038256	NonSpecific	1.34766723359611	0.177765435352596	No
chr17:29093551-29095800	0.331955295828128	0.602233395812879	Cdkn1a	ENSMUSG00000023067	TA	-0.330275294378338	0.741191958764956	No
chr3:158030701-158032650	0.305958132045089	0.633167907361456	Srsf11	ENSMUSG00000055436	NonSpecific	-0.377799699559187	0.705579396924703	No
chr11:6415951-6417750	0.662163599617062	0.285714285714286	Ppia	ENSMUSG00000071866	NonSpecific	0.677159838441285	0.498304546202444	No
chr6:94697701-94699650	0	0.947971781305115	Lrig1	ENSMUSG00000030029	NonSpecific	-1.22745228348582	0.219652645755467	No
chr7:44854051-44855100	0	0.952380952380952	Akt1s1	ENSMUSG00000011096	NonSpecific	-1.22829690340134	0.219335533009587	No
chr11:105181801-105183450	0.84610472541507	0.108695652173913	Tlk2	ENSMUSG00000020694	NonSpecific	1.27297055008411	0.203028492400608	No
chr10:94515001-94515900	0.610119047619048	0.347517730496454	Tmcc3	ENSMUSG00000020023	NonSpecific	0.5687558727516	0.569521824744128	No
chr14:62331901-62333100	0.336700336700337	0.621693121693122	Rnaseh2b	ENSMUSG00000021932	NonSpecific	-0.243437678088063	0.807666358629502	No
chr7:101450101-101451300	0.336700336700337	0.625	Pde2a	ENSMUSG00000030653	TA	-0.245874915488976	0.80577906238192	No
chr11:84179851-84180900	0.446175426030382	0.517857142857143	Acaca	ENSMUSG00000020532	NonSpecific	0.0337817264955409	0.973051207772346	No
chr2:163419451-163420950	0.106837606837607	0.869565217391304	3230401D17Rik	ENSMUSG00000035399	NonSpecific	-1.04358349853964	0.29667813076475	No
chr6:134927251-134928900	0.555555555555556	0.425323697681421	Cdkn1b	ENSMUSG00000003031	NonSpecific	0.30730278462878	0.758612916345692	No
chr6:28479301-28481400	0.793843056569545	0.196473068813494	Snd1	ENSMUSG00000001424	NonSpecific	0.974130032114841	0.329991979627294	No
chr2:120730951-120731850	0.17636684303351	0.830601092896175	Stard9	ENSMUSG00000033705	NonSpecific	-0.793414546379428	0.427536338443543	No
chr12:51844051-51845400	0	1.01010101010101	Hectd1	ENSMUSG00000035247	NonSpecific	-1.2997613581631	0.193682773290199	No
chr3:99253651-99255000	0.837912087912088	0.178571428571429	Tbx15	ENSMUSG00000027868	EOM	1.07640969749483	0.281744067240997	No
chr18:82911901-82912650	0	1.02040816326531	Zfp516	ENSMUSG00000058881	NonSpecific	-1.3489510261781	0.177352696993407	No
chr8:110177401-110178000	1.02040816326531	0	Calb2	ENSMUSG00000003657	NonSpecific	1.53787832126066	0.124078368810615	No
chr4:11006251-11007150	0	1.02040816326531	Plekhf2	ENSMUSG00000049969	NonSpecific	-1.3387756541623	0.180643718741291	No
chr6:39204751-39205800	0	1.02272727272727	Jhdm1d	ENSMUSG00000042599	NonSpecific	-1.38168568299839	0.167068232266886	No
chr9:4375501-4376850	0.168918918918919	0.863095238095238	CT030685.2	ENSMUSG00000094086	NonSpecific	-0.898968844351102	0.36866925592332	No
chr12:70967701-70969200	0.337837837837838	0.694444444444444	Actr10	ENSMUSG00000021076	NonSpecific	-0.438152477696345	0.661275755130431	No
chr11:44519551-44520900	1.03291316526611	0	Rnf145	ENSMUSG00000019189	NonSpecific	1.62554161571573	0.104047204006198	No
chr17:83872801-83874300	0.378787878787879	0.657894736842105	Haao	ENSMUSG00000000673	NonSpecific	-0.292750929790032	0.769712538046381	No
chr13:9762901-9764250	0.437282481195999	0.605728659526128	Zmynd11	ENSMUSG00000021156	NonSpecific	-0.133381532240968	0.893891650037673	No
chr7:101836201-101836800	0.5	0.543981481481482	Inppl1	ENSMUSG00000032737	NonSpecific	0.0751547664063685	0.94009157369886	No
chr19:46056301-46057950	0.258397932816538	0.793650793650794	Pprc1	ENSMUSG00000055491	NonSpecific	-0.59166223050407	0.554076793086561	No
chr5:96160351-96161400	0.543261562998405	0.509632616487455	Cnot6l	ENSMUSG00000034724	NonSpecific	0.227915341365509	0.819712055892275	No
chr7:143829301-143830350	0	1.05654761904762	Dhcr7	ENSMUSG00000058454	NonSpecific	-1.34788584879136	0.177695100254813	No
chr15:67174801-67178250	0.457805409452045	0.60131860245737	St3gal1	ENSMUSG00000013846	NonSpecific	-0.0463718961781192	0.963013836009066	No
chr3:129214051-129214950	0.65359477124183	0.419254658385093	Pitx2	ENSMUSG00000028023	EOM	0.523161780108819	0.600861675969717	No
chr10:41886901-41888250	0.187728937728938	0.885181989582335	Sesn1	ENSMUSG00000038332	NonSpecific	-0.831207642036867	0.405856338421021	No
chr14:73552801-73553850	0.666666666666667	0.408163265306122	Sucla2	ENSMUSG00000022110	NonSpecific	0.512425575911948	0.608353195006803	No
chr2:130839151-130840350	0.89691830977234	0.182149362477231	4930402H24Rik	ENSMUSG00000027309	NonSpecific	1.15774931223033	0.246966353840927	No
chr8:44938351-44939100	0.854700854700855	0.226757369614512	Fat1	ENSMUSG00000070047	NonSpecific	1.02882040627476	0.303564075738824	No
chr5:88564351-88565100	0.923202614379085	0.164473684210526	Utp3	ENSMUSG00000070697	NonSpecific	1.20541950840333	0.228041394113271	No
chr15:81522151-81524400	0.230748945147679	0.86088346681567	Gm5218	ENSMUSG00000091198	NonSpecific	-0.761962858713828	0.446082171720674	No
chr14:51063001-51064200	1.0989010989011	0	Rnase12	ENSMUSG00000068407	NonSpecific	1.54363736368255	0.122676208121619	No
chr6:134922001-134923050	0	1.0989010989011	Cdkn1b	ENSMUSG00000003031	NonSpecific	-1.41698557814341	0.156487144031441	No
chr10:97312801-97314300	1.0989010989011	0	Dcn	ENSMUSG00000019929	NonSpecific	1.51722557992906	0.129209740074045	No
chr10:93641401-93643800	0.515796260477112	0.584541062801932	Ntn4	ENSMUSG00000020019	NonSpecific	-0.0351379988137562	0.971969701437634	No
chr18:25590601-25590900	1.11111111111111	0	Celf4	ENSMUSG00000024268	NonSpecific	1.56842121871015	0.116782862367248	No
chr11:76493401-76495050	0.42104478724197	0.697674418604651	Abr	ENSMUSG00000017631	NonSpecific	-0.318061078396138	0.750438606656483	No
chr13:21180151-21181200	0.489104070647647	0.639913438697151	Trim27	ENSMUSG00000021326	NonSpecific	-0.208432054179124	0.834891630270082	No
chr12:91587451-91589400	0.467355400941739	0.666666666666667	Gtf2a1	ENSMUSG00000020962	NonSpecific	-0.322353280749748	0.747185073243159	No
chr9:88480801-88481850	0.243029363669182	0.903308823529412	Syncrip	ENSMUSG00000032423	NonSpecific	-0.903614096046942	0.36620006415277	No
chr1:93445501-93446400	0.36300505050505	0.802379082033442	Hdlbp	ENSMUSG00000034088	NonSpecific	-0.573518852379052	0.56629343813203	No
chr18:21002251-21003150	0.5	0.666666666666667	Rnf138	ENSMUSG00000024317	NonSpecific	-0.204356316209014	0.838075064409332	No
chr5:136564951-136566150	0.821018062397373	0.347222222222222	Cux1	ENSMUSG00000029705	NonSpecific	0.615588976202652	0.538165828777816	No
chr17:17234551-17235600	1.17647058823529	0	Gm6712	ENSMUSG00000072761	NonSpecific	1.52195797989178	0.128019609834979	No
chr9:30137551-30138150	0	1.19047619047619	CT572989.1	ENSMUSG00000096018	NonSpecific	-1.49356853092996	0.135288429703194	No
chr13:102905251-102906600	0	1.19047619047619	Mast4	ENSMUSG00000034751	NonSpecific	-1.43897771996298	0.150156835400153	No
chr2:61592851-61594500	0.421472937000887	0.774628369866465	Tank	ENSMUSG00000064289	NonSpecific	-0.403051297806923	0.686910487462421	No
chr9:105495001-105496200	0.508447641614823	0.694444444444444	Atp2c1	ENSMUSG00000032570	NonSpecific	-0.232461671745318	0.816179453379227	No
chr15:41788351-41789250	0.170940170940171	1.03397971569416	Oxr1	ENSMUSG00000022307	NonSpecific	-1.05720227989511	0.290419279545126	No
chr10:7662751-7664250	0.616929298675398	0.58951812287167	Pcmt1	ENSMUSG00000019795	NonSpecific	0.040576463013307	0.967633548493819	No
chr15:76715101-76716450	1.20967741935484	0	Lrrc14	ENSMUSG00000033728	NonSpecific	1.50404556281385	0.132569635463611	No
chr10:127338751-127340100	0.480769230769231	0.735294117647059	Gli1	ENSMUSG00000025407	NonSpecific	-0.263697516538183	0.792013009338424	No
chr15:85671451-85673250	0.339579277882311	0.885629076805547	Mirlet7c-2	ENSMUSG00000065608	NonSpecific	-0.607217562140291	0.543706538794824	No
chr5:130221451-130223250	0.685593681917211	0.545454545454545	0610007L01Rik	ENSMUSG00000053094	NonSpecific	0.244039334982253	0.807200355782754	No
chr13:56134351-56135550	0.549019607843137	0.700757851251691	H2afy	ENSMUSG00000015937	NonSpecific	-0.0846928269441882	0.932505598748306	No
chr5:36529801-36530850	1.25	0	Tbc1d14	ENSMUSG00000029192	NonSpecific	1.62322218763212	0.10454191644003	No
chr8:47994751-47995350	1.25	0	Wwc2	ENSMUSG00000031563	NonSpecific	1.6781499521138	0.0933178291976454	No
chr7:73555801-73560000	0.735821404540469	0.519531102287767	Chd2	ENSMUSG00000078671	NonSpecific	0.37367988538589	0.708642492109204	No
chr5:149152201-149153250	0.78125	0.476190476190476	Gm8615	ENSMUSG00000024437	NonSpecific	0.47157755259514	0.637228352289237	No
chr5:53589451-53590500	0.271649200220629	0.992586689848353	Rbpj	ENSMUSG00000039191	NonSpecific	-0.804540515681064	0.421084880215914	No
chr12:69196501-69197700	0.078740157480315	1.1860208930429	1110034A24Rik	ENSMUSG00000020973	NonSpecific	-1.20086910125714	0.229801981746785	No
chr19:58453201-58454400	1.27376385336743	0	Gfra1	ENSMUSG00000025089	EOM	1.62120995639179	0.104972618203152	No
chr2:59829151-59829600	1.28205128205128	0	Tanc1	ENSMUSG00000035168	NonSpecific	1.54811706562664	0.121594114025241	No
chr11:120234001-120235050	0.999009704892058	0.285185185185185	Bahcc1	ENSMUSG00000039741	NonSpecific	0.847751925769416	0.396576141427036	No
chr11:80301901-80302950	0	1.2987012987013	Rhbdl3	ENSMUSG00000017692	NonSpecific	-1.33653938041691	0.181373037760383	No
chr9:99994051-99994800	0	1.2987012987013	SNORA17	ENSMUSG00000077495	NonSpecific	-1.33551164869944	0.181708945329721	No
chr15:102245251-102246150	0.680272108843537	0.625	Rarg	ENSMUSG00000001288	NonSpecific	0.123545215798944	0.901675371484833	No
chr9:77749501-77751900	0.748938239263317	0.557606162217428	Gclc	ENSMUSG00000032350	NonSpecific	0.288449004893428	0.773003060470724	No
chr7:110163601-110165550	0.714285714285714	0.603896103896104	Wee1	ENSMUSG00000031016	NonSpecific	0.245452665443877	0.806105954745679	No
chr3:103914751-103915800	0.0925925925925926	1.23364174376928	Rsbn1	ENSMUSG00000044098	NonSpecific	-1.16843338068038	0.242631996773819	No
chr13:74493451-74494800	0	1.33547008547009	Zfp825	ENSMUSG00000069208	NonSpecific	-1.40653376324949	0.159565686070351	No
chr18:10029001-10030050	0.781128459699888	0.555555555555556	Usp14	ENSMUSG00000047879	NonSpecific	0.359665796999263	0.719097072687183	No
chr1:74332501-74333400	0.810755336617406	0.529100529100529	Pnkd	ENSMUSG00000026179	NonSpecific	0.399104420932296	0.689816264913267	No
chr4:44071651-44073450	0.251028806584362	1.09203499579998	Gne	ENSMUSG00000028479	NonSpecific	-0.829025376812262	0.407090047702341	No
chr11:59662501-59665650	1.04497354497355	0.298507462686567	Mprip	ENSMUSG00000005417	NonSpecific	0.862338565761435	0.388501236316421	No
chr18:37806001-37809300	0.354509359047079	0.988979968479242	Pcdhga11	ENSMUSG00000023036	NonSpecific	-0.558575551606972	0.576451429243505	No
chr13:117023851-117024600	0	1.34520651762031	Parp8	ENSMUSG00000021725	NonSpecific	-1.26812039644145	0.204754958725796	No
chr3:95930251-95930700	0.755208333333333	0.595238095238095	Anp32e	ENSMUSG00000015749	NonSpecific	0.284497904100866	0.776028839994073	No
chr17:34586551-34587600	0.699404761904762	0.65359477124183	Notch4	ENSMUSG00000015468	NonSpecific	0.180850850643171	0.856484648097363	No
chr8:105496201-105497100	0.45071754729289	0.906788247213779	Zdhhc1	ENSMUSG00000039199	NonSpecific	-0.326787220535834	0.743828825785607	No
chr11:98935651-98937300	0.896070075757576	0.462962962962963	Rara	ENSMUSG00000037992	NonSpecific	0.637390715693097	0.523870374387202	No
chr4:152125201-152125950	0	1.36627906976744	Espn	ENSMUSG00000028943	NonSpecific	-1.22004538683924	0.222447669842327	No
chr15:63998101-63999000	0.848484848484848	0.529100529100529	Fam49b	ENSMUSG00000022378	NonSpecific	0.586232288187809	0.557719426621108	No
chr17:79543951-79544700	1.38888888888889	0	Fam82a1	ENSMUSG00000036368	NonSpecific	1.71937570186419	0.0855459836678492	No
chr3:129724801-129725700	1.38888888888889	0	Egf	ENSMUSG00000028017	NonSpecific	1.71592765485095	0.0861752843887173	No
chr7:73606801-73608300	0	1.38888888888889	U6	ENSMUSG00000065729	NonSpecific	-1.2583901588829	0.208250689203868	No
chr11:75431251-75432150	0	1.38888888888889	Serpinf2	ENSMUSG00000038224	NonSpecific	-1.24094521787902	0.214625986957163	No
chr5:110094151-110094900	1.38888888888889	0	Plcxd1	ENSMUSG00000064247	NonSpecific	1.7691894048832	0.0768622717273571	No
chr2:61401601-61403250	1.38888888888889	0	SNORA75	ENSMUSG00000088340	NonSpecific	1.71208611499238	0.0868807997947972	No
chr4:132514501-132515700	0.0974658869395711	1.2987012987013	Sesn2	ENSMUSG00000028893	NonSpecific	-1.06755556034631	0.285721038662978	No
chr11:104442301-104443650	0.4637583461736	0.933242196400091	Kansl1	ENSMUSG00000018412	NonSpecific	-0.322210518956862	0.747293216120634	No
chr12:110695651-110696550	0.875251167589877	0.524159827642415	Hsp90aa1	ENSMUSG00000021270	NonSpecific	0.520569756893479	0.602666521913565	No
chr4:117835051-117835950	0.555555555555556	0.846560846560847	Slc6a9	ENSMUSG00000028542	NonSpecific	-0.150225945667068	0.880586356490675	No
chr4:143160751-143162400	0.339348235927821	1.06663304856826	Prdm2	ENSMUSG00000057637	NonSpecific	-0.606775948162067	0.543999611951661	No
chr14:54864001-54864900	0.5	0.909570724841661	Homez	ENSMUSG00000057156	NonSpecific	-0.288948305219445	0.772620937315864	No
chr7:89338201-89339550	0.298701298701299	1.11565100983645	Tmem135	ENSMUSG00000039428	NonSpecific	-0.735425520587417	0.462080384019919	No
chr8:61590601-61591350	0.408163265306122	1.01028004253811	Palld	ENSMUSG00000058056	NonSpecific	-0.514483871101253	0.606913734057151	No
chr1:180255301-180256350	1.07323232323232	0.352763002364066	Psen2	ENSMUSG00000010609	NonSpecific	0.876745552647392	0.380624858494035	No
chr15:63996901-63997800	0	1.42857142857143	Fam49b	ENSMUSG00000022378	NonSpecific	-1.41959931493381	0.155724364987972	No
chr3:90291751-90293100	1.42857142857143	0	Dennd4b	ENSMUSG00000042404	NonSpecific	1.53328371475043	0.125205965369158	No
chr16:77593651-77595300	0	1.42857142857143	2810055G20Rik	ENSMUSG00000090386	NonSpecific	-1.42506476724931	0.15413848002597	No
chr6:127329451-127330200	0	1.43467643467643	Gm4968	ENSMUSG00000062365	NonSpecific	-1.46129199999203	0.143935324385984	No
chr14:46884001-46884900	1.02040816326531	0.416666666666667	Samd4	ENSMUSG00000021838	EOM	0.64480043007203	0.519056523200096	No
chr15:81809251-81811650	0.409303534303534	1.03182361246877	Tef	ENSMUSG00000022389	NonSpecific	-0.596805825029615	0.550637028436145	No
chr9:113931601-113933250	0.318100358422939	1.12698412698413	Ubp1	ENSMUSG00000009741	NonSpecific	-0.801267823956275	0.422976613971441	No
chr7:122969251-122971350	0.665861852908132	0.781794584358052	Rbbp6	ENSMUSG00000030779	NonSpecific	-0.119134628979576	0.905168696141966	No
chr2:30771601-30772650	0	1.44781144781145	1700001O22Rik	ENSMUSG00000044320	NonSpecific	-1.45071969092316	0.146857930091234	No
chr9:8002951-8003850	0.657894736842105	0.791910331384016	Yap1	ENSMUSG00000053110	NonSpecific	-0.165117468541067	0.86885152382233	No
chr18:80255401-80257050	0.983355417710214	0.468702493159015	Pqlc1	ENSMUSG00000034006	NonSpecific	0.474693230185563	0.635005643921598	No
chr3:41563651-41565000	0.133333333333333	1.32111225326813	Phf17	ENSMUSG00000025764	NonSpecific	-1.18210332987391	0.237164703316407	No
chr9:66511051-66512850	1.03779668727248	0.428377592556697	Fbxl22	ENSMUSG00000050503	NonSpecific	0.561500787616765	0.574456193538038	No
chr5:131538151-131538900	0.324223256554084	1.14462081128748	Auts2	ENSMUSG00000029673	TA	-0.872648063426539	0.38285493441685	No
chr9:77909851-77910750	1.34680134680135	0.122549019607843	Elovl5	ENSMUSG00000032349	NonSpecific	1.17997923659047	0.238008473164342	No
chr8:27086101-27088350	1.46969696969697	0	Gpr124	ENSMUSG00000031486	NonSpecific	1.47927318108696	0.139067317616307	No
chr5:25529851-25530750	0.617283950617284	0.854700854700855	AC134910.1	ENSMUSG00000093143	NonSpecific	-0.26477881467225	0.791179858026808	No
chr13:41357551-41359200	0.945992432060544	0.529100529100529	Nedd9	ENSMUSG00000021365	NonSpecific	0.405854075917087	0.684849822984014	No
chr7:109671151-109672800	1.47916666666667	0	D930014E17Rik	ENSMUSG00000031023	NonSpecific	1.39294566412642	0.163636222286531	No
chr3:84581551-84583650	0.729109084208587	0.759752327852686	Arfip1	ENSMUSG00000074513	NonSpecific	-0.0310711603750554	0.97521278924714	No
chr5:103752451-103755450	0.725446428571429	0.766607735990571	Aff1	ENSMUSG00000029313	NonSpecific	-0.0243696904229331	0.980557724681321	No
chr4:32239351-32240400	0.509438009438009	0.986008918617614	Bach2	ENSMUSG00000040270	NonSpecific	-0.396409777880358	0.691802753965035	No
chr9:107554801-107555850	0.246305418719212	1.25	Rassf1	ENSMUSG00000010067	NonSpecific	-0.902310339310874	0.366892034721508	No
chr9:41446951-41448600	1.23456790123457	0.263157894736842	Mir100	ENSMUSG00000093011	NonSpecific	0.845586856940752	0.397783260048723	No
chr4:82512451-82513950	1.04786749392572	0.455205811138015	Nfib	ENSMUSG00000008575	NonSpecific	0.483614746444666	0.628659307299887	No
chr11:69039301-69041250	1.26733268060502	0.241545893719807	1500010J02Rik	ENSMUSG00000020898	NonSpecific	0.846754648613149	0.397131891281461	No
chr1:86504251-86505600	1.45679012345679	0.0555555555555556	Ptma	ENSMUSG00000026238	NonSpecific	1.22789032873009	0.219488140513469	No
chr13:48544951-48547200	1.46777251505546	0.0446428571428571	Mirlet7a-1	ENSMUSG00000065421	NonSpecific	1.24426903930603	0.213400561846361	No
chr12:31948501-31949700	0.378787878787879	1.14870509607352	Hbp1	ENSMUSG00000002996	NonSpecific	-0.788535281353917	0.430383669880737	No
chr5:131536951-131537850	0	1.52777777777778	Auts2	ENSMUSG00000029673	TA	-1.47782518501986	0.139454575471824	No
chr18:38349451-38350350	1.53846153846154	0	5S_rRNA	ENSMUSG00000088384	NonSpecific	1.32683910100416	0.184561912961735	No
chr18:35831101-35832450	1.54166666666667	0	Cxxc5	ENSMUSG00000046668	NonSpecific	1.26868348265254	0.204553975859978	No
chr3:152265001-152265750	0.490196078431373	1.05820105820106	Nexn	ENSMUSG00000039103	NonSpecific	-0.646057867607798	0.51824187982311	No
chr5:5379151-5380350	1.20447670901391	0.351935646053293	Cdk14	ENSMUSG00000028926	NonSpecific	0.585252263897009	0.558378107371761	No
chrX:13281751-13283850	0.537634408602151	1.02040816326531	Ddx3x	ENSMUSG00000000787	NonSpecific	-0.649663007881818	0.515909923729203	No
chr11:74521801-74522700	1.23456790123457	0.324675324675325	Rap1gap2	ENSMUSG00000038807	NonSpecific	0.614117113053884	0.539137940543721	No
chr1:177555451-177556500	1.5625	0	Zfp238	ENSMUSG00000063659	NonSpecific	1.19265351522267	0.233005097902262	No
chr10:13323151-13324200	0	1.5625	Phactr2	ENSMUSG00000062866	NonSpecific	-1.54680108049561	0.121911219602528	No
chr3:138527701-138528750	1.15196078431373	0.418555981862574	Eif4e	ENSMUSG00000028156	NonSpecific	0.48415030338042	0.628279203377201	No
chr11:59847451-59849100	0.762865067989292	0.811531007751938	Nt5m	ENSMUSG00000032615	NonSpecific	-0.184124400308163	0.853915865036447	No
chr17:69383701-69384900	0.1	1.48026013420351	Zfp161	ENSMUSG00000049672	NonSpecific	-1.30911044264252	0.190496942450956	No
chr1:52113151-52114050	1.19214586255259	0.390625	Stat1	ENSMUSG00000026104	NonSpecific	0.610776561717325	0.541347512157169	No
chr15:89211601-89212650	0	1.58346752549651	Fam116b	ENSMUSG00000015377	NonSpecific	-1.42008728806481	0.155582270605524	No
chr5:117240451-117241200	1.58730158730159	0	Taok3	ENSMUSG00000061288	NonSpecific	1.22315499731896	0.221271159403731	No
chr17:21516151-21517650	0	1.58730158730159	Zfp53	ENSMUSG00000057409	NonSpecific	-1.4254992617781	0.154012933351488	No
chr9:111837601-111838950	0	1.58730158730159	Stac	ENSMUSG00000032502	NonSpecific	-1.36341618768241	0.172751382235164	No
chr6:125096851-125097900	0	1.58730158730159	Chd4	ENSMUSG00000063870	NonSpecific	-1.38200320479691	0.166970717083753	No
chr7:63936601-63937650	1.58841158841159	0	Klf13	ENSMUSG00000052040	NonSpecific	1.17715440297343	0.239133884238986	No
chr2:118975951-118977150	0.868240670220868	0.737812911725955	Gm14089	ENSMUSG00000084802	NonSpecific	0.0169952691756136	0.986440389878997	No
chr3:51339301-51340050	1.61057692307692	0	Elf2	ENSMUSG00000037174	NonSpecific	1.23183842573982	0.218009446196403	No
chrX:105764851-105765900	1	0.625628772635815	Fgf16	ENSMUSG00000031230	NonSpecific	0.260933690326052	0.794143643452398	No
chrX:21360601-21361650	0	1.63139329805996	Gm6938	ENSMUSG00000087586	NonSpecific	-1.33885641273656	0.180617421643019	No
chr19:41829001-41830350	0.790550595238095	0.84124904465553	Frat2	ENSMUSG00000047604	NonSpecific	-0.0436594931988632	0.965175828152457	No
chr15:11995501-11996250	1.32521974306964	0.3125	Sub1	ENSMUSG00000022205	NonSpecific	0.802211548911049	0.422430596958812	No
chr10:117375301-117376650	0.972518874576346	0.668770564549859	Cpsf6	ENSMUSG00000055531	NonSpecific	0.183439025434277	0.854453557473939	No
chr17:78201001-78201900	0.570436507936508	1.07334307992203	Crim1	ENSMUSG00000024074	NonSpecific	-0.413543033505419	0.679208800363441	No
chr10:126957151-126958200	1.64609053497942	0	Ctdsp2	ENSMUSG00000078429	NonSpecific	1.33323718350443	0.182453980554662	No
chr10:80053501-80054850	0.934923132859835	0.714285714285714	Gpx4	ENSMUSG00000075706	NonSpecific	0.141175810196881	0.887731055331594	No
chr17:79599151-79600650	1.66666666666666	0	Fam82a1	ENSMUSG00000036368	NonSpecific	1.3039191539504	0.192261148840126	No
chr2:92007301-92008200	1.66666666666667	0	Creb3l1	ENSMUSG00000027230	NonSpecific	1.28385661490199	0.199192129909047	No
chr4:109475401-109476600	0.403225806451613	1.27727916629518	Rnf11	ENSMUSG00000028557	NonSpecific	-0.690108043988316	0.49012624498079	No
chr10:126979801-126981450	0.291545189504373	1.40350877192982	Ctdsp2	ENSMUSG00000078429	NonSpecific	-0.813636416756709	0.415853269199101	No
chr3:65658901-65659950	0.48786717752235	1.21448863636364	Lekr1	ENSMUSG00000074579	NonSpecific	-0.562856273591058	0.573532757472641	No
chr1:133961401-133962150	0	1.70940170940171	Prelp	ENSMUSG00000041577	NonSpecific	-1.31511084491996	0.188472652348501	No
chr2:94178401-94179150	1.20689655172414	0.505050505050505	AL683878.1	ENSMUSG00000093033	NonSpecific	0.550519964116809	0.58196278758609	No
chr9:55938001-55938750	0.416666666666667	1.29986085343228	Scaper	ENSMUSG00000034007	NonSpecific	-0.679972163298503	0.496522086878495	No
chr11:109610101-109611450	0	1.73879076086957	Wipi1	ENSMUSG00000041895	NonSpecific	-1.3092716494517	0.190442349426336	No
chr13:74563351-74564850	1.74603174603175	0	Erap1	ENSMUSG00000021583	NonSpecific	1.31886869394382	0.187213013843888	No
chr7:136060501-136061400	1.75438596491228	0	Mki67	ENSMUSG00000031004	NonSpecific	1.37605983673301	0.168803108674295	No
chr4:133909951-133911450	1.05268599538549	0.709587138158567	Rps6ka1	ENSMUSG00000003644	NonSpecific	0.270108591111269	0.787076712937072	No
chr9:121719751-121720350	0	1.7687074829932	Nktr	ENSMUSG00000032525	NonSpecific	-1.42379184687076	0.154506736548031	No
chr7:65692801-65694000	1.5625	0.212765957446809	Tm2d3	ENSMUSG00000078681	NonSpecific	1.03440548211093	0.300946642628898	No
chr3:68493901-68496300	0.561306087871553	1.21878124435669	Schip1	ENSMUSG00000027777	NonSpecific	-0.565184123883664	0.571948534068199	No
chr9:102717451-102719700	0.755439463730667	1.02476225199769	Amotl2	ENSMUSG00000032531	NonSpecific	-0.243392317106979	0.807701494954823	No
chr6:48851851-48852750	0	1.78571428571429	Tmem176a	ENSMUSG00000023367	TA	-1.49242992961689	0.135586473734812	No
chr10:67536301-67538700	1.07455967661496	0.737807943690297	Egr2	ENSMUSG00000037868	NonSpecific	0.250079676189791	0.802525732763363	No
chr3:69125551-69126450	1.81818181818182	0	Kpna4	ENSMUSG00000027782	NonSpecific	1.46708655179741	0.142352511990271	No
chr5:8055751-8057550	0.323624595469256	1.51643990929705	Sri	ENSMUSG00000003161	NonSpecific	-1.03698373124703	0.299743439171792	No
chr7:16313101-16314150	0.5420054200542	1.30493969277464	Bbc3	ENSMUSG00000002083	NonSpecific	-0.638158100545537	0.523370768793882	No
chr16:32332801-32333850	1.85185185185185	0	Ubxn7	ENSMUSG00000053774	NonSpecific	1.5112445542035	0.130726154676905	No
chr2:145860301-145862250	0.336700336700337	1.52625152625153	Rin2	ENSMUSG00000001768	EOM	-0.963220051696515	0.335437104437453	No
chr17:83861551-83862600	1.10308294298736	0.764677516576251	Haao	ENSMUSG00000000673	NonSpecific	0.318376199222313	0.75019959000212	No
chr7:79721251-79721550	1.87074829931973	0	Plin1	ENSMUSG00000030546	NonSpecific	1.57829495405157	0.114497864610359	No
chr11:88187101-88187850	0	1.8719806763285	Cuedc1	ENSMUSG00000018378	NonSpecific	-1.42065938387168	0.155415805630622	No
chr10:70081051-70082250	1.28205128205128	0.595238095238095	Ccdc6	ENSMUSG00000048701	NonSpecific	0.600748079061584	0.548007790721385	No
chr15:36726751-36728250	1.88301282051282	0	Ywhaz	ENSMUSG00000022285	NonSpecific	1.52882221083136	0.126308524637998	No
chr3:55787401-55788000	0	1.88995215311005	Nbea	ENSMUSG00000027799	NonSpecific	-1.4050416616959	0.160008890014879	No
chr14:27114601-27115500	1.34465020576132	0.568181818181818	Il17rd	ENSMUSG00000040717	EOM	0.626617702578315	0.530909861429851	No
chr2:119872201-119873700	1.26756708194958	0.652939427722036	Mga	ENSMUSG00000033943	NonSpecific	0.439229098657121	0.660495542504493	No
chr3:36150751-36152100	0	1.92070997035536	D3Ertd254e	ENSMUSG00000033883	NonSpecific	-1.48575712342476	0.137343375031588	No
chr7:111121651-111123600	1.60038762979939	0.32258064516129	Eif4g2	ENSMUSG00000005610	NonSpecific	0.954314396705101	0.339924522760274	No
chr5:125404501-125407050	0.787380699893955	1.14777327935223	Dhx37	ENSMUSG00000029480	NonSpecific	-0.344149446817488	0.730733898275797	No
chr2:6871051-6873450	0.70037682702704	1.25105499517056	Celf2	ENSMUSG00000002107	NonSpecific	-0.494486235012504	0.620962825280227	No
chr10:81642901-81644250	0.728305785123967	1.25	Ankrd24	ENSMUSG00000054708	NonSpecific	-0.419751371523803	0.6746670925816	No
chr7:127477351-127479150	0.754686489980608	1.22727272727273	Prr14	ENSMUSG00000030822	NonSpecific	-0.369756460175699	0.711563959277521	No
chr5:135688351-135690750	0.725695156111225	1.29308233846566	Por	ENSMUSG00000005514	NonSpecific	-0.466708291033377	0.640708597074513	No
chr13:28416901-28418850	1.42857142857143	0.595238095238095	2610307P16Rik	ENSMUSG00000085936	NonSpecific	0.660912279991025	0.508668570379111	No
chr4:84545101-84546450	0.912867274569402	1.11111111111111	Bnc2	ENSMUSG00000028487	NonSpecific	-0.132791446067652	0.894358319495982	No
chr9:50856451-50857950	0.967938311688312	1.06060606060606	Ppp2r1b	ENSMUSG00000032058	NonSpecific	-0.0405974038037898	0.967616853916548	No
chr7:80198551-80199300	1.33928571428571	0.694980694980695	Sema4b	ENSMUSG00000030539	NonSpecific	0.516205259149112	0.605711057525345	No
chr7:102222601-102223500	1.78571428571429	0.25	Pgap2	ENSMUSG00000030990	NonSpecific	1.22899810028419	0.219072518283462	No
chr1:93443701-93445500	0.979104104104104	1.06694775812423	Hdlbp	ENSMUSG00000034088	NonSpecific	0.0160762101743961	0.98717359259382	No
chr16:55821601-55822500	0.730833980833981	1.3156889225164	Nfkbiz	ENSMUSG00000035356	NonSpecific	-0.352487736226631	0.724472514132719	No
chr17:33684301-33685950	0.405738052796876	1.65289738724274	Hnrnpm	ENSMUSG00000059208	NonSpecific	-0.884963228988483	0.376176463865618	No
chr4:84673651-84674700	1.50512820512821	0.554511278195489	Bnc2	ENSMUSG00000028487	NonSpecific	0.861605053909114	0.388904888952794	No
chr9:21130651-21131400	0.231481481481481	1.84235517568851	1700084C06Rik	ENSMUSG00000086016	NonSpecific	-1.1866930357448	0.23534872304786	No
chr14:76151851-76153350	0.747863247863248	1.33333333333333	Nufip1	ENSMUSG00000022009	NonSpecific	-0.368158326362337	0.712755182096218	No
chr5:137338201-137338950	0	2.08333333333333	Slc12a9	ENSMUSG00000037344	NonSpecific	-1.55158799646516	0.120760837119079	No
chr16:5130751-5131800	2.08333333333333	0	Ppl	ENSMUSG00000039457	NonSpecific	1.74429247461116	0.0811081032063425	No
chr3:139802251-139804200	2.08333333333333	0	B930007M17Rik	ENSMUSG00000047940	NonSpecific	1.69178620453335	0.0906867448803847	No
chr11:103158901-103159350	0	2.08333333333333	Fmnl1	ENSMUSG00000055805	NonSpecific	-1.6021105485654	0.109131165779653	No
chr1:105991051-105991950	1.0665732284752	1.03795886870567	Zcchc2	ENSMUSG00000038866	NonSpecific	0.0342191109028373	0.972702427167836	No
chr10:68282701-68283450	1.69248188405797	0.420168067226891	Arid5b	ENSMUSG00000019947	NonSpecific	1.06010182567667	0.28909827732934	No
chr1:194976001-194977950	2.11355678976404	0	Cd34	ENSMUSG00000016494	EOM	1.74085400361542	0.081709173012234	No
chr6:120666901-120668400	1.03816526610644	1.07837301587302	Cecr2	ENSMUSG00000071226	NonSpecific	-0.0195802500310363	0.984378219005807	No
chr4:155783101-155785200	0.888849390959096	1.23971859849053	Gm13644	ENSMUSG00000085119	NonSpecific	-0.27401735888786	0.784071281579296	No
chr8:121651801-121652400	1.3412955465587	0.787474198436817	Gm20388	ENSMUSG00000092329	NonSpecific	0.402290678483245	0.687470114000976	No
chr1:79760701-79761900	2.13123025623026	0	Wdfy1	ENSMUSG00000073643	NonSpecific	1.61478412163378	0.106357452882696	No
chr9:100644001-100645200	0.253164556962025	1.88311688311688	Stag1	ENSMUSG00000037286	NonSpecific	-1.24044301123767	0.214811580565372	No
chr6:128842051-128843850	0.864458538877144	1.281102955016	BC035044	ENSMUSG00000090164	NonSpecific	-0.31858783536992	0.750039079116523	No
chr1:46851751-46853250	0.70589754194982	1.44230769230769	Slc39a10	ENSMUSG00000025986	NonSpecific	-0.567188304161509	0.570586253399699	No
chr12:85279501-85280850	1.19047619047619	0.961538461538462	Acyp1	ENSMUSG00000008822	NonSpecific	0.169797983587884	0.865169012765974	No
chr10:82353751-82355100	0	2.15834301200155	Gm4924	ENSMUSG00000073427	NonSpecific	-1.59643384647124	0.110391964474387	No
chr13:98889601-98890350	0.625	1.54950869236583	Tnpo1	ENSMUSG00000009470	NonSpecific	-0.681474711816396	0.495571162677362	No
chr18:57879301-57879750	0.887523468168629	1.29048582995951	Slc12a2	ENSMUSG00000024597	NonSpecific	-0.282668280974405	0.777431133111567	No
chr1:152624401-152625750	0.265957446808511	1.92156862745098	Rgl1	ENSMUSG00000026482	NonSpecific	-1.22228092174539	0.221601411370691	No
chr6:50261251-50262150	0.606060606060606	1.58783783783784	Dfna5	ENSMUSG00000029821	NonSpecific	-0.721233162926077	0.470766071194296	No
chr7:97082251-97083450	0	2.1978021978022	Gab2	ENSMUSG00000004508	NonSpecific	-1.64410519518842	0.100154475028461	No
chr15:99771451-99772350	1.43810655575361	0.77020202020202	Lass5	ENSMUSG00000023021	NonSpecific	0.505065617804329	0.613512749174498	No
chr13:55212151-55213500	1.02870582235004	1.1820652173913	Nsd1	ENSMUSG00000021488	NonSpecific	-0.0688548343806715	0.945105170091151	No
chr18:5161801-5164050	1.015625	1.19944789510007	Svil	ENSMUSG00000024236	EOM	-0.0795038943070714	0.936631834211085	No
chr8:22860151-22860900	1.19047619047619	1.02809233449477	Myst3	ENSMUSG00000031540	NonSpecific	0.175967925853467	0.860319140677131	No
chr1:153679201-153679800	2.22222222222222	0	Rgs8	ENSMUSG00000042671	NonSpecific	1.68813156763417	0.0913859758984342	No
chr11:68851801-68854200	0.987190660781887	1.24382657919243	Ndel1	ENSMUSG00000018736	NonSpecific	-0.11703496052592	0.906832349346435	No
chr1:65177551-65179800	2.03557063851181	0.198412698412698	Idh1	ENSMUSG00000025950	NonSpecific	1.56070012765195	0.118594521143485	No
chr1:135728551-135729750	1.90781440781441	0.333704115684093	Csrp1	ENSMUSG00000026421	NonSpecific	1.3588778249138	0.17418530677141	No
chr1:72871651-72872550	1.51515151515152	0.734861845972957	Igfbp5	ENSMUSG00000026185	NonSpecific	0.731542528314912	0.46444783777039	No
chr14:54894451-54895500	0	2.25108225108225	Gm20521	ENSMUSG00000092232	NonSpecific	-1.69983582753918	0.0891618103635638	No
chr1:52231651-52232550	1.01010101010101	1.24338624338624	Gls	ENSMUSG00000026103	NonSpecific	-0.0462809569804214	0.96308631717183	No
chr9:37144801-37146000	2.06228956228956	0.192307692307692	Pknox2	ENSMUSG00000035934	NonSpecific	1.59264261288916	0.111240388224871	No
chr18:3279451-3282150	2.25694444444444	0	Crem	ENSMUSG00000063889	NonSpecific	1.90105444795802	0.05729488125698	No
chr5:100428001-100430700	1.60250562549413	0.659695426248907	Lin54	ENSMUSG00000035310	NonSpecific	0.878455773493052	0.379696428530645	No
chr11:101173801-101174550	0.740740740740741	1.52968094144565	Cntnap1	ENSMUSG00000017167	NonSpecific	-0.459874221753159	0.645606504295481	No
chr12:102877051-102877800	0.396825396825397	1.875	Btbd7	ENSMUSG00000041702	NonSpecific	-1.04382710655272	0.29656538801213	No
chr9:67630951-67634850	0.845847176079734	1.44006645764958	Tln2	ENSMUSG00000052698	NonSpecific	-0.301945783030727	0.762693393783528	No
chr17:3102301-3102750	1.04166666666667	1.25	Scaf8	ENSMUSG00000046201	NonSpecific	0.00499720680654452	0.996012822436609	No
chr15:102981301-102982050	1.42857142857143	0.869130869130869	Gm20398	ENSMUSG00000092585	TA	0.646243939527992	0.518121387454714	No
chr19:44266951-44268000	0.3003003003003	1.99859351175141	AC123853.1	ENSMUSG00000092983	NonSpecific	-1.25595550413384	0.209132103053244	No
chr11:100622701-100623450	1.41369047619048	0.892857142857143	Nkiras2	ENSMUSG00000017837	NonSpecific	0.495281044542147	0.620401749363884	No
chr3:106721101-106723050	1.14285714285714	1.16666666666667	4933421E11Rik	ENSMUSG00000056260	NonSpecific	0.0510662918008059	0.959272696177606	No
chr10:77032951-77034450	1.61875161875162	0.694444444444444	Slc19a1	ENSMUSG00000001436	NonSpecific	0.788089384955036	0.430644423796858	No
chr9:3532951-3533400	1.42089093701997	0.892857142857143	Gucy1a2	ENSMUSG00000041624	NonSpecific	0.428393855143255	0.668364397695509	No
chr8:71922301-71923950	0.991767243167019	1.32592402366414	Zfp617	ENSMUSG00000066880	NonSpecific	-0.297026780845245	0.76644606314007	No
chr17:31511251-31512900	1.16945505243378	1.14960407239819	Wdr4	ENSMUSG00000024037	NonSpecific	-0.0194305466848091	0.984497642274267	No
chr2:18063601-18064500	0	2.33333333333333	Mllt10	ENSMUSG00000026743	NonSpecific	-1.90008755142804	0.057421631071021	No
chr17:15828901-15830700	0	2.33488733488733	Rgmb	ENSMUSG00000048027	NonSpecific	-1.87927123803917	0.0602074668607823	No
chr7:120830251-120831450	0.797720797720798	1.54320987654321	Eef2k	ENSMUSG00000035064	NonSpecific	-0.677403329348563	0.498150086525112	No
chr4:124709101-124710450	1.20748299319728	1.13636363636364	Fhl3	ENSMUSG00000032643	NonSpecific	0.0115197698360973	0.990808756791695	No
chr12:25100251-25101450	0.523418114143921	1.82326751838947	Id2	ENSMUSG00000020644	TA	-1.01624697357907	0.309511792722548	No
chr19:12009901-12012600	0.955841086988628	1.4016072524137	Osbp	ENSMUSG00000024687	NonSpecific	-0.348105547629153	0.727760918183378	No
chr1:180777151-180778500	1.03524577208788	1.32589005470361	H3f3a	ENSMUSG00000060743	NonSpecific	-0.230848273999525	0.817432676698654	No
chr4:8691901-8692650	0.833333333333333	1.53846153846154	Chd7	ENSMUSG00000041235	NonSpecific	-0.552190741812642	0.580817676778011	No
chrX:74245051-74247300	1.17171717171717	1.20290745290745	Flna	ENSMUSG00000031328	NonSpecific	-0.120024180749767	0.904463992953647	No
chr18:54985501-54989100	1.76470588235294	0.613275613275613	Zfp608	ENSMUSG00000052713	TA	0.72741803405784	0.466969910268323	No
chr9:37782901-37783350	2.38095238095238	0	Olfr875	ENSMUSG00000058628	NonSpecific	1.68363434706988	0.09225235654649	No
chr16:50528251-50530800	1.01736245997048	1.38219013019056	Ccdc54	ENSMUSG00000050685	NonSpecific	-0.37602166175102	0.70690079206782	No
chr16:94723801-94725150	0.191570881226054	2.21218755701514	Kcnj6	ENSMUSG00000043301	NonSpecific	-1.60327130610972	0.108874768591708	No
chr6:128759851-128761350	1.28367003367003	1.12385112385112	Klrb1c	ENSMUSG00000030325	NonSpecific	-0.00683600070823894	0.994545703057998	No
chr14:16243051-16244250	0.832137733142037	1.57706093189964	Oxsm	ENSMUSG00000021786	NonSpecific	-0.730770295503538	0.464919470166409	No
chr8:46740901-46742250	0.526841171251109	1.90536842384668	Irf2	ENSMUSG00000031627	NonSpecific	-1.22423253151656	0.220864520321463	No
chr4:44011951-44013600	1.03930461073318	1.40172969378708	Clta	ENSMUSG00000028478	NonSpecific	-0.492042884919682	0.622689027216586	No
chr3:122730301-122731050	0.763836814497155	1.68123442591528	Pde5a	ENSMUSG00000053965	NonSpecific	-0.891901692769588	0.372445627262884	No
chr7:39543751-39545250	1.73737373737374	0.717070453912559	Zfp619	ENSMUSG00000068959	NonSpecific	0.500786872469556	0.616521125462451	No
chr4:133092601-133093350	2.47863247863248	0	Ahdc1	ENSMUSG00000037692	NonSpecific	1.5918193087599	0.111425310322815	No
chr9:53402251-53402850	1.47058823529412	1.01010101010101	Kdelc2	ENSMUSG00000034487	NonSpecific	0.0660127260627326	0.947367693622627	No
chr14:47649301-47650500	1.1756876663709	1.31282398016678	Ktn1	ENSMUSG00000021843	NonSpecific	-0.304133371036023	0.761026283859076	No
chr11:61407301-61409250	1.95220878751625	0.537414965986395	Slc47a1	ENSMUSG00000010122	NonSpecific	0.783866077012087	0.433118696660033	No
chr1:92180251-92181750	1.08658008658009	1.40591287508025	Hdac4	ENSMUSG00000026313	NonSpecific	-0.41364676535888	0.679132819043944	No
chr2:124609051-124610700	1.99248307447232	0.503914709312011	Sema6d	ENSMUSG00000027200	NonSpecific	0.780371300427126	0.435172355654676	No
chr7:58398301-58399200	2.5	0	AC102205.1	ENSMUSG00000095157	NonSpecific	1.43216211851811	0.152097430189443	No
chr8:69973501-69973950	2.5	0	Gatad2a	ENSMUSG00000036180	NonSpecific	1.44372919314932	0.14881516623821	No
chr8:69715651-69717750	1.33271490414348	1.1762789182144	Zfp869	ENSMUSG00000054648	NonSpecific	-0.133555183142525	0.893754325266096	No
chr3:79285651-79286850	0	2.51410622619639	Gm17359	ENSMUSG00000091685	NonSpecific	-1.879996539487	0.0601085495473259	No
chr19:12005101-12006750	1.28205128205128	1.23376623376623	Osbp	ENSMUSG00000024687	NonSpecific	-0.223401260866778	0.823223223094627	No
chr9:54699901-54700650	0.961538461538462	1.55973059198866	Dnaja4	ENSMUSG00000032285	NonSpecific	-0.667233910290437	0.504622733940983	No
chr15:103102051-103102650	2.07431457431457	0.460729746444032	Smug1	ENSMUSG00000036061	NonSpecific	0.80590120310226	0.420299817496588	No
chr11:84868651-84870150	2.16666666666667	0.378787878787879	Ggnbp2	ENSMUSG00000020530	NonSpecific	0.922779437814586	0.356122158488909	No
chr13:55210801-55211550	2.55190771960958	0	Nsd1	ENSMUSG00000021488	NonSpecific	1.41531007954353	0.156977600977696	No
chr4:155150101-155150850	2.04081632653061	0.537634408602151	Ski	ENSMUSG00000029050	NonSpecific	0.736832763026402	0.461224056513201	No
chr2:30693301-30694350	1.47058823529412	1.11111111111111	9330198N18Rik	ENSMUSG00000086405	NonSpecific	0.0585492841210403	0.95331110674274	No
chr10:121435651-121435950	2.58741258741259	0	Rassf3	ENSMUSG00000025795	NonSpecific	1.48331803171437	0.137989933760436	No
chr1:135698101-135700200	1.47978642257818	1.11334076551468	Nav1	ENSMUSG00000090399	NonSpecific	0.062232969960775	0.95037730713397	No
chr7:141901051-141902550	1.88771775728297	0.71031746031746	Tollip	ENSMUSG00000025139	NonSpecific	0.56929179213032	0.569158136032019	No
chr2:145785301-145787100	2.22222222222222	0.37593984962406	Rin2	ENSMUSG00000001768	EOM	0.934590657345317	0.349999295618256	No
chr7:46845151-46847100	1.57039558355348	1.03384438881936	Ldha	ENSMUSG00000063229	NonSpecific	0.125015386976697	0.90051136886096	No
chr12:29290501-29291250	2.60504201680672	0	Myt1l	ENSMUSG00000061911	NonSpecific	1.32684559916502	0.184559762951659	No
chr13:48877801-48879000	1.45502645502646	1.16454930429522	Fam120a	ENSMUSG00000038014	NonSpecific	-0.105859365322655	0.915693934626647	No
chr13:54685801-54688950	1.41637074949013	1.20986883055849	Rnf44	ENSMUSG00000034928	NonSpecific	-0.106864071040597	0.914896817077154	No
chr11:89059651-89060400	0.774410774410774	1.86584249084249	Dgke	ENSMUSG00000000276	NonSpecific	-0.844276578007699	0.39851487118837	No
chr10:66640951-66641700	2.64550264550265	0	SNORA17	ENSMUSG00000077439	NonSpecific	1.27154847264629	0.203533594523917	No
chr16:45844201-45844950	0.154320987654321	2.49894781144781	Phldb2	ENSMUSG00000033149	NonSpecific	-1.55954238740314	0.118868060327703	No
chr2:103970401-103971600	0.277777777777778	2.38425925925926	Lmo2	ENSMUSG00000032698	EOM	-1.41817955729769	0.156138348676656	No
chr6:146633701-146634450	2.66666666666667	0	Tm7sf3	ENSMUSG00000040234	NonSpecific	1.24219706621895	0.214163861853116	No
chr7:68129401-68130600	0	2.68518518518519	Igf1r	ENSMUSG00000005533	NonSpecific	-1.73528065009316	0.0826911073761524	No
chr18:11656651-11658450	1.29347877960228	1.39307847662472	Rbbp8	ENSMUSG00000041238	NonSpecific	-0.2314153944772	0.816992106657673	No
chr13:65240401-65242050	0.547819663298915	2.13974775483727	Gm10775	ENSMUSG00000074847	NonSpecific	-1.06124409342508	0.288578985555931	No
chr4:9027451-9028800	2.04678362573099	0.649350649350649	Chd7	ENSMUSG00000041235	NonSpecific	0.599412138289902	0.548898084549239	No
chr9:113740651-113741550	1	1.70634920634921	Pdcd6ip	ENSMUSG00000032504	NonSpecific	-0.581450954241649	0.560936564400835	No
chr6:119388601-119389500	1.72685185185185	0.980790043290043	Adipor2	ENSMUSG00000030168	NonSpecific	0.257331081404657	0.796923200638846	No
chr2:90679051-90680250	1.56415606783254	1.16134833230511	Nup160	ENSMUSG00000051329	NonSpecific	0.0928266715213621	0.926041261679557	No
chr12:38928601-38929500	1.42857142857143	1.2987012987013	Etv1	ENSMUSG00000004151	NonSpecific	-0.0415010382230959	0.966896465186403	No
chr5:109795651-109796700	0.978260869565217	1.75067987567988	4930522L14Rik	ENSMUSG00000072762	NonSpecific	-0.48440095042315	0.628101344048584	No
chrX:74367751-74368650	1.95018796992481	0.78125	Ubl4	ENSMUSG00000015290	NonSpecific	0.589860299112093	0.555284312529803	No
chr6:92092351-92093100	0	2.73692810457516	Nr2c2	ENSMUSG00000005893	NonSpecific	-1.51254208417358	0.130396015027041	No
chr11:116109001-116110500	0.407024879917271	2.33689893954066	Trim47	ENSMUSG00000020773	NonSpecific	-1.04216891372338	0.297333372752894	No
chr7:27978601-27979800	0.840336134453782	1.9047619047619	Zfp780b	ENSMUSG00000063047	NonSpecific	-0.56752142339564	0.57035997561964	No
chr4:8646601-8647500	0.764938186813187	1.99252688029778	Rab2a	ENSMUSG00000047187	NonSpecific	-0.643509491567931	0.519893557923646	No
chrX:169879201-169884000	1.96572580645161	0.793650793650794	Mid1	ENSMUSG00000035299	NonSpecific	0.689149598030259	0.490729130816131	No
chr7:66927601-66929550	2.76785714285714	0	Adamts17	ENSMUSG00000058145	NonSpecific	1.60424361366998	0.108660364633969	No
chr9:80333551-80334600	0	2.76923076923077	Impg1	ENSMUSG00000032343	NonSpecific	-1.47834417560345	0.13931567922354	No
chr6:134916751-134917350	2.77777777777778	0	Cdkn1b	ENSMUSG00000003031	NonSpecific	1.64886271055779	0.099175764040894	No
chr7:105777751-105778950	2.77777777777778	0	Dchs1	ENSMUSG00000036862	NonSpecific	1.62647242232606	0.103849195334353	No
chr14:54602851-54603300	0	2.77777777777778	4931414P19Rik	ENSMUSG00000022179	NonSpecific	-1.40212468160948	0.160878017896979	No
chr11:19925401-19926150	1.90123456790123	0.909090909090909	Spred2	ENSMUSG00000045671	NonSpecific	0.605561562681782	0.544805932832725	No
chr19:8990251-8993100	2.8125	0	Ahnak	ENSMUSG00000069833	NonSpecific	1.65001242909369	0.0989403939727061	No
chr14:61648201-61649850	1.1323374416922	1.68394687737672	Mir15a	ENSMUSG00000093007	NonSpecific	-0.222794408926312	0.823695519682298	No
chr1:92702851-92705100	2.81818181818182	0	Otos	ENSMUSG00000044055	NonSpecific	1.56519588427367	0.1175369862721	No
chr15:96709801-96710700	1.70792808723843	1.11111111111111	Slc38a2	ENSMUSG00000022462	NonSpecific	0.361195173943579	0.717953549602913	No
chr17:21531151-21533400	1.18623992806999	1.63533292104721	Zfp53	ENSMUSG00000057409	NonSpecific	-0.272592041914533	0.785166829985859	No
chr7:101895901-101897550	0.31055900621118	2.51269956458636	3200002M19Rik	ENSMUSG00000030649	NonSpecific	-1.25014578406248	0.211246297534553	No
chr9:31281301-31281900	2.83150897185985	0	Prdm10	ENSMUSG00000042496	NonSpecific	1.49948954851011	0.133746678065039	No
chr4:141545851-141548250	1.32026229458441	1.51837589624408	Spen	ENSMUSG00000040761	NonSpecific	-0.130175696346985	0.896427422452341	No
chr1:143739601-143740500	0.555555555555556	2.29717813051146	Glrx2	ENSMUSG00000018196	NonSpecific	-0.978323187155335	0.327914505363114	No
chr10:3696601-3697350	0	2.85714285714286	Plekhg1	ENSMUSG00000040624	NonSpecific	-1.58721182302588	0.112464677916136	No
chr15:101245651-101246400	0	2.85714285714286	Grasp	ENSMUSG00000000531	NonSpecific	-1.50497806271883	0.132329716828528	No
chr14:78732751-78734100	1.74825174825175	1.11781980203033	Dgkh	ENSMUSG00000034731	NonSpecific	0.339139883233253	0.734504354420941	No
chr10:86684851-86686200	0.621693121693122	2.25480769230769	Hsp90b1	ENSMUSG00000020048	NonSpecific	-0.869395827762326	0.384630664375463	No
chr8:84985351-84986700	1.14130229839546	1.75238095238095	Hook2	ENSMUSG00000052566	NonSpecific	-0.340715289778996	0.73331792710345	No
chr16:76371151-76372650	1.49254571274496	1.40500726093179	Nrip1	ENSMUSG00000048490	NonSpecific	-0.032997075889093	0.973676919475576	No
chr4:132344701-132346500	0.597127739984883	2.32856681492316	Rcc1	ENSMUSG00000028896	NonSpecific	-0.983366936263632	0.325426877065033	No
chr18:35814751-35817150	1.875	1.05311355311355	Ube2d2	ENSMUSG00000091896	NonSpecific	0.358143990837333	0.720235559582198	No
chr6:47877751-47879550	1.08590921748817	1.87633455999273	Zfp282	ENSMUSG00000025821	NonSpecific	-0.483496851836815	0.628742994547952	No
chr8:129233701-129235050	1.36852394916911	1.5993265993266	Gm10324	ENSMUSG00000071302	NonSpecific	-0.179742671535579	0.85735459192229	No
chr2:73003051-73004400	1.5625	1.41129032258065	Mir5115	ENSMUSG00000092984	NonSpecific	0.059985725659243	0.952167003490503	No
chr2:144164701-144166200	2.22222222222222	0.757575757575758	Gm5535	ENSMUSG00000074758	NonSpecific	0.741010313654948	0.458687186867376	No
chr11:51916051-51916950	0	2.98076923076923	AL669920.1	ENSMUSG00000093325	NonSpecific	-1.62070778394499	0.105080323462394	No
chr5:135962701-135963750	2.17613927291347	0.833333333333333	Srcrb4d	ENSMUSG00000029699	NonSpecific	0.764587424855253	0.444517259615721	No
chr3:96499501-96501150	0.891649763353617	2.12121212121212	AC121792.1	ENSMUSG00000094812	NonSpecific	-0.699389496506153	0.484308650135738	No
chr13:44732701-44733600	2.85714285714286	0.15625	Jarid2	ENSMUSG00000038518	NonSpecific	1.51091830788153	0.13080926573746	No
chr1:177440851-177441900	1.34559884559885	1.6697808364475	Zfp238	ENSMUSG00000063659	NonSpecific	-0.18745717505055	0.851302197803795	No
chr6:82652251-82653600	1.53619528619529	1.47990985807441	Pole4	ENSMUSG00000030042	NonSpecific	-0.0142842117790908	0.988603235523056	No
chr7:136046101-136047450	3.03030303030303	0	Mki67	ENSMUSG00000031004	NonSpecific	1.66721145519011	0.0954723657360974	No
chr11:76945051-76946250	2.57658774596065	0.462962962962963	Blmh	ENSMUSG00000020840	NonSpecific	1.08726890789924	0.276917985275895	No
chr4:141544801-141545850	2.77777777777778	0.271739130434783	Spen	ENSMUSG00000040761	NonSpecific	1.29947015247395	0.193782630168828	No
chr4:149444851-149446200	2.29885057471264	0.76960076960077	Rbp7	ENSMUSG00000028996	NonSpecific	0.777403482381846	0.43692075854422	No
chr18:23803351-23805000	1.81102847769514	1.26858264467418	Mapre2	ENSMUSG00000024277	NonSpecific	0.285862739050293	0.774983253283594	No
chr4:123410851-123411750	0.271739130434783	2.81797567511853	Macf1	ENSMUSG00000028649	NonSpecific	-1.36109829735284	0.17348262766723	No
chr1:191395351-191396400	1.49134668991614	1.60714285714286	Ppp2r5a	ENSMUSG00000026626	NonSpecific	-0.0696656659640517	0.944459769951407	No
chr8:121950901-121952400	2.04868154158215	1.07182940516274	Gm20388	ENSMUSG00000092329	NonSpecific	0.453112900734565	0.650467446273012	No
chr3:126695251-126696300	0	3.125	Camk2d	ENSMUSG00000053819	NonSpecific	-1.83468785324935	0.0665519530798211	No
chr5:65491501-65494500	1.69286485173002	1.43711348065056	1110003E01Rik	ENSMUSG00000037822	NonSpecific	0.0614868975993433	0.950971448863786	No
chr12:86887501-86889600	1.62783295136236	1.50375939849624	6430527G18Rik	ENSMUSG00000034168	NonSpecific	-0.0565396983447264	0.954911871382289	No
chr5:35894101-35894400	3.17460317460317	0	Afap1	ENSMUSG00000029094	NonSpecific	1.58187088177024	0.113679049462055	No
chr9:65346601-65347500	2.81964424187002	0.387596899224806	Pdcd7	ENSMUSG00000041837	NonSpecific	1.19066932676426	0.233783423947426	No
chr12:55397851-55399800	0.707080696202532	2.5184696328072	Psma6	ENSMUSG00000021024	NonSpecific	-0.99731203640838	0.31861307313066	No
chr8:70629601-70630650	0.389363722697056	2.83795483533674	Gdf15	ENSMUSG00000038508	NonSpecific	-1.323680498496	0.185609177830714	No
chr4:120824401-120826350	1.49343948105558	1.73497505056804	Nfyc	ENSMUSG00000032897	NonSpecific	-0.244313926153828	0.806987698711613	No
chr10:12866401-12868950	1.47369829497668	1.75612642717906	Utrn	ENSMUSG00000019820	NonSpecific	-0.223799491533102	0.822913325631707	No
chr1:165280951-165282000	1.04015481373972	2.22031440781441	Gpr161	ENSMUSG00000040836	NonSpecific	-0.597266056834877	0.55032976269751	No
chr18:13970251-13971150	1.53312507035911	1.73754636989931	Zfp521	ENSMUSG00000024420	NonSpecific	-0.156378445418001	0.875734726211874	No
chr5:64230451-64231350	0.694444444444444	2.57936507936508	Tbc1d1	ENSMUSG00000029174	TA	-0.976365029587101	0.328883604757716	No
chr19:46348201-46349850	2.28118042588887	1.00619943181032	Tmem180	ENSMUSG00000025227	NonSpecific	0.498774152806353	0.617938498399858	No
chr3:96277951-96278850	1.20770676691729	2.09339774557166	Hist2h2bb	ENSMUSG00000050936	NonSpecific	-0.519575577729792	0.603359423697513	No
chr2:27475801-27476850	2.5462962962963	0.759534583063995	Brd3	ENSMUSG00000026918	NonSpecific	0.773396998967704	0.439287465494614	No
chr16:21332551-21334050	2.71062541674244	0.604288176033934	Vps8	ENSMUSG00000033653	NonSpecific	0.928789649451006	0.352998109592863	No
chr1:131911051-131911800	3.31760840536932	0	Nucks1	ENSMUSG00000026434	NonSpecific	1.43054884019972	0.152559558747807	No
chr15:82015201-82015950	2.42857142857143	0.892857142857143	Xrcc6	ENSMUSG00000022471	NonSpecific	0.657346914264477	0.51095787719578	No
chr4:59196001-59196900	3.33333333333333	0	Ugcg	ENSMUSG00000028381	NonSpecific	1.45612613502735	0.145357753970661	No
chr1:37028551-37030050	0.529100529100529	2.81746031746032	Vwa3b	ENSMUSG00000050122	NonSpecific	-1.11801325026046	0.263561334313977	No
chr18:44661001-44663250	0.62812371628098	2.74309723889556	Mcc	ENSMUSG00000071856	NonSpecific	-1.0338816091732	0.301191513589733	No
chr2:18064801-18066150	1.70627572016461	1.66770411868451	Mllt10	ENSMUSG00000026743	NonSpecific	-0.0499970051208987	0.960124774906136	No
chr18:68794051-68795100	0.555555555555555	2.84158107687519	4930546C10Rik	ENSMUSG00000024546	NonSpecific	-1.07878136330275	0.280685204758321	No
chr10:67184551-67188150	1.67410714285714	1.73319327731092	Jmjd1c	ENSMUSG00000037876	NonSpecific	-0.0492894177464859	0.96068865268373	No
chr6:11925151-11926950	3.40786749482402	0	Phf14	ENSMUSG00000029629	NonSpecific	1.40115521844144	0.161167662276699	No
chr11:96975001-96977550	1.47242351046699	1.97947214076246	Sp2	ENSMUSG00000018678	NonSpecific	-0.318687004963905	0.749963869793527	No
chr4:120033001-120033750	1.04166666666667	2.43664717348928	Hivep3	ENSMUSG00000028634	NonSpecific	-0.706889267002041	0.479635294398672	No
chr5:139380601-139381500	3.00885300885301	0.471698113207547	3110082I17Rik	ENSMUSG00000053553	NonSpecific	0.927497884301427	0.353668089757398	No
chr19:46622851-46624050	0	3.48148148148148	D19Wsu162e	ENSMUSG00000047731	NonSpecific	-1.59697813625561	0.110270580914073	No
chr3:130059451-130060350	1.79826706339401	1.68582887700535	Sec24b	ENSMUSG00000001052	NonSpecific	-0.0459099924821715	0.963381989727518	No
chr18:69124801-69126000	0	3.51010101010101	5S_rRNA	ENSMUSG00000088166	NonSpecific	-1.53280579247522	0.125323713006426	No
chr9:114583801-114584550	2.96632759686947	0.555555555555556	Cnot10	ENSMUSG00000056167	NonSpecific	0.923627175689681	0.355680459800765	No
chr1:73824301-73825500	3.57142857142857	0	5S_rRNA	ENSMUSG00000088666	NonSpecific	1.40752346530533	0.15927222415493	No
chr11:72233551-72234600	0	3.57142857142857	Slc13a5	ENSMUSG00000020805	NonSpecific	-1.51449135578948	0.129901264587771	No
chr5:32745901-32747400	0	3.57142857142857	Pisd	ENSMUSG00000023452	NonSpecific	-1.45730159226322	0.145033147509631	No
chr5:124351051-124353750	3.14756580479851	0.435897435897436	Cdk2ap1	ENSMUSG00000029394	NonSpecific	1.02778774166711	0.30404968375824	No
chr8:14683651-14684400	2	1.58730158730159	Dlgap2	ENSMUSG00000047495	NonSpecific	0.113515190961835	0.909622120278305	No
chr2:11601901-11603100	2.50433776749566	1.10207768744354	Rbm17	ENSMUSG00000037197	NonSpecific	0.475949143663816	0.634110609713371	No
chr17:74316151-74317350	1.59511784511785	2.01521462889484	Dpy30	ENSMUSG00000024067	NonSpecific	-0.259947276179018	0.79490444327704	No
chr9:118082551-118083150	1.53846153846154	2.08333333333333	Cmc1	ENSMUSG00000039163	NonSpecific	-0.282931009098542	0.777229723525954	No
chr5:110978251-110979300	1.35737009544008	2.26849174217595	Ttc28	ENSMUSG00000033209	NonSpecific	-0.407766672541023	0.683444983587622	No
chr2:6478651-6479550	3.6281179138322	0	Gm13391	ENSMUSG00000086109	NonSpecific	1.40620411480944	0.159663522657504	No
chr11:80602801-80603400	1.11111111111111	2.52100840336134	Myo1d	ENSMUSG00000035441	NonSpecific	-0.517241664456534	0.604987470649354	No
chr3:40894351-40894650	3.64313725490196	0	3110057O12Rik	ENSMUSG00000037818	NonSpecific	1.48513204213794	0.137508849607462	No
chr3:116905501-116906400	2.08333333333333	1.5625	Frrs1	ENSMUSG00000033386	NonSpecific	0.244629105175818	0.806743625974535	No
chr9:13296001-13297950	3.64583333333333	0	Ccdc82	ENSMUSG00000079084	NonSpecific	1.36864183662247	0.171111259642103	No
chr16:18065551-18066600	1.77072968490879	1.90085870413739	Dgcr6	ENSMUSG00000003531	NonSpecific	-0.049603458948365	0.960438390185081	No
chr13:51101401-51102150	0	3.67676767676768	Spin1	ENSMUSG00000021395	NonSpecific	-1.34849876822268	0.177498016083371	No
chr1:172296001-172297200	0	3.7037037037037	Igsf8	ENSMUSG00000038034	NonSpecific	-1.30116434687573	0.193202206161995	No
chr11:98951401-98951850	3.7037037037037	0	Rara	ENSMUSG00000037992	NonSpecific	1.43767314471407	0.150526816338196	No
chr10:70098001-70098900	3.7037037037037	0	Ccdc6	ENSMUSG00000048701	NonSpecific	1.37192778905031	0.170085918529144	No
chr16:77028451-77029350	3.04347826086957	0.694444444444444	Usp25	ENSMUSG00000022867	NonSpecific	0.884555913688521	0.376396193196478	No
chr14:73142251-73143150	2.77777777777778	0.967261904761905	Rcbtb2	ENSMUSG00000022106	NonSpecific	0.732559349386109	0.463827232166644	No
chr4:45471901-45473400	2.85714285714286	0.892857142857143	Shb	ENSMUSG00000044813	NonSpecific	0.786914067369561	0.431332172020336	No
chr14:54875551-54876750	1.20167189132706	2.57732569154983	Ppp1r3e	ENSMUSG00000072494	NonSpecific	-0.403792613709329	0.686365228498768	No
chr11:104440501-104442000	0	3.79464285714286	Kansl1	ENSMUSG00000018412	NonSpecific	-1.23937039281851	0.215208360742405	No
chr16:21793651-21795150	1.33680555555556	2.48436069331592	Ehhadh	ENSMUSG00000022853	NonSpecific	-0.278103752820047	0.780932715002987	No
chr4:133659301-133661400	1.97368421052632	1.85185185185185	Pigv	ENSMUSG00000043257	NonSpecific	0.191742132200625	0.847944201535015	No
chr7:63858451-63859350	0	3.84615384615385	Klf13	ENSMUSG00000052040	NonSpecific	-1.23127037582587	0.218221757757744	No
chr19:7339651-7341300	0	3.88986013986014	Mark2	ENSMUSG00000024969	NonSpecific	-1.28052444806309	0.200360752123645	No
chr11:115412101-115414200	2.68959435626102	1.20137299771167	Ict1	ENSMUSG00000018858	NonSpecific	0.637418903503913	0.52385201839915	No
chr2:30827251-30828600	1.11721611721612	2.77777777777778	Asb6	ENSMUSG00000039483	NonSpecific	-0.443954673475471	0.657075354883047	No
chr13:21407851-21408900	3.92676767676768	0	Zkscan3	ENSMUSG00000021327	NonSpecific	1.48095550905453	0.138618429640862	No
chr15:77366701-77367600	3.33333333333333	0.595238095238095	Apol7a	ENSMUSG00000010601	NonSpecific	1.07710821455149	0.281431923645693	No
chr12:99393001-99393900	1.25	2.70770770770771	Foxn3	ENSMUSG00000033713	NonSpecific	-0.348994436197903	0.727093486556643	No
chr10:62401351-62402100	1.81818181818182	2.14616060849291	Hkdc1	ENSMUSG00000020080	NonSpecific	0.0218831323914619	0.982541179955809	No
chr2:61453501-61454850	0.505050505050505	3.47222222222222	SNORA75	ENSMUSG00000088340	NonSpecific	-0.876234993999657	0.380902296237226	No
chr5:113906851-113908200	0.65359477124183	3.33333333333333	Coro1c	ENSMUSG00000004530	NonSpecific	-0.748725914561454	0.454022420923281	No
chr5:3151501-3152250	0	4	Cdk6	ENSMUSG00000040274	TA	-1.14240997816619	0.253283645611187	No
chr12:112700551-112701150	3.33333333333333	0.666666666666667	Zbtb42	ENSMUSG00000037638	NonSpecific	1.1102472228426	0.266892508743978	No
chr9:56572801-56573400	4.00641025641026	0	Lingo1	ENSMUSG00000049556	NonSpecific	1.54216863963666	0.123032618652123	No
chr19:11818051-11818650	1.97199730094467	2.03703703703704	Stx3	ENSMUSG00000041488	NonSpecific	0.224978233493438	0.821996207374424	No
chr13:23739451-23740800	0	4.01680672268908	Hist1h1c	ENSMUSG00000036181	NonSpecific	-1.05306895904837	0.292309388174472	No
chr6:93066001-93067350	0	4.01785714285714	Adamts9	ENSMUSG00000030022	TA	-1.09228462105366	0.274708017882294	No
chr2:29826451-29828100	0.458726700556766	3.57241142070863	Urm1	ENSMUSG00000069020	NonSpecific	-0.796692085594476	0.425629881537097	No
chr13:5712751-5715300	4.03225806451613	0	Klf6	ENSMUSG00000000078	NonSpecific	1.54828156856976	0.12155452006658	No
chr5:43808101-43808550	1.81818181818182	2.22707586618877	Fbxl5	ENSMUSG00000039753	NonSpecific	0.0892833303409315	0.928856741617892	No
chr3:84039151-84039450	0	4.04761904761905	D930015E06Rik	ENSMUSG00000033767	NonSpecific	-1.07926197765562	0.280470957672932	No
chr17:45247201-45248100	0	4.05092592592593	AC164546.1	ENSMUSG00000096425	NonSpecific	-1.06626535829549	0.286303704478325	No
chr6:108667951-108669000	3.80174291938998	0.252525252525253	Bhlhe40	ENSMUSG00000030103	NonSpecific	1.42066198098978	0.155415050245326	No
chr5:32712901-32714400	0.282262319299356	3.77201257861635	Pisd	ENSMUSG00000023452	NonSpecific	-0.933391632625248	0.350617799014123	No
chr12:69501601-69503550	0	4.06162464985994	AC153658.1	ENSMUSG00000095776	NonSpecific	-1.13085622028027	0.258115612519175	No
chr8:14887951-14890500	1.50126262626263	2.56690813703009	Cln8	ENSMUSG00000026317	NonSpecific	-0.153591571245339	0.877931783249461	No
chr5:88790401-88791300	4.09090909090909	0	Dck	ENSMUSG00000029366	NonSpecific	1.53824128125902	0.123989630890337	No
chr10:120428101-120429300	1.55012531328321	2.54115226337449	Hmga2	ENSMUSG00000056758	NonSpecific	-0.168990237911527	0.865804319984478	No
chr4:127022101-127023000	0.773099850968703	3.33333333333333	Sfpq	ENSMUSG00000028820	NonSpecific	-0.686993180893507	0.492087025587684	No
chr13:63431101-63432450	0.770715375421433	3.3467710619791	Fancc	ENSMUSG00000021461	NonSpecific	-0.71466751163648	0.474814517352263	No
chr3:108167251-108168000	3.52380952380952	0.595238095238095	Gm12524	ENSMUSG00000085318	NonSpecific	1.17746617370736	0.239009491105471	No
chr9:44772601-44773950	1.14536199095023	2.99242424242424	Ift46	ENSMUSG00000002031	NonSpecific	-0.410637456555345	0.681338393928021	No
chr2:92008201-92009400	0.540540540540541	3.60603543743079	Creb3l1	ENSMUSG00000027230	NonSpecific	-0.833625212896388	0.404492213312228	No
chr15:73067551-73068600	2.73313492063492	1.41625615763547	Trappc9	ENSMUSG00000047921	NonSpecific	0.676383838057147	0.498796975842925	No
chr11:116814001-116815650	4.16666666666667	0	Mxra7	ENSMUSG00000020814	NonSpecific	1.60893086523967	0.107631459554485	No
chr13:40886701-40887600	0	4.16666666666667	Gcnt2	ENSMUSG00000021360	TA	-1.24506262327248	0.213108731829661	No
chr3:122814001-122815500	0	4.16666666666667	Pde5a	ENSMUSG00000053965	NonSpecific	-1.29505717172623	0.195300507801175	No
chr4:123407551-123408300	0	4.16666666666667	Macf1	ENSMUSG00000028649	NonSpecific	-1.29197090419964	0.19636722092301	No
chr3:8735851-8736900	4.16666666666667	0	SNORA17	ENSMUSG00000088094	NonSpecific	1.56441282377497	0.117720651063347	No
chr16:64873051-64874550	0	4.16666666666667	Cggbp1	ENSMUSG00000054604	NonSpecific	-1.29431893392776	0.195555279049839	No
chr4:150909001-150909900	0	4.1958041958042	Park7	ENSMUSG00000028964	NonSpecific	-1.34733766180396	0.177871507705952	No
chrX:140542501-140544000	3.15789473684211	1.04166666666667	Tsc22d3	ENSMUSG00000031431	NonSpecific	0.797667914136875	0.425063228293112	No
chr4:46027801-46028550	2.77777777777778	1.42857142857143	Tdrd7	ENSMUSG00000035517	NonSpecific	0.536385739804788	0.591691984864554	No
chr15:8896651-8896950	4.22077922077922	0	Ranbp3l	ENSMUSG00000048424	NonSpecific	1.58700321459168	0.112511916569569	No
chr16:30008251-30009000	3.43915343915344	0.793650793650794	Gm1968	ENSMUSG00000075286	NonSpecific	1.04652606305567	0.295318218184225	No
chr14:20640751-20642100	0.950166112956811	3.28597436155576	Myoz1	ENSMUSG00000068697	NonSpecific	-0.709718183200989	0.477878914056668	No
chr6:115462651-115463550	1.38888888888889	2.85714285714286	Pparg	ENSMUSG00000000440	NonSpecific	-0.433177747159348	0.664885643944859	No
chr12:76837051-76838550	3.03813833225598	1.21794871794872	Fntb	ENSMUSG00000033373	NonSpecific	0.800565436507608	0.423383266909105	No
chr4:125029501-125031150	2.67535514967022	1.61308840413318	Gnl2	ENSMUSG00000028869	NonSpecific	0.477511324145443	0.63299805902035	No
chr15:12066451-12067500	2.22222222222222	2.08333333333333	Zfr	ENSMUSG00000022201	NonSpecific	0.104778260796272	0.916551760453715	No
chr17:94834201-94835400	3.46153846153846	0.85343567251462	U5	ENSMUSG00000065658	NonSpecific	0.959908608465726	0.337101213276283	No
chr2:170286751-170287950	0.980392156862745	3.33994708994709	Bcas1	ENSMUSG00000013523	EOM	-0.775549297665604	0.438015147188603	No
chr4:8647501-8649000	2.25485018862324	2.07185689663787	Rab2a	ENSMUSG00000047187	NonSpecific	0.153088406255127	0.878328558574916	No
chr4:129584701-129585600	2.2108843537415	2.12962962962963	Fam167b	ENSMUSG00000050493	NonSpecific	0.0941827184140631	0.924964012454681	No
chr15:76816501-76817550	3.57142857142857	0.777126099706745	Arhgap39	ENSMUSG00000033697	NonSpecific	1.00336867470642	0.315683012415311	No
chr4:97923601-97924800	0.78125	3.57142857142857	Nfia	ENSMUSG00000028565	NonSpecific	-0.977159131037138	0.328490377468288	No
chr3:52069501-52070550	1.38888888888889	2.97268907563025	Maml3	ENSMUSG00000061143	NonSpecific	-0.559134157266051	0.57607016486225	No
chr2:122377351-122379300	1.8944099378882	2.47751322751323	U1	ENSMUSG00000088506	NonSpecific	-0.251659860913334	0.801303984930566	No
chr13:29222401-29222700	1.04166666666667	3.33333333333333	Cdkal1	ENSMUSG00000006191	NonSpecific	-0.851508379366968	0.394487010602756	No
chr15:76924801-76925550	3.28108494775161	1.12696643131426	Zfp647	ENSMUSG00000054967	NonSpecific	0.75494060646894	0.450284619913345	No
chr19:32107351-32108400	4.41595441595442	0	Sgms1	ENSMUSG00000040451	NonSpecific	1.50141657784129	0.133247848725145	No
chr5:118512901-118515300	3.63218390804598	0.784929356357928	Med13l	ENSMUSG00000018076	NonSpecific	0.873805029960584	0.382224440734561	No
chr8:126589201-126590850	2.38095238095238	2.04081632653061	Irf2bp2	ENSMUSG00000051495	NonSpecific	-0.0834705537234247	0.933477390388825	No
chr5:5707351-5708850	2.85714285714286	1.58730158730159	Steap2	ENSMUSG00000015653	NonSpecific	0.293517349152188	0.769126740466409	No
chr1:90896551-90897750	4.44444444444444	0	Mlph	ENSMUSG00000026303	NonSpecific	1.48584923869942	0.137319002813527	No
chr3:96196501-96198000	1.85215850913525	2.60769739230315	Bola1	ENSMUSG00000015943	NonSpecific	-0.542999608363762	0.587130072081342	No
chr7:90302251-90304950	0.645161290322581	3.83996749978565	n-R5s155	ENSMUSG00000084480	NonSpecific	-1.46064906416729	0.144111774135817	No
chr3:51364951-51365700	0.490196078431373	4	4930583H14Rik	ENSMUSG00000037161	EOM	-1.54750259968502	0.121742098080498	No
chr19:36408901-36409650	1.21228448275862	3.33333333333333	Pcgf5	ENSMUSG00000024805	NonSpecific	-1.01302727441813	0.311047133467835	No
chr19:46524151-46525350	1.38888888888889	3.16558441558442	Arl3	ENSMUSG00000025035	NonSpecific	-0.870433220850547	0.384063698455552	No
chr4:130106851-130108500	1.58730158730159	2.972539316186	Pef1	ENSMUSG00000028779	NonSpecific	-0.702136981923942	0.48259374111788	No
chr11:96977701-96978750	1.77697069859541	2.78679653679654	Sp2	ENSMUSG00000018678	NonSpecific	-0.554790652969169	0.57903786120224	No
chr17:5189101-5190000	0	4.58333333333333	Arid1b	ENSMUSG00000069729	NonSpecific	-1.91059414034695	0.0560567579776775	No
chr17:17825551-17827200	4.03846153846154	0.584795321637427	Mir99b	ENSMUSG00000065396	NonSpecific	1.14010574713615	0.254242247876609	No
chr11:60219151-60220950	3.52941176470588	1.09767025089606	Srebf1	ENSMUSG00000020538	NonSpecific	0.703109807961911	0.481987320346894	No
chr16:15084001-15085950	3.45736367416584	1.18308591992803	Efcab1	ENSMUSG00000068617	NonSpecific	0.672555345887613	0.501230218356175	No
chr7:19300651-19301550	1.08695652173913	3.57142857142857	Fosb	ENSMUSG00000003545	NonSpecific	-1.08607868051197	0.277444183682303	No
chr5:74943901-74944800	1.26262626262626	3.42261904761905	Gm6116	ENSMUSG00000072874	NonSpecific	-0.974304520869048	0.32990536061871	No
chr6:86487001-86488350	2.64935064935065	2.04530087897228	A430078I02Rik	ENSMUSG00000085589	NonSpecific	0.00977538989249348	0.992200491547042	No
chr17:34893601-34894350	4.70779220779221	0	C2	ENSMUSG00000024371	NonSpecific	1.44178942785197	0.149361786240528	No
chr19:15923251-15925950	3.16674932117784	1.5546288518306	Psat1	ENSMUSG00000024640	NonSpecific	0.356380498640516	0.721555631772088	No
chr11:8443351-8444550	2.22222222222222	2.5	Tns3	ENSMUSG00000020422	NonSpecific	-0.333858267628104	0.738486512246131	No
chr17:46104001-46105350	4.73856209150327	0	Mrps18a	ENSMUSG00000023967	NonSpecific	1.30214629976868	0.192866378297185	No
chr11:5739901-5741850	2.62626262626263	2.11296007543547	Urgcp	ENSMUSG00000049680	NonSpecific	-0.149291877309466	0.88132332441522	No
chr17:29660251-29661900	3.19529143908865	1.563995215311	Ftsjd2	ENSMUSG00000024019	NonSpecific	0.19747763150645	0.843453784244216	No
chr7:30201001-30202200	4.76190476190476	0	Capns1	ENSMUSG00000001794	NonSpecific	1.24431783664596	0.213382608951616	No
chr12:16820551-16821300	4.76190476190476	0	E2f6	ENSMUSG00000057469	NonSpecific	1.25752821002279	0.20856243058966	No
chr14:61037101-61038300	4.03072502210433	0.757575757575758	Tnfrsf19	ENSMUSG00000060548	NonSpecific	0.757286124330079	0.448878462068406	No
chr2:102400201-102400950	2.38441550216814	2.4200630574045	Trim44	ENSMUSG00000027189	NonSpecific	-0.262408459353929	0.793006551512311	No
chr14:123201301-123202800	0.641025641025641	4.16666666666667	Nalcn	ENSMUSG00000000197	NonSpecific	-1.29983669740084	0.1936569449854	No
chrX:103621501-103622550	4.81481481481481	0	B230206F22Rik	ENSMUSG00000086370	NonSpecific	1.17297560639321	0.240805588041574	No
chr16:55971451-55976100	2.69879768550043	2.11664803182799	Rpl24	ENSMUSG00000022601	NonSpecific	-0.102407825611857	0.9184329723914	No
chr5:151189201-151191300	1.5993265993266	3.23020411868451	Stard13	ENSMUSG00000016128	NonSpecific	-0.812316867604909	0.416609834249348	No
chr4:58910401-58911900	2.55295576636206	2.27971045537088	AI314180	ENSMUSG00000050812	NonSpecific	-0.262304021599059	0.793087061761483	No
chr18:35918251-35919450	2.69886363636364	2.13507625272331	AC141471.1	ENSMUSG00000080529	NonSpecific	-0.164033215569071	0.869704995708189	No
chr5:125057401-125058450	0.735294117647059	4.16666666666667	Ncor2	ENSMUSG00000029478	NonSpecific	-1.35995553768381	0.173843994400892	No
chr1:183344701-183346350	1.58021041489876	3.34082198370958	CAAA01083517.1	ENSMUSG00000056050	NonSpecific	-0.803561271911552	0.42165039719688	No
chr4:108070501-108071700	2.26190476190476	2.67250957230437	Podn	ENSMUSG00000028600	NonSpecific	-0.459290773843172	0.646025372271028	No
chr13:98813551-98814900	4.23280423280423	0.705761316872428	Fcho2	ENSMUSG00000041685	NonSpecific	0.758347222240186	0.448243144496222	No
chr6:124745401-124746000	4.74358974358974	0.196078431372549	Atn1	ENSMUSG00000004263	NonSpecific	1.0734122569342	0.283086187544074	No
chr10:80913751-80914650	2.08333333333333	2.85714285714286	Lmnb2	ENSMUSG00000062075	NonSpecific	-0.47979039659297	0.631376442187688	No
chr1:194878951-194880450	1.04775828460039	3.92475171886937	7SK	ENSMUSG00000084631	NonSpecific	-1.13880748926489	0.254783457415514	No
chr4:109116001-109118700	3.2247015821895	1.76734273956496	Osbpl9	ENSMUSG00000028559	NonSpecific	0.106671236704057	0.915049802163269	No
chr10:77484451-77484900	5	0	1810008A18Rik	ENSMUSG00000032977	NonSpecific	1.14326472128414	0.252928697707101	No
chr14:25226101-25227750	5	0	D930049A15Rik	ENSMUSG00000087535	NonSpecific	1.13433056036327	0.256655914683425	No
chr16:7150051-7151100	0	5	Rbfox1	ENSMUSG00000008658	NonSpecific	-1.76080767895621	0.0782709597117992	No
chr17:29341651-29342850	5	0	Mtch1	ENSMUSG00000024012	NonSpecific	1.14756439850607	0.251148433853153	No
chr17:44238601-44239650	5	0	Clic5	ENSMUSG00000023959	NonSpecific	1.19208506561741	0.233227892231355	No
chr18:56719501-56720700	5	0	Lmnb1	ENSMUSG00000024590	NonSpecific	1.18190613888551	0.237242945880342	No
chr3:94609951-94611750	5	0	Tuft1	ENSMUSG00000005968	EOM	1.15618700096676	0.247604675680627	No
chr7:16311301-16311750	0	5	Bbc3	ENSMUSG00000002083	NonSpecific	-1.67524479448077	0.0938862120195885	No
chr18:61335451-61336200	0	5	Ppargc1b	ENSMUSG00000033871	NonSpecific	-1.58761152852845	0.112374209682854	No
chr4:47137051-47137950	5	0	Galnt12	ENSMUSG00000039774	NonSpecific	1.2669073136921	0.20518843329193	No
chr9:113792551-113793750	5	0	SNORA17	ENSMUSG00000087992	NonSpecific	1.25738262107503	0.208615119173756	No
chr4:133632451-133633050	5.07246376811594	0	Zdhhc18	ENSMUSG00000037553	NonSpecific	1.27818286328085	0.201184957004787	No
chr8:64880701-64881300	2.22222222222222	2.85714285714286	7SK	ENSMUSG00000088531	NonSpecific	-0.326612554818096	0.743960946525512	No
chr8:90869251-90870600	2.5	2.58928571428571	Chd9	ENSMUSG00000056608	NonSpecific	-0.198174975882522	0.842908165546075	No
chr10:43722751-43723800	3.2051282051282	1.91761363636364	F930017D23Rik	ENSMUSG00000075184	NonSpecific	0.195553012797721	0.844960040449274	No
chr2:151740451-151741800	4.1664454707933	1.01353672782244	Psmf1	ENSMUSG00000032869	NonSpecific	0.654324010638492	0.512903079897579	No
chr7:114321151-114323550	1.11111111111111	4.08163265306122	4933406I18Rik	ENSMUSG00000087475	NonSpecific	-0.945255156906586	0.344528626211672	No
chr6:117916501-117918150	1.02583255524432	4.18181818181818	Hnrnpf	ENSMUSG00000042079	NonSpecific	-1.03697403189852	0.299747959591144	No
chr5:38479801-38481000	0	5.20833333333333	Slc2a9	ENSMUSG00000005107	NonSpecific	-1.6054916598484	0.108385647151248	No
chr1:74397451-74398200	3.64583333333333	1.58730158730159	Ctdsp1	ENSMUSG00000026176	NonSpecific	0.294748654312486	0.768185892585174	No
chr13:55168651-55169550	0.476190476190476	4.76190476190476	Fgfr4	ENSMUSG00000005320	NonSpecific	-1.34656823950095	0.178119328906158	No
chr14:61172851-61174650	2.83460788057039	2.41474838697061	Sacs	ENSMUSG00000048279	NonSpecific	-0.112901450203973	0.910108686587341	No
chr11:32604451-32605950	2.08333333333333	3.17460317460317	Stk10	ENSMUSG00000020272	NonSpecific	-0.534434334139097	0.593041069814012	No
chr9:120691651-120692100	3.80952380952381	1.47058823529412	7SK	ENSMUSG00000064397	NonSpecific	0.328234593007891	0.742734293980287	No
chr3:89730601-89731500	5.28478057889823	0	Adar	ENSMUSG00000027951	NonSpecific	1.10548338416427	0.2689501902887	No
chr2:61138051-61140150	3.76543209876543	1.53061224489796	SNORA17	ENSMUSG00000077464	NonSpecific	0.343978613122737	0.730862370041223	No
chr7:122404051-122405100	5.35714285714286	0	Prkcb	ENSMUSG00000052889	NonSpecific	1.18506835362324	0.235990422235727	No
chr13:74769901-74771250	1.38888888888889	3.96825396825397	Cast	ENSMUSG00000021585	NonSpecific	-0.953003332464317	0.340588382246395	No
chr9:48617701-48619200	1.2987012987013	4.08163265306122	Nnmt	ENSMUSG00000032271	NonSpecific	-0.966645189422597	0.333721435911926	No
chr17:15822451-15826050	1.81482271085554	3.5749379202099	Rgmb	ENSMUSG00000048027	NonSpecific	-0.62335534348683	0.53305103672474	No
chr8:10946101-10946550	3.74149659863946	1.68067226890756	3930402G23Rik	ENSMUSG00000038917	NonSpecific	0.424647661633228	0.671093542906878	No
chr18:35888401-35889300	4.84848484848485	0.574712643678161	Cxxc5	ENSMUSG00000046668	NonSpecific	1.06473633320853	0.286995263325065	No
chr6:128837251-128840100	1.62745098039216	3.79733641830416	BC035044	ENSMUSG00000090164	NonSpecific	-0.722603101985586	0.469923761924455	No
chr11:71769451-71771400	0	5.44871794871795	Wscd1	ENSMUSG00000020811	NonSpecific	-1.67322919939074	0.0942821841980749	No
chr2:30657451-30660000	1.02511707109408	4.46295479007264	9330198N18Rik	ENSMUSG00000086405	NonSpecific	-1.10662905071106	0.268454341824138	No
chr7:73390351-73394700	3.50814439797491	1.98354512870642	Rgma	ENSMUSG00000070509	NonSpecific	0.364656375751697	0.715367926493449	No
chr14:120155701-120156450	1.11111111111111	4.44444444444444	Oxgr1	ENSMUSG00000044819	NonSpecific	-1.02497888396469	0.305373151278538	No
chr13:55977001-55977600	5.55555555555556	0	H2afy	ENSMUSG00000015937	NonSpecific	1.57975484046569	0.114163021237091	No
chr18:39009751-39010650	5.55555555555556	0	Arhgap26	ENSMUSG00000036452	TA	1.5845021323951	0.113079496773117	No
chr18:61637551-61638900	0	5.55555555555556	Mir145	ENSMUSG00000065592	NonSpecific	-1.5514101846893	0.120803416047248	No
chr12:85973101-85974450	5.55555555555556	0	Ttll5	ENSMUSG00000012609	NonSpecific	1.53378126725126	0.125083472993179	No
chr1:91051651-91054800	2.37916666666667	3.18354740161844	Lrrfip1	ENSMUSG00000026305	NonSpecific	-0.267269492091695	0.789261674398105	No
chr16:4474501-4475400	4.52922077922078	1.06150793650794	Srl	ENSMUSG00000022519	NonSpecific	0.828468146717676	0.407405427082806	No
chr6:72898051-72899250	4.7688154209052	0.830194558673332	Kcmf1	ENSMUSG00000055239	NonSpecific	0.944443813223852	0.344942901255594	No
chr12:80002501-80003700	3.93518518518519	1.66666666666667	Zfp36l1	ENSMUSG00000021127	TA	0.464496069282404	0.642292375055868	No
chr14:61682401-61683750	1.83530354638349	3.78909079642046	Mir15a	ENSMUSG00000093007	NonSpecific	-0.683722489495835	0.494150419441515	No
chr2:58596451-58597350	5.625	0	Upp2	ENSMUSG00000026839	NonSpecific	1.37376366604036	0.169515064437441	No
chr5:106695301-106696200	5.62977660199882	0	Zfp644	ENSMUSG00000049606	NonSpecific	1.33582642289259	0.181606014387589	No
chr11:11844301-11845950	3.86904761904762	1.76190476190476	Ddc	ENSMUSG00000020182	NonSpecific	0.402911279127549	0.68701349349189	No
chr2:174335701-174337200	0.869565217391304	4.77272727272727	Gnas	ENSMUSG00000027523	NonSpecific	-1.21462275505463	0.224510005973167	No
chr3:84227551-84228900	3.71665371665372	1.96078431372549	Trim2	ENSMUSG00000027993	TA	0.323232452339265	0.746519205484861	No
chr19:46960651-46962150	3.55827926966138	2.11989069131926	Nt5c2	ENSMUSG00000025041	NonSpecific	0.265396356986576	0.790704142277812	No
chr6:137169151-137169900	3.63810881965774	2.04723358832948	Rerg	ENSMUSG00000030222	TA	0.260025214996861	0.79484432365035	No
chr8:111027001-111028350	1.38213180008846	4.32098765432099	Ddx19b	ENSMUSG00000033658	NonSpecific	-0.920038420159413	0.357552682260883	No
chr18:58394551-58395300	0	5.71428571428571	Slc27a6	ENSMUSG00000024600	NonSpecific	-1.66342101590636	0.0962281891913331	No
chr11:69408151-69413100	2.43379549061712	3.30203732135861	Kdm6b	ENSMUSG00000018476	NonSpecific	-0.401344911978311	0.688166201633265	No
chr17:65883301-65884800	2.44688948830629	3.29693734336574	Ralbp1	ENSMUSG00000024096	NonSpecific	-0.401773488856247	0.6878507346969	No
chr15:98512051-98514150	2.21496005809731	3.57142857142857	Kansl2	ENSMUSG00000022992	NonSpecific	-0.541755932039818	0.587986653033827	No
chr14:64439851-64441950	1.60845107273679	4.20683690023086	Msra	ENSMUSG00000054733	NonSpecific	-0.922538762614825	0.356247621005962	No
chr7:142083901-142085250	4.16666666666667	1.66666666666667	Dusp8	ENSMUSG00000037887	NonSpecific	0.401382484447596	0.688138543113193	No
chr2:31758901-31761900	0.999322493224932	4.87005181619716	Abl1	ENSMUSG00000026842	NonSpecific	-1.29651829684947	0.194796980551165	No
chr4:99572551-99573600	3.33333333333333	2.56393298059965	Gm12690	ENSMUSG00000087332	NonSpecific	-0.0384903373001767	0.96929673549398	No
chr11:110379451-110380800	1.93452380952381	3.96983408748115	Map2k6	ENSMUSG00000020623	NonSpecific	-0.696520166746761	0.486103132254544	No
chr9:72133201-72134100	1.71712970668079	4.20875420875421	U6	ENSMUSG00000084619	NonSpecific	-0.774650980276406	0.438545924186725	No
chrX:140510251-140511300	0	5.93406593406593	Tsc22d3	ENSMUSG00000031431	NonSpecific	-1.65039929147428	0.0988612959409469	No
chr8:119439601-119441250	5.95238095238095	0	Osgin1	ENSMUSG00000074063	TA	1.46037204938413	0.144187850222597	No
chr17:47976001-47977050	5.95238095238095	0	Foxp4	ENSMUSG00000023991	NonSpecific	1.4472767392393	0.147819431189139	No
chr1:192788851-192790500	5.96153846153846	0	Hhat	ENSMUSG00000037375	NonSpecific	1.47672604579556	0.139749087461436	No
chr5:51551701-51553500	3.34821428571429	2.61904761904762	Ppargc1a	ENSMUSG00000029167	NonSpecific	0.212856349798048	0.831439009929879	No
chr18:5833951-5836200	5.55555555555556	0.416666666666666	Zeb1	ENSMUSG00000024238	NonSpecific	1.30162548313743	0.193044444114557	No
chr15:38517301-38518350	1.38888888888889	4.58333333333333	Azin1	ENSMUSG00000037458	NonSpecific	-0.729309805778065	0.465812175412605	No
chr4:136134151-136135200	3.06818181818182	2.91193181818182	U6	ENSMUSG00000088614	NonSpecific	0.136625280501348	0.891326992929403	No
chr11:58009801-58011150	5.11428408572731	0.868055555555556	Larp1	ENSMUSG00000037331	NonSpecific	1.20814260919081	0.226992412550963	No
chr13:60110101-60111600	2.77777777777778	3.20512820512821	Gas1	ENSMUSG00000052957	NonSpecific	0.0549855309448284	0.956149990986607	No
chr12:69445951-69446700	6	0	Arf6	ENSMUSG00000044147	NonSpecific	1.62926230824519	0.103257501642986	No
chr19:32210101-32211750	2.16502268960083	3.85802469135802	Sgms1	ENSMUSG00000040451	NonSpecific	-0.266026626957754	0.790218702330918	No
chr2:116975101-116977500	3.58437704183888	2.45086633471388	U1	ENSMUSG00000065794	NonSpecific	0.424549402043869	0.671165184766735	No
chr18:65581201-65581800	5.77445652173913	0.274725274725275	Zfp532	ENSMUSG00000042439	NonSpecific	1.51616113432349	0.129478612959579	No
chr8:111769651-111770550	0	6.06060606060606	Cfdp1	ENSMUSG00000031954	NonSpecific	-1.30423233432868	0.192154378391501	No
chr5:111247351-111248850	6.07142857142857	0	Ttc28	ENSMUSG00000033209	NonSpecific	1.62481351241803	0.104202300979703	No
chr17:48001201-48002550	3.19674878498408	2.87878787878788	CAAA01090996.1	ENSMUSG00000094928	NonSpecific	0.233352735293819	0.815487511833234	No
chr4:126067051-126068100	6.17283950617284	0	Oscp1	ENSMUSG00000042616	NonSpecific	1.56040773799249	0.118663557393331	No
chr10:126982351-126984150	2.77777777777778	3.39506172839506	Ctdsp2	ENSMUSG00000078429	NonSpecific	-0.0417710850578591	0.966681185667956	No
chr7:44304151-44305200	3.99430740037951	2.19880766316188	Clec11a	ENSMUSG00000004473	NonSpecific	0.515759315714327	0.606022520944534	No
chr9:51766051-51766950	4.002849002849	2.20959595959596	Arhgap20	ENSMUSG00000053199	EOM	0.539747954640622	0.589370863813089	No
chr4:46452151-46453500	3.26206140350877	2.98675833969952	Anp32b	ENSMUSG00000028333	NonSpecific	0.192541726749554	0.847317886092151	No
chr1:186587101-186588300	0	6.25	Tgfb2	ENSMUSG00000039239	TA	-1.32150503199756	0.186333025802294	No
chr11:84178801-84179550	0	6.25	Acaca	ENSMUSG00000020532	NonSpecific	-1.33099405324277	0.183190967668163	No
chr13:45345451-45346200	1.5625	4.6875	Mylip	ENSMUSG00000038175	NonSpecific	-0.619744041990262	0.535426314850827	No
chr7:134799901-134800500	0	6.25	Dock1	ENSMUSG00000058325	NonSpecific	-1.36458506427908	0.17238350170644	No
chr13:42866401-42867450	2.43172465394688	3.83891828336273	Phactr1	ENSMUSG00000054728	NonSpecific	-0.255693388619859	0.798187600627484	No
chr9:63058651-63059550	0	6.27865961199295	U1	ENSMUSG00000064855	NonSpecific	-1.31090894580124	0.189888528151288	No
chr3:75859651-75861600	0.568181818181818	5.71428571428571	Golim4	ENSMUSG00000034109	NonSpecific	-0.998751846865002	0.317914917862453	No
chr10:84060451-84061350	0	6.28571428571429	1500009L16Rik	ENSMUSG00000087651	NonSpecific	-1.20624085152831	0.227724636641995	No
chr14:21075151-21076650	4.3287037037037	1.98032367603865	Adk	ENSMUSG00000039197	NonSpecific	0.798074369570909	0.424827334009244	No
chr18:69197851-69198750	0.483091787439614	5.83001063264221	5S_rRNA	ENSMUSG00000088166	NonSpecific	-0.953000774166825	0.34058967845583	No
chr4:129820501-129821850	0.977496483825598	5.35353535353535	Ptp4a2	ENSMUSG00000028788	NonSpecific	-0.740514136118291	0.458988086903986	No
chr19:27217501-27219600	2.06557794057794	4.28409090909091	Vldlr	ENSMUSG00000024924	NonSpecific	-0.207125945341646	0.83591149998316	No
chr1:191718751-191719650	2.01809764309764	4.39458689458689	Lpgat1	ENSMUSG00000026623	NonSpecific	-0.244254376739632	0.807033815531152	No
chr18:60623101-60624300	5.12020792722547	1.32378472222222	Synpo	ENSMUSG00000043079	EOM	1.13808275715119	0.255085927413634	No
chr4:139379401-139382400	0.790310512532735	5.67124542124542	Ubr4	ENSMUSG00000066036	NonSpecific	-0.771052567777508	0.440675773587707	No
chr2:163417951-163419450	4.93405443279016	1.54620988586198	3230401D17Rik	ENSMUSG00000035399	NonSpecific	1.05404339857889	0.291863048258145	No
chr14:101868601-101869500	0	6.48148148148148	Lmo7	ENSMUSG00000033060	NonSpecific	-1.12625888195324	0.260055956615748	No
chr11:55427701-55429050	2.85714285714286	3.63636363636364	Sparc	ENSMUSG00000018593	NonSpecific	0.142973769615802	0.886310897153989	No
chr3:27708301-27709800	4.54545454545454	2	Fndc3b	ENSMUSG00000039286	NonSpecific	0.977007186566933	0.328565594525074	No
chr6:127453201-127454400	0	6.5521978021978	Parp11	ENSMUSG00000037997	NonSpecific	-1.15506408733188	0.248064183294655	No
chr14:54259051-54260250	6.55555555555556	0	Abhd4	ENSMUSG00000040997	NonSpecific	1.90856045479593	0.0563188174165674	No
chr8:70865851-70866600	4.24603174603175	2.32142857142857	A230052G05Rik	ENSMUSG00000020887	NonSpecific	0.840857038637648	0.400428028552873	No
chr2:11534551-11536650	2.63038548752834	3.95346628679962	Pfkfb3	ENSMUSG00000026773	NonSpecific	0.113296570447247	0.909795436121845	No
chr13:74616901-74618400	2.08333333333333	4.51567828723001	Erap1	ENSMUSG00000021583	NonSpecific	-0.148729680994907	0.881766939664636	No
chr14:105731401-105734100	0.260416666666667	6.36363636363636	Gm10076	ENSMUSG00000060143	NonSpecific	-1.00583713155492	0.314493922365119	No
chr2:32174551-32175450	4.40917107583774	2.22222222222222	Prrc2b	ENSMUSG00000039262	NonSpecific	0.89255283349573	0.372096687367706	No
chr18:12643051-12643800	6.28737510329802	0.37037037037037	Ttc39c	ENSMUSG00000024424	NonSpecific	1.72244160154123	0.084989553065246	No
chr16:37808851-37810050	1.75438596491228	4.91071428571429	Fstl1	ENSMUSG00000022816	NonSpecific	-0.420527209009906	0.674100356807511	No
chr17:50469901-50471100	2.38095238095238	4.28571428571429	Plcl2	ENSMUSG00000038910	NonSpecific	-0.181759256227002	0.855771660653478	No
chr9:64736251-64736850	6.66666666666667	0	Rab11a	ENSMUSG00000004771	NonSpecific	1.76358707171531	0.0778015259148984	No
chr17:47595901-47596800	0	6.66666666666667	Ccnd3	ENSMUSG00000034165	NonSpecific	-1.31643436006715	0.188028296191452	No
chr5:21732301-21733350	0	6.66666666666667	Pmpcb	ENSMUSG00000029017	NonSpecific	-1.29463812891675	0.195445092649208	No
chr8:11249401-11250900	0	6.66666666666667	Col4a1	ENSMUSG00000031502	NonSpecific	-1.34011111569261	0.180209222783153	No
chr14:7900651-7901250	0	6.66666666666667	Flnb	ENSMUSG00000025278	NonSpecific	-1.32112817075502	0.186458631414223	No
chr11:77348251-77349150	2.48579545454545	4.23250798390776	Ssh2	ENSMUSG00000037926	NonSpecific	-0.217729246910315	0.827640074569627	No
chr13:74462101-74463750	5.25	1.47569444444444	Zfp825	ENSMUSG00000069208	NonSpecific	1.03628927233251	0.300067209380738	No
chr2:58532251-58533600	0	6.74603174603175	Acvr1	ENSMUSG00000026836	NonSpecific	-1.40615343676072	0.159678567453123	No
chr17:62384101-62384850	3.36438923395445	3.38345864661654	SNORA9	ENSMUSG00000064570	NonSpecific	0.0948149507565462	0.924461811386824	No
chr5:135903451-135904650	6.4021164021164	0.357142857142857	Ywhag	ENSMUSG00000051391	NonSpecific	1.47136415599564	0.141192661572584	No
chr14:121596601-121597350	0	6.76406926406926	Dock9	ENSMUSG00000025558	TA	-1.46086569251022	0.14405230331593	No
chr5:135460501-135461550	3.92628205128205	2.85714285714286	Hip1	ENSMUSG00000039959	NonSpecific	0.300937722251089	0.763461984644688	No
chr9:42217801-42220050	3.45547309833024	3.34928229665072	Sc5d	ENSMUSG00000032018	NonSpecific	0.0310797588207672	0.975205931991831	No
chr8:105750601-105751050	2.64705882352941	4.16666666666667	Gfod2	ENSMUSG00000013150	NonSpecific	-0.337317749364924	0.73587738092201	No
chr5:142366651-142368600	0.902481447124304	5.91986911723754	Foxk1	ENSMUSG00000056493	NonSpecific	-1.12868707656443	0.259029862906257	No
chr13:46735351-46737000	4.20087575259989	2.64460403726708	Nup153	ENSMUSG00000021374	NonSpecific	0.348179262384777	0.727705560798528	No
chr1:86586601-86587650	6.39455782312925	0.462962962962963	Cops7b	ENSMUSG00000026240	NonSpecific	1.39832317207625	0.162016042479037	No
chr18:66402751-66405300	1.11111111111111	5.74955690444821	Pmaip1	ENSMUSG00000024521	TA	-0.992902606345527	0.320757419520484	No
chr12:24592651-24593550	1.31578947368421	5.55555555555556	Grhl1	ENSMUSG00000020656	NonSpecific	-0.856620906666934	0.391654427629872	No
chr2:103968301-103970400	4.6957510646535	2.185960591133	Lmo2	ENSMUSG00000032698	EOM	0.638122596422484	0.523393878343309	No
chr16:4683151-4685100	5.0900007074137	1.79976575972127	Dnaja3	ENSMUSG00000004069	NonSpecific	0.806224277725735	0.420113542621836	No
chr1:86439151-86443800	2.4891715635745	4.41792202068218	1700019O17Rik	ENSMUSG00000036574	NonSpecific	-0.269319305265487	0.787683977385187	No
chr19:24784951-24785850	4.82456140350877	2.08333333333333	Pgm5	ENSMUSG00000041731	NonSpecific	0.738010342575851	0.460508164218497	No
chr11:59506351-59507400	5.31425364758698	1.60984848484848	Zkscan17	ENSMUSG00000020472	NonSpecific	0.917794248955523	0.358726593694329	No
chr14:52118851-52119600	5.81666666666667	1.11019736842105	Rpgrip1	ENSMUSG00000057132	NonSpecific	1.13378407955483	0.25688513069438	No
chrX:109120351-109121700	4.16666666666667	2.77777777777778	Sh3bgrl	ENSMUSG00000031246	NonSpecific	0.433017124443261	0.665002329200673	No
chr2:30014251-30014850	2.22222222222222	4.76190476190476	Spna2	ENSMUSG00000057738	NonSpecific	-0.4581269961201	0.646861204853402	No
chr6:120356401-120357750	0	6.99675324675325	Ccdc77	ENSMUSG00000030177	NonSpecific	-1.47313180985166	0.140715497605191	No
chr11:115435951-115436700	6.25	0.75187969924812	4933422H20Rik	ENSMUSG00000070332	NonSpecific	1.17173001373906	0.241305468926047	No
chr3:52045801-52047600	2.11352657004831	4.90196078431373	Maml3	ENSMUSG00000061143	NonSpecific	-0.653079190344911	0.513705227132024	No
chr9:59695201-59695950	2.85714285714286	4.16666666666667	Gramd2	ENSMUSG00000074259	NonSpecific	-0.346930773005391	0.728643327264731	No
chr17:37028551-37029300	4.16666666666667	2.85714285714286	Mog	ENSMUSG00000076439	NonSpecific	0.261717694886091	0.793539097368797	No
chr19:21144001-21145050	7.03703703703704	0	Zfand5	ENSMUSG00000024750	NonSpecific	1.53212332191198	0.125492005628003	No
chr13:95547751-95549400	3.97435897435897	3.06372549019608	F2rl1	ENSMUSG00000021678	NonSpecific	0.15742877454366	0.87490693738806	No
chr8:20424151-20425050	4.98327864265364	2.05794852172558	Gm15319	ENSMUSG00000074449	NonSpecific	0.652937021548221	0.513796880517646	No
chr3:38221051-38221950	6.59722222222222	0.462962962962963	AC162799.1	ENSMUSG00000092986	NonSpecific	1.39620636580483	0.162652360304408	No
chr19:33589651-33589950	4.41176470588235	2.65151515151515	Lipo1	ENSMUSG00000024766	NonSpecific	0.337431015176664	0.735792007461758	No
chr15:101976451-101977650	6.25	0.841269841269841	Krt8	ENSMUSG00000049382	NonSpecific	1.18666088932466	0.235361407901265	No
chr10:56114701-56116050	3.2748072020425	3.82835901312877	D630037F22Rik	ENSMUSG00000038122	NonSpecific	-0.203405801975851	0.838817865282034	No
chr12:99669901-99671700	5.4421768707483	1.66666666666667	2610021K21Rik	ENSMUSG00000021176	NonSpecific	0.790381601713645	0.429304943636014	No
chr3:68676601-68677800	0.833333333333333	6.28019323671498	Il12a	ENSMUSG00000027776	EOM	-1.34112411874059	0.179880157751196	No
chr15:82345651-82347300	0	7.12962962962963	Fam109b	ENSMUSG00000049687	NonSpecific	-1.64701550199304	0.0995548595350916	No
chr4:83284051-83285250	5	2.12962962962963	Ttc39b	ENSMUSG00000038172	NonSpecific	0.631263692363283	0.527868122589227	No
chr2:4560901-4561800	0	7.14285714285714	Frmd4a	ENSMUSG00000026657	NonSpecific	-1.72076676548069	0.0852931554680073	No
chr4:137286451-137287800	0	7.14285714285714	Wnt4	ENSMUSG00000036856	EOM	-1.71994424675884	0.0854425765559138	No
chr5:67669201-67669950	0	7.14285714285714	Atp8a1	ENSMUSG00000037685	NonSpecific	-1.68112598711245	0.0927384456895703	No
chr9:19621801-19623000	0	7.14285714285714	Zfp317	ENSMUSG00000057551	NonSpecific	-1.69908767877467	0.0893026645768837	No
chr14:51985351-51987000	5.14991181657848	2.01315789473684	Arhgef40	ENSMUSG00000004562	NonSpecific	0.689558246212355	0.490472032433323	No
chr5:124444651-124445400	4.88095238095238	2.30919178287599	Setd8	ENSMUSG00000049327	NonSpecific	0.581572398144393	0.560854739371203	No
chr19:44387701-44390250	2.23420185684337	4.96229756270324	Scd1	ENSMUSG00000037071	NonSpecific	-0.623422414716006	0.533006972114269	No
chr17:25941001-25942650	6.46853146853147	0.754504504504504	Pigq	ENSMUSG00000025728	NonSpecific	1.37818980916965	0.168144692808942	No
chr15:68071501-68073900	5.37414965986394	1.85185185185185	Zfat	ENSMUSG00000022335	NonSpecific	0.861128362355071	0.389167349818128	No
chr15:81225451-81226200	7.23443223443223	0	Mchr1	ENSMUSG00000050164	NonSpecific	1.75135121791507	0.0798854303310212	No
chr15:8568751-8570250	6.29288920955588	1.00961538461538	Gm2348	ENSMUSG00000078850	NonSpecific	1.33170590929412	0.182956846687471	No
chr12:26477551-26478900	2.29166666666667	5.03335633770416	Cmpk2	ENSMUSG00000020638	NonSpecific	-0.620994638651227	0.53460315073438	No
chr10:43154851-43155750	5.17676767676768	2.16049382716049	Sobp	ENSMUSG00000038248	NonSpecific	0.750468557975725	0.45297255365227	No
chr6:108568801-108571350	1.97368421052632	5.37037037037037	0610040F04Rik	ENSMUSG00000087341	NonSpecific	-0.75683655792805	0.449147787726924	No
chr17:64601251-64604100	3.51605852053832	3.8651757452607	Man2a1	ENSMUSG00000024085	NonSpecific	0.0130192618173007	0.989612425454775	No
chr17:6107101-6108450	2.734375	4.65488215488215	Tulp4	ENSMUSG00000034377	NonSpecific	-0.343373656365242	0.731317375297605	No
chr5:123074701-123077250	3.37087884566823	4.0212736975668	Tmem120b	ENSMUSG00000054434	NonSpecific	-0.0158393075373088	0.987362589484356	No
chr2:180700051-180703200	3.40311598124098	4.01115268551346	Dido1	ENSMUSG00000038914	NonSpecific	0.0619913972247794	0.950569682846353	No
chr12:108794401-108795600	6.72479755297093	0.694980694980695	Yy1	ENSMUSG00000021264	NonSpecific	1.57254254711252	0.115824779924874	No
chr6:115716751-115718700	2.77777777777778	4.64285714285714	SNORA17	ENSMUSG00000088358	NonSpecific	-0.197964646663687	0.843072724161647	No
chr9:100641301-100643400	4.6581331957906	2.77941206419029	Stag1	ENSMUSG00000037286	NonSpecific	0.61741523499938	0.536960875685076	No
chr12:33302251-33304050	2.85714285714286	4.61182336182336	Atxn7l1	ENSMUSG00000020564	NonSpecific	-0.190626508096534	0.848818220554784	No
chr14:11151451-11152800	2.5	5	Fhit	ENSMUSG00000060579	NonSpecific	-0.349889736916784	0.726421449560564	No
chr16:85886851-85888050	0	7.5	Adamts5	ENSMUSG00000022894	NonSpecific	-1.53015852424878	0.125977494879795	No
chr4:108363001-108363900	4.16666666666667	3.33333333333333	Fam159a	ENSMUSG00000059816	NonSpecific	0.401298797441874	0.688200148863127	No
chr17:83276401-83277300	2.81001265240396	4.6910846450017	SNORA31	ENSMUSG00000088410	NonSpecific	-0.289842822356575	0.771936485819863	No
chr2:20519101-20519850	5.55555555555556	1.97368421052632	Etl4	ENSMUSG00000036617	NonSpecific	0.93075089727639	0.351982434851657	No
chr18:75502651-75503850	1.85185185185185	5.67901234567901	Ctif	ENSMUSG00000052928	NonSpecific	-0.847854889635023	0.396518789786692	No
chr2:4517251-4518000	5.71428571428571	1.85185185185185	Frmd4a	ENSMUSG00000026657	NonSpecific	0.974045090130159	0.330034151515773	No
chr9:120690901-120691650	4.44444444444444	3.125	7SK	ENSMUSG00000064397	NonSpecific	0.396626730337324	0.691642738011478	No
chr13:50975101-50976000	3.57142857142857	4	Y_RNA	ENSMUSG00000084609	NonSpecific	0.0312261315782848	0.975089200086842	No
chr11:88068901-88071600	2.09183673469388	5.4865116575243	Vezf1	ENSMUSG00000018377	NonSpecific	-0.646996813261233	0.517634005943572	No
chr16:17200351-17201550	2.0952380952381	5.55555555555556	Ube2l3	ENSMUSG00000038965	NonSpecific	-0.634555226635833	0.525718537191859	No
chr3:89196001-89196750	3.2312925170068	4.42176870748299	AC161600.1	ENSMUSG00000094489	NonSpecific	-0.108317035571661	0.913744209688652	No
chr15:75642001-75642750	3.22055137844612	4.43649818649819	Top1mt	ENSMUSG00000000934	NonSpecific	-0.0689243711613551	0.945049819264749	No
chr19:46962301-46963350	0.520833333333333	7.14285714285714	Nt5c2	ENSMUSG00000025041	NonSpecific	-1.30658229443547	0.19135461308936	No
chr7:66311251-66311850	6.25	1.42857142857143	Lrrk1	ENSMUSG00000015133	NonSpecific	1.44548659992472	0.148321254231	No
chr8:4612501-4613550	2.01822916666667	5.69757860040568	Zfp958	ENSMUSG00000058748	NonSpecific	-0.594719596431366	0.552030920477464	No
chr4:101509051-101509650	4.07407407407407	3.64583333333333	Dnajc6	ENSMUSG00000028528	NonSpecific	0.340895227082269	0.733182458079433	No
chr12:16869751-16871700	2	5.75396825396825	Rock2	ENSMUSG00000020580	NonSpecific	-0.610598007444243	0.54146574214449	No
chr14:55634551-55635900	2.09671949739416	5.66798941798942	Ipo4	ENSMUSG00000002319	NonSpecific	-0.549115898504278	0.582925915303301	No
chr2:151575901-151576950	3.0719759168035	4.76190476190476	Sdcbp2	ENSMUSG00000027456	NonSpecific	-0.0786064440629401	0.937345661781139	No
chr18:77732251-77732700	0	7.85714285714286	8030462N17Rik	ENSMUSG00000047466	NonSpecific	-1.41279215306765	0.15771684616347	No
chr14:47634151-47635050	0	7.85714285714286	Ktn1	ENSMUSG00000021843	NonSpecific	-1.42588193245155	0.153902425499939	No
chr15:98180551-98181450	7.11196911196911	0.757575757575758	Olfr288	ENSMUSG00000075427	NonSpecific	1.68898876447324	0.0912215831186732	No
chr1:167269501-167270400	4.76190476190476	3.125	Uck2	ENSMUSG00000026558	NonSpecific	0.644745366950309	0.51909221149627	No
chr5:125245201-125246550	0.487654320987654	7.40740740740741	Scarb1	ENSMUSG00000037936	NonSpecific	-1.21504635692136	0.224348411301654	No
chr11:51755401-51757350	3.31075404231222	4.58493134891809	Sec24a	ENSMUSG00000036391	NonSpecific	-0.0783538678578338	0.937546568774798	No
chr4:141662851-141663900	3.411453470277	4.49124247400109	Plekhm2	ENSMUSG00000028917	NonSpecific	-0.0523259195896034	0.958269000756959	No
chr9:121285501-121286550	7.91666666666667	0	Ulk4	ENSMUSG00000040936	NonSpecific	1.7262300313064	0.0843060372969904	No
chr8:107205451-107206350	4.60648148148148	3.3111327701971	Cyb5b	ENSMUSG00000031924	NonSpecific	0.359764297170832	0.71902340461593	No
chr3:18623401-18625800	4.95833333333333	2.97202797202797	Gm6369	ENSMUSG00000040217	NonSpecific	0.503866975368355	0.614354858943342	No
chr8:10978051-10978950	3.38259441707718	4.55357142857143	Irs2	ENSMUSG00000038894	NonSpecific	-0.120956022762305	0.903725868117282	No
chr2:26501101-26502300	0	7.93650793650794	Notch1	ENSMUSG00000026923	NonSpecific	-1.33655721067261	0.181367214124744	No
chr18:7869901-7870650	0	7.93650793650794	Wac	ENSMUSG00000024283	NonSpecific	-1.2820944174795	0.19980952705424	No
chr13:12368251-12369450	2.08333333333333	5.86080586080586	AC154221.1	ENSMUSG00000094185	NonSpecific	-0.500100432134177	0.617004361883363	No
chr3:65673601-65674650	2.5	5.44871794871795	Lekr1	ENSMUSG00000074579	NonSpecific	-0.384429220678253	0.700660346354218	No
chr9:110780551-110782350	6.58668416382024	1.40528721924071	Myl3	ENSMUSG00000059741	NonSpecific	1.04080164381803	0.297967616996038	No
chr7:27284851-27285600	2.5	5.50754392666157	Numbl	ENSMUSG00000063160	NonSpecific	-0.386687484919289	0.698987582387833	No
chr1:178368451-178369950	0.213675213675214	7.80751680004818	U6	ENSMUSG00000064954	NonSpecific	-1.14099962154951	0.253870080484234	No
chr3:88176601-88178550	2.36726699226699	5.66955004228144	Mef2d	ENSMUSG00000001419	NonSpecific	-0.432951307140251	0.665050144886884	No
chr19:44247301-44249100	5.31001816005959	2.78832686920922	Scd3	ENSMUSG00000025202	NonSpecific	0.51941246141001	0.603473143231964	No
chr10:22608151-22609800	6.96741854636591	1.13636363636364	Slc2a12	ENSMUSG00000037490	NonSpecific	1.01503917065967	0.310087155893622	No
chr2:28532701-28536000	1.3550135501355	6.81487939552456	Ralgds	ENSMUSG00000026821	NonSpecific	-0.824557000993473	0.409623141853601	No
chrX:13242451-13243800	1.5625	6.62698412698413	n-R5s3	ENSMUSG00000065813	NonSpecific	-0.736947465052404	0.461154297766436	No
chr7:127815901-127816350	0	8.21428571428571	Stx1b	ENSMUSG00000030806	NonSpecific	-1.22437715614157	0.220809982792737	No
chr5:43354351-43355400	0.584795321637427	7.65224358974359	Cpeb2	ENSMUSG00000039782	NonSpecific	-1.09251407514748	0.274607207286965	No
chr15:89209801-89211600	6.5869893994894	1.66666666666667	Fam116b	ENSMUSG00000015377	NonSpecific	0.809263357617894	0.418363678257802	No
chr15:41789251-41790000	4.17261904761905	4.1005291005291	Oxr1	ENSMUSG00000022307	NonSpecific	0.0305137869834313	0.975657298078807	No
chr3:27862951-27864150	6.94444444444444	1.33333333333333	Tmem212	ENSMUSG00000043164	NonSpecific	0.957156614852744	0.338488211467347	No
chr6:108708751-108710550	4.65608465608466	3.63843813387424	Bhlhe40	ENSMUSG00000030103	NonSpecific	0.207621988894983	0.835524133825927	No
chr2:91324201-91325550	8.3184789067142	0	1110051M20Rik	ENSMUSG00000040591	NonSpecific	1.32646308646918	0.184686354357593	No
chr4:94752001-94753650	5.46296296296296	2.85714285714286	Tek	ENSMUSG00000006386	NonSpecific	0.422070049248694	0.672973888522423	No
chr10:63338851-63340050	6.4446638050084	1.88803248048959	Sirt1	ENSMUSG00000020063	NonSpecific	0.725398084530963	0.468207847853521	No
chr10:82762801-82763400	8.33333333333333	0	Nfyb	ENSMUSG00000020248	NonSpecific	1.32052227400278	0.186660704333833	No
chr15:28133101-28134750	8.33333333333333	0	Dnahc5	ENSMUSG00000022262	NonSpecific	1.30457410490758	0.192037910635622	No
chr19:37673401-37674150	0	8.33333333333333	Exoc6	ENSMUSG00000053799	NonSpecific	-1.32556438013931	0.184984031290427	No
chr3:90293701-90294600	8.33333333333333	0	Dennd4b	ENSMUSG00000042404	NonSpecific	1.30274132642625	0.192663088014483	No
chr11:109347001-109348050	0	8.33333333333333	Gm11696	ENSMUSG00000056687	NonSpecific	-1.32479312230043	0.185239776594633	No
chr15:36872851-36873600	0	8.33333333333333	Gm10384	ENSMUSG00000072618	NonSpecific	-1.36495674072738	0.172266646857492	No
chr16:25977301-25978050	0	8.33333333333333	Leprel1	ENSMUSG00000038168	NonSpecific	-1.35541894739044	0.175284116267254	No
chr19:5475001-5475600	8.33333333333333	0	Efemp2	ENSMUSG00000024909	EOM	1.30399631112295	0.192234840123712	No
chr3:8767651-8768550	0	8.33333333333333	Mrps28	ENSMUSG00000040269	NonSpecific	-1.34246117681038	0.179446510264582	No
chr4:141235501-141236400	8.33333333333333	0	C630004L07Rik	ENSMUSG00000091674	NonSpecific	1.32491764971912	0.185198466219882	No
chr4:48288901-48289650	0	8.33333333333333	Invs	ENSMUSG00000028344	NonSpecific	-1.38085511190847	0.167323514120323	No
chr5:132521401-132522150	8.33333333333333	0	Auts2	ENSMUSG00000029673	TA	1.31049171553296	0.190029544981387	No
chr6:136542901-136544100	2.77777777777778	5.55555555555556	Atf7ip	ENSMUSG00000030213	NonSpecific	-0.454626293007661	0.649378115611399	No
chr2:4556251-4558050	8.33333333333333	0	Frmd4a	ENSMUSG00000026657	NonSpecific	1.32526715986282	0.185082557116165	No
chr5:138901051-138901800	8.33333333333333	0	Pdgfa	ENSMUSG00000025856	NonSpecific	1.32191908440339	0.186195096697436	No
chr7:112012051-112012650	0	8.33333333333333	Usp47	ENSMUSG00000059263	NonSpecific	-1.39139984473651	0.164104211688301	No
chr2:30706351-30710250	2.8857957020538	5.4616327747557	Gm14488	ENSMUSG00000075416	NonSpecific	-0.471633210521536	0.637188617491151	No
chr4:56113201-56114700	5.72303921568628	2.65151515151515	2310081O03Rik	ENSMUSG00000085020	EOM	0.374556563757882	0.707990282116134	No
chr9:108272101-108273900	7.14285714285714	1.25	Dag1	ENSMUSG00000039952	NonSpecific	0.850770053327976	0.394897099997785	No
chr7:101310001-101311650	1.73611111111111	6.66666666666667	Stard10	ENSMUSG00000030688	NonSpecific	-0.814097181587226	0.415589280355075	No
chr1:92177851-92179950	2.72619047619048	5.69264069264069	Hdac4	ENSMUSG00000026313	NonSpecific	-0.477096025301842	0.633293744880947	No
chr12:112875301-112876800	5.93253968253968	2.51170710940826	Gpr132	ENSMUSG00000021298	NonSpecific	0.531162519840407	0.595306163019671	No
chr12:99757801-99758550	8.46560846560847	0	2610021K21Rik	ENSMUSG00000021176	NonSpecific	1.35503802194124	0.175405443368488	No
chr9:37530601-37531650	1.38888888888889	7.09627329192547	Esam	ENSMUSG00000001946	NonSpecific	-0.842342173678556	0.399596450922811	No
chr2:30600901-30602400	4.76190476190476	3.73376623376623	Cstad	ENSMUSG00000047363	NonSpecific	0.223401550115482	0.823222997995373	No
chr12:99628051-99628950	8.49686028257457	0	2610021K21Rik	ENSMUSG00000021176	NonSpecific	1.44926394325557	0.147263886391258	No
chr11:97980151-97981350	6.48589065255732	2.04081632653061	Plxdc1	ENSMUSG00000017417	NonSpecific	0.824110341498942	0.409876864617712	No
chr15:88732051-88733250	5.24725274725275	3.30687830687831	Brd1	ENSMUSG00000022387	NonSpecific	0.387045749421519	0.69872233914573	No
chr18:36287101-36288300	4.09332958684903	4.47901986370886	Pura	ENSMUSG00000043991	NonSpecific	0.0576913655154045	0.953994471562756	No
chr15:89176501-89180700	0.105820105820106	8.46801346801347	Fam116b	ENSMUSG00000015377	NonSpecific	-1.2813125392891	0.200083910268688	No
chr19:45016201-45019350	3.32528180354267	5.25233538391433	Lzts2	ENSMUSG00000035342	TA	-0.240611606319553	0.809856153887776	No
chr8:79397401-79398600	1.68504901960784	6.92567567567568	Smad1	ENSMUSG00000031681	NonSpecific	-0.853642269818101	0.393303230174616	No
chr8:90875401-90878400	2.03174603174603	6.58036457767641	Chd9	ENSMUSG00000056608	NonSpecific	-0.676341479487487	0.498823862931106	No
chr6:48600601-48602850	5.04237891737892	3.58707338296555	Repin1	ENSMUSG00000052751	NonSpecific	0.335969889025939	0.73689357306741	No
chr5:43781851-43783200	1.87954128864149	6.75210084033613	Fbxl5	ENSMUSG00000039753	NonSpecific	-0.755219639881332	0.450117206349373	No
chr10:12546301-12549150	5.02710218702866	3.60902255639098	Utrn	ENSMUSG00000019820	NonSpecific	0.351706626147732	0.725058290738791	No
chr13:63916801-63917700	0	8.68055555555556	0610007P08Rik	ENSMUSG00000021470	NonSpecific	-1.48569597712113	0.137359555200791	No
chr17:32890801-32892150	5.2536231884058	3.43341604631927	Zfp870	ENSMUSG00000095325	NonSpecific	0.476897346321534	0.633435221728878	No
chr4:134943751-134944500	6.37706043956044	2.31292517006803	Syf2	ENSMUSG00000028821	NonSpecific	0.971178052708117	0.331459621016886	No
chr18:80631301-80632500	3.71057513914657	5	Nfatc1	ENSMUSG00000033016	NonSpecific	-0.0409482441641149	0.967337156395642	No
chr7:126501151-126502350	8.72549019607843	0	Atxn2l	ENSMUSG00000032637	NonSpecific	1.89864596046417	0.0576110411614446	No
chr3:138156451-138157200	0	8.73015873015873	Rg9mtd2	ENSMUSG00000004127	NonSpecific	-1.5784404318297	0.114464462813093	No
chr18:69595201-69598050	8.75	0	Tcf4	ENSMUSG00000053477	NonSpecific	1.92284643986334	0.0544993378756688	No
chr15:102955801-102956250	0.264550264550265	8.50694444444444	Hoxc11	ENSMUSG00000001656	TA	-1.43027902400975	0.152636952618793	No
chr8:111745951-111746850	1.53846153846154	7.24489795918367	Bcar1	ENSMUSG00000031955	NonSpecific	-0.950535888293163	0.341840027381707	No
chr5:144978451-144979050	1.85185185185185	6.94444444444444	Kpna7	ENSMUSG00000038770	NonSpecific	-0.781529807228929	0.434490952621335	No
chr2:92185351-92186400	0.480769230769231	8.33333333333333	Phf21a	ENSMUSG00000058318	NonSpecific	-1.25301968952802	0.210198541190329	No
chr4:95160301-95162100	3.21899824988732	5.60326046127263	BC042782	ENSMUSG00000087366	NonSpecific	-0.178376426404169	0.858427361407016	No
chr13:34994101-34995000	5.83333333333333	3.04802410065568	Eci2	ENSMUSG00000021417	NonSpecific	0.854903654231601	0.392604487444518	No
chr11:75651301-75652800	3.37497265716557	5.51749271137026	Myo1c	ENSMUSG00000017774	NonSpecific	-0.138930596324225	0.88950499304852	No
chr7:81522751-81524550	2.46415770609319	6.44219977553311	AC167122.1	ENSMUSG00000093107	NonSpecific	-0.49118967056587	0.623292304030158	No
chr14:54736801-54738300	7.33333333333333	1.58730158730159	Slc7a8	ENSMUSG00000022180	TA	1.51022448922961	0.130986151889335	No
chr13:74166751-74167050	6.54761904761905	2.38095238095238	Slc9a3	ENSMUSG00000036123	NonSpecific	1.19191626116093	0.233294081400396	No
chr7:100590901-100591800	1.5625	7.40740740740741	Mrpl48	ENSMUSG00000030706	NonSpecific	-0.775938545762837	0.437785272057968	No
chr1:190927801-190930050	2.51831501831502	6.4605537439852	Angel2	ENSMUSG00000026634	NonSpecific	-0.393161186854408	0.694200434579612	No
chr14:67188001-67189350	3.98268398268398	5	Gm20675	ENSMUSG00000093744	NonSpecific	0.147688790050911	0.882588378858877	No
chr12:84417001-84417900	6.60750059119624	2.38884010954654	2900006K08Rik	ENSMUSG00000057265	NonSpecific	1.15198296229402	0.249328074625135	No
chr8:27134251-27135000	0	9.02906617192331	Rab11fip1	ENSMUSG00000031488	NonSpecific	-1.41797725038046	0.156197406758985	No
chr1:75124051-75125850	3.55570442397727	5.47847165124053	Slc23a3	ENSMUSG00000026205	NonSpecific	-0.0265080369337979	0.978852123306642	No
chr15:54951901-54953100	4.24778021042389	4.79649814471243	Enpp2	ENSMUSG00000022425	EOM	0.224769763400629	0.822158389523278	No
chr7:73616101-73619700	3.82680294655204	5.21905764958503	U6	ENSMUSG00000065729	NonSpecific	0.0354182266321615	0.971746251078863	No
chr5:135879301-135880200	2.92929292929293	6.13053613053613	AC084162.2	ENSMUSG00000095502	NonSpecific	-0.315526433982955	0.752361983898044	No
chr18:12955201-12956700	3.52083333333333	5.5548618048618	7SK	ENSMUSG00000089129	NonSpecific	-0.101630815501543	0.919049718850302	No
chr5:28036501-28038900	1.78571428571429	7.29166666666667	Insig1	ENSMUSG00000045294	NonSpecific	-0.733437216401034	0.46329180733498	No
chr19:26747101-26749050	6.79347826086957	2.33957219251337	Smarca2	ENSMUSG00000024921	NonSpecific	1.0408921188034	0.297925619880426	No
chr5:115491901-115492950	6.43028846153846	2.71825396825397	AC159539.1	ENSMUSG00000094377	NonSpecific	0.943834315313035	0.345254322002112	No
chr17:34606351-34606950	4.6474358974359	4.51282051282051	Agpat1	ENSMUSG00000034254	NonSpecific	0.289301510832087	0.772350656251735	No
chr3:57470251-57471600	1.66666666666667	7.5	Wwtr1	ENSMUSG00000027803	NonSpecific	-0.785008121731675	0.432448806744659	No
chr11:117962251-117964650	3.00683965157649	6.18115515436944	Socs3	ENSMUSG00000053113	NonSpecific	-0.336814788277652	0.736256524364248	No
chr6:86471251-86472600	6.07905982905983	3.12890812890813	C87436	ENSMUSG00000046679	NonSpecific	0.791552085131799	0.428621894722527	No
chr1:7396951-7398150	0	9.22315592903828	SNORA17	ENSMUSG00000077244	NonSpecific	-1.44933819066632	0.147243160685348	No
chr11:103105051-103106100	0	9.24242424242424	Acbd4	ENSMUSG00000056938	NonSpecific	-1.43231739395207	0.152053007346317	No
chr4:133966501-133967400	5.73015873015873	3.54166666666667	Hmgn2	ENSMUSG00000003038	NonSpecific	0.650951752621332	0.515077632248804	No
chr16:38562151-38563800	0.991803278688525	8.29312310030395	Tmem39a	ENSMUSG00000002845	NonSpecific	-1.07309215769089	0.28322976929715	No
chr4:141766501-141767850	7.48917748917749	1.80302005859815	Dnajc16	ENSMUSG00000040697	NonSpecific	1.17668677405981	0.23932054869959	No
chr11:102245101-102245850	6.26860119047619	3.03030303030303	BC030867	ENSMUSG00000034773	NonSpecific	0.73368884900498	0.463138396213293	No
chr1:73755151-73756200	0.416666666666667	8.88888888888889	5S_rRNA	ENSMUSG00000088666	NonSpecific	-1.29196951657333	0.196367701489218	No
chr9:121313551-121315350	5.76190476190476	3.57142857142857	Ulk4	ENSMUSG00000040936	NonSpecific	0.513262348859251	0.607767817514557	No
chr9:120010501-120011400	1.04166666666667	8.29545454545454	Cx3cr1	ENSMUSG00000052336	NonSpecific	-1.11596435305336	0.264437393522937	No
chr11:117081001-117083550	0	9.35392675588754	2810008D09Rik	ENSMUSG00000086859	NonSpecific	-1.48722459870358	0.136955501273215	No
chr7:65387701-65389050	7.72727272727273	1.66666666666667	Tjp1	ENSMUSG00000030516	NonSpecific	1.06784986884453	0.285588238875682	No
chr10:70520251-70521450	2.77255639097744	6.62337662337662	Fam13c	ENSMUSG00000043259	NonSpecific	-0.581081943102962	0.561185227790001	No
chr9:41583001-41584350	7.40740740740741	2.08333333333333	2610203C20Rik	ENSMUSG00000074415	NonSpecific	0.887222919517158	0.374958895163508	No
chr2:155381701-155383350	0	9.54273123390771	Trp53inp2	ENSMUSG00000038375	NonSpecific	-1.57706366743909	0.114780876147958	No
chr17:34660351-34662300	3.0448717948718	6.502849002849	Atf6b	ENSMUSG00000015461	NonSpecific	-0.537195465384347	0.591132603228673	No
chr19:44314051-44315250	9.54861111111111	0	Scd2	ENSMUSG00000025203	NonSpecific	1.5677126855416	0.116948199822367	No
chr13:80962801-80964150	3.37425255903517	6.18002686968204	Arrdc3	ENSMUSG00000074794	NonSpecific	-0.411882820290117	0.680425313411554	No
chr11:112926601-112927200	5.55555555555556	4	4933434M16Rik	ENSMUSG00000020624	NonSpecific	0.300263369846594	0.763976271459645	No
chr16:91363201-91364100	6	3.57142857142857	Ifnar2	ENSMUSG00000022971	NonSpecific	0.442816486510266	0.657898477445949	No
chr18:14416801-14417550	8.20512820512821	1.38888888888889	Gm5160	ENSMUSG00000055795	NonSpecific	1.07558473615942	0.282113016883884	No
chr12:99391051-99392850	7.07589285714286	2.53150623885918	Foxn3	ENSMUSG00000033713	NonSpecific	0.763325354393066	0.445269384825448	No
chr1:181209901-181210950	0	9.62301587301587	Wdr26	ENSMUSG00000038733	NonSpecific	-1.2866397299793	0.198219889084047	No
chr2:131208901-131211600	3.18781619986439	6.43618057833744	2310035K24Rik	ENSMUSG00000068264	NonSpecific	-0.392635735004437	0.694588542170143	No
chr11:97440451-97443300	8.698685715806	0.975933908045977	Arhgap23	ENSMUSG00000049807	NonSpecific	1.19464407336967	0.232226121814214	No
chr17:43077001-43078200	4.6875	5	Tnfrsf21	ENSMUSG00000023915	EOM	0.0708880156065008	0.943486881540354	No
chr3:55307251-55308450	0	9.72222222222222	Dclk1	ENSMUSG00000027797	NonSpecific	-1.31435127516832	0.188728019403478	No
chr11:30240601-30241350	0	9.72222222222222	Spnb2	ENSMUSG00000020315	NonSpecific	-1.36855465517576	0.171138526435686	No
chr4:136179751-136181400	4.03184075562592	5.70987654320988	E2f2	ENSMUSG00000018983	NonSpecific	-0.237592950450428	0.812196818696896	No
chr7:70358251-70359300	9.15039929015084	0.595238095238095	Nr2f2	ENSMUSG00000030551	NonSpecific	1.19651222032616	0.23149673263478	No
chr16:17921101-17922900	8.42687074829932	1.32562977957715	Slc25a1	ENSMUSG00000003528	NonSpecific	0.968466918493407	0.33281123291541	No
chr17:46854001-46857900	5.49177091943527	4.29248832795103	BC032203	ENSMUSG00000036568	NonSpecific	0.185213852950997	0.853061303988422	No
chr13:104031901-104032800	9.82142857142857	0	Nln	ENSMUSG00000021710	NonSpecific	1.36163139097455	0.173314243412666	No
chr7:96474301-96475200	8.15972222222222	1.66666666666667	Odz4	ENSMUSG00000048078	TA	0.9015955757337	0.367271742100698	No
chr14:120354901-120356250	8.33333333333333	1.5625	Mbnl2	ENSMUSG00000022139	NonSpecific	0.910296627547272	0.362666096622869	No
chr3:32510401-32512350	8.1978021978022	1.7009100290834	Zfp639	ENSMUSG00000027667	NonSpecific	0.871854152283221	0.383287948039374	No
chr3:146681401-146683050	4.61538461538461	5.30181623931624	Samd13	ENSMUSG00000048652	NonSpecific	-0.106748222916635	0.914988724787702	No
chr4:117119701-117121650	9.66626241812178	0.264102564102564	Btbd19	ENSMUSG00000073771	TA	1.31153167775838	0.189678198622232	No
chr9:25174501-25176300	6.49350649350649	3.47222222222222	Herpud2	ENSMUSG00000008429	NonSpecific	0.444192402704139	0.656903484548571	No
chr6:125148601-125150250	4.28921568627451	5.68858709987742	Iffo1	ENSMUSG00000038271	NonSpecific	-0.223048506687952	0.823497754428998	No
chr1:86486701-86488500	1.18708452041785	8.79905391183587	Ptma	ENSMUSG00000026238	NonSpecific	-1.06758512706149	0.285707695492632	No
chr2:154656901-154659600	6.40318595082554	3.59211232590332	Chmp4b	ENSMUSG00000038467	NonSpecific	0.416911909836949	0.676742841839671	No
chr13:92733301-92733600	0	10	Thbs4	ENSMUSG00000021702	NonSpecific	-1.41331251112386	0.157563856959559	No
chr7:63911551-63912900	0	10	Klf13	ENSMUSG00000052040	NonSpecific	-1.4127008351767	0.157743705917824	No
chr13:46349551-46350900	0	10	Gm1574	ENSMUSG00000063529	NonSpecific	-1.39477802152789	0.163082788579126	No
chr3:88133101-88134000	10	0	Mef2d	ENSMUSG00000001419	NonSpecific	1.49326065191393	0.135368971155068	No
chr8:105206701-105207150	0	10	Cbfb	ENSMUSG00000031885	NonSpecific	-1.36089505887712	0.17354685524744	No
chr6:91440451-91441800	0.907894736842105	9.11625911625912	Chchd4	ENSMUSG00000034203	NonSpecific	-1.14101204645468	0.253864910009904	No
chr4:55514551-55515450	8.67679435121296	1.37879813597822	Klf4	ENSMUSG00000003032	NonSpecific	1.07058539026358	0.28435589544263	No
chr15:27936751-27938100	0.555555555555556	9.5124716553288	Trio	ENSMUSG00000022263	NonSpecific	-1.26838975325027	0.204658799049039	No
chr5:149523751-149525250	2.5	7.59259259259259	Gm15997	ENSMUSG00000086744	NonSpecific	-0.723329375521388	0.469477549440221	No
chr1:169916551-169917450	10.1059941520468	0	1700084C01Rik	ENSMUSG00000070532	NonSpecific	1.4512587934715	0.146707810901061	No
chr13:44221501-44223600	8.33333333333333	1.78571428571429	Gm5083	ENSMUSG00000089815	NonSpecific	0.88965527257435	0.373651017516209	No
chr14:63164251-63165300	9.16129032258065	0.961538461538462	Fdft1	ENSMUSG00000021273	NonSpecific	1.13418352987465	0.256717571210453	No
chr12:112692751-112694400	0	10.1318656117418	Zbtb42	ENSMUSG00000037638	NonSpecific	-1.49832693792159	0.134048328552127	No
chr12:80885101-80886000	10.1325757575758	0	4933426M11Rik	ENSMUSG00000021133	NonSpecific	1.49692801917442	0.134411988641229	No
chr1:34859701-34860600	1.5625	8.57142857142857	Plekhb2	ENSMUSG00000026123	NonSpecific	-0.990393607763553	0.321981768626905	No
chr6:117878551-117881100	3.40507146314769	6.73621026669807	Zfp239	ENSMUSG00000042097	NonSpecific	-0.399089978264079	0.68982690635798	No
chr8:70447351-70448850	6.34920634920635	3.80952380952381	Klhl26	ENSMUSG00000055707	NonSpecific	0.433375742035405	0.664741820649688	No
chr8:69584401-69585000	7.69230769230769	2.46913580246914	Zfp868	ENSMUSG00000060427	NonSpecific	0.858303283156817	0.390725017009082	No
chr16:94570801-94572450	2.30816427862108	7.85714285714286	Dyrk1a	ENSMUSG00000022897	NonSpecific	-0.66367787822341	0.506896500913846	No
chr6:49095901-49098150	3.04563492063492	7.1266587443058	Igf2bp3	ENSMUSG00000029814	NonSpecific	-0.469083842945567	0.639009707419578	No
chr6:42691501-42693750	3.32712180917565	6.87271062271062	Fam115a	ENSMUSG00000036667	NonSpecific	-0.371632452179579	0.710166523570616	No
chr2:72740401-72741300	2.38095238095238	7.84632034632035	6430710C18Rik	ENSMUSG00000085427	NonSpecific	-0.651972128761323	0.514419152415641	No
chr18:83839351-83841450	7.95454545454546	2.28174603174603	Tshz1	ENSMUSG00000046982	NonSpecific	0.933379790710293	0.350623910986647	No
chr6:15792451-15794400	0	10.2380952380952	Mdfic	ENSMUSG00000041390	NonSpecific	-1.38208361161488	0.166946029865507	No
chr17:70781551-70782150	6.07263107263107	4.16666666666667	Dlgap1	ENSMUSG00000003279	NonSpecific	0.355871388763464	0.721936883422081	No
chr12:111704551-111705600	4.88721804511278	5.38461538461539	Bag5	ENSMUSG00000049792	NonSpecific	-0.0150555810938495	0.987987838093518	No
chr10:8760601-8763450	5.76550387596899	4.51839826839827	Sash1	ENSMUSG00000015305	NonSpecific	0.223165496251322	0.823406704774765	No
chr3:65973601-65976600	3.43434343434343	6.86728395061728	Ccnl1	ENSMUSG00000027829	NonSpecific	-0.496538344501889	0.61951464095309	No
chr15:38469151-38470800	1.97634609399315	8.33333333333333	Azin1	ENSMUSG00000037458	NonSpecific	-0.937689761231216	0.348403867117304	No
chr3:152190901-152194350	6.74603174603175	3.57142857142857	Dnajb4	ENSMUSG00000028035	NonSpecific	0.479151547520935	0.631830820737248	No
chr7:134207551-134209200	3.52813852813853	6.81818181818182	Adam12	ENSMUSG00000054555	NonSpecific	-0.539421409221673	0.589596111781533	No
chr13:63153301-63156900	8.95833333333333	1.38888888888889	2010111I01Rik	ENSMUSG00000021458	NonSpecific	1.20570641616578	0.227930710212297	No
chr16:31570201-31571100	8.42592592592593	1.93923723335488	Dlg1	ENSMUSG00000022770	NonSpecific	1.03493970265964	0.300697071558048	No
chr14:103777801-103779000	8.33333333333333	2.04081632653061	Ednrb	ENSMUSG00000022122	NonSpecific	0.963849883352374	0.335121193162055	No
chr4:33248551-33249600	5.55555555555556	4.82142857142857	Pnrc1	ENSMUSG00000040128	NonSpecific	0.113706960908113	0.90947009430782	No
chr9:65109001-65110350	9.06746031746032	1.3419216317767	Igdcc4	ENSMUSG00000032816	NonSpecific	1.30295850967304	0.192588926811196	No
chr7:105767551-105768300	4.16666666666667	6.25	Dchs1	ENSMUSG00000036862	NonSpecific	-0.322229725994741	0.747278666389543	No
chr5:76075051-76075950	0	10.4166666666667	Srd5a3	ENSMUSG00000029233	NonSpecific	-1.76952941499001	0.0768055664296747	No
chr17:53567551-53569050	0.636363636363636	9.78635903103988	Kat2b	ENSMUSG00000000708	NonSpecific	-1.57110082303202	0.116159231474336	No
chr5:93282301-93283800	6.39589169000934	4.07407407407407	Ccng2	ENSMUSG00000029385	NonSpecific	0.406411111615451	0.684440556651853	No
chr9:101438401-101439300	0	10.4761904761905	Gm5161	ENSMUSG00000061486	NonSpecific	-1.85144935326608	0.0641049345474488	No
chr15:55280101-55280850	10.4777167277167	0	AC124659.1	ENSMUSG00000095792	NonSpecific	1.75052135786824	0.0800283920411109	No
chr2:157076851-157078350	0	10.5	9830001H06Rik	ENSMUSG00000055485	NonSpecific	-1.74907333414168	0.0802783439187778	No
chr18:20960851-20961600	7.47308612440191	3.05053742553743	Rnf125	ENSMUSG00000033107	NonSpecific	0.673626212448384	0.500548983925073	No
chr4:137930701-137931900	8.19047619047619	2.38095238095238	Ece1	ENSMUSG00000057530	TA	0.897002834771674	0.369717404373085	No
chr16:72807901-72808800	4.67532467532468	5.90277777777778	Robo1	ENSMUSG00000022883	NonSpecific	-0.252140290999233	0.800932628054916	No
chr10:67002001-67003200	8.08822460608175	2.49299719887955	Reep3	ENSMUSG00000019873	NonSpecific	0.82069069837847	0.411822470384784	No
chr15:98984551-98988300	6.19634950754495	4.38492063492064	Gm8973	ENSMUSG00000064081	NonSpecific	0.229153847139898	0.818749342769684	No
chr16:32200051-32201100	8.58585858585859	2	Bex6	ENSMUSG00000075269	NonSpecific	0.991822178859261	0.321284276512811	No
chr2:6721201-6722100	6.33333333333333	4.26851851851852	Celf2	ENSMUSG00000002107	NonSpecific	0.290728548360673	0.771258935799933	No
chr2:110191951-110193000	5	5.61224489795918	Gm13936	ENSMUSG00000085444	NonSpecific	-0.114419270674798	0.908905438524931	No
chr1:180312001-180314550	3.81766381766382	6.82539682539683	Gm5069	ENSMUSG00000055676	NonSpecific	-0.492475937493682	0.622382928358286	No
chr1:181014751-181017600	2.94304388422036	7.70180769830139	Ephx1	ENSMUSG00000038776	TA	-0.786177897762069	0.431763272797518	No
chr7:88958701-88960800	10.6666666666667	0	Tmem135	ENSMUSG00000039428	NonSpecific	1.6188405398328	0.105481577044392	No
chr7:12948901-12950700	5.48286103297624	5.18554430319136	Zfp324	ENSMUSG00000004500	NonSpecific	0.0237653267916022	0.981039797445204	No
chr11:53761951-53764950	3.47348484848485	7.22835340963996	Irf1	ENSMUSG00000018899	NonSpecific	-0.577774971825771	0.563416054914423	No
chr6:53285851-53289600	3.02682887114958	7.73168021349136	U1	ENSMUSG00000096147	NonSpecific	-0.681023412330588	0.495856676278591	No
chr7:16294651-16296750	3.93044899119068	6.84143773766415	Ccdc9	ENSMUSG00000041375	NonSpecific	-0.364448435322601	0.715523172509302	No
chr11:79224451-79226400	8.60119047619048	2.18253968253968	Wsb1	ENSMUSG00000017677	NonSpecific	1.018194850971	0.308585365953296	No
chr16:49615501-49616550	4.76190476190476	6.06060606060606	Ift57	ENSMUSG00000032965	NonSpecific	-0.157651263632392	0.874731606096741	No
chr6:85936201-85937850	4.75723390363009	6.07605641512188	Nat8b	ENSMUSG00000089634	NonSpecific	-0.104936664627808	0.916426065399276	No
chr16:38090251-38091450	8.33333333333333	2.5	Gsk3b	ENSMUSG00000022812	NonSpecific	0.926549232399661	0.35416062411964	No
chr2:72038551-72039600	2.5	8.33333333333333	Rapgef4	ENSMUSG00000049044	NonSpecific	-0.776567755375628	0.437413831586584	No
chr6:36608101-36610050	8.33333333333333	2.5	Chrm2	ENSMUSG00000045613	NonSpecific	0.878253040864054	0.379806413468413	No
chr11:59707501-59708550	6.66666666666667	4.16666666666667	Mprip	ENSMUSG00000005417	NonSpecific	0.416503626881561	0.677041513968208	No
chr12:53587501-53588250	10.8333333333333	0	Npas3	ENSMUSG00000021010	NonSpecific	1.613317431893	0.106675561249139	No
chr9:20543851-20545500	6.18314658329577	4.68323286664938	Zfp266	ENSMUSG00000060510	NonSpecific	0.241465003281745	0.809194737420609	No
chr12:16185301-16186200	0	10.8843537414966	AC102435.1	ENSMUSG00000080375	NonSpecific	-1.63362394929013	0.102337835905479	No
chr18:56774101-56774850	10.8866442199776	0	March3	ENSMUSG00000032656	NonSpecific	1.65004970251206	0.0989327708368338	No
chr19:29948251-29949450	0	10.9002976190476	Il33	ENSMUSG00000024810	NonSpecific	-1.59189197381355	0.111408979291937	No
chr10:82698451-82699200	9.02777777777778	1.87905622018923	Hcfc2	ENSMUSG00000020246	NonSpecific	1.12622627314271	0.260069755393082	No
chr13:112463251-112466250	3.42688886467688	7.48667289198146	Il6st	ENSMUSG00000021756	NonSpecific	-0.552866216258195	0.580355022488464	No
chr6:121412251-121413600	7.42695668760832	3.50126492269689	Iqsec3	ENSMUSG00000040797	NonSpecific	0.679227504780249	0.49699372236659	No
chr18:82902151-82902750	2.5974025974026	8.33333333333333	Zfp516	ENSMUSG00000058881	NonSpecific	-0.72553279842224	0.468125231156829	No
chr13:37505851-37506600	0.462962962962963	10.4761904761905	Ly86	ENSMUSG00000021423	NonSpecific	-1.29772611404341	0.194381466796166	No
chr13:12459751-12461850	2.75712792954172	8.19384057971014	Lgals8	ENSMUSG00000057554	NonSpecific	-0.637415523458341	0.523854219477694	No
chr1:151953001-151953750	6.80272108843537	4.16666666666667	1700025G04Rik	ENSMUSG00000032666	NonSpecific	0.504823790786083	0.613682604447346	No
chr5:92368651-92370000	6.81818181818182	4.16666666666667	Art3	ENSMUSG00000034842	NonSpecific	0.498014917714295	0.618473527715805	No
chr1:73962301-73963200	6.25	4.76190476190476	Tns1	ENSMUSG00000055322	NonSpecific	0.386067064834035	0.699447000970778	No
chr4:126227101-126228000	0	11.0185185185185	AL732624.1	ENSMUSG00000092789	NonSpecific	-1.4671082477615	0.142346610838698	No
chr11:102315901-102316650	1.66666666666667	9.375	Ubtf	ENSMUSG00000020923	NonSpecific	-0.96293081375147	0.335582244785398	No
chr14:58537951-58539000	2.1978021978022	8.88888888888889	SNORA17	ENSMUSG00000077201	NonSpecific	-0.835835705330965	0.403247336688352	No
chr10:27652651-27653850	1.73611111111111	9.375	Lama2	ENSMUSG00000019899	NonSpecific	-0.964798656183822	0.334645669145228	No
chr1:40376251-40377000	11.1111111111111	0	Il1rl2	ENSMUSG00000070942	NonSpecific	1.80146067363828	0.0716303004140981	No
chr7:73421551-73422750	11.1111111111111	0	Rgma	ENSMUSG00000070509	NonSpecific	1.80642005995013	0.0708527505167672	No
chr15:87741901-87742350	0	11.1111111111111	Fam19a5	ENSMUSG00000054863	NonSpecific	-1.45964365809472	0.144388033952655	No
chr16:37684501-37686150	0.952380952380952	10.1587301587302	Ndufb4	ENSMUSG00000022820	NonSpecific	-1.17573336583465	0.239701441041288	No
chr11:85667551-85668750	9.52380952380952	1.66666666666667	Bcas3	ENSMUSG00000059439	NonSpecific	1.34026237811316	0.180160058146262	No
chr2:181580551-181582200	3.05263157894737	8.13956043956044	Uckl1	ENSMUSG00000089917	NonSpecific	-0.590249285608834	0.555023534145454	No
chr16:18342751-18343950	3.75	7.46064814814815	D16H22S680E	ENSMUSG00000013539	NonSpecific	-0.397262009422729	0.69117425931742	No
chr1:37512151-37513500	6.25	5	Mgat4a	ENSMUSG00000026110	NonSpecific	0.372813273488153	0.709287423122095	No
chr4:154886851-154887300	11.25	0	Mmel1	ENSMUSG00000058183	NonSpecific	1.88553023716315	0.0593582860799591	No
chr12:3349951-3350700	5	6.25	Kif3c	ENSMUSG00000020668	NonSpecific	-0.0368675687283907	0.970590598564273	No
chr16:38476351-38477400	4.4695652173913	6.78571428571429	Cd80	ENSMUSG00000075122	NonSpecific	-0.174018842675142	0.861850653850242	No
chr9:119981401-119983650	3.00894003740303	8.28601876757428	Cx3cr1	ENSMUSG00000052336	NonSpecific	-0.635883382896768	0.524852434216729	No
chr7:45916351-45918450	4.75011553442926	6.5546218487395	Tmem143	ENSMUSG00000002781	NonSpecific	-0.0292142387154584	0.976693725228301	No
chr2:150310951-150312000	6.5546218487395	4.76190476190476	3300002I08Rik	ENSMUSG00000063364	NonSpecific	0.533395809678792	0.593759617562968	No
chr7:28665451-28665750	1.6	9.75308641975309	Fbxo27	ENSMUSG00000037463	NonSpecific	-0.994821785013475	0.319822948879237	No
chr10:85829401-85829700	1.85185185185185	9.52380952380952	Pwp1	ENSMUSG00000001785	NonSpecific	-0.931614479250014	0.351535797545933	No
chr5:16469401-16470900	0	11.3832199546485	Hgf	ENSMUSG00000028864	NonSpecific	-1.54184156599439	0.12311209855027	No
chr7:36688651-36690300	8.04988662131519	3.33333333333333	Tshz3	ENSMUSG00000021217	NonSpecific	0.838097861835348	0.401975743683619	No
chr7:117548101-117548850	8.92857142857143	2.46212121212121	Xylt1	ENSMUSG00000030657	NonSpecific	1.11878246015737	0.263232956225795	No
chr17:26662951-26663850	5.17797017797018	6.23655913978495	Ergic1	ENSMUSG00000001576	NonSpecific	0.00757818640053732	0.993953539945781	No
chr13:109259851-109262850	2.98412698412698	8.43839493839494	Pde4d	ENSMUSG00000021699	NonSpecific	-0.636559117155143	0.524412062233411	No
chr4:134611051-134613150	5.96825396825397	5.55555555555556	Man1c1	ENSMUSG00000037306	NonSpecific	0.193491362337601	0.846574170095206	No
chr2:32965951-32968200	2.4422967325228	9.12142857142857	Rpl12	ENSMUSG00000038900	NonSpecific	-0.880961183705849	0.378338829713993	No
chr1:119047501-119048100	7.58928571428571	4	Gli2	ENSMUSG00000048402	NonSpecific	0.67206124161966	0.501544709521479	No
chr5:92383501-92383950	3.125	8.48484848484849	Art3	ENSMUSG00000034842	NonSpecific	-0.69247324502481	0.488640182233176	No
chr9:116383501-116384850	7.90816326530612	3.7205710955711	Rbms3	ENSMUSG00000039607	NonSpecific	0.831051947333282	0.40594428392421	No
chr12:110019901-110021250	3.33333333333333	8.33333333333333	Mir1247	ENSMUSG00000080356	NonSpecific	-0.554005897441503	0.579574809680019	No
chr14:25519801-25520850	5	6.66666666666667	Zmiz1	ENSMUSG00000007817	NonSpecific	-0.09317947392783	0.925760980867274	No
chr16:18686851-18687900	6	5.71428571428571	2005-09-01	ENSMUSG00000072214	NonSpecific	0.21246173877627	0.831746824399871	No
chr8:19784551-19785600	6.80412626400015	4.91962477779039	4930467E23Rik	ENSMUSG00000096265	NonSpecific	0.448394852921886	0.653868255783491	No
chr15:97407601-97408200	10.1641414141414	1.5625	Fam113b	ENSMUSG00000044250	NonSpecific	1.47147720428526	0.141162107917897	No
chr1:78537001-78539550	9.78448275862069	1.953125	Mogat1	ENSMUSG00000012187	NonSpecific	1.3483127939093	0.177557798891935	No
chr3:122413501-122415750	4.84126984126984	6.93589743589744	Bcar3	ENSMUSG00000028121	NonSpecific	-0.194607862367862	0.845699947464238	No
chr1:40600651-40601250	5.04807692307692	6.77489177489177	Slc9a4	ENSMUSG00000026065	NonSpecific	-0.080639290219466	0.935728818858862	No
chr6:56616301-56617650	7.77777777777778	4.08163265306122	SNORA17	ENSMUSG00000077682	NonSpecific	0.73732928229284	0.460922129076427	No
chr1:36708601-36709800	6.20748299319728	5.68783068783069	Actr1b	ENSMUSG00000037351	NonSpecific	0.18908734297187	0.8500243613881	No
chr2:30588901-30589650	0	11.9047619047619	Cstad	ENSMUSG00000047363	NonSpecific	-1.65047897461633	0.0988450101659418	No
chrX:20819401-20820600	0	11.9047619047619	Araf	ENSMUSG00000001127	NonSpecific	-1.65949489037785	0.0970161094270046	No
chr3:138905701-138906450	3.57142857142857	8.33333333333333	Tspan5	ENSMUSG00000028152	NonSpecific	-0.613938932748689	0.539255681794669	No
chr1:64305001-64306350	3.63636363636364	8.33333333333333	AC167197.1	ENSMUSG00000093228	NonSpecific	-0.648911963639612	0.51639528139542	No
chr5:151125751-151128150	4.53781512605042	7.46031746031746	Stard13	ENSMUSG00000016128	NonSpecific	-0.37284406481445	0.709264504699308	No
chr16:45767701-45768900	12	0	Phldb2	ENSMUSG00000033149	NonSpecific	1.74149837518873	0.081596257827633	No
chr16:58421551-58422300	12	0	Dcbld2	ENSMUSG00000035107	NonSpecific	1.73329487349854	0.0830432714919621	No
chr8:57806701-57807900	3.36538461538462	8.63636363636364	AC116875.1	ENSMUSG00000096914	NonSpecific	-0.713238318308534	0.475698298693929	No
chr13:52024201-52025850	7.49269005847953	4.51388888888889	Gadd45g	ENSMUSG00000021453	TA	0.440310571480049	0.659712185160306	No
chr18:13849801-13851300	5.9346971111677	6.09427609427609	Zfp521	ENSMUSG00000024420	NonSpecific	-0.0291465915591546	0.976747676875175	No
chr16:30396751-30398100	7.29166666666667	4.76190476190476	Atp13a3	ENSMUSG00000022533	NonSpecific	0.375145608269278	0.707552179258094	No
chr15:36791251-36792750	2.75275275275275	9.32980599647266	Ywhaz	ENSMUSG00000022285	NonSpecific	-0.854458428748042	0.39285103370921	No
chr10:13982701-13984500	2.03703703703704	10.0617283950617	Hivep2	ENSMUSG00000015501	NonSpecific	-1.05200752755871	0.292796096008833	No
chr18:88892701-88894200	4.15997859818085	7.9494361847303	Socs6	ENSMUSG00000056153	NonSpecific	-0.502625590679687	0.615227533682996	No
chr1:121325701-121328850	3.77762209899634	8.33706340812369	Insig2	ENSMUSG00000003721	NonSpecific	-0.606068239180641	0.544469440445941	No
chr16:77399701-77401800	1.02040816326531	11.1111111111111	2810055G20Rik	ENSMUSG00000090386	NonSpecific	-1.37135922606256	0.170263001397668	No
chr5:64861351-64862100	12.1428571428571	0	Klf3	ENSMUSG00000029178	NonSpecific	1.55804923781573	0.119221576619891	No
chr6:100731751-100733700	1.47392290249433	10.6931712078771	Gxylt2	ENSMUSG00000030074	NonSpecific	-1.2575016857575	0.20857202899247	No
chr10:117905251-117907350	11.3378684807256	0.833333333333333	Rap1b	ENSMUSG00000052681	NonSpecific	1.27935740622196	0.200771225791496	No
chr13:46533151-46535250	6.62393162393162	5.55555555555556	Cap2	ENSMUSG00000021373	TA	0.0880811720152469	0.929812160765046	No
chr2:121587601-121589400	5.24691358024691	6.93877551020408	Frmd5	ENSMUSG00000027238	NonSpecific	-0.260749864345458	0.794285409618418	No
chr3:9033901-9034650	7.11592329239388	5.08786848072562	Tpd52	ENSMUSG00000027506	NonSpecific	0.212673329284191	0.831581771008158	No
chr5:121700101-121701150	2.21354166666667	10	Atxn2	ENSMUSG00000042605	NonSpecific	-0.952733608623557	0.340725060289469	No
chr2:33753151-33754800	10.1388888888889	2.08333333333333	Fam125b	ENSMUSG00000038740	NonSpecific	0.892759955119403	0.371985735431261	No
chr7:125787151-125787600	12.2222222222222	0	D430042O09Rik	ENSMUSG00000032743	NonSpecific	1.38574803668635	0.165823854481864	No
chr10:99203851-99204900	2.10526315789474	10.1190476190476	Poc1b	ENSMUSG00000019952	NonSpecific	-1.00490153671361	0.314944264421654	No
chr17:71102401-71103300	8.3511396011396	3.93518518518519	Myom1	ENSMUSG00000024049	NonSpecific	0.461866318193449	0.644177189184685	No
chr12:110590501-110592600	11.6321681165135	0.664047886270108	Ppp2r5c	ENSMUSG00000017843	NonSpecific	1.2433639127833	0.213733762106508	No
chr19:26733151-26734350	9.52380952380952	2.77777777777778	Smarca2	ENSMUSG00000024921	NonSpecific	0.749218113937296	0.453725753129379	No
chr5:114175651-114176700	0	12.312084717608	Acacb	ENSMUSG00000042010	NonSpecific	-1.4557085238272	0.145473212553662	No
chr6:51169651-51173250	0.977814676444813	11.3576743852606	Mir148a	ENSMUSG00000065505	NonSpecific	-1.20725629355685	0.227333456998377	No
chr8:123042301-123043650	9.13258682246024	3.21105794790005	Gm20388	ENSMUSG00000092329	NonSpecific	0.71604033280806	0.473966444839223	No
chr19:22916251-22917450	10.1762820512821	2.1978021978022	Trpm3	ENSMUSG00000052387	NonSpecific	0.959105536905615	0.337505581359359	No
chr13:60427201-60428850	7.23039215686275	5.1440329218107	AC123619.1	ENSMUSG00000080666	NonSpecific	0.271714402922017	0.785841625881439	No
chr10:59899801-59900550	8.33333333333333	4.04761904761905	Dnajb12	ENSMUSG00000020109	NonSpecific	0.526664570548787	0.59842654321223	No
chr15:77202751-77203650	0	12.3809523809524	Rbfox2	ENSMUSG00000033565	NonSpecific	-1.39456254262862	0.163147797144802	No
chr1:12717901-12719850	1.19047619047619	11.1904761904762	Sulf1	ENSMUSG00000016918	NonSpecific	-1.09986888791671	0.271389252117819	No
chr17:10334701-10336200	10.4198717948718	1.96581196581197	Qk	ENSMUSG00000044407	NonSpecific	1.01491363471106	0.310146998163121	No
chr10:71027851-71029500	6.5	5.91269841269841	Bicc1	ENSMUSG00000014329	NonSpecific	0.104226056002228	0.916989956877249	No
chr13:99238201-99240600	8.24175824175824	4.22705314009662	Zfp366	ENSMUSG00000050919	NonSpecific	0.509428081739923	0.610452196856661	No
chr1:35806351-35807850	6.25	6.25	U6	ENSMUSG00000064601	NonSpecific	0.0261522998436848	0.979135862065117	No
chr12:3499651-3500400	12.5	0	Asxl2	ENSMUSG00000037486	NonSpecific	1.54225167193337	0.12301244792876	No
chr13:3959251-3959850	12.5	0	AC139323.1	ENSMUSG00000093010	NonSpecific	1.5057330363631	0.132135719603972	No
chr13:95594851-95596500	0	12.5	F2r	ENSMUSG00000048376	NonSpecific	-1.45908546727059	0.144541585616283	No
chr13:74381701-74382300	12.5	0	Zfp72	ENSMUSG00000069184	NonSpecific	1.53983347280568	0.123600950477394	No
chr14:72982951-72983850	12.5	0	Cysltr2	ENSMUSG00000033470	NonSpecific	1.52597701005962	0.127015590081067	No
chr7:133457401-133458150	0	12.5	4930404H21Rik	ENSMUSG00000030976	NonSpecific	-1.47393110623519	0.140500141487399	No
chr8:24920401-24921600	5	7.5	Adam32	ENSMUSG00000037437	NonSpecific	-0.278592630661969	0.780557468771986	No
chr1:194425801-194427000	12.5	0	Plxna2	ENSMUSG00000026640	NonSpecific	1.50253342039031	0.132959403532621	No
chr7:44471851-44472900	4.16666666666667	8.33333333333333	Josd2	ENSMUSG00000038695	NonSpecific	-0.459594275244739	0.645807469021199	No
chr1:190175401-190176000	4.28517560870502	8.21581196581197	Gm17566	ENSMUSG00000079045	NonSpecific	-0.470924050596096	0.637694972450042	No
chr18:35872501-35874900	3.09375	9.41530450226102	Cxxc5	ENSMUSG00000046668	NonSpecific	-0.720731456522511	0.471074754543617	No
chr2:4445101-4446750	0	12.5220458553792	Frmd4a	ENSMUSG00000026657	NonSpecific	-1.46643816545379	0.142528955274191	No
chr4:48042301-48043050	0	12.5404007756949	Nr4a3	ENSMUSG00000028341	TA	-1.4651343132629	0.142884276579135	No
chr15:77013901-77015700	5.00730994152047	7.57575757575758	Mb	ENSMUSG00000018893	NonSpecific	-0.268013266433342	0.788689107056025	No
chr2:59669851-59670750	3.21428571428571	9.375	Tanc1	ENSMUSG00000035168	NonSpecific	-0.721407976776388	0.470658540250031	No
chr4:133013251-133014600	11.1111111111111	1.48809523809524	Ahdc1	ENSMUSG00000037692	NonSpecific	1.22577117590057	0.220284796996636	No
chr9:45345451-45346800	0	12.6349206349206	Tmprss13	ENSMUSG00000037129	NonSpecific	-1.51201021691957	0.130531263417941	No
chr11:95365051-95368050	8.47222222222222	4.16666666666667	Fam117a	ENSMUSG00000038893	NonSpecific	0.624874843259828	0.53205320442416	No
chr19:53557201-53557650	6.25	6.42045454545454	Dusp5	ENSMUSG00000034765	TA	0.0561892919745788	0.955191011453347	No
chr1:57968551-57970200	5.16753886667443	7.52292791766476	Kctd18	ENSMUSG00000054770	NonSpecific	-0.25801361195078	0.796396401996658	No
chr1:79822351-79824450	1.11111111111111	11.5873015873016	Serpine2	ENSMUSG00000026249	EOM	-1.2665724319046	0.205308215036789	No
chr18:38754151-38755050	5.55555555555556	7.14285714285714	Arhgap26	ENSMUSG00000036452	TA	-0.182041059589642	0.855550503324837	No
chr19:55244701-55245600	4.28571428571429	8.45238095238095	Gucy2g	ENSMUSG00000055523	NonSpecific	-0.486020132514953	0.626952891910111	No
chr7:6283051-6284250	0.925925925925926	11.8181818181818	Gm6792	ENSMUSG00000053367	NonSpecific	-1.30635418110952	0.19143213972553	No
chr7:133088251-133089450	6.66666666666667	6.08465608465608	Fgfr2	ENSMUSG00000030849	NonSpecific	0.119895655396287	0.904565806141654	No
chr12:103398301-103399200	4.44444444444444	8.33333333333333	Otub2	ENSMUSG00000021203	NonSpecific	-0.390094622280939	0.696466579265551	No
chr9:20971951-20973300	10.1819363222872	2.60416666666667	S1pr2	ENSMUSG00000043895	NonSpecific	1.07899021142697	0.280592091304239	No
chr8:26351851-26353050	7.36111111111111	5.43154761904762	7SK	ENSMUSG00000087981	NonSpecific	0.363554901159236	0.716190409025836	No
chr11:4803001-4804500	8.4375	4.36507936507937	Nf2	ENSMUSG00000009073	NonSpecific	0.66901308514203	0.503487130971472	No
chr7:80403001-80404650	7.98319327731092	4.82089339232196	Furin	ENSMUSG00000030530	NonSpecific	0.608625044788968	0.542773000045451	No
chr2:168604351-168605250	8.33333333333333	4.52380952380952	Nfatc2	ENSMUSG00000027544	NonSpecific	0.651108988145854	0.514976134845737	No
chr2:173965951-173966700	2.85714285714286	10	Stx16	ENSMUSG00000027522	NonSpecific	-0.848076169716513	0.39639555207407	No
chr18:69347401-69350550	11.7748917748918	1.0989010989011	Tcf4	ENSMUSG00000053477	NonSpecific	1.66670078467509	0.0955739168148998	No
chr13:101800951-101801700	5.82882725739869	7.04826038159371	Pik3r1	ENSMUSG00000041417	NonSpecific	-0.0128160686572924	0.989774536613737	No
chr17:31669801-31670550	11.1111111111111	1.78571428571429	Cryaa	ENSMUSG00000024041	NonSpecific	1.44698448930296	0.147901267785054	No
chr19:24416551-24416850	1.78571428571429	11.1111111111111	Pip5k1b	ENSMUSG00000024867	NonSpecific	-1.13718130312579	0.255462501341218	No
chr10:7182601-7183650	6.25	6.66666666666667	Cnksr3	ENSMUSG00000015202	NonSpecific	0.0144822579396316	0.988445233893824	No
chr15:57979951-57981000	6.66666666666667	6.25	Fam83a	ENSMUSG00000051225	NonSpecific	0.0827374318800297	0.934060320558742	No
chr19:58060351-58061550	6.06060606060606	6.875	Atrnl1	ENSMUSG00000054843	NonSpecific	-0.0871822789831214	0.930526625040162	No
chr6:15789001-15790650	1.28205128205128	11.6666666666667	Mdfic	ENSMUSG00000041390	NonSpecific	-1.44239764917397	0.149190226660915	No
chr8:25543801-25545300	12.962962962963	0	Fgfr1	ENSMUSG00000031565	NonSpecific	1.88983604234886	0.0587798915325042	No
chr10:18021751-18022650	5.19957983193277	7.7639751552795	3110003A17Rik	ENSMUSG00000078453	NonSpecific	-0.347933340082007	0.727890245987505	No
chr8:84729451-84731850	0	12.9846014492754	Nfix	ENSMUSG00000001911	NonSpecific	-1.80692031132802	0.0707747051081555	No
chr9:121959751-121960500	13	0	Fam198a	ENSMUSG00000038233	NonSpecific	1.84625903047692	0.0648546034299601	No
chr18:60594901-60596400	11.3339153690031	1.68031013942964	Synpo	ENSMUSG00000043079	EOM	1.2955830512352	0.195119171436381	No
chr11:57961951-57963450	5.35714285714286	7.67901234567901	7SK	ENSMUSG00000089280	NonSpecific	-0.295076253638024	0.767935629361489	No
chr3:136671301-136672500	9.5479797979798	3.515625	Ppp3ca	ENSMUSG00000028161	NonSpecific	0.815531650237638	0.414768055350491	No
chr18:37829101-37830450	4.76190476190476	8.33333333333333	Pcdhga11	ENSMUSG00000023036	NonSpecific	-0.442136359497169	0.658390534908804	No
chr7:27837901-27838800	8.92857142857143	4.16666666666667	Zfp59	ENSMUSG00000078779	NonSpecific	0.616009871737791	0.537888004492867	No
chr11:98745301-98746500	0	13.0952380952381	Thra	ENSMUSG00000058756	NonSpecific	-1.70333684996397	0.0885050482274543	No
chr18:62095351-62095800	6.25	6.85714285714286	Sh3tc2	ENSMUSG00000045629	NonSpecific	-0.0808131335885545	0.935590563140555	No
chr14:55814851-55815900	2.5062656641604	10.6060606060606	Nfatc4	ENSMUSG00000023411	NonSpecific	-1.04002731733181	0.298327209373533	No
chr2:146167651-146169450	4.36507936507936	8.75	4930529M08Rik	ENSMUSG00000037143	NonSpecific	-0.532203223984557	0.59458525028115	No
chr7:130645201-130648050	9.24501931759996	3.87799597013354	Fgfr2	ENSMUSG00000030849	NonSpecific	0.738162833279441	0.460415505191846	No
chr8:120416251-120417600	5.53571428571429	7.58841548315233	Gm20388	ENSMUSG00000092329	NonSpecific	-0.226948552378706	0.820463747559264	No
chr18:35836801-35839050	10	3.125	Cxxc5	ENSMUSG00000046668	NonSpecific	0.94901893442926	0.342610982098354	No
chr5:125140351-125142900	7.70833333333333	5.42441097996654	Ncor2	ENSMUSG00000029478	NonSpecific	0.364503438171894	0.715482106847944	No
chr16:37584001-37585350	2.38095238095238	10.7692307692308	Hgd	ENSMUSG00000022821	NonSpecific	-0.984141266815697	0.325046059117598	No
chr6:88423051-88423800	9	4.16666666666667	Eefsec	ENSMUSG00000033216	NonSpecific	0.732009033743282	0.464163053939921	No
chr7:137277601-137278650	3.17460317460317	10	Ebf3	ENSMUSG00000010476	NonSpecific	-0.758515517380566	0.448142427073433	No
chr19:24174301-24175500	13.180183565846	0	Tjp2	ENSMUSG00000024812	NonSpecific	1.83600698800659	0.0663566231541099	No
chr5:65019001-65020650	7.14285714285714	6.06060606060606	Fam114a1	ENSMUSG00000029185	NonSpecific	0.249163643556457	0.803234200923275	No
chr10:68238151-68240250	9.04761904761905	4.16666666666667	Arid5b	ENSMUSG00000019947	NonSpecific	0.764817733750152	0.444380086320072	No
chr14:120831751-120832950	4.89795918367347	8.32251082251082	U6	ENSMUSG00000084476	NonSpecific	-0.287273837767884	0.773902653207851	No
chr2:155050051-155050950	5.05952380952381	8.20512820512821	a	ENSMUSG00000027596	NonSpecific	-0.271256249383467	0.786193953283586	No
chr9:96537001-96538050	0.714285714285714	12.5600325600326	Rasa2	ENSMUSG00000032413	NonSpecific	-1.40658136782287	0.159551561224116	No
chr6:88074601-88075500	12.2299006746627	1.07487922705314	Rpn1	ENSMUSG00000030062	NonSpecific	1.58794733530466	0.112298248472793	No
chr6:98970451-98971350	7.06018518518519	6.25	Foxp1	ENSMUSG00000030067	EOM	0.199753382970863	0.841673461451465	No
chr14:73143301-73144350	1.80293647684952	11.527321656632	Rcbtb2	ENSMUSG00000022106	NonSpecific	-1.22313142149937	0.221280062424086	No
chr8:72295051-72296700	0	13.3333333333333	Gm10282	ENSMUSG00000070713	NonSpecific	-1.59672185493057	0.110327721775043	No
chr17:31612801-31614000	0	13.3333333333333	Cbs	ENSMUSG00000024039	NonSpecific	-1.57097311898752	0.116188892843589	No
chr6:118291651-118293150	10	3.33333333333333	Bms1	ENSMUSG00000030138	NonSpecific	1.14552617925787	0.251991257248106	No
chr17:4908151-4909500	4.16647477817691	9.18330351052219	Arid1b	ENSMUSG00000069729	NonSpecific	-0.450954370091005	0.652022436128364	No
chr4:130272301-130275300	8.54917304917305	4.84171384171384	Serinc2	ENSMUSG00000023232	EOM	0.648797428912288	0.516469319546168	No
chr14:76254451-76255800	3.47222222222222	9.97873471557682	Rps2-ps6	ENSMUSG00000095427	NonSpecific	-0.697792699157625	0.485306845564	No
chr5:110807551-110809350	7.58832565284178	5.91642924976258	Ulk1	ENSMUSG00000029512	NonSpecific	0.382562968500319	0.702043831983782	No
chr11:68579701-68580750	3.53846153846154	10	4930535C22Rik	ENSMUSG00000085937	NonSpecific	-0.724794339244468	0.468578209066161	No
chr5:34369051-34369800	7.21675389804045	6.34535701072882	Rnf4	ENSMUSG00000029110	NonSpecific	0.265550429340046	0.790585466774562	No
chr2:170218501-170221650	9.18300653594771	4.40826989102851	Zfp217	ENSMUSG00000052056	NonSpecific	0.787675007549925	0.430886828009316	No
chr18:56739601-56740200	4.46428571428571	9.15598290598291	Lmnb1	ENSMUSG00000024590	NonSpecific	-0.449313139109374	0.653205780825728	No
chr7:12802801-12803850	0	13.6254789272031	Zfp329	ENSMUSG00000057894	NonSpecific	-1.65513984651022	0.0978961337615747	No
chr11:49248751-49251150	7.9672531769306	5.67071272953626	Mgat1	ENSMUSG00000020346	NonSpecific	0.456194073715501	0.648250426611128	No
chr2:170127751-170131050	3.669398336581	9.97164773887064	Zfp217	ENSMUSG00000052056	NonSpecific	-0.708090771122869	0.4788888903762	No
chr4:11913901-11915250	7.68822599282369	5.9640522875817	7SK	ENSMUSG00000084518	NonSpecific	0.357103315157467	0.721014462756096	No
chr17:47972851-47974200	8.73015873015873	4.92588932806324	Foxp4	ENSMUSG00000023991	NonSpecific	0.622845411915369	0.533386112983327	No
chr10:121836451-121838100	5.25974025974026	8.44155844155844	Srgap1	ENSMUSG00000020121	NonSpecific	-0.251609837493055	0.801342653994543	No
chr8:11381701-11382750	0	13.7912087912088	Col4a2	ENSMUSG00000031503	TA	-1.55902083124949	0.118991449830431	No
chr8:84004501-84005700	4.50680272108844	9.31623931623932	1700067K01Rik	ENSMUSG00000046408	NonSpecific	-0.444656662750764	0.656567892292969	No
chr5:125226151-125227050	4.90196078431373	8.98351648351648	AC132118.1	ENSMUSG00000093068	NonSpecific	-0.38498000361035	0.700252230701744	No
chr4:134673601-134674650	12.037037037037	1.85185185185185	Man1c1	ENSMUSG00000037306	NonSpecific	1.30595251028429	0.191568707810509	No
chr6:39318901-39319950	8.33333333333333	5.55555555555556	Slc37a3	ENSMUSG00000029924	NonSpecific	0.457223944787101	0.647510089266826	No
chr8:84788251-84789300	8.33333333333333	5.55555555555556	Nfix	ENSMUSG00000001911	NonSpecific	0.440183958587075	0.659803877071359	No
chr13:10653001-10654500	8.33333333333333	5.55555555555556	AC122824.1	ENSMUSG00000093260	NonSpecific	0.437951535582178	0.661421415946757	No
chr6:54770251-54772050	0	13.8888888888889	Znrf2	ENSMUSG00000058446	NonSpecific	-1.59925268196101	0.109764468820562	No
chr1:97976251-97978050	1.7921146953405	12.1173355031596	Pam	ENSMUSG00000026335	NonSpecific	-1.21538382201227	0.224219735398627	No
chr2:32137051-32138250	3.52906352906353	10.4306220095694	Prrc2b	ENSMUSG00000039262	NonSpecific	-0.837170331102441	0.402496831783969	No
chr7:130381051-130381950	5.71428571428571	8.28571428571428	Fgfr2	ENSMUSG00000030849	NonSpecific	-0.268097928058478	0.788623940644443	No
chr12:91785301-91786800	13.0952380952381	0.925925925925926	Ston2	ENSMUSG00000020961	NonSpecific	1.6567050917136	0.0975791130894445	No
chr19:45057601-45059400	11.4550264550265	2.57936507936508	Sfxn3	ENSMUSG00000025212	NonSpecific	1.23919849882387	0.215271996380179	No
chr2:59599951-59601000	4.66666666666667	9.375	Tanc1	ENSMUSG00000035168	NonSpecific	-0.587230967705552	0.557048596761351	No
chr5:142813051-142813800	4.42176870748299	9.64506172839506	Tnrc18	ENSMUSG00000039477	NonSpecific	-0.66447810271625	0.506384359314473	No
chr2:25402501-25404600	9.45188492063492	4.65215311004785	Npdc1	ENSMUSG00000015094	NonSpecific	0.569273928687899	0.569170256837792	No
chr4:57757351-57758550	7.18253968253968	6.92599620493359	Gm20459	ENSMUSG00000089945	NonSpecific	-0.0171147087995339	0.986345104706112	No
chr13:44282401-44283600	6.15079365079365	7.98319327731092	Gm5083	ENSMUSG00000089815	NonSpecific	-0.294332495565523	0.768503843926498	No
chr12:86823001-86827950	4.11233715184187	10.0363683935113	7SK	ENSMUSG00000088403	NonSpecific	-0.823433677082074	0.410261418508844	No
chr16:94781551-94783050	9.16832779623477	5.00744047619048	Kcnj6	ENSMUSG00000043301	NonSpecific	0.370677015938125	0.710878111312682	No
chr1:94034401-94036350	9.08834586466165	5.08963585434174	Pdcd1	ENSMUSG00000026285	NonSpecific	0.363016420860492	0.716592617807677	No
chr2:165397051-165398100	13.0029950788689	1.17845117845118	Ocstamp	ENSMUSG00000027670	NonSpecific	1.34531957332396	0.178522055297887	No
chr11:12035251-12036750	2.01388888888889	12.1791666666667	Grb10	ENSMUSG00000020176	NonSpecific	-1.41171245537457	0.158034644422976	No
chr1:71099701-71101050	14.2857142857143	0	Bard1	ENSMUSG00000026196	NonSpecific	1.62014957893405	0.10520014942886	No
chr14:64688401-64689150	1.78571428571429	12.5	Kif13b	ENSMUSG00000060012	NonSpecific	-1.4536627634983	0.146039826657646	No
chr17:7818001-7819050	1.78571428571429	12.5	Fndc1	ENSMUSG00000071984	NonSpecific	-1.51522910002513	0.129714396095038	No
chr3:133672351-133674000	14.2857142857143	0	SNORA17	ENSMUSG00000077336	NonSpecific	1.61258227832355	0.106835291183889	No
chr4:5793601-5794500	14.2857142857143	0	Fam110b	ENSMUSG00000049119	NonSpecific	1.61066999422239	0.107251669041775	No
chr4:147443251-147444000	2.24881291547958	12.0413961038961	Gm13152	ENSMUSG00000078496	NonSpecific	-1.41977265551816	0.155673878140559	No
chr12:103326751-103328550	7.77777777777778	6.52136752136752	Asb2	ENSMUSG00000021200	NonSpecific	0.00227745702158774	0.998182853775449	No
chr16:4586701-4588350	10.3690594469283	3.93790849673203	Glis2	ENSMUSG00000014303	NonSpecific	0.651212901228191	0.514909063416326	No
chr14:66808501-66809400	3.125	11.2121212121212	Dpysl2	ENSMUSG00000022048	NonSpecific	-1.18871549265053	0.234551642012564	No
chr17:87530551-87532050	10.3363864156084	4.00641025641026	SNORA17	ENSMUSG00000089427	NonSpecific	0.630796854100214	0.528173360621206	No
chr5:142962151-142965000	6.14860009080855	8.2039431901793	Fscn1	ENSMUSG00000029581	NonSpecific	-0.496687465724411	0.619409462758081	No
chr8:114591001-114592350	7.2134746154354	7.14285714285714	Wwox	ENSMUSG00000004637	NonSpecific	-0.254003634873209	0.799492749953663	No
chr3:54420301-54421050	9.52380952380952	4.83516483516483	Postn	ENSMUSG00000027750	NonSpecific	0.380288779273583	0.703731063820573	No
chr2:57156451-57157050	7.14285714285714	7.22222222222222	BB557941	ENSMUSG00000084938	NonSpecific	-0.235231259544446	0.814029244994388	No
chr7:19318951-19321200	6.77816901408451	7.58883982662718	Fosb	ENSMUSG00000003545	NonSpecific	-0.332613105788267	0.739426349166052	No
chr15:98977501-98978400	10.8939014202172	3.4859283625731	Tuba1a	ENSMUSG00000072235	NonSpecific	0.745826612368154	0.455772161737423	No
chr8:84814651-84815550	14.4179894179894	0	Dand5	ENSMUSG00000053226	NonSpecific	1.65786164197731	0.0973453959429972	No
chr2:29670151-29672250	11.1111111111111	3.33333333333333	Rapgef1	ENSMUSG00000039844	NonSpecific	0.812999725567451	0.416218215509508	No
chr19:53066101-53067600	9.96031746031746	4.50549450549451	Xpnpep1	ENSMUSG00000025027	NonSpecific	0.527866820969155	0.597591774682331	No
chr1:63052801-63053850	13.6904761904762	0.833333333333333	Ino80d	ENSMUSG00000040865	NonSpecific	1.44771935961463	0.147695553361758	No
chr16:15293551-15295950	9.52380952380952	5	AC163630.1	ENSMUSG00000094472	NonSpecific	0.404832556177585	0.685600596287903	No
chr10:93255001-93256050	12.5	2.04081632653061	Elk3	ENSMUSG00000008398	NonSpecific	1.12221081726373	0.261772814384604	No
chr9:121297951-121299600	5.69534632034632	8.88006617038875	Ulk4	ENSMUSG00000040936	NonSpecific	-0.514357711167578	0.607001919745711	No
chr15:85598401-85601700	3.47985347985348	11.0989010989011	Wnt7b	ENSMUSG00000022382	NonSpecific	-1.00120066776221	0.316729803791912	No
chr19:45242251-45242700	12.5	2.08333333333333	Lbx1	ENSMUSG00000025216	TA	1.17187831489436	0.241245914466092	No
chr18:46675801-46677150	7.44047619047619	7.14285714285714	Cdo1	ENSMUSG00000033022	NonSpecific	-0.0319854583141955	0.974483647548909	No
chr4:97750651-97755600	3.94264507422402	10.6695139563221	E130114P18Rik	ENSMUSG00000048747	NonSpecific	-0.904426878831381	0.365769090905229	No
chr15:63658351-63659100	4.46428571428571	10.2040816326531	AC101527.1	ENSMUSG00000095812	NonSpecific	-0.78757373983752	0.430946080048628	No
chr9:66733051-66734100	11.1111111111111	3.57142857142857	Car12	ENSMUSG00000032373	TA	0.877586771101026	0.380168010927118	No
chr7:105479851-105481500	4.28849902534113	10.4166666666667	Prkcdbp	ENSMUSG00000037060	NonSpecific	-0.822333198968414	0.41088728687289	No
chr2:93439351-93441300	9.52380952380952	5.20833333333333	Cd82	ENSMUSG00000027215	NonSpecific	0.500164934657331	0.616958946693007	No
chr11:76449601-76450500	5.55555555555556	9.18367346938776	Abr	ENSMUSG00000017631	NonSpecific	-0.543527906902581	0.586766381875529	No
chr18:60729301-60730500	9.89795918367347	4.8469387755102	Ndst1	ENSMUSG00000054008	NonSpecific	0.574206050313479	0.565828375568153	No
chr11:50457601-50457900	9.76190476190476	5	Rufy1	ENSMUSG00000020375	NonSpecific	0.509094959653172	0.610685664628474	No
chr15:79932001-79933800	4.54747986114709	10.2215790599551	Cbx7	ENSMUSG00000053411	NonSpecific	-0.739030282208307	0.459888609377103	No
chr17:71988601-71989800	6.73400673400673	8.04292929292929	Alk	ENSMUSG00000055471	NonSpecific	-0.187403831816144	0.851344018473375	No
chr7:98499451-98500350	11.264880952381	3.54978354978355	Lrrc32	ENSMUSG00000090958	NonSpecific	0.886286729670384	0.375463038115996	No
chr2:18764551-18767850	1.28748364509172	13.5412249930095	Gm20539	ENSMUSG00000092353	NonSpecific	-1.49289043152032	0.135465870218587	No
chr11:53056951-53058750	12.1428571428571	2.6984126984127	Fstl4	ENSMUSG00000036264	NonSpecific	1.11237710677236	0.265976043547567	No
chr2:170133001-170134200	12.3085901027078	2.64550264550265	Zfp217	ENSMUSG00000052056	NonSpecific	1.1225476101594	0.26162967637207	No
chr11:12434701-12435750	3.57142857142857	11.3888888888889	Cobl	ENSMUSG00000020173	NonSpecific	-0.970625132900953	0.331734985791544	No
chr9:69289951-69291750	5.77602707749767	9.20248337955742	Rora	ENSMUSG00000032238	NonSpecific	-0.367417181367831	0.713307857575137	No
chr2:90489601-90490500	5	10	Ptprj	ENSMUSG00000025314	NonSpecific	-0.529344114114978	0.596566758736535	No
chr7:40702051-40702800	0	15	U6	ENSMUSG00000084473	NonSpecific	-1.73177183468072	0.0833141947959224	No
chr17:88255051-88257900	5.55574147450085	9.44783197831978	U6	ENSMUSG00000088791	NonSpecific	-0.403349340988783	0.686691248611921	No
chr15:85611001-85612650	7.50661375661376	7.5	Wnt7b	ENSMUSG00000022382	NonSpecific	0.0664676491818757	0.94700551294626	No
chr17:45865651-45868500	12.1843434343434	2.83000949667616	1600014C23Rik	ENSMUSG00000094690	NonSpecific	1.22631526220651	0.220080060135386	No
chr3:38233951-38236200	1.7989417989418	13.2275132275132	AC162799.1	ENSMUSG00000092986	NonSpecific	-1.20790545372533	0.227083631579059	No
chr6:140338051-140338650	2.85714285714286	12.2077922077922	n-R5s168	ENSMUSG00000065882	NonSpecific	-0.98568720099748	0.324286632061586	No
chr11:120256351-120257550	0	15.0729517396184	Bahcc1	ENSMUSG00000039741	NonSpecific	-1.64364478263308	0.100249597869491	No
chr3:130690801-130692300	7.2531512605042	7.85714285714286	Ostc	ENSMUSG00000041084	NonSpecific	0.0986756417635567	0.921395809515581	No
chr9:96889351-96890400	2.42011278195489	12.6931078543982	Acpl2	ENSMUSG00000043587	NonSpecific	-1.07804365162267	0.281014276225876	No
chr9:96758701-96759600	7.22222222222222	7.93650793650794	Zbtb38	ENSMUSG00000040433	NonSpecific	0.0894811269876018	0.928699551892109	No
chr15:88863901-88865100	10.8928571428571	4.26955397543633	Pim3	ENSMUSG00000035828	NonSpecific	0.894369812228591	0.371124058658363	No
chr9:119477551-119478750	5.72593709848612	9.44444444444444	Scn5a	ENSMUSG00000032511	NonSpecific	-0.2987781402793	0.765109331047226	No
chr13:112365451-112366200	15.1806526806527	0	Ankrd55	ENSMUSG00000049985	NonSpecific	1.88563646429773	0.0593439600817539	No
chr4:145238851-145240500	2.5	12.7551020408163	Tnfrsf1b	ENSMUSG00000028599	NonSpecific	-1.01744752997709	0.30894058103283	No
chr1:180209701-180211950	10.3703703703704	4.89795918367347	Adck3	ENSMUSG00000026489	NonSpecific	0.790688101858481	0.429126020877171	No
chr7:35000851-35002050	2.77777777777778	12.5	Pepd	ENSMUSG00000063931	NonSpecific	-0.96882825811245	0.332630884997798	No
chr1:60734851-60735900	3.81944444444444	11.4672364672365	Cd28	ENSMUSG00000026012	NonSpecific	-0.746182032341856	0.455557460485629	No
chr14:73632451-73633200	11.4285714285714	3.88888888888889	AC155246.1	ENSMUSG00000096463	NonSpecific	0.996212689659459	0.319146815068997	No
chr18:7692751-7693950	4.35654682960717	10.9634336251983	Mpp7	ENSMUSG00000057440	NonSpecific	-0.617129924584761	0.537149032114457	No
chr13:45242401-45243150	8.66666666666667	6.66666666666667	7SK	ENSMUSG00000088203	NonSpecific	0.417429239951886	0.676364471222192	No
chr2:79982851-79983600	10	5.35714285714286	Pde1a	ENSMUSG00000059173	NonSpecific	0.754279502145748	0.450681407910636	No
chr2:168524251-168525750	9.44840139284584	5.90909090909091	Nfatc2	ENSMUSG00000027544	NonSpecific	0.624754222956604	0.532132379351008	No
chr18:52815751-52816200	0	15.4166666666667	Sncaip	ENSMUSG00000024534	NonSpecific	-1.53893556498654	0.123820027584831	No
chr1:133068151-133070550	5.17482517482518	10.2647198480532	Pik3c2b	ENSMUSG00000026447	NonSpecific	-0.422826939114733	0.672421531278437	No
chr17:87317251-87318150	12.6666666666667	2.77777777777778	Ttc7	ENSMUSG00000036918	NonSpecific	1.21562424199368	0.22412809511623	No
chr12:26115151-26116050	15.4761904761905	0	Rnf144a	ENSMUSG00000020642	NonSpecific	1.80928856175821	0.0704061850664763	No
chr3:135674101-135675600	8.33333333333333	7.14285714285714	Nfkb1	ENSMUSG00000028163	NonSpecific	0.225567464718087	0.821537848070229	No
chr4:138217051-138218400	0.633365508365508	14.8548981882315	Hp1bp3	ENSMUSG00000028759	NonSpecific	-1.41373107056735	0.157440878938689	No
chr12:33234901-33237000	4.02777777777778	11.4748677248677	Atxn7l1	ENSMUSG00000020564	NonSpecific	-0.651553518310668	0.51468924154939	No
chr1:164899351-164901000	7.26190476190476	8.24175824175824	Xcl1	ENSMUSG00000026573	NonSpecific	0.0172876467006026	0.986207140636994	No
chr13:70676101-70676850	4.2687074829932	11.25	BC018507	ENSMUSG00000034525	NonSpecific	-0.695598391605685	0.486680373730312	No
chr11:74837251-74838600	3.47724780701754	12.0504201680672	Mnt	ENSMUSG00000000282	NonSpecific	-0.84744015079369	0.396749832941453	No
chr4:55208101-55209150	6.77083333333333	8.80952380952381	Gm12514	ENSMUSG00000087614	NonSpecific	-0.125855340181078	0.899846434863082	No
chr5:120564901-120568800	11.8478743478743	3.77976190476191	Tpcn1	ENSMUSG00000032741	NonSpecific	1.00222977531573	0.316232630218345	No
chr14:60732901-60733650	3.75	11.8777056277056	Spata13	ENSMUSG00000021990	NonSpecific	-0.841791733229495	0.399904540027124	No
chr5:147431251-147432150	14.1666666666667	1.47058823529412	Pan3	ENSMUSG00000029647	NonSpecific	1.47603731274773	0.139933875787477	No
chr6:30649201-30650100	8.54166666666667	7.14285714285714	Tsga14	ENSMUSG00000029790	NonSpecific	0.2274552848652	0.820069735504143	No
chr12:111429301-111430350	1.17481203007519	14.5098039215686	1200009I06Rik	ENSMUSG00000021280	NonSpecific	-1.41902749757377	0.155890999527504	No
chr4:149889151-149891100	11.1519607843137	4.54545454545455	Spsb1	ENSMUSG00000039911	EOM	0.849410383549073	0.395652977308704	No
chr11:62966251-62968350	6.98681405265109	8.72066205399539	Cdrt4	ENSMUSG00000042200	NonSpecific	-0.0795018461570097	0.936633463241941	No
chr19:55756351-55757100	10.7142857142857	5	Tcf7l2	ENSMUSG00000024985	NonSpecific	0.715787032392431	0.474122860763952	No
chr13:67723651-67724700	12.5992063492063	3.125	Zfp71-rs1	ENSMUSG00000071281	NonSpecific	1.12748243875093	0.259538561295113	No
chr12:85704751-85706400	4.81910093582888	10.9183944710261	Batf	ENSMUSG00000034266	NonSpecific	-0.642301965889087	0.520677138090237	No
chr6:90763951-90765600	3.7037037037037	12.037037037037	Iqsec1	ENSMUSG00000034312	NonSpecific	-0.852408732040494	0.393987275334951	No
chr2:20520751-20521350	0	15.7407407407407	Etl4	ENSMUSG00000036617	NonSpecific	-1.67496808020284	0.0939404945988277	No
chr7:16993801-16995450	7.00889937278964	8.7495894909688	Ccdc8	ENSMUSG00000041117	NonSpecific	-0.0812986053040042	0.93520448312659	No
chr6:122810101-122812650	4.97286414565826	10.8384439808312	Foxj2	ENSMUSG00000003154	NonSpecific	-0.545542682579455	0.585380333161512	No
chr4:142095451-142096500	15.8333333333333	0	Kazn	ENSMUSG00000040606	NonSpecific	1.82081646558797	0.068634760514539	No
chr2:26061151-26061900	12.5	3.33333333333333	Nacc2	ENSMUSG00000026932	NonSpecific	1.03679421908529	0.299831770291276	No
chr14:32796601-32797350	6.66666666666667	9.16666666666667	1810011H11Rik	ENSMUSG00000041707	NonSpecific	-0.254211135108506	0.799332448546521	No
chr12:113027701-113029350	11.0119047619048	4.86111111111111	Pacs2	ENSMUSG00000021143	NonSpecific	0.784248592710204	0.432894257338918	No
chr11:117127201-117128550	6.2962962962963	9.5959595959596	Sec14l1	ENSMUSG00000020823	NonSpecific	-0.28452663449279	0.776006825731411	No
chr17:57274501-57275700	0	15.9090909090909	Vav1	ENSMUSG00000034116	NonSpecific	-1.8110783922651	0.0701287177781053	No
chr3:68583151-68584200	0	15.9090909090909	Schip1	ENSMUSG00000027777	NonSpecific	-1.84602962212384	0.0648879044434829	No
chr3:116661451-116663400	10.5969141323792	5.33416875522139	Hiat1	ENSMUSG00000089911	NonSpecific	0.643091201720506	0.52016492314184	No
chr15:73153651-73155450	12.6736111111111	3.28125	Eif2c2	ENSMUSG00000036698	NonSpecific	1.12930132434098	0.25877074243567	No
chr1:152556301-152557500	4.85714285714286	11.1111111111111	Rgl1	ENSMUSG00000026482	NonSpecific	-0.691708580733548	0.489120357233457	No
chr17:79893901-79895550	11.73514126775	4.26900584795322	Atl2	ENSMUSG00000059811	NonSpecific	0.89402579591565	0.371308089409162	No
chr1:38262001-38263500	6.00907029478458	10	Aff3	ENSMUSG00000037138	NonSpecific	-0.422361619558809	0.672761087679872	No
chr5:26903851-26905500	12.0484544695071	3.99693329925888	Dpp6	ENSMUSG00000061576	NonSpecific	0.985645330812512	0.324307185200021	No
chr4:134985601-134986650	12.7232142857143	3.33333333333333	Syf2	ENSMUSG00000028821	NonSpecific	1.21262061091918	0.225274905038701	No
chr10:80676451-80680500	3.69560264297106	12.3806567434018	Mknk2	ENSMUSG00000020190	NonSpecific	-0.978668982965604	0.327743562424238	No
chr3:145652251-145653000	10.5555555555556	5.52503052503052	Cyr61	ENSMUSG00000028195	TA	0.668170281712064	0.504024903124494	No
chr2:92055301-92056500	3.15078319426146	12.9698783437201	Gm13780	ENSMUSG00000087197	NonSpecific	-1.10885452847047	0.26749294269186	No
chr13:34675651-34677000	6.15079365079365	10	Gm15908	ENSMUSG00000086786	NonSpecific	-0.399018923265352	0.689879261001088	No
chr9:41949451-41951700	13.9705801444932	2.2242098986285	Sorl1	ENSMUSG00000049313	NonSpecific	1.40775601791232	0.159203328005194	No
chr4:47236501-47238300	8.86904761904762	7.33333333333333	Col15a1	ENSMUSG00000028339	EOM	0.227707899272374	0.819873331025739	No
chr7:16045201-16047450	10.2729262149552	5.96851556500679	Zfp541	ENSMUSG00000078796	NonSpecific	0.509948176261401	0.610087769144323	No
chr7:47014951-47016000	0	16.2698412698413	Spty2d1	ENSMUSG00000049516	NonSpecific	-1.92670804293895	0.0540160249639626	No
chr12:86890801-86892600	8.18098991439953	8.09990662931839	6430527G18Rik	ENSMUSG00000034168	NonSpecific	-0.011477755919314	0.990842276831124	No
chr4:150488101-150489600	3.33333333333333	12.9594017094017	Rere	ENSMUSG00000039852	NonSpecific	-1.14705023276483	0.251360860615212	No
chr9:109932151-109934250	12.7405042149624	3.55235042735043	Mtap4	ENSMUSG00000032479	NonSpecific	1.042609353217	0.297129255586752	No
chr13:94173901-94175850	11.7965367965368	4.51739618406285	Lhfpl2	ENSMUSG00000045312	NonSpecific	0.819598355631753	0.412445111370746	No
chr9:96718951-96719850	12.4626749955697	3.85295791846674	Zbtb38	ENSMUSG00000040433	NonSpecific	1.00323496042852	0.315747508637267	No
chr3:8716051-8718300	11.6071428571429	4.71380471380471	SNORA17	ENSMUSG00000088094	NonSpecific	0.735216100382386	0.462207895077027	No
chr8:71572801-71573700	4.89417989417989	11.4285714285714	Slc27a1	ENSMUSG00000031808	NonSpecific	-0.75944703953468	0.447585183569669	No
chr2:37430251-37432050	5.00768049155146	11.3386243386243	Zbtb6	ENSMUSG00000066798	NonSpecific	-0.686304656032357	0.49252101350567	No
chr5:74973601-74975250	9.60148874364561	6.76716733702028	Gm6116	ENSMUSG00000072874	NonSpecific	0.267133384086743	0.789366464473504	No
chr6:93139951-93141150	10.1190476190476	6.25	SNORA17	ENSMUSG00000077180	NonSpecific	0.343728597244326	0.731050402654686	No
chr18:82691251-82692150	9.0625	7.3098544973545	Zfp236	ENSMUSG00000041258	NonSpecific	0.140629085155149	0.888162969936715	No
chr15:12518101-12519150	3.57142857142857	12.8453947368421	Pdzd2	ENSMUSG00000022197	NonSpecific	-1.05566732732501	0.291120229274825	No
chr15:81062101-81063000	2.38095238095238	14.0625	Mkl1	ENSMUSG00000042292	NonSpecific	-1.34260628872326	0.179399492970467	No
chr7:112825201-112826700	9.1216082392553	7.33392122281011	Tead1	ENSMUSG00000055320	NonSpecific	0.122767433991153	0.902291263048164	No
chr15:66882751-66884400	8.125	8.33333333333333	Wisp1	ENSMUSG00000005124	NonSpecific	-0.107274878355084	0.914570913687215	No
chr4:155307601-155308500	6.94444444444444	9.52380952380952	Prkcz	ENSMUSG00000029053	NonSpecific	-0.340126271845642	0.73376143788468	No
chr11:29636401-29639700	5.66290928609769	10.8134920634921	Gm12092	ENSMUSG00000084850	NonSpecific	-0.587928706513599	0.556580147201032	No
chr14:75833401-75835800	11.4620564620565	5.01711987011443	Gm4285	ENSMUSG00000085829	NonSpecific	0.618163187136173	0.536467773775425	No
chr2:90573901-90574650	3.15789473684211	13.3219954648526	Ptprj	ENSMUSG00000025314	NonSpecific	-1.17111367283318	0.241553088678894	No
chr1:118926601-118928550	5.39772727272727	11.1111111111111	Gli2	ENSMUSG00000048402	NonSpecific	-0.702018663044133	0.482667524635157	No
chr10:53434051-53436150	11.7063492063492	4.81481481481481	Gm5423	ENSMUSG00000056219	NonSpecific	0.66268758724522	0.507530661221252	No
chr16:30750001-30750750	16.5674603174603	0	CT009704.1	ENSMUSG00000095791	NonSpecific	1.75281864920225	0.0796331409531879	No
chr19:25406251-25407900	11.2457912457912	5.35078347578348	Kank1	ENSMUSG00000032702	NonSpecific	0.608638154836035	0.542764308321324	No
chr1:39730951-39732600	13.3333333333333	3.27380952380952	Rfx8	ENSMUSG00000057173	NonSpecific	1.07866319950971	0.280737896540412	No
chr8:20296651-20297550	11.0778073559581	5.56024963492771	Gm15319	ENSMUSG00000074449	NonSpecific	0.561720867999264	0.574306214109796	No
chr3:108688951-108690900	0	16.6666666666667	Gpsm2	ENSMUSG00000027883	NonSpecific	-1.84209815959278	0.0654607929719091	No
chr11:88129201-88130700	8.33333333333333	8.33333333333333	Cuedc1	ENSMUSG00000018378	NonSpecific	-0.052498831750491	0.958131226180919	No
chr19:25923451-25925250	1.66666666666667	15	Dmrt2	ENSMUSG00000048138	NonSpecific	-1.52269522434352	0.127834973329412	No
chr4:128811451-128812350	16.6666666666667	0	Zfp362	ENSMUSG00000028799	NonSpecific	1.7733950749956	0.076163264526683	No
chr9:63666601-63667350	8.33333333333333	8.33333333333333	Smad3	ENSMUSG00000032402	NonSpecific	-0.0461275212093587	0.963208610596881	No
chr9:72653101-72653850	16.6666666666667	0	Nedd4	ENSMUSG00000032216	NonSpecific	1.71564002648842	0.0862279477930333	No
chr13:63335401-63337650	16.6666666666667	0	Fancc	ENSMUSG00000021461	NonSpecific	1.71632381733413	0.0861027914378871	No
chr5:100860751-100861200	0	16.6666666666667	Agpat9	ENSMUSG00000029314	NonSpecific	-1.88921668447486	0.0588627999838889	No
chr9:18721801-18722250	2.77777777777778	13.8888888888889	Olfr24	ENSMUSG00000054141	NonSpecific	-1.28696678381509	0.198105865861739	No
chr6:56358451-56362500	10.6425251162093	6.05482933914306	Pde1c	ENSMUSG00000004347	NonSpecific	0.377941383566769	0.705474138885379	No
chr10:86771551-86772600	4.21703296703297	12.5	BC030307	ENSMUSG00000044937	NonSpecific	-0.983614574754541	0.32530505620577	No
chr3:51386251-51388050	10.4166666666667	6.38888888888889	4930583H14Rik	ENSMUSG00000037161	EOM	0.287559171295001	0.773684201868327	No
chr5:74051701-74053200	8.83281573498965	7.98473456368193	Usp46	ENSMUSG00000054814	NonSpecific	-0.105323765028569	0.916118906084686	No
chr4:152077051-152078250	16.0714285714286	0.769230769230769	Plekhg5	ENSMUSG00000039713	NonSpecific	1.43324690868092	0.151787288444022	No
chr12:112798051-112798800	9.72222222222222	7.14285714285714	Ahnak2	ENSMUSG00000072812	NonSpecific	0.103870441593138	0.917272164385846	No
chr16:94743751-94744500	6.63265306122449	10.2692307692308	Kcnj6	ENSMUSG00000043301	NonSpecific	-0.541683213337483	0.588036755849347	No
chr10:4620901-4621800	5.27777777777778	11.6483048068726	Esr1	ENSMUSG00000019768	NonSpecific	-0.843496240952282	0.398950967210207	No
chr6:15742051-15744300	15.8333333333333	1.0989010989011	Mdfic	ENSMUSG00000041390	NonSpecific	1.36385832594042	0.17261215909034	No
chr14:57972001-57972900	12.2222222222222	4.82142857142857	Efha1	ENSMUSG00000021973	NonSpecific	0.595939156745493	0.551215873503338	No
chr2:157565701-157567950	4.76907234806444	12.2943140539197	Blcap	ENSMUSG00000067787	NonSpecific	-0.999294717354214	0.317651943730439	No
chr1:172309201-172310700	4.16666666666667	12.8968253968254	Igsf8	ENSMUSG00000038034	NonSpecific	-1.09030470573566	0.275578943009644	No
chr19:45234001-45234750	6.96497785160576	10.1164107618356	Lbx1	ENSMUSG00000025216	TA	-0.501205462295382	0.616226530452205	No
chr9:42471001-42472500	5.79949874686717	11.2851149577167	Tbcel	ENSMUSG00000037287	NonSpecific	-0.752496228626599	0.451752697003713	No
chr5:123057301-123058800	4.7124620955324	12.3729946524064	Tmem120b	ENSMUSG00000054434	NonSpecific	-0.957378557088694	0.338376217480476	No
chr15:57974851-57976950	11.0536266059522	6.05067235502018	Wdr67	ENSMUSG00000022364	NonSpecific	0.370541621982314	0.710978970134279	No
chr4:123249301-123250200	3.125	14	Heyl	ENSMUSG00000032744	NonSpecific	-1.31523549692728	0.188430768749157	No
chr4:80949751-80950650	10	7.14285714285714	D4Bwg0951e	ENSMUSG00000048706	NonSpecific	0.137953518832976	0.89027715280811	No
chr16:21338701-21340350	10	7.14285714285714	Vps8	ENSMUSG00000033653	NonSpecific	0.129112238995196	0.897268837751469	No
chr19:16015051-16016250	15.4166666666667	1.78571428571429	Cep78	ENSMUSG00000041491	NonSpecific	1.35941681860919	0.17401454459445	No
chr4:91156651-91157400	11.4766186194758	5.72916666666667	Elavl2	ENSMUSG00000008489	NonSpecific	0.494709048593974	0.620805513342842	No
chr16:8108101-8109750	17.2156084656085	0	7SK	ENSMUSG00000089506	NonSpecific	1.80903217765346	0.0704460044875961	No
chr17:32022451-32024100	6.25	10.969387755102	Hsf2bp	ENSMUSG00000002076	NonSpecific	-0.586494486931913	0.557543265257123	No
chr9:15301201-15301800	10.5555555555556	6.66666666666667	4931406C07Rik	ENSMUSG00000031938	NonSpecific	0.340343825121597	0.733597617195836	No
chr13:35500801-35504700	16.2962962962963	0.925925925925926	Cdyl	ENSMUSG00000059288	NonSpecific	1.62475987494832	0.104213733827903	No
chr12:33175501-33176850	7.51322751322751	9.71428571428572	Atxn7l1	ENSMUSG00000020564	NonSpecific	-0.418431028216619	0.675632004608681	No
chr7:73595401-73596000	12.2685185185185	5	U6	ENSMUSG00000065729	NonSpecific	0.659713799714845	0.509437509311745	No
chr19:21737851-21739200	9.27868427868428	8.0006105006105	Tmem2	ENSMUSG00000024754	NonSpecific	-0.0487677448143263	0.961104387484954	No
chr14:8032051-8032950	15.892094017094	1.42857142857143	Abhd6	ENSMUSG00000025277	NonSpecific	1.47621275895347	0.139886785415474	No
chr13:34083751-34084950	4	13.3333333333333	Tubb2a	ENSMUSG00000058672	NonSpecific	-1.20238129958544	0.229215831092271	No
chr3:121378501-121380900	7.80581550802139	9.54963235294118	Alg14	ENSMUSG00000039887	NonSpecific	-0.344085732065527	0.730781812686563	No
chr19:3718801-3720000	6.48882336115224	10.8749045072574	1810055G02Rik	ENSMUSG00000035372	NonSpecific	-0.654151497778454	0.513014206144178	No
chr19:8711551-8714550	9.00738613238613	8.36351611351611	Slc3a2	ENSMUSG00000010095	NonSpecific	-0.0749078490093545	0.94028803149924	No
chr10:128937451-128939550	12.9109025032938	4.48529411764706	Itga7	ENSMUSG00000025348	NonSpecific	0.820081571077659	0.412169607280976	No
chr11:31712851-31714800	3.80952380952381	13.5912698412698	Bod1	ENSMUSG00000044502	NonSpecific	-1.18439423243993	0.236257042237036	No
chr2:180183901-180184950	16.0149572649573	1.42857142857143	Lama5	ENSMUSG00000015647	NonSpecific	1.53144613418776	0.125659169561625	No
chr8:71881351-71882550	5.44812440645774	12.0387742338962	Zfp709	ENSMUSG00000056019	NonSpecific	-0.898036775892657	0.369165943522676	No
chr13:45748801-45749850	10.7142857142857	6.78571428571429	Atxn1	ENSMUSG00000046876	NonSpecific	0.27131470629519	0.786148996544529	No
chr18:11973601-11974200	17.5	0	Tmem241	ENSMUSG00000049411	NonSpecific	1.73943989656364	0.0819574156545914	No
chr1:131820451-131821350	7.77777777777778	9.72222222222222	Pm20d1	ENSMUSG00000042251	NonSpecific	-0.452275487576388	0.651070532494475	No
chr2:49727101-49728150	7.32323232323232	10.1851851851852	Kif5c	ENSMUSG00000026764	NonSpecific	-0.481059572715549	0.630474159601593	No
chr4:97582501-97584900	3.79960317460317	13.724358974359	E130114P18Rik	ENSMUSG00000048747	NonSpecific	-1.26038419441594	0.207530800599103	No
chr17:35696851-35698650	8.68137254901961	8.85416666666667	Ddr1	ENSMUSG00000003534	NonSpecific	-0.230159518198693	0.817967817230245	No
chr2:34671601-34672200	4.6389751552795	12.9122861265718	Gapvd1	ENSMUSG00000026867	NonSpecific	-1.08887971543818	0.276206932451758	No
chr9:40116601-40117350	3.7719298245614	13.8461538461538	Olfr985	ENSMUSG00000049073	NonSpecific	-1.24650138740404	0.212580380174993	No
chr3:31022251-31023600	10.625	7.01058201058201	Prkci	ENSMUSG00000037643	NonSpecific	0.221763267338866	0.824498175875308	No
chr13:34725601-34726800	12.0915032679739	5.55555555555555	Fam50b	ENSMUSG00000038246	NonSpecific	0.549498285760752	0.582663540675945	No
chr16:25444801-25446300	3.7037037037037	13.9455782312925	Tprg	ENSMUSG00000048399	NonSpecific	-1.23374182209831	0.217299124395913	No
chr10:39226951-39228600	13.6507936507937	4	Wisp3	ENSMUSG00000062074	NonSpecific	0.884697339188885	0.376319891162749	No
chr7:137848051-137848650	15.6076388888889	2.04365079365079	U6	ENSMUSG00000064575	NonSpecific	1.34234956943488	0.179482678081623	No
chr17:29397751-29398950	8.73842592592593	8.95021645021645	Fgd2	ENSMUSG00000024013	NonSpecific	-0.0865030741023795	0.931066512453516	No
chr17:29436601-29437650	12.3962148962149	5.30801435406699	Pim1	ENSMUSG00000024014	NonSpecific	0.687957672964694	0.491479436380665	No
chr11:46068601-46069650	11.0884353741497	6.61764705882353	Adam19	ENSMUSG00000011256	EOM	0.406227894343891	0.684575160176346	No
chr9:21803551-21804750	0	17.7083333333333	Dock6	ENSMUSG00000032198	NonSpecific	-1.87288967844229	0.0610836207755899	No
chr5:93021751-93022500	14.5833333333333	3.125	U6	ENSMUSG00000089018	NonSpecific	1.14293650277085	0.253064955513932	No
chr8:24595351-24596400	11.2586717379259	6.48249299719888	Ido1	ENSMUSG00000031551	NonSpecific	0.408237627464717	0.683099225919517	No
chr5:23416951-23420100	8.85529089561013	8.90514967592072	5031425E22Rik	ENSMUSG00000073147	NonSpecific	-0.102452133024369	0.918397805161321	No
chr4:103213651-103214400	4.375	13.3928571428571	Slc35d1	ENSMUSG00000028521	NonSpecific	-1.03225143026699	0.301954347619138	No
chr1:51878851-51880200	14.7619047619048	3.01587301587302	Myo1b	ENSMUSG00000018417	NonSpecific	1.15316801142103	0.248841430527506	No
chr8:47935501-47936250	2.08333333333333	15.7142857142857	Wwc2	ENSMUSG00000031563	NonSpecific	-1.43646294747778	0.150870652427179	No
chr14:62843551-62846400	9.39860792801969	8.40909090909091	Wdfy2	ENSMUSG00000014547	NonSpecific	0.0562308869688401	0.955157875838209	No
chr9:45662251-45665400	16.3265306122449	1.48148148148148	Dscaml1	ENSMUSG00000032087	NonSpecific	1.47225551104424	0.140951892221854	No
chr5:114051901-114052950	8.09523809523809	9.72222222222222	Svop	ENSMUSG00000042078	NonSpecific	-0.213284965195461	0.831104699799975	No
chrX:145848901-145850700	14.5714285714286	3.27380952380952	Amot	ENSMUSG00000041688	NonSpecific	1.15656673185551	0.247449420865583	No
chr1:153201301-153202050	11.4102564102564	6.43939393939394	Lamc2	ENSMUSG00000026479	NonSpecific	0.497337782423001	0.618950872405892	No
chr4:151132051-151132950	0	17.8571428571429	Camta1	ENSMUSG00000014592	NonSpecific	-1.90070898510265	0.057340141007945	No
chr7:145110301-145112400	5.68181818181818	12.1978021978022	Tpcn2	ENSMUSG00000048677	NonSpecific	-0.741776437047586	0.458222799145126	No
chr13:47869951-47870850	17.9166666666667	0	4931429P17Rik	ENSMUSG00000047324	NonSpecific	1.83954356572736	0.0658352762332251	No
chr1:165113701-165115200	14.860347985348	3.06818181818182	Tbx19	ENSMUSG00000026572	NonSpecific	1.18816376330081	0.234768897037903	No
chr19:29112301-29113050	6.12244897959184	11.8131868131868	Rcl1	ENSMUSG00000024785	NonSpecific	-0.675240692488806	0.499522857156032	No
chr2:110179051-110181150	3.203125	14.7727272727273	Ccdc34	ENSMUSG00000027160	NonSpecific	-1.207301041519	0.227316229727193	No
chr17:25539601-25540050	13.8157894736842	4.16666666666667	Sox8	ENSMUSG00000024176	NonSpecific	0.996162494234673	0.319171199324824	No
chr9:87617251-87618900	9.79166666666667	8.19163292847503	Tbx18	ENSMUSG00000032419	NonSpecific	0.184242133227173	0.85382350766079	No
chr12:111743251-111744450	3.91414141414141	14.0828924162258	2810002N01Rik	ENSMUSG00000037787	NonSpecific	-0.994889381366924	0.319790067915839	No
chr8:47764201-47764950	11.5	6.50252525252525	n-R5s96	ENSMUSG00000064508	NonSpecific	0.581965755042239	0.560589747712042	No
chr4:133494001-133494750	0	18.0344655344655	Trnp1	ENSMUSG00000056596	NonSpecific	-1.81226088009513	0.0699458961123612	No
chr18:53724001-53724600	6.25	11.7857142857143	Cep120	ENSMUSG00000048799	NonSpecific	-0.513343861191564	0.607710807728754	No
chr4:88195801-88197300	12.5	5.55555555555556	BC057079	ENSMUSG00000038368	NonSpecific	0.734891100736935	0.462405818625814	No
chr6:39304201-39305250	12.5	5.55555555555556	Slc37a3	ENSMUSG00000029924	NonSpecific	0.734267121665711	0.462785952021607	No
chr2:109958851-109961550	9.84848484848485	8.21428571428571	Lgr4	ENSMUSG00000050199	NonSpecific	0.231065114387108	0.817264216470033	No
chr6:34304101-34305450	15	3.125	Gm14546	ENSMUSG00000086762	NonSpecific	1.28828458079577	0.197646918550385	No
chr18:69612601-69614250	9.52380952380952	8.63098254402602	Tcf4	ENSMUSG00000053477	NonSpecific	0.175738610735826	0.860499300358521	No
chr19:4257001-4258350	9.14657251789605	9.02035886818495	Ssh3	ENSMUSG00000034616	NonSpecific	0.0665009648098471	0.946978989604641	No
chr1:177338251-177339150	3.42353187747925	14.7687400318979	Akt3	ENSMUSG00000019699	NonSpecific	-1.09570478281391	0.273207988962729	No
chr3:79783651-79784700	2.5	15.7186948853616	Tmem144	ENSMUSG00000027956	NonSpecific	-1.32418286564652	0.185442319967126	No
chrX:103492201-103495350	15.8333333333333	2.39400584795322	Tsix	ENSMUSG00000085715	NonSpecific	1.38632952599875	0.165646304971603	No
chr2:4558051-4560750	4.875	13.3677529367185	Frmd4a	ENSMUSG00000026657	NonSpecific	-0.843447666220747	0.398978122982942	No
chr19:31074001-31075200	12.901411136537	5.35714285714286	Prkg1	ENSMUSG00000052920	NonSpecific	0.795300676627706	0.426438620061424	No
chr16:32867401-32869050	11.8518518518519	6.4602161970583	1700021K19Rik	ENSMUSG00000035629	NonSpecific	0.626820146885709	0.530777135653932	No
chr5:33228001-33228750	7.63888888888889	10.7142857142857	Spon2	ENSMUSG00000037379	NonSpecific	-0.228228913029728	0.819468285169246	No
chr18:75278551-75279750	11.5609698943032	6.7965367965368	Dym	ENSMUSG00000035765	NonSpecific	0.548945259323775	0.583043016984784	No
chr8:11097751-11099100	8.05555555555556	10.3282828282828	Gm15418	ENSMUSG00000085573	NonSpecific	-0.183918817412385	0.854077142459678	No
chr17:86231551-86232300	7.68518518518519	10.7142857142857	Prkce	ENSMUSG00000045038	NonSpecific	-0.245182096365415	0.806315438412725	No
chr5:123060001-123061350	8.98809523809524	9.46180555555556	Tmem120b	ENSMUSG00000054434	NonSpecific	0.0574150340915153	0.954214587284347	No
chr19:5942701-5943450	4.89795918367347	13.5714285714286	Pola2	ENSMUSG00000024833	NonSpecific	-0.847308725530366	0.396823064413769	No
chr14:11670451-11671350	0	18.4848484848485	Ptprg	ENSMUSG00000021745	NonSpecific	-1.92079289064705	0.0547578231193382	No
chr10:68247901-68249700	2.88461538461538	15.6122448979592	Arid5b	ENSMUSG00000019947	NonSpecific	-1.25364564010315	0.209970834424403	No
chr9:78113101-78115050	3.08520318750498	15.4333390811378	Ick	ENSMUSG00000009828	NonSpecific	-1.21220060653277	0.225435599380721	No
chr3:133549501-133550550	9.82142857142857	8.71212121212121	Tet2	ENSMUSG00000040943	NonSpecific	0.141935396634221	0.887131034872489	No
chr14:31194751-31195800	10.8843537414966	7.6530612244898	Nisch	ENSMUSG00000021910	NonSpecific	0.381056435497544	0.703161372416855	No
chr2:173458801-173459550	13.562091503268	5	1700021F07Rik	ENSMUSG00000027518	NonSpecific	0.929004926780209	0.352886533069761	No
chr5:149410651-149414700	9.06956664152337	9.49967974151277	6330406I15Rik	ENSMUSG00000029659	NonSpecific	-0.0600120686446433	0.952146022627339	No
chr19:55593151-55593900	17.4139194139194	1.17647058823529	Vti1a	ENSMUSG00000024983	NonSpecific	1.70720739705528	0.0877835106393574	No
chr8:83977351-83978250	0	18.6111111111111	Prkaca	ENSMUSG00000005469	NonSpecific	-1.94710725306875	0.0515218776384371	No
chr10:99171451-99172650	8.33333333333333	10.3174603174603	Poc1b	ENSMUSG00000019952	NonSpecific	-0.166673557576423	0.86762691246615	No
chr16:20745901-20747400	9.52380952380952	9.16666666666667	U1	ENSMUSG00000065372	NonSpecific	0.100156851085231	0.920219801547326	No
chr6:67128901-67129350	6.61172161172161	12.1212121212121	E230016M11Rik	ENSMUSG00000087231	NonSpecific	-0.527520933968215	0.597831883052653	No
chr3:97000501-97001100	12.5	6.25	Gja5	ENSMUSG00000057123	NonSpecific	0.699256689587968	0.484391628390545	No
chr12:85497001-85498800	7.32323232323232	11.4599686028257	Fos	ENSMUSG00000021250	TA	-0.481612647497712	0.630081139942228	No
chr15:84654151-84655500	9.84075448361163	8.96488224919598	Prr5	ENSMUSG00000036106	NonSpecific	0.105349632428506	0.916098381073025	No
chr4:117836101-117837150	16.8859649122807	1.95763799743261	Slc6a9	ENSMUSG00000028542	NonSpecific	1.58802515391348	0.112280651285405	No
chr4:132397501-132398550	5	13.8731443994602	Phactr4	ENSMUSG00000066043	NonSpecific	-0.933486507637283	0.350568833573246	No
chr5:118478101-118479150	2.22222222222222	16.6666666666667	AC132338.1	ENSMUSG00000093041	NonSpecific	-1.48377419324003	0.137868835644371	No
chr10:25526551-25527600	13.5416666666667	5.35714285714286	AC153547.1	ENSMUSG00000096546	NonSpecific	0.914769197751277	0.360312808426398	No
chr13:98890651-98893800	5.3495670995671	13.5821236941091	Tnpo1	ENSMUSG00000009470	NonSpecific	-0.801921793317343	0.422598198764364	No
chr8:34815151-34816350	9.09090909090909	9.88095238095238	Dusp4	ENSMUSG00000031530	NonSpecific	-0.0266360259375135	0.97875003890257	No
chr10:13303051-13305900	12.4834656084656	6.49350649350649	Phactr2	ENSMUSG00000062866	NonSpecific	0.688788306846163	0.490956495160745	No
chr2:60714151-60715200	8.33333333333333	10.6666666666667	Itgb6	ENSMUSG00000026971	NonSpecific	-0.15863320005948	0.873957870125089	No
chr10:107490901-107493900	11.9444444444444	7.08333333333333	Myf6	ENSMUSG00000035923	NonSpecific	0.537711503468156	0.590776236233885	No
chr1:38334001-38334600	2.38095238095238	16.6666666666667	Aff3	ENSMUSG00000037138	NonSpecific	-1.57959344413546	0.114200001578918	No
chr9:69467701-69468450	16.6666666666667	2.38095238095238	Anxa2	ENSMUSG00000032231	NonSpecific	1.57059674929223	0.116276345527677	No
chr3:123115651-123117750	7.71221532091097	11.3611598165374	Synpo2	ENSMUSG00000050315	TA	-0.3982155686104	0.690471290847149	No
chr2:125506501-125507250	6.74854557207498	12.3280423280423	Fbn1	ENSMUSG00000027204	NonSpecific	-0.581007360919377	0.56123549253095	No
chr17:84056101-84059100	7.46559987631416	11.6402116402116	5S_rRNA	ENSMUSG00000088193	NonSpecific	-0.429566352651594	0.667511117470049	No
chr12:85454401-85456650	15.6586021505376	3.44961739485066	Fos	ENSMUSG00000021250	TA	1.35122322623255	0.176623936579054	No
chr10:93593701-93594900	8.92551892551893	10.1851851851852	Snrpf	ENSMUSG00000020018	NonSpecific	-0.0316063373856002	0.974785989413413	No
chr18:35751451-35752500	9.22161172161172	9.90560365560366	Tmem173	ENSMUSG00000024349	NonSpecific	-0.0171941829690095	0.986281702822803	No
chr3:122316001-122318400	4.89795918367347	14.233682983683	Mir760	ENSMUSG00000076456	NonSpecific	-1.00819359102986	0.313361534054245	No
chr16:33576151-33577200	10.703491923085	8.44384707287933	Slc12a8	ENSMUSG00000035506	NonSpecific	0.293632827478518	0.769038488291344	No
chr11:116800801-116801700	10.952380952381	8.21428571428571	Mxra7	ENSMUSG00000020814	NonSpecific	0.309896181310787	0.756639906829784	No
chr15:98968801-98970150	13.7062916954221	5.46393557422969	Tuba1a	ENSMUSG00000072235	NonSpecific	0.835699714785672	0.403323855772671	No
chr5:136402501-136404150	11.1775362318841	8.00653594771242	Cux1	ENSMUSG00000029705	NonSpecific	0.385532006624944	0.699843297815901	No
chr16:44215351-44216250	12.962962962963	6.25868055555556	Gm608	ENSMUSG00000068284	NonSpecific	0.751796285715433	0.452173576019369	No
chr1:191312401-191313450	6.78571428571429	12.4719289425172	Nenf	ENSMUSG00000037499	NonSpecific	-0.572357693578189	0.567079671165731	No
chr16:92427751-92428800	16.3461538461538	2.91666666666667	Rcan1	ENSMUSG00000022951	NonSpecific	1.48970321321131	0.136302289375362	No
chr11:117949651-117950550	1.74670547336082	17.5192743764172	Socs3	ENSMUSG00000053113	NonSpecific	-1.57650261789076	0.114910015923671	No
chr1:172203751-172205550	4.69289164941339	14.5833333333333	Pea15a	ENSMUSG00000013698	NonSpecific	-0.961061512187474	0.336521240084212	No
chr7:143173951-143175300	5	14.2857142857143	Kcnq1	ENSMUSG00000009545	NonSpecific	-0.889313065171932	0.373834851777176	No
chr8:20122051-20122950	10.1945053695804	9.09635753320309	AC241392.2	ENSMUSG00000096401	NonSpecific	0.166805879372536	0.867522792434408	No
chr15:8586751-8587800	10.3503787878788	8.98261868850104	Slc1a3	ENSMUSG00000005360	NonSpecific	0.196543241533297	0.84418499076467	No
chr12:85485301-85486800	7.46641289744738	11.8916797488226	Fos	ENSMUSG00000021250	TA	-0.401976682380027	0.687701186953195	No
chr4:128727901-128730750	3.53983925565983	15.8267973856209	Phc2	ENSMUSG00000028796	NonSpecific	-1.23669152767921	0.216201625254907	No
chr17:55931251-55932750	11.0728663446055	8.30426833716307	Zfp119b	ENSMUSG00000062101	NonSpecific	0.396294925816288	0.691887470089441	No
chr5:114979351-114980250	11.6884907865695	7.71450268732877	Gm13824	ENSMUSG00000086054	NonSpecific	0.51014980696687	0.609946513476888	No
chr15:98990401-98994150	8.4815864136993	10.929671205987	Gm8973	ENSMUSG00000064081	NonSpecific	-0.135443302240403	0.892261389303914	No
chr16:31290001-31292400	6.78661616161616	12.6339285714286	Apod	ENSMUSG00000022548	EOM	-0.464223203229755	0.642487838765589	No
chr3:89089351-89090100	4.28571428571429	15.1622187336473	Rusc1	ENSMUSG00000041263	NonSpecific	-0.99693931440446	0.318793967213991	No
chr3:136871701-136873350	5.55555555555556	13.9069264069264	Ppp3ca	ENSMUSG00000028161	NonSpecific	-0.68344642842495	0.494324790735978	No
chr18:47225701-47227200	14.8474541331684	4.61538461538461	Sema6a	ENSMUSG00000019647	NonSpecific	1.09771374581387	0.272329505552065	No
chr5:53588251-53589150	2.57452574525745	16.933846002169	Rbpj	ENSMUSG00000039191	NonSpecific	-1.28567644392129	0.198556005567505	No
chr11:88620151-88621050	6.22222222222222	13.3333333333333	Msi2	ENSMUSG00000069769	NonSpecific	-0.582375513732948	0.560313771204045	No
chr8:126664801-126669150	11.4294039294039	8.13644688644689	Irf2bp2	ENSMUSG00000051495	NonSpecific	0.46051959037854	0.645143313199486	No
chr8:36639601-36640350	17.6136363636364	1.96078431372549	Dlc1	ENSMUSG00000031523	NonSpecific	1.52451175445381	0.127380922813628	No
chr15:81554551-81555300	2.77777777777778	16.8253968253968	AC160528.1	ENSMUSG00000080527	NonSpecific	-1.18920151000585	0.234360380469594	No
chr13:67107451-67109400	14.6203898225957	4.98366013071895	Zfp708	ENSMUSG00000074824	NonSpecific	1.00004579468958	0.317288346421933	No
chr10:5304601-5306400	19.6428571428571	0	AC159748.1	ENSMUSG00000096054	NonSpecific	1.91441791526885	0.05556677824598	No
chr15:94428301-94429500	4.64285714285714	15	Adamts20	ENSMUSG00000022449	NonSpecific	-0.737069274049753	0.461080223202913	No
chr2:144237751-144238950	9.67532467532468	10	4930444E06Rik	ENSMUSG00000085127	NonSpecific	0.145115124224289	0.884619977284526	No
chr9:31566301-31567500	15.610119047619	4.0719696969697	Tmem45b	ENSMUSG00000041737	NonSpecific	1.15830303264566	0.246740394237457	No
chr3:132102901-132103800	9.52380952380952	10.1709401709402	Dkk2	ENSMUSG00000028031	NonSpecific	0.164134905037623	0.86962494417428	No
chr4:82643101-82643700	1.19047619047619	18.5119047619048	Nfib	ENSMUSG00000008575	NonSpecific	-1.32327661649352	0.185743405001462	No
chr6:5781751-5782800	2.5	17.2222222222222	Dync1i1	ENSMUSG00000029757	NonSpecific	-1.10392148855627	0.269627196487539	No
chr10:77380501-77381850	10	9.72222222222222	Adarb1	ENSMUSG00000020262	NonSpecific	0.18052342490816	0.856741666063138	No
chr18:38643301-38644500	14.2857142857143	5.45454545454546	Arhgap26	ENSMUSG00000036452	TA	0.939959499191716	0.347238335662152	No
chr11:74522851-74523750	9.1202731092437	10.6220238095238	Rap1gap2	ENSMUSG00000038807	NonSpecific	0.0320669054752643	0.974418695435055	No
chr2:62468851-62470050	10.3571428571429	9.41176470588235	Gm13561	ENSMUSG00000087518	NonSpecific	0.242909305919344	0.808075656370053	No
chr17:32210401-32212200	16.6666666666667	3.125	Brd4	ENSMUSG00000024002	NonSpecific	1.33251954142024	0.182689524442004	No
chr18:47432701-47433300	0	19.7916666666667	Sema6a	ENSMUSG00000019647	NonSpecific	-1.58347521367539	0.113313191743326	No
chr11:120183901-120186300	14.1710654577878	5.64724707506706	2810410L24Rik	ENSMUSG00000075389	NonSpecific	0.83462598755919	0.403928325386746	No
chr4:47497801-47498550	0	19.8412698412698	Sec61b	ENSMUSG00000053317	NonSpecific	-1.55810339015298	0.119208741195456	No
chr17:15194551-15196350	10.8503401360544	9.01806526806527	2210404J11Rik	ENSMUSG00000036552	NonSpecific	0.239101780015718	0.811026661550944	No
chr2:6875101-6878400	11.8367346938776	8.03571428571429	Celf2	ENSMUSG00000002107	NonSpecific	0.390244853369915	0.696355497435633	No
chr10:21627751-21630150	0	19.8863636363636	1700020N01Rik	ENSMUSG00000050844	NonSpecific	-1.61264572337295	0.10682149874056	No
chr8:26626501-26627550	17.7891156462585	2.14285714285714	Zfp703	ENSMUSG00000085795	NonSpecific	1.417405732253	0.156364337713457	No
chr15:85634551-85635900	10.4922765182285	9.4958988380041	Wnt7b	ENSMUSG00000022382	NonSpecific	0.153528633988456	0.877981411319521	No
chr5:43538101-43539450	12.9924242424242	7	C1qtnf7	ENSMUSG00000061535	EOM	0.581962777934132	0.560591753064509	No
chr13:109661851-109663350	0	20	Pde4d	ENSMUSG00000021699	NonSpecific	-1.63556911651596	0.101929798345926	No
chr13:43588951-43589550	20	0	Rnf182	ENSMUSG00000044164	EOM	1.85770778630922	0.0632105221952088	No
chr15:88867351-88868550	8.33333333333333	11.6666666666667	Pim3	ENSMUSG00000035828	NonSpecific	-0.179997150700634	0.857154805078184	No
chr18:9555151-9555450	1.42857142857143	18.5714285714286	SNORA25	ENSMUSG00000088996	NonSpecific	-1.3538667655425	0.175778888222945	No
chrX:56455951-56457900	0	20	Ddx26b	ENSMUSG00000035967	NonSpecific	-1.62721053421972	0.103692391193269	No
chr16:78343651-78344250	20	0	Cxadr	ENSMUSG00000022865	NonSpecific	1.94656917453493	0.051586407216209	No
chr1:119492101-119493000	5.55555555555556	14.5238095238095	Ralb	ENSMUSG00000004451	NonSpecific	-0.650017557901151	0.515680880242916	No
chr15:37134901-37136250	7.0977856529095	12.9825534985109	Gm16136	ENSMUSG00000089804	NonSpecific	-0.339189308466383	0.734467122986302	No
chr14:61680001-61681500	3.74525009635304	16.3813025210084	Mir15a	ENSMUSG00000093007	NonSpecific	-0.913132698605959	0.361172754801541	No
chr8:11730301-11731050	13.8775510204082	6.25	Arhgef7	ENSMUSG00000031511	NonSpecific	0.867839463478702	0.385482222797274	No
chr14:14632201-14634300	6.23336291038154	13.9265962795375	Slc4a7	ENSMUSG00000021733	NonSpecific	-0.545779647743119	0.585217414880159	No
chr4:114476701-114478350	11.6071428571429	8.60690235690236	Gm12824	ENSMUSG00000070867	NonSpecific	0.415412350972974	0.677840066641704	No
chr17:45889201-45890100	6.37254901960784	13.8461538461538	Vegfa	ENSMUSG00000023951	NonSpecific	-0.530386772749778	0.595843795024212	No
chr2:38977351-38978550	13.0952380952381	7.14285714285714	Olfml2a	ENSMUSG00000046618	EOM	0.710529643963801	0.477375754826092	No
chr1:66168451-66169500	8.33333333333333	11.9047619047619	Mtap2	ENSMUSG00000015222	NonSpecific	-0.168224177834427	0.86640692082687	No
chr6:114917701-114922050	8.01282051282051	12.2325741890959	Vgll4	ENSMUSG00000030315	NonSpecific	-0.19948778146633	0.841881200255001	No
chr14:105697201-105697950	11.9444444444444	8.33333333333333	Gm10076	ENSMUSG00000060143	NonSpecific	0.505490795450757	0.613214161776113	No
chr14:77484601-77485800	7.8042328042328	12.5	Enox1	ENSMUSG00000022012	TA	-0.27891931396872	0.78030674610448	No
chr8:68361751-68363400	16.3265306122449	4	Csgalnact1	ENSMUSG00000036356	NonSpecific	1.32730453489612	0.18440796434014	No
chr18:84292951-84294750	9.52380952380952	10.8333333333333	Zfp407	ENSMUSG00000048410	NonSpecific	0.0509333341969001	0.9593786431243	No
chr16:30186901-30188250	7.88095238095238	12.5	n-R5s32	ENSMUSG00000084444	NonSpecific	-0.324908759125543	0.745250127429951	No
chr12:104978551-104980350	9.21444235588972	11.1776315789474	4831426I19Rik	ENSMUSG00000054150	NonSpecific	-0.0635431614730884	0.949333990780792	No
chr10:80751151-80753100	8.6603872318158	11.7464694211018	Dot1l	ENSMUSG00000061589	NonSpecific	-0.172305701164435	0.863197202506978	No
chr11:101246551-101247900	7.61751152073733	12.8185045948204	Ramp2	ENSMUSG00000001240	NonSpecific	-0.374803740106148	0.70780643250741	No
chr8:41040451-41043000	5.71444486885663	14.7294372294372	Mtus1	ENSMUSG00000045636	NonSpecific	-0.827563082490287	0.407917982900822	No
chr8:46216801-46217550	15.2631578947368	5.23809523809524	Slc25a4	ENSMUSG00000031633	NonSpecific	1.1830212161727	0.236800739148866	No
chr19:47302051-47302800	8.7012987012987	11.8072960178223	Sh3pxd2a	ENSMUSG00000053617	NonSpecific	-0.244933649021071	0.806507806930064	No
chr2:91290751-91292250	12.7752976190476	7.73809523809524	1110051M20Rik	ENSMUSG00000040591	NonSpecific	0.628076836853424	0.529953606183291	No
chr6:72244501-72246150	6.2962962962963	14.2724867724868	Atoh8	ENSMUSG00000037621	NonSpecific	-0.852312524343392	0.394040656538628	No
chr12:52834351-52836750	10.7414215686275	9.83308966861598	Akap6	ENSMUSG00000061603	TA	0.0836466065381688	0.933337410093964	No
chr5:142974451-142975650	5.41795665634675	15.1587301587302	Fscn1	ENSMUSG00000029581	NonSpecific	-0.991451232420944	0.321465294182726	No
chr7:24207451-24208500	2.99359509885826	17.5925925925926	Zfp111	ENSMUSG00000087598	NonSpecific	-1.55351625960447	0.120299847852584	No
chr14:120218701-120219900	13.0952380952381	7.5	Mbnl2	ENSMUSG00000022139	NonSpecific	0.606557535320339	0.544144588706715	No
chr1:106628851-106630950	8.09523809523809	12.5	Bcl2	ENSMUSG00000057329	NonSpecific	-0.438083571497944	0.661325703061377	No
chr11:82929151-82930350	14.9068322981366	5.68910256410256	Unc45b	ENSMUSG00000018845	TA	0.989985286555891	0.322181310721577	No
chr13:67682701-67684200	11.9047619047619	8.71040723981901	Zfp738	ENSMUSG00000048280	NonSpecific	0.334264819880353	0.738179734802225	No
chr13:30235051-30236250	5.35714285714286	15.2777777777778	Mboat1	ENSMUSG00000038732	TA	-0.987631278224504	0.323333262014157	No
chr13:45469051-45470250	14.2857142857143	6.34920634920635	U6	ENSMUSG00000089211	NonSpecific	0.847048435201793	0.396968124860481	No
chr10:12756151-12759150	8.44155844155844	12.202380952381	Utrn	ENSMUSG00000019820	NonSpecific	-0.364469714763869	0.715507284974189	No
chr10:20545651-20550150	8.94656382461261	11.7084395583381	Pde7b	ENSMUSG00000019990	NonSpecific	-0.256686232963559	0.797421000056644	No
chr1:74026951-74028750	5.26643990929705	15.4091939806226	Tns1	ENSMUSG00000055322	NonSpecific	-1.03403100178906	0.301121670323851	No
chr18:83430301-83431050	6.50610165696373	14.1937229437229	U1	ENSMUSG00000088143	NonSpecific	-0.769778971929659	0.441431015374646	No
chr3:28408501-28410000	17.8571428571429	2.85714285714286	Tnik	ENSMUSG00000027692	NonSpecific	1.70775582912339	0.0876816581724271	No
chr6:137135251-137136600	5.71428571428571	15	Rerg	ENSMUSG00000030222	TA	-0.920261727074442	0.357436004297065	No
chr15:76198051-76200750	14.4793523469994	6.2448275862069	Plec	ENSMUSG00000022565	NonSpecific	0.91546068709334	0.359949831705156	No
chr5:122314501-122315850	17.3978625541126	3.33333333333333	Pptc7	ENSMUSG00000038582	NonSpecific	1.49279369551627	0.135491198094273	No
chr16:50736151-50737650	10.5687830687831	10.1641414141414	5330426P16Rik	ENSMUSG00000022639	NonSpecific	0.0888451679154443	0.929204960793073	No
chr1:134244001-134245500	11.88872139765	8.84701718035051	Adora1	ENSMUSG00000042429	NonSpecific	0.32822211142441	0.742743730582291	No
chr11:32618851-32620200	15.1190476190476	5.625	Stk10	ENSMUSG00000020272	NonSpecific	0.968454481711236	0.332817441351144	No
chr6:141041101-141043650	11.0715953047886	9.6822274947275	Pde3a	ENSMUSG00000041741	NonSpecific	0.120062065330369	0.904433982443557	No
chr2:160740301-160741200	8	12.7777777777778	Plcg1	ENSMUSG00000016933	NonSpecific	-0.536297908015215	0.591752676195766	No
chr1:134908951-134910750	10.4166666666667	10.3641456582633	Ppp1r12b	ENSMUSG00000073557	NonSpecific	-0.0474100407388974	0.962186426667949	No
chr11:63026251-63027600	9.79166666666667	11.0119047619048	4930452L02Rik	ENSMUSG00000087604	NonSpecific	-0.171330936419832	0.863963556347512	No
chr2:113115301-113116650	12.5	8.33333333333333	Ryr3	ENSMUSG00000057378	TA	0.25857775937754	0.795961045200185	No
chr6:55210051-55211550	3.125	17.7083333333333	Fam188b	ENSMUSG00000038022	NonSpecific	-1.6193605843903	0.105369702305136	No
chr2:73491001-73492650	8.63945578231293	12.2222222222222	Wipf1	ENSMUSG00000075284	NonSpecific	-0.485015055006783	0.627665666258455	No
chr6:29435401-29440200	9.0036231884058	11.8783068783069	Flnc	ENSMUSG00000068699	NonSpecific	-0.398543423076029	0.690229656568022	No
chr8:125734051-125734950	13.8645653158718	7.02169110303753	Ntpcr	ENSMUSG00000031851	NonSpecific	0.596089117538865	0.551115693750242	No
chr19:34551601-34554150	5.15873015873016	15.7407407407407	Ifit2	ENSMUSG00000045932	NonSpecific	-1.13323728055239	0.257114622357024	No
chr10:4712401-4713600	10.8587478334246	10.0556888409499	Esr1	ENSMUSG00000019768	NonSpecific	-0.0029023298007498	0.99768427911271	No
chr11:76065451-76066200	9.02777777777778	11.9047619047619	Vps53	ENSMUSG00000017288	NonSpecific	-0.344783752780924	0.730256948380727	No
chr15:55230301-55232850	11.1111111111111	9.84126984126984	Deptor	ENSMUSG00000022419	NonSpecific	0.0128668000501567	0.989734062155933	No
chr6:120591301-120592650	17.0833333333333	3.86904761904762	Cecr5	ENSMUSG00000058979	NonSpecific	1.12005267163443	0.262691317347097	No
chr9:45932401-45933450	7.61904761904762	13.3333333333333	Tagln	ENSMUSG00000032085	NonSpecific	-0.681339286969318	0.495656829682725	No
chrX:101331901-101333400	6.9047619047619	14.0625	Nlgn3	ENSMUSG00000031302	NonSpecific	-0.782492698126669	0.433925074940116	No
chr8:84797701-84799200	17.9924242424242	2.97619047619048	Nfix	ENSMUSG00000001911	NonSpecific	1.34798630746233	0.17766278662163	No
chr13:28756501-28759350	1.38888888888889	19.5833333333333	2610307P16Rik	ENSMUSG00000085936	NonSpecific	-1.79311121697365	0.0729551424148198	No
chr4:142097101-142098300	12.4007936507937	8.57142857142857	Kazn	ENSMUSG00000040606	NonSpecific	0.31703234892572	0.75121905647664	No
chr18:68058001-68059350	13.6507936507937	7.34848484848485	D18Ertd653e	ENSMUSG00000024544	EOM	0.561610329699241	0.574381540955807	No
chr3:50104351-50106300	14.2222222222222	6.78571428571429	Slc7a11	ENSMUSG00000027737	NonSpecific	0.679881335433558	0.496579600658773	No
chr11:107011501-107013000	10.0757575757576	10.9735513024987	Kpna2	ENSMUSG00000018362	NonSpecific	-0.058868172121512	0.95305710903783	No
chr4:43038151-43040250	8.19237951590893	12.8666529830323	B230312A22Rik	ENSMUSG00000036002	NonSpecific	-0.429557995257363	0.667517198010004	No
chr11:4302901-4303950	21.0678210678211	0	Gm11958	ENSMUSG00000085512	NonSpecific	1.82278240849457	0.0683363531087667	No
chr13:38410651-38411700	10	11.1111111111111	Bmp6	ENSMUSG00000039004	NonSpecific	-0.159362913908887	0.873382955871865	No
chr11:98782501-98785200	11.500179018976	9.63032296693863	Nr1d1	ENSMUSG00000020889	EOM	0.0809810406186151	0.935457030371265	No
chr5:143031001-143033700	7.8125	13.3531746031746	Rnf216	ENSMUSG00000045078	NonSpecific	-0.561722507859423	0.574305096654561	No
chr2:32549701-32550450	15.625	5.55555555555556	Fam102a	ENSMUSG00000039157	NonSpecific	0.827138245089652	0.408158709198429	No
chr16:42189151-42190050	14.9404761904762	6.25	Lsamp	ENSMUSG00000061080	NonSpecific	0.686176599294254	0.492601752283612	No
chr3:122103901-122104800	18.3333333333333	2.85714285714286	Abca4	ENSMUSG00000028125	NonSpecific	1.32556291884724	0.184984515600552	No
chr12:111664051-111665400	5.56749015395632	15.625	Ckb	ENSMUSG00000001270	NonSpecific	-1.09890824115699	0.271808091626814	No
chr17:17909551-17910600	5.67522066966321	15.5342426825803	Fpr3	ENSMUSG00000079700	NonSpecific	-1.07634050889445	0.281774998060465	No
chr13:37665601-37667550	10.7908163265306	10.4257162590496	Rreb1	ENSMUSG00000039087	NonSpecific	-0.150416516704928	0.880436011072165	No
chr12:80129701-80133450	9.90513653597127	11.3611763363213	Zfp36l1	ENSMUSG00000021127	TA	-0.329259346212197	0.741959669469597	No
chr9:14002051-14003550	2.22222222222222	19.047619047619	Fam76b	ENSMUSG00000037808	NonSpecific	-1.78933942846902	0.073560167820768	No
chr10:88356451-88357950	14.7874475460682	6.48282390308406	Dram1	ENSMUSG00000020057	NonSpecific	0.536365187165512	0.591706186380179	No
chr11:45592651-45594150	4.25170068027211	17.037037037037	SNORA17	ENSMUSG00000077320	NonSpecific	-1.43767773263225	0.150525513976011	No
chr7:111155851-111157500	21.3020833333333	0	Eif4g2	ENSMUSG00000005610	NonSpecific	1.70860913468427	0.0875233754664939	No
chr10:127618201-127620150	13.1715506715507	8.19444444444444	Lrp1	ENSMUSG00000040249	NonSpecific	0.259497653939473	0.795251291928759	No
chr11:49650451-49650900	7.08333333333333	14.2857142857143	Flt4	ENSMUSG00000020357	NonSpecific	-0.849021593158855	0.395869277042864	No
chr11:115373401-115375350	6.67366946778712	14.6971642908175	C630004H02Rik	ENSMUSG00000034586	NonSpecific	-0.952547346151349	0.340819466185346	No
chr4:54586951-54587850	5.74795574795575	15.625	Gm12478	ENSMUSG00000086371	NonSpecific	-1.068573232731	0.28526201525861	No
chr7:80647201-80648250	5.55555555555556	15.8181818181818	Crtc3	ENSMUSG00000030527	NonSpecific	-1.09470835909012	0.273644425306641	No
chr15:86182651-86183700	15.9461152882206	5.4421768707483	Cerk	ENSMUSG00000035891	NonSpecific	0.701069608031986	0.483259575947105	No
chr7:115312651-115314000	8.88888888888889	12.5	Sox6	ENSMUSG00000051910	NonSpecific	-0.495726188369475	0.620087607662757	No
chr12:35312851-35314200	9.82142857142857	11.6049382716049	Mir680-3	ENSMUSG00000076253	NonSpecific	-0.340812313381937	0.733244880112845	No
chr2:163809601-163810350	21.4285714285714	0	Wisp2	ENSMUSG00000027656	NonSpecific	1.64800252051084	0.0993521539621103	No
chr7:68130601-68131650	16.6666666666667	4.76190476190476	Igf1r	ENSMUSG00000005533	NonSpecific	0.891707642871737	0.372549655897664	No
chr19:22939801-22941000	16.6666666666667	4.76190476190476	Trpm3	ENSMUSG00000052387	NonSpecific	0.890531091609128	0.373180781282847	No
chr17:15193051-15194100	15.9013605442177	5.55555555555556	2210404J11Rik	ENSMUSG00000036552	NonSpecific	0.75180690659359	0.452167187979134	No
chr11:98708101-98709450	17.5939071280686	3.88888888888889	Med24	ENSMUSG00000017210	NonSpecific	1.02147875218057	0.307027670861799	No
chr6:125160601-125161800	20.5581455581456	0.925925925925926	Iffo1	ENSMUSG00000038271	NonSpecific	1.53634249296121	0.12445440286246	No
chr8:120562951-120564900	12.8846153846154	8.61137218045113	Gm20388	ENSMUSG00000092329	NonSpecific	0.287868997055774	0.773447019573012	No
chr6:121108801-121111050	9.63644937157149	11.8869884771535	Mical3	ENSMUSG00000003178	NonSpecific	-0.218277699961567	0.827212748410886	No
chr17:47511151-47512500	17.6587301587302	3.88235294117647	Ccnd3	ENSMUSG00000034165	NonSpecific	1.10947894545248	0.267223622328864	No
chr15:62037301-62040900	8.33413332507535	13.2599990048266	Myc	ENSMUSG00000022346	NonSpecific	-0.498737544064578	0.617964291757611	No
chr5:110979601-110981550	16.9803155056788	4.63602941176471	Ttc28	ENSMUSG00000033209	NonSpecific	0.978959815729313	0.327599835054435	No
chr18:9837151-9838050	18.0555555555556	3.57142857142857	Colec12	ENSMUSG00000036103	EOM	1.16040604942165	0.245883524946469	No
chr6:72153301-72155400	14.3392255892256	7.29166666666667	St3gal5	ENSMUSG00000056091	NonSpecific	0.54420808218962	0.58629829075636	No
chr10:68892751-68893950	11.6666666666667	10	Tmem26	ENSMUSG00000060044	NonSpecific	0.123809908180681	0.901465786585877	No
chr12:76264351-76265250	16.6666666666667	5	Mthfd1	ENSMUSG00000021048	NonSpecific	0.900494801772847	0.367856990419599	No
chr2:93276601-93278250	10	11.6666666666667	Tspan18	ENSMUSG00000027217	NonSpecific	-0.166675836710016	0.867625119065203	No
chr9:40344901-40345650	0	21.6666666666667	Gramd1b	ENSMUSG00000040111	NonSpecific	-1.84625810644248	0.0648547375349021	No
chr19:27363601-27365100	17.0392107892108	4.63109354413702	D19Bwg1357e	ENSMUSG00000041360	NonSpecific	1.04389155475179	0.296535565925468	No
chr6:94676551-94677600	14.4940476190476	7.1875	Lrig1	ENSMUSG00000030029	NonSpecific	0.587481290360737	0.556880512444258	No
chr4:151902001-151903650	5.28559249786871	16.4014636166428	Dnajc11	ENSMUSG00000039768	NonSpecific	-1.02160812532757	0.306966410439805	No
chr8:46686751-46687650	1.02040816326531	20.6864564007421	Casp3	ENSMUSG00000031628	NonSpecific	-1.76537002751276	0.0775015973054885	No
chr4:32055001-32056200	19.4940476190476	2.22222222222222	Map3k7	ENSMUSG00000028284	NonSpecific	1.46066409964934	0.144107645848202	No
chr11:17028751-17029650	7.14285714285714	14.6031746031746	Plek	ENSMUSG00000020120	NonSpecific	-0.650864591405355	0.51513390032725	No
chr17:71195551-71196450	15.5202821869489	6.25	Lpin2	ENSMUSG00000024052	NonSpecific	0.773018458214695	0.439511456811238	No
chr9:62392501-62394450	12.891156462585	8.88888888888889	Anp32a	ENSMUSG00000032249	NonSpecific	0.278445571827288	0.78067034082966	No
chr3:41284351-41285850	9.48384536000635	12.3511904761905	SNORD22	ENSMUSG00000089350	NonSpecific	-0.303700011606127	0.761356449159171	No
chr2:152627551-152630100	9.29283094356624	12.5801282051282	Rem1	ENSMUSG00000000359	NonSpecific	-0.318292347137462	0.750263188804799	No
chr9:35162701-35163600	13.5416666666667	8.33333333333333	Dcps	ENSMUSG00000032040	NonSpecific	0.479306602964499	0.631720525455735	No
chr10:93430051-93433650	13.4715352466126	8.40693804403482	Lta4h	ENSMUSG00000015889	NonSpecific	0.510919676732257	0.609407302383887	No
chr16:90421501-90422700	1.38888888888889	20.4905782975958	Hunk	ENSMUSG00000053414	TA	-1.75995232170223	0.0784158908993471	No
chr3:84061351-84063150	7.73809523809524	14.1666666666667	D930015E06Rik	ENSMUSG00000033767	NonSpecific	-0.54608499790621	0.585007511613873	No
chr5:36738601-36739350	7.39583333333333	14.5502645502646	Cno	ENSMUSG00000060708	NonSpecific	-0.632482794821304	0.527071447531433	No
chr8:11384251-11386200	13.3116883116883	8.64197530864198	Col4a2	ENSMUSG00000031503	TA	0.415304179717791	0.677919241837868	No
chr7:81452701-81454350	13.2827969617882	8.68006369863655	Cpeb1	ENSMUSG00000025586	NonSpecific	0.375838309195401	0.707037105625349	No
chr17:28339651-28341450	3.125	18.8487154495926	Tead3	ENSMUSG00000002249	NonSpecific	-1.40330719675673	0.160525253067133	No
chr15:96603901-96605100	3.24283559577677	18.75	Slc38a1	ENSMUSG00000023169	NonSpecific	-1.38872726136806	0.164915701166816	No
chr3:37686451-37688250	7.25108225108225	14.7508417508418	Gm5148	ENSMUSG00000058174	NonSpecific	-0.659121887121391	0.509817501870683	No
chr19:4120801-4121850	6.6893115942029	15.3186274509804	Aip	ENSMUSG00000024847	NonSpecific	-0.750103703586548	0.453192249119191	No
chr15:76925551-76926450	19.5084485407066	2.50850340136054	Zfp647	ENSMUSG00000054967	NonSpecific	1.60144863330087	0.109277588428605	No
chr4:97973251-97975050	9.52380952380952	12.5	Nfia	ENSMUSG00000028565	NonSpecific	-0.189087905450921	0.850023920546568	No
chr18:76943251-76945050	7.48239364217712	14.5540748717489	Hdhd2	ENSMUSG00000025421	NonSpecific	-0.622532300266967	0.533591911531784	No
chr1:135542101-135543900	10.6601731601732	11.3839285714286	Nav1	ENSMUSG00000009418	NonSpecific	-0.00291200450050168	0.997676559851768	No
chr4:145260601-145261500	13.7142857142857	8.33333333333333	Tnfrsf8	ENSMUSG00000028602	NonSpecific	0.557240617347618	0.577363041923195	No
chr18:60992401-60993600	13.125	8.92857142857143	Slc6a7	ENSMUSG00000052026	NonSpecific	0.442153815652822	0.658377903899403	No
chr8:120448801-120450450	6.58970658970659	15.4647435897436	Gm20388	ENSMUSG00000092329	NonSpecific	-0.858612217062833	0.39055449554982	No
chr17:12789751-12793350	9.50751801552106	12.583255524432	Airn	ENSMUSG00000078247	NonSpecific	-0.291291441559301	0.770828432436646	No
chr9:60309451-60314100	2.14285714285714	19.9592933947773	Thsd4	ENSMUSG00000032289	TA	-1.74881716545226	0.0803226286557634	No
chr9:63108301-63110100	9.32985240879978	12.7777777777778	AC159821.1	ENSMUSG00000094201	NonSpecific	-0.28739025686966	0.773813520583609	No
chr11:74452351-74453850	16.5277777777778	5.58608058608059	Rap1gap2	ENSMUSG00000038807	NonSpecific	1.0621561660666	0.288164795596954	No
chr8:31113151-31114050	13.8888888888889	8.22510822510823	Rnf122	ENSMUSG00000039328	NonSpecific	0.573284392190326	0.566452151480951	No
chr5:105792151-105793200	9.65909090909091	12.4832411597117	Lrrc8d	ENSMUSG00000046079	NonSpecific	-0.221461345661931	0.824733231049971	No
chr14:78019801-78020850	17.1428571428571	5	Epsti1	ENSMUSG00000022014	NonSpecific	1.19593290581997	0.231722742796554	No
chr9:120733651-120734850	10.9158312447786	11.235754985755	7SK	ENSMUSG00000064397	NonSpecific	-0.0269938389256278	0.978464648067466	No
chr17:10053301-10055400	7.5	14.6666666666667	Qk	ENSMUSG00000062078	NonSpecific	-0.666532762497639	0.505070629751696	No
chr6:116358151-116359800	18.0272108843537	4.16666666666667	March8	ENSMUSG00000025702	NonSpecific	1.3783702393267	0.168089007046807	No
chr3:122073301-122074650	9.72222222222222	12.5	Abca4	ENSMUSG00000028125	NonSpecific	-0.283147556112834	0.777063728021271	No
chr14:46060801-46061700	17.1428571428571	5.09259259259259	Gm15218	ENSMUSG00000085866	NonSpecific	1.07541888494691	0.282187230500934	No
chr16:94086751-94087950	11.3908498908499	10.8536371036371	Sim2	ENSMUSG00000062713	NonSpecific	-0.0396993026306633	0.968332857660246	No
chr7:137714101-137716050	15.7003710575139	6.55011655011655	Glrx3	ENSMUSG00000031068	NonSpecific	0.795053592926899	0.426582327916911	No
chr10:20560351-20561100	10.7142857142857	11.5646258503401	Pde7b	ENSMUSG00000019990	NonSpecific	-0.222333574680065	0.824054217284367	No
chr2:157068601-157071150	9.16666666666667	13.1180223285486	9830001H06Rik	ENSMUSG00000055485	NonSpecific	-0.527602112640455	0.597775526381446	No
chr4:64017901-64018350	9.60648148148148	12.7683080808081	Tnc	ENSMUSG00000028364	NonSpecific	-0.414938259535075	0.678187100927921	No
chr1:193086001-193088400	3.57142857142857	18.8492063492063	Diexf	ENSMUSG00000016181	NonSpecific	-1.64839995830885	0.099270624583037	No
chr1:156781201-156783450	12.9467520703934	9.47516025641026	Ralgps2	ENSMUSG00000026594	EOM	0.257463447318579	0.796821029204282	No
chr11:20858251-20859750	9.09090909090909	13.3333333333333	SNORA65	ENSMUSG00000064671	NonSpecific	-0.523044352122712	0.600943389165143	No
chr6:52216951-52218450	17.2630333668033	5.20465422593528	Hoxa7	ENSMUSG00000038236	TA	1.07544161671623	0.282177057909279	No
chr1:133891951-133894050	7.65734265734266	14.8333333333333	Optc	ENSMUSG00000010311	NonSpecific	-0.803403334362492	0.421741648423706	No
chr10:96190201-96191250	20	2.5	AC131596.1	ENSMUSG00000094523	NonSpecific	1.55264931577237	0.120506937092144	No
chr6:67048951-67050150	12.5	10	E230016M11Rik	ENSMUSG00000087231	NonSpecific	0.153396648474112	0.878085487739028	No
chr12:111686851-111688200	12.8888888888889	9.64452214452215	Trmt61a	ENSMUSG00000060950	NonSpecific	0.220257306738775	0.825670767955026	No
chr1:164769901-164771700	1.78571428571429	20.7482993197279	Dpt	ENSMUSG00000026574	NonSpecific	-1.86149513349505	0.0626742872349663	No
chr6:52953901-52954950	15.8730158730159	6.66666666666667	Jazf1	ENSMUSG00000063568	NonSpecific	0.794803780780102	0.426727651383278	No
chr3:88493101-88497150	6.25270562770563	16.2993950016654	Lmna	ENSMUSG00000028063	NonSpecific	-0.992084139334985	0.321156482876222	No
chr3:79160701-79162500	9.71428571428572	12.8571428571429	Rapgef2	ENSMUSG00000062232	NonSpecific	-0.32916191549403	0.742033307408694	No
chr1:39868951-39870900	9.06273258904838	13.5455318491033	Map4k4	ENSMUSG00000026074	NonSpecific	-0.443549415043872	0.657368385081408	No
chr15:73724851-73725750	15.625	7	Ptp4a3	ENSMUSG00000059895	TA	0.804394689113095	0.421169067392315	No
chr19:27259801-27261300	7.66666666666667	15	Vldlr	ENSMUSG00000024924	NonSpecific	-0.71790965875269	0.472812992000084	No
chr11:90664351-90665550	3.03030303030303	19.6428571428571	Tom1l1	ENSMUSG00000020541	NonSpecific	-1.53216879694688	0.125480786318399	No
chr8:69208501-69209850	18.1111111111111	4.57175925925926	Zfp930	ENSMUSG00000059897	NonSpecific	1.23957390464854	0.215133037618312	No
chr19:15667801-15669750	12.7551020408163	10	U6	ENSMUSG00000094850	NonSpecific	0.291788342040138	0.770448459264745	No
chr12:86612251-86613450	15.9090909090909	6.875	AC102689.1	ENSMUSG00000080614	NonSpecific	0.958173760161697	0.337975146435978	No
chr5:115531651-115532400	19.2361111111111	3.57142857142857	Pxn	ENSMUSG00000029528	NonSpecific	1.64490757101124	0.0999888733833475	No
chr11:88252351-88254000	10.5803571428571	12.2395833333333	1700106J16Rik	ENSMUSG00000034031	NonSpecific	-0.0831202960690305	0.933755887759261	No
chr3:89278951-89279850	6.9874251856425	15.8358090711032	Efna1	ENSMUSG00000027954	NonSpecific	-0.773060384206089	0.439486645004247	No
chr11:117168301-117169650	15.6904761904762	7.14285714285714	Sec14l1	ENSMUSG00000020823	NonSpecific	0.868965905545788	0.384865779493115	No
chr7:80588851-80589900	6.98692810457516	15.9259259259259	Crtc3	ENSMUSG00000030527	NonSpecific	-0.797316770310632	0.425267083001935	No
chr6:3741001-3744750	8.92664666770557	13.9983377027394	Calcr	ENSMUSG00000023964	NonSpecific	-0.446719231654746	0.655077794309033	No
chr16:24394051-24395400	12.2689075630252	10.6666666666667	Lpp	ENSMUSG00000033306	NonSpecific	0.164210932983509	0.86956509466366	No
chr6:8996101-8997600	3.33333333333333	19.6031746031746	Nxph1	ENSMUSG00000046178	NonSpecific	-1.51698712628248	0.12926993437893	No
chr11:88179751-88182000	17.8968253968254	5.06854256854257	Cuedc1	ENSMUSG00000018378	NonSpecific	1.23372411452383	0.217305724943503	No
chr12:99715501-99716700	11.5298202614379	11.4583333333333	2610021K21Rik	ENSMUSG00000021176	NonSpecific	0.0405497848905171	0.967654817051612	No
chr19:26014651-26015100	15.1851851851852	7.8125	U4	ENSMUSG00000084589	NonSpecific	0.721655039439285	0.47050659096897	No
chr6:126403651-126405000	11.1111111111111	11.9017094017094	Kcna5	ENSMUSG00000045534	NonSpecific	0.0187413264813479	0.985047460271683	No
chr18:78488401-78489450	3.64583333333333	19.3713450292398	AC145554.1	ENSMUSG00000095883	NonSpecific	-1.37855822423617	0.168031004407179	No
chr8:70522201-70524000	9.83954451345756	13.1934795727899	2810422J05Rik	ENSMUSG00000055553	NonSpecific	-0.276706932399727	0.782005148363977	No
chr7:66230101-66231150	14.2857142857143	8.75	Lrrk1	ENSMUSG00000015133	NonSpecific	0.575799708010151	0.56475057092615	No
chr4:151129351-151130400	7.42857142857143	15.6084656084656	Camta1	ENSMUSG00000014592	NonSpecific	-0.769222013755971	0.441761524173841	No
chr7:128671351-128673450	6.97570947570948	16.0885780885781	Inpp5f	ENSMUSG00000042105	NonSpecific	-0.844792137857188	0.398226905049482	No
chr10:91180951-91184550	13.396958558475	9.6715675392146	Tmpo	ENSMUSG00000019961	NonSpecific	0.33897395269043	0.734629352470493	No
chr14:46965751-46967250	6.42857142857143	16.6666666666667	Samd4	ENSMUSG00000021838	EOM	-0.970055227888895	0.332018964230227	No
chr17:47521801-47524050	20.4514991181658	2.67147975481309	Ccnd3	ENSMUSG00000034165	NonSpecific	1.61936412024864	0.105368941974951	No
chr13:51615751-51616350	6.45833333333333	16.6666666666667	Cks2	ENSMUSG00000062248	NonSpecific	-1.05383348107413	0.291959161793167	No
chr13:28672501-28674600	3.125	20	2610307P16Rik	ENSMUSG00000085936	NonSpecific	-1.70133530578355	0.0888800419008927	No
chr11:79046101-79048500	18.6111111111111	4.52380952380952	Ksr1	ENSMUSG00000018334	NonSpecific	1.27085970535334	0.203778563655599	No
chr1:106677001-106678500	11.1111111111111	12.037037037037	Bcl2	ENSMUSG00000057329	NonSpecific	-0.178605699390535	0.858247318987112	No
chr3:60515401-60517800	12.5	10.6547619047619	Mbnl1	ENSMUSG00000027763	NonSpecific	0.104835922084298	0.916506005392453	No
chr6:113493901-113495550	18.8998963998964	4.27478046122114	Prrt3	ENSMUSG00000045009	NonSpecific	1.26702329870063	0.205146959195495	No
chr11:5192101-5193900	19.9503968253968	3.2312925170068	Kremen1	ENSMUSG00000020393	NonSpecific	1.46494119273219	0.142936962873127	No
chr2:110177401-110178450	10.2164502164502	12.9715522572665	Ccdc34	ENSMUSG00000027160	NonSpecific	-0.359561276155703	0.719175246460407	No
chr6:145933051-145936350	17.4734914208598	5.71471012647483	Sspn	ENSMUSG00000030255	NonSpecific	1.01413691991528	0.310517423203357	No
chr10:126927451-126929700	12.412525086663	10.7853171585908	Xrcc6bp1	ENSMUSG00000025436	NonSpecific	0.0382454087163636	0.969492016440182	No
chr15:77819401-77822250	7.27272727272727	15.952380952381	Myh9	ENSMUSG00000022443	NonSpecific	-0.927278027416096	0.353782199569657	No
chr2:92391151-92392650	11.5646258503401	11.6666666666667	Mapk8ip1	ENSMUSG00000027223	NonSpecific	-0.162290075904064	0.871077429364265	No
chr6:134932351-134934000	7.5	15.734126984127	Cdkn1b	ENSMUSG00000003031	NonSpecific	-0.89402895647591	0.37130639841692	No
chr1:152497201-152498250	15.9722222222222	7.27513227513228	Glt25d2	ENSMUSG00000032649	NonSpecific	0.73142635862359	0.464518770068897	No
chr15:96708601-96709500	11.5384615384615	11.740465416936	Slc38a2	ENSMUSG00000022462	NonSpecific	-0.09146058487518	0.927126623640454	No
chr3:52400701-52401450	13.1502525252525	10.15625	Foxo1	ENSMUSG00000044167	NonSpecific	0.212308827179123	0.831866109311891	No
chr16:56655451-56656350	19.3528693528694	3.96825396825397	Abi3bp	ENSMUSG00000035258	NonSpecific	1.39538007927462	0.16290125525357	No
chr14:65942851-65944050	10	13.3333333333333	Scara3	ENSMUSG00000034463	EOM	-0.43372950141154	0.664484880890133	No
chr5:64805401-64807050	14.4444444444444	8.88888888888889	Klf3	ENSMUSG00000029178	NonSpecific	0.410322007960225	0.681569749910923	No
chr3:107260201-107262300	18.5833333333333	4.76190476190476	Hbxip	ENSMUSG00000087260	NonSpecific	1.16132784957554	0.245508598047953	No
chr18:39559051-39560100	7.80538302277433	15.5555555555556	Nr3c1	ENSMUSG00000024431	NonSpecific	-0.947444818826601	0.343412162115593	No
chr13:34813951-34815900	15.2020202020202	8.15972222222222	Prpf4b	ENSMUSG00000021413	NonSpecific	0.498861333407824	0.617877075610856	No
chr15:3706351-3708900	17.1201814058957	6.25	7SK	ENSMUSG00000087921	NonSpecific	0.858358078984691	0.390694768196638	No
chr10:21684301-21686400	15.36104826546	8.01767676767677	Gm5420	ENSMUSG00000056716	NonSpecific	0.549704171993083	0.582522294875711	No
chr17:43951351-43952850	11.4947552447552	11.9047619047619	Rcan2	ENSMUSG00000039601	EOM	-0.238432404808344	0.811545736622135	No
chr9:77351851-77353350	15.0793650793651	8.33333333333333	2310046A06Rik	ENSMUSG00000032355	NonSpecific	0.428650351605292	0.668177696786405	No
chr13:41659501-41661000	18.0555555555556	5.35714285714286	Gm5082	ENSMUSG00000054258	NonSpecific	1.02463957745385	0.305533282806704	No
chr6:37620751-37621950	19.4444444444444	4	AC157101.1	ENSMUSG00000077852	NonSpecific	1.22107653856391	0.222057041813979	No
chr4:120731251-120732450	14.4444444444444	9.00969000040208	Kcnq4	ENSMUSG00000028631	NonSpecific	0.336278203442175	0.736661084965107	No
chr12:86896201-86898900	20.5555555555556	2.92207792207792	6430527G18Rik	ENSMUSG00000034168	NonSpecific	1.46587072666389	0.142683508280014	No
chr14:26911501-26912250	8.75	14.7474747474747	Asb14	ENSMUSG00000021898	NonSpecific	-0.601047933916328	0.547808060417108	No
chr6:149140951-149143050	11.9047619047619	11.6193411589831	4833442J19Rik	ENSMUSG00000039958	NonSpecific	-0.0630350158171797	0.949738621162637	No
chr1:71725051-71726100	4.16666666666667	19.3650793650794	Apol7d	ENSMUSG00000073652	NonSpecific	-1.44354520280406	0.148866948505172	No
chr8:90795301-90796200	16.9230769230769	6.66666666666667	Chd9	ENSMUSG00000056608	NonSpecific	0.818917108876745	0.412833707900874	No
chr3:84695851-84696750	14.6710696710697	8.93327067669173	Arfip1	ENSMUSG00000074513	NonSpecific	0.379380618856035	0.7044052406623	No
chr2:33057301-33058500	11.1111111111111	12.5	Garnl3	ENSMUSG00000038860	NonSpecific	-0.245647173874996	0.805955368380573	No
chr9:40730251-40732350	6.59957058507783	17.0528171743006	9030425E11Rik	ENSMUSG00000032024	NonSpecific	-1.04535991820979	0.295856654305783	No
chr7:80345701-80347050	8.33333333333333	15.3198653198653	Hddc3	ENSMUSG00000030532	NonSpecific	-0.69650774371048	0.486110909446299	No
chrX:13461001-13462500	9.77642276422764	13.8888888888889	Nyx	ENSMUSG00000051228	NonSpecific	-0.437938254966473	0.661431043376489	No
chr10:56920501-56921700	11.6225749559083	12.0599376114082	Gm9956	ENSMUSG00000054758	NonSpecific	-0.0781453223539367	0.937712455372333	No
chr15:85655701-85659150	10.8635022385022	12.8246920300584	Mirlet7c-2	ENSMUSG00000065608	NonSpecific	-0.191416203328797	0.848199526352164	No
chr7:37361551-37362300	12.4450549450549	11.254329004329	Zfp536	ENSMUSG00000043456	NonSpecific	0.0700290105041405	0.94417056926987	No
chr1:40266151-40267500	18.7655677655678	4.96449822107717	Il1r1	ENSMUSG00000026072	NonSpecific	1.16656288526695	0.243386939099694	No
chrX:150956551-150957750	18.1818181818182	5.55555555555556	Gnl3l	ENSMUSG00000025266	NonSpecific	1.01692897634636	0.309187217666142	No
chr4:140433451-140434800	17.0748299319728	6.66666666666667	Gm13021	ENSMUSG00000086437	NonSpecific	0.760699546057272	0.446836546019195	No
chr12:30035101-30039000	5	18.75	Tpo	ENSMUSG00000020673	NonSpecific	-1.1931450649444	0.232812564936234	No
chr10:109684351-109684800	5	18.75	Nav3	ENSMUSG00000020181	TA	-1.19246474174802	0.233079067765738	No
chr10:77506801-77508300	17.5034293552812	6.25	1810008A18Rik	ENSMUSG00000032977	NonSpecific	0.813931890765247	0.415683970061184	No
chr1:74816401-74817600	21.9827912840965	1.77228786251343	Wnt10a	ENSMUSG00000026167	NonSpecific	1.51218065659354	0.130487910510944	No
chr7:98815351-98816850	2.52976190476191	21.2345679012346	Wnt11	ENSMUSG00000015957	EOM	-1.58733417469851	0.112436979082024	No
chr4:21775501-21777000	6.69413445572846	17.1356421356421	Usp45	ENSMUSG00000040455	NonSpecific	-0.928281385449376	0.353261627294107	No
chr18:76005151-76005900	20.5	3.33333333333333	Zbtb7c	ENSMUSG00000044646	NonSpecific	1.30849240490133	0.190706349005762	No
chr6:125425951-125427300	4.08163265306122	19.8015873015873	Cd9	ENSMUSG00000030342	NonSpecific	-1.30043863157146	0.193450676680425	No
chr18:60748801-60749400	8.33333333333333	15.5555555555556	Rps14	ENSMUSG00000024608	NonSpecific	-0.619444345261693	0.535623675196014	No
chr10:45048451-45049350	7.07919531448943	16.8145035792095	Prep	ENSMUSG00000019849	NonSpecific	-0.84406436062296	0.398633441710285	No
chr13:67080451-67082400	18.7064119394946	5.19308943089431	Zfp708	ENSMUSG00000058883	NonSpecific	1.01807729186263	0.308641225998764	No
chr4:55650601-55652250	16.8300865800866	7.12192569335426	Gm12506	ENSMUSG00000085375	NonSpecific	0.707486864244713	0.479263972930057	No
chr7:118440901-118442550	15.625	8.33333333333333	Syt17	ENSMUSG00000058420	NonSpecific	0.496019660924353	0.619880539549009	No
chr8:27057001-27059700	17.9167605739614	6.08465608465608	Prosc	ENSMUSG00000031485	NonSpecific	0.877908102757062	0.379993591630521	No
chr7:29391601-29394150	9.54997383568812	14.4567901234568	Sipa1l3	ENSMUSG00000030583	NonSpecific	-0.484095339312374	0.628318208806829	No
chr13:99055501-99059850	7.24751439037153	16.8062466093157	7SK	ENSMUSG00000089488	NonSpecific	-0.889126825833505	0.373934923304505	No
chr1:39761251-39762900	6.21576966618731	17.8451178451178	Rfx8	ENSMUSG00000057173	NonSpecific	-1.02871195198616	0.30361505186978	No
chr6:127330351-127331550	10.3413162924032	13.7474747474747	Gm4968	ENSMUSG00000062365	NonSpecific	-0.385895769576707	0.6995738638152	No
chr2:27441901-27443700	4.68348413322843	19.4295426692207	Brd3	ENSMUSG00000026918	NonSpecific	-1.39672504785946	0.162496268939738	No
chr8:126497101-126498900	13.9388401559454	10.2086367303759	AC118255.1	ENSMUSG00000092968	NonSpecific	0.131027850285715	0.895753275986423	No
chr12:82998901-83000700	13.8840326340326	10.2721088435374	Rgs6	ENSMUSG00000021219	NonSpecific	0.120662469260929	0.903958386925425	No
chr5:104128501-104129400	14.4444444444444	9.72222222222222	Sparcl1	ENSMUSG00000029309	NonSpecific	0.234535924552035	0.814568947034835	No
chr11:50441101-50442000	24.1836734693878	0	Rufy1	ENSMUSG00000020375	NonSpecific	1.87589628691833	0.0606695226195563	No
chr7:129918451-129919350	22.9166666666667	1.28205128205128	U6	ENSMUSG00000065763	NonSpecific	1.69484931404695	0.0901040097738905	No
chr18:14329351-14332800	7.28602552131964	16.9160997732426	Gm5160	ENSMUSG00000055795	NonSpecific	-0.942339997945152	0.346018596271432	No
chr18:33783901-33784950	16.0714285714286	8.13492063492063	2410004N09Rik	ENSMUSG00000087590	NonSpecific	0.479219027595923	0.631782819261929	No
chr11:98746501-98748450	23.2142857142857	1.04166666666667	Thra	ENSMUSG00000058756	NonSpecific	1.70061305612357	0.0890156708680692	No
chr13:43990651-43992000	16.0606060606061	8.19584947216526	U6	ENSMUSG00000089107	NonSpecific	0.568250365990169	0.569864976283683	No
chr1:191989501-191990400	14.5833333333333	9.70238095238095	Rd3	ENSMUSG00000049353	NonSpecific	0.268697823161292	0.78816222706777	No
chr6:72081151-72082350	18.75	5.55555555555556	St3gal5	ENSMUSG00000056091	NonSpecific	0.982175003009052	0.326013640133743	No
chr8:106704451-106705650	13.8888888888889	10.4166666666667	Tmco7	ENSMUSG00000041949	NonSpecific	0.180153673268483	0.857031926675238	No
chr11:69459751-69460500	5.33333333333333	19.047619047619	Dnahc2	ENSMUSG00000005237	NonSpecific	-1.35898924701836	0.174149996136062	No
chr7:83564101-83565750	17.7370948379352	6.66666666666667	Gm10610	ENSMUSG00000094841	NonSpecific	0.785370924690117	0.432236122802468	No
chr15:81920401-81921150	16.0714285714286	8.33333333333333	Polr3h	ENSMUSG00000022476	NonSpecific	0.488638610441753	0.625097572859227	No
chr13:28651501-28653900	15.767797017797	8.64583333333333	2610307P16Rik	ENSMUSG00000085936	NonSpecific	0.480614296243724	0.630790652858598	No
chr10:62192401-62195700	8.97959183673469	15.4414931473755	Tspan15	ENSMUSG00000037031	NonSpecific	-0.632802619764159	0.526862545782678	No
chr11:98749801-98751000	20.2777777777778	4.16666666666667	Thra	ENSMUSG00000058756	NonSpecific	1.28645536042822	0.198284188370139	No
chr4:16064851-16066800	10.5102040816327	13.9583333333333	U7	ENSMUSG00000088612	NonSpecific	-0.313244976513262	0.754094550243378	No
chr15:80797801-80802300	14.389880952381	10.0818713450292	Tnrc6b	ENSMUSG00000047888	NonSpecific	0.342446103556448	0.732015197783629	No
chr7:125559601-125561250	13.5667903525046	10.9157509157509	Il4ra	ENSMUSG00000030748	NonSpecific	0.174666958739184	0.861341331713307	No
chr10:68134801-68137500	4.41593641163914	20.0690579262008	Arid5b	ENSMUSG00000019947	NonSpecific	-1.35214922646392	0.176327582386881	No
chr11:22610401-22611150	15.8068783068783	8.68055555555556	Gm12052	ENSMUSG00000086256	NonSpecific	0.463036491709334	0.643338210523509	No
chr18:57211501-57214200	21.6666666666667	2.85714285714286	Megf10	ENSMUSG00000024593	NonSpecific	1.415580294066	0.156898424260311	No
chr2:45030901-45032700	11.6071428571429	12.9166666666667	Zeb2	ENSMUSG00000026872	NonSpecific	-0.255352852965086	0.798450581800285	No
chr8:91349851-91351200	8.81410256410256	15.7575757575758	Fto	ENSMUSG00000055932	NonSpecific	-0.733794340904338	0.463074090116178	No
chr11:4662151-4663050	13.0907872084343	11.4831002331002	Ascc2	ENSMUSG00000020412	NonSpecific	-0.0441585885446279	0.964777991386154	No
chr6:113508001-113509500	12.8693528693529	11.7063492063492	Tmem111	ENSMUSG00000030286	NonSpecific	-0.0587514927090261	0.953150044886727	No
chr13:30190951-30192450	6.25	18.3333333333333	Mboat1	ENSMUSG00000038732	TA	-1.13169774774753	0.257761528756716	No
chr5:123930001-123931500	11.4202583549143	13.1746002721899	Ccdc62	ENSMUSG00000061882	NonSpecific	-0.247815031980465	0.804277523808584	No
chr8:120067351-120068700	20	4.67032967032967	Gm20388	ENSMUSG00000092329	NonSpecific	1.10223726979313	0.270358533006307	No
chr5:120570451-120571800	17.8846153846154	6.81318681318681	Tpcn1	ENSMUSG00000032741	NonSpecific	0.765036802237058	0.444249630295908	No
chr8:93829801-93831150	6.66666666666667	18.0555555555556	Gnao1	ENSMUSG00000031748	NonSpecific	-1.07562996059915	0.282092782553089	No
chr11:88973551-88974900	6.52897303499713	18.225277253915	Coil	ENSMUSG00000033983	NonSpecific	-1.08628092572204	0.27735472326723	No
chr6:121456651-121458000	18.75	6.01851851851852	Iqsec3	ENSMUSG00000040797	NonSpecific	0.983899120028841	0.325165116415985	No
[truncated: 6,785 more rows]
