# Supplementary material for: Transcriptome and epigenome diversity and plasticity of muscle stem cells following transplantation
Source: PLoS Genet. 2020 Oct 30;16(10):e1009022. doi: 10.1371/journal.pgen.1009022 (PMC7657492; doi:10.1371/journal.pgen.1009022)
Supplement: S1 Data — (ZIP) [file pgen.1009022.s001.zip › Fig 4_v3_BE.xlsx]

## Sheet: Fig 4A
	PC1	PC2
Pre-graft_4_EOM_500cells_Exp1	-0.298900953485602	0.183063629393099
Pre-graft_5_TA_500cells_Exp1	-0.734164914656048	-0.017739804434714
Pre-graft_1_EOM_500cells_Exp1	-0.0342073296273337	0.166778718146075
Pre-graft_5_EOM_500cells_Exp1	-0.0353024258534827	0.289435697305538
Pre-graft_1_TA_500cells_Exp1	-0.0217465162019978	-0.0978250995006179
Pre-graft_4_TA_500cells_Exp1	-0.0307323598364359	0.00724182120581217
Pre-graft_5_TA_500cells_Exp2	-0.138090972587004	0.00771350538266239
Pre-graft_5_EOM_500cells_Exp2	-0.269053249217967	0.0482349938952266
Pre-graft_3_EOM_500cells_Exp2	0.157038078426017	0.23790688378616
Pre-graft_2_EOM_500cells_Exp2	0.163259838926542	0.21746987401763
Pre-graft_6_TA_500cells_Exp2	0.114458578285372	-0.237131881381467
Pre-graft_3_TA_500cells_Exp1	-0.16507840691458	0.0534006787193161
Pre-graft_3_TA_500cells_Exp2	0.40748341743447	0.15595773072565
Pre-graft_4_EOM_500cells_Exp2	-0.575443270009641	0.140049712586703
Pre-graft_1_EOM_500cells_Exp2	0.203801664492958	0.281997807403251
Pre-graft_3_EOM_500cells_Exp1	0.0624078566933212	0.272662918270914
Pre-graft_1_TA_500cells_Exp2	0.0985792135852772	0.140584178137974
Pre-graft_4_TA_500cells_Exp2	-0.605800179120106	-0.085355831886541
Pre-graft_2_TA_500cells_Exp2	-0.121038615643132	-0.0898723746248484
Pre-graft_6_EOM_500cells_Exp2	0.0230794463978504	0.282283605572779
Corrected__Graft_3_TA_D21_1_24cells_Exp1	-0.225788970455029	-0.0886403161513144
Corrected__Graft_1_EOM_D21_2_100cells_Exp1	-0.218567269118216	-0.246777151998565
Corrected__Graft_3_EOM_D21_1_100cells_Exp1	0.238239298944015	-0.279451288799714
Corrected__Graft_5_EOM_D21_1_105cells_Exp1	0.581299912661049	-0.492991886016345
Corrected__Graft_2_TA_D21_A_67cells_Exp2	0.0189200861437318	-0.132356693258681
Corrected__Graft_1_TA_D21_2_43cells_Exp1	0.0375246757672515	0.0679310513230315
Corrected__Graft_4_EOM_D21_A_9cells_Exp2	0.20532584377282	-0.319690556909495
Corrected__Graft_2_EOM_D21_A_35cells_Exp2	0.385880137589007	-0.0642133491633199
Corrected__Graft_6_EOM_D21_A_33cells_Exp2	-0.219056651344055	-0.288764322755664
Corrected__Graft_5_EOM_D21_A_60cells_Exp2	-0.215769620108668	-0.242742686256741
Corrected__Graft_5_TA_D21_1_36cells_Exp1	0.682365418953711	0.216891773658162
Corrected__Graft_3_EOM_D21_A_16cells_Exp2	0.449349397658593	0.0372091053170776
Corrected__Graft_4_TA_D21_1_28cells_Exp1	0.0890075673856795	0.0668964610469739
Corrected__Graft_1_EOM_D21_A_46cells_Exp2	0.128364181881978	-0.0650163777416087
Corrected__Graft_6_TA_D21_A_16cells_Exp2	-0.0136025224444671	0.0521201508831961
Corrected__Graft_5_TA_D21_A_67cells_Exp2	-0.0437820068365284	-0.0694209368396867
Corrected__Graft_3_TA_D21_A_16cells_Exp2	0.323353690595281	-0.0685944877141223
Corrected__Graft_4_TA_D21_A_66cells_Exp2	-0.234124100128651	0.042492332053315
Corrected__Graft_1_TA_D21_A_26cells_Exp2	-0.169487972005978	-0.0817375833970989

## Sheet: Fig 4B
	PC1	PC2	PC3	PC4	PC5	PC6	PC7	PC8	PC9	PC10	PC11	PC12	PC13	PC14	PC15	PC16	PC17	PC18	PC19	PC20	PC21	PC22	PC23	PC24	PC25	PC26	PC27	PC28	PC29	PC30	PC31	PC32	PC33	PC34	PC35	PC36	PC37	PC38	PC39	Stage	Location
Pre-graft_4_EOM_500cells_Exp1	-0.382757312503002	-0.00611159829812729	0.149095193364315	-0.0291203542028702	0.103242571312065	-0.142601881685588	0.28621421651725	-0.133774355409367	0.0424986644760329	-0.114636083507348	-0.119208960612779	0.270989328041631	-0.0829655580309695	-0.0218025674207435	0.0203422830266042	0.144963121902016	-0.124882009714474	-0.00181886583176038	-0.0844567612611366	-0.0910536761250326	0.143581528106588	0.122709757819999	0.0526793898575992	-0.00908896058061013	-0.0836566394821448	-0.0312031355412903	-0.0411375326361942	0.179496346036248	-0.00441053884249774	0.0937491457773683	0.0667017113943054	-0.0413026421297719	-0.0244516957854971	-0.0424649644664895	0.014041046920432	0.0120147041441602	0.0240825850763545	-0.00215634503582418	-4.59701721133854e-17	Pre Graft EOM	EOM
Pre-graft_5_TA_500cells_Exp1	-0.0447882482343007	-0.340346113221628	-0.110303468196178	-0.178416154110152	0.092343770159856	-0.145859040920908	-0.18712097776914	-0.215196758488085	0.18733867017352	0.0922278374138499	-0.0888525179036527	0.0211981385140985	0.182150573622845	-0.0148422616964324	-0.0505540507725838	0.0450670854468067	-0.110771212349661	-0.0807683490454985	-0.0066669412786246	-0.168188119069116	0.0491490424459165	0.115179644798405	-0.130214401507683	-0.209165756667279	-0.00617446584819564	0.0198647943042861	0.016578932747071	-0.014830916691939	0.05601556176148	-0.106644827823257	-0.0410339882545886	0.089034855610878	0.0536612846191502	-0.0169765414713173	0.00401018678724652	-0.0250601894444587	0.00030639806519793	0.00704660225116248	7.11236625150491e-17	Pre Graft TA	TA
Pre-graft_1_EOM_500cells_Exp1	-0.547189734938681	-0.0558333305064665	-0.0246842100735889	0.101158598634754	-0.107087642287427	0.0585840390083346	0.311344554197808	0.198602465062253	0.0175928581423717	-0.0840435044684723	0.234119739203853	-0.0116385234172322	0.00561992059269425	-0.225451521114552	0.20770337041764	-0.103451147279876	-0.0294653170036367	0.00241134920707275	0.0509380137935181	0.0341088520697108	0.0602366904040511	-0.0810026460463905	-0.155245084988177	-0.144373780261256	0.046585120741819	0.0102243535613468	0.0650353415919747	-0.0045479660375406	0.0471876791898575	0.0271323482022453	-0.0211616172591191	-0.0484680818358822	-0.0518464312942476	-0.0247479279002663	-0.0699347300979511	-0.0314303235157896	-0.0174497868553667	0.0156846445472294	2.07299455379228e-16	Pre Graft EOM	EOM
Pre-graft_5_EOM_500cells_Exp1	-0.419734314471899	-0.185802396698626	-0.0402309000686193	-0.0656295857709494	0.224339028303464	-0.290882526104498	-0.0408969091077068	0.261197299789959	0.163071163875308	0.146729059877556	0.0296210107677411	-0.196978135932161	-0.0758370152432116	0.0965553617825809	0.0356270155539533	-0.0883971213272633	0.0658435735366774	0.133403715791893	0.0423539659663414	-0.0338257759670362	-0.0386008380720887	0.0263273787604733	0.134419831135688	0.0301927651357929	-0.0974856079376865	0.00508839519523249	-0.00369825711399173	0.0713394245084521	-0.0252762452435877	-0.00415435771189685	0.0309319138352991	0.0927311016609362	-0.0526960273531879	0.0283094983823427	-0.00714756309385678	-0.086647540628628	-0.0421346520472337	-0.0148611182944197	-8.41340885848751e-17	Pre Graft EOM	EOM
Pre-graft_1_TA_500cells_Exp1	0.296335169153537	0.15117427038523	0.214411127307295	-0.302596128362225	0.402678208239928	0.101558541189493	-0.103565856555324	0.221329872219366	-0.183303375575125	0.18174882083326	0.116559193048773	-0.119034264890064	0.170239605268008	0.0509627107205439	0.0760384628325882	0.0739723659949475	-0.123501307615449	-0.133088815627387	0.0491665288538012	0.044701006800928	0.00596640400465019	-0.0858271990179745	0.0966849298640502	-0.0841134558197773	-0.0308872267294813	0.0777418035853049	-0.0043239865112747	0.11904406850898	-6.37111220438058e-06	-0.0431698268871233	0.0177935538539256	-0.0791295914706881	0.0356481789316373	0.041322111266345	-0.0540123918465471	0.0351211004588984	0.015114642180515	-0.00970804804879742	-2.48932818802672e-16	Pre Graft TA	TA
Pre-graft_4_TA_500cells_Exp1	-0.052910297270101	0.135751201365698	0.220767407411642	-0.216905077873228	-0.190127961890946	0.416895906239466	0.0688913752642662	0.0751163299519823	0.326468780652147	-0.0490604373569513	0.147660312414371	0.0389441551874182	0.0245714458771601	0.11739314084762	-0.254642101150202	0.000454970372597776	0.097198215551717	0.0493495736349931	-0.110088072858414	-0.0103650278364436	0.0348596296617465	0.0385722394045215	0.111668756035195	-0.0978342405515578	0.0102666825379705	0.0816559626958852	0.102944215895663	-0.0513142139495447	-0.00571301663856342	0.0513015258273513	0.050446525860392	0.00589122377976573	-0.00232319057389794	0.0563947925435034	0.00242944451047511	-0.0256344792128127	0.0383932523747033	0.0170552755411915	6.48352899146332e-17	Pre Graft TA	TA
Pre-graft_5_TA_500cells_Exp2	0.16079602805775	-0.184017747516262	0.0787106411320409	0.146623898976024	0.183704428560762	0.0163403087524402	-0.0649414121335106	-0.210495263333013	-0.161212367369541	-0.132558175863402	0.172604457301119	0.0179984058161656	0.335301552457131	-0.154599789054318	-0.172604600992459	-0.016810216232727	-0.0480515297119929	0.0814156019790813	-0.0828094126546793	0.0795626859794167	0.0176981465277413	-0.139765330962606	0.181517388568953	0.00289851884121723	-0.025766443867355	-0.0249548885461607	0.0683277367093519	-0.00991789197625771	0.0394100772653368	0.0140584162001427	-0.0223646693883313	0.040651324463643	-0.0426512339093004	-0.0901084800842735	0.0314332664346154	0.00414153081168176	-0.0407158872257029	0.000597528136894815	4.16333634234434e-17	Pre Graft TA	TA
Pre-graft_5_EOM_500cells_Exp2	-0.599958649389728	-0.314381307521855	0.136488566408934	0.0570997035926614	-0.0351485818368588	0.134886973235115	0.162098019850699	0.10356625517854	-0.0193615921068612	0.0196681389909811	-0.129142811761323	-0.0744745326447148	-0.117197693177365	0.105756603389255	0.164810398218063	-0.0189256128670681	-0.00100575873976886	0.185835880070681	0.054468559127427	0.0653787167378999	0.0145398331756311	0.00586971489045948	0.090732592956933	-0.0477062084409121	-0.00475895808924784	0.0566228315910713	0.0381112965774757	-0.0498505068997756	-0.00280007430862522	-0.0699794972845803	0.0291528067364745	-0.0144467415426709	0.108193266100925	-0.0377511151433063	0.0676018099727496	0.0723850994571883	-0.0308548367916508	0.00816690672831977	6.89552581700781e-17	Pre Graft EOM	EOM
Pre-graft_3_EOM_500cells_Exp2	-0.0766126742839664	0.344348578506994	-0.0643302941905194	-0.273604289239314	0.135410841322734	-0.138723413809169	0.320628512958524	0.0139449571062544	0.0381822881342054	-0.0220306347981098	-0.255400031021279	-0.168150811383907	0.155339633957248	0.102046731554409	-0.0808665758754041	0.0232434785044165	0.12873399448622	-0.184261756861687	0.0191904143236505	0.0886840683774113	0.0248315050819218	-0.0686609187392302	-0.170826255665725	0.00349609173560575	-0.0355854823521174	0.0653001590251495	0.0230618199245139	-0.0470675693671569	0.0198440647852267	0.0949252783353346	0.0386818624089512	0.0665286121052863	-0.0213746863256595	-0.000755623146914613	0.0384647595581683	0.0396605496257285	-0.0435945353936547	-0.0085552893753086	-1.56125112837913e-16	Pre Graft EOM	EOM
Pre-graft_2_EOM_500cells_Exp2	-0.571468385366359	0.297346330428185	-0.0631083691287539	0.345406602604191	0.00195064311069879	-0.0995950192365119	-0.0478929938769364	0.020966861145652	-0.179095330561097	-0.134713324772432	-0.294877959839844	-0.0271412954909576	0.0235146368043786	-0.0701920847405159	-0.205530830001748	0.13970812280597	0.0848608572876946	0.0319458375824791	0.171619601582336	0.0681444012345183	-0.00774856283066139	0.0568921528298082	0.0641358489088196	-0.0254855478647186	0.201180714171014	0.0380536062	0.0768020616557414	0.0668993524565914	0.00614492008276663	-0.0466960023580869	-0.0491400818311083	0.00325626762284745	-0.0015202170861426	0.0178623895898287	-0.0275353452589745	-0.0159508579890386	0.0270312901009717	-0.0111089981709315	-1.71737624121704e-16	Pre Graft EOM	EOM
Pre-graft_6_TA_500cells_Exp2	0.377322975295408	-0.0642004919811225	0.22952980563222	0.0940945398273997	0.256838009588899	-0.102686609635539	0.173255988676305	-0.099688070769926	-0.0579939019087779	0.211589277889649	-0.0956437866551877	0.10938294307754	-0.113907849374438	0.0746267370655535	0.190097170194479	0.129761351583236	-0.00857587252062742	-0.0216812672721312	-0.0397517288207623	-0.111918072610057	0.0249083552322067	-0.154699183628187	0.0205784446141403	0.0513852202363562	0.103062119325259	-0.0793871221254963	0.182287632595744	-0.119583728742985	-0.0416609855020472	0.0202795999975776	0.0260702549850917	0.0463364527319246	0.0174046417775748	-0.00132121160733338	-0.0113306249729527	-0.0390732330231299	0.0363891460471019	-0.0064554296639891	7.63278329429795e-17	Pre Graft TA	TA
Pre-graft_3_TA_500cells_Exp1	0.110674146201856	-0.176956314093938	-0.0844866225075982	0.137919075008341	-0.0412869081812431	0.213606866103069	-0.124605016155766	-0.160230917050377	0.131741759661528	-0.144756687862412	-0.130182502989327	0.0625988211081381	-0.0272664233857954	-0.117827886148975	0.196312015071747	0.198726676657492	0.288155242114905	-0.113095949569653	-0.0475478499112558	-0.0735463889018093	-0.076976626783707	-0.068064777179761	0.0308788134442052	0.011125510348801	-0.112813555069646	0.153795897240563	-0.0106803183450653	0.011147068357415	-0.0221295818439527	-0.0643411352210628	-0.0285873462480105	-0.07694876689773	-0.0469909476889444	-3.43423419699798e-05	0.0144756198902742	-0.0213277983749667	-0.0163589047201212	-0.0072394767561615	3.20923843055709e-17	Pre Graft TA	TA
Pre-graft_3_TA_500cells_Exp2	-0.110505203893065	-0.00726407556032824	-0.186907498489966	-0.348059272244906	-0.0227207663197763	0.198913018700968	-0.148036905767501	-0.386363684772054	0.086324421248893	-0.161420030961928	-0.0156908448360332	-0.117338110777284	-0.0763234555548322	-0.139478565862371	0.0500273130961307	-0.115722806937057	-0.153721781076735	0.0355962978809916	0.0626913040333124	0.0299154363071432	0.102945754613684	0.0386775233598221	-0.028041384863088	0.217654668220098	0.0140654876871077	0.0940517469001286	0.0891877613828288	0.00907322163873528	-0.0389429807970409	-0.00946816507321112	0.0644705827966356	0.0315505353028932	0.0250121338612448	0.00683192812025361	-0.0660050094686035	0.00536060109863909	-0.0105675920160252	-0.00884921154776129	1.01047642475649e-16	Pre Graft TA	TA
Pre-graft_4_EOM_500cells_Exp2	-0.44520682736302	-0.423088255820041	0.045955638363646	-0.141753775863036	-0.0672283011875389	0.0242813518788503	0.0500361824153942	-0.101442204467129	-0.0414803245324919	0.116867714954326	0.00761446183855196	0.109012799915241	-0.11897278650665	0.131176104509466	-0.0856758133942191	-0.102164563274958	-0.202364998007264	-0.131414113483172	-0.0040601342449869	0.0832419834482175	0.0171616696514418	-0.00922511285050437	0.0257289240718075	0.00442938158749384	0.0261354077808262	0.0419625417344743	-0.0290656767285096	-0.0948967436382388	-0.0167442663268478	0.0107735016023002	-0.142148498158561	-0.0773541267581633	-0.0733270070868004	0.0400335010601963	0.0398554019979998	-0.00409813863553092	0.00586326240930583	-0.0326230762176708	-4.5102810375397e-17	Pre Graft EOM	EOM
Pre-graft_1_EOM_500cells_Exp2	-0.425943896148275	0.0797467820169195	-0.222134525225163	-0.100777571737969	-0.248035998378688	-0.0435560011186626	-0.141990300966307	-0.00949263828422851	-0.297537298640084	-0.0834667275105324	0.0861016698865211	-0.00535107228688871	-0.0962806501902173	0.297067591886861	-0.0795570722610787	0.0236628676712661	-0.00218254369741538	-0.015085134108655	-0.124028160049121	-0.0383841164011456	0.0847911288019845	-0.241229512913555	-0.0737039577397222	0.0234661437027196	0.0315217951481569	0.0343990966612918	-0.106196998602214	0.0394372495937875	-0.013864731902355	-0.0783520106505974	0.068074254979059	0.017201208839386	-0.00202584014448739	-0.0418596527785122	0.00269867013212883	-0.0346273670192944	0.0219847469980591	0.0145488995610997	4.68375338513738e-17	Pre Graft EOM	EOM
Pre-graft_3_EOM_500cells_Exp1	-0.553996643559202	-0.0566162716598821	0.237107603114106	0.112141290476318	-0.00291593314477795	-0.138734219885029	-0.186986504554349	0.0669955713094786	-0.0762580994360165	0.0602196128534838	0.0383877562751941	0.29302684143427	0.140166338458683	-0.0616732919187802	0.0522233515805819	-0.177312409443336	0.120642861464926	-0.131773646474665	0.0856216646688519	0.0466206630788374	-0.0360349437299016	0.0120739852999052	-0.00244194372995743	0.0821220451572107	-0.127785382570138	-0.0103099539412054	0.0111834916175762	-0.0280480651779952	-0.0623765030415897	-0.0224589901005699	0.000890252265153314	0.099341281803653	-0.0200615104283832	0.0244472558674558	-0.0152712679110154	0.0529028961569725	0.0599661749842319	0.0224268349044871	1.00830802041152e-16	Pre Graft EOM	EOM
Pre-graft_1_TA_500cells_Exp2	0.469565854048149	0.221939601416834	-0.260721404740432	-0.078419469562987	0.0707196091383042	-0.200889636254199	-0.0992361048622426	0.0949999501201614	0.10711873863898	-0.278270207707944	-0.085918204319464	0.203963759068585	-0.0713837359702054	0.0667902658709569	-0.0992577482021889	-0.0256054092222475	-0.13418068232971	0.0856364366426476	0.179002427650567	0.0274477954397476	-0.0717209807960346	-0.0530761468055331	-0.0345514780336333	-0.0984991737871646	-0.102969926579006	-0.0559819351430373	0.0732280788413509	-0.05251979173828	-0.158545794558398	-0.0327894739636713	0.030692665513739	-0.0913016514878753	-0.0169828539338843	-0.00294773043813098	0.00850208018962113	-0.00227162491622557	-0.0214543972294696	0.0101600799016058	-4.7271214720368e-17	Pre Graft TA	TA
Pre-graft_4_TA_500cells_Exp2	-0.0970328623295378	-0.482591758750556	-0.0249999454283451	-0.0557796739036108	0.0775928916359723	0.0216468306211208	-0.130830653681304	-0.0570570909623773	0.0897671389195795	-0.0786341932834554	-0.046094324142697	-0.0864864231210908	-0.0325578192339811	0.0585450401886397	-0.0550371231979173	-0.0831689726870576	0.0851239252933696	0.0448715071713718	-0.147200432893861	-0.020068889165039	-0.260340158904756	-0.07316057832881	-0.105755350306186	-0.027261347647027	0.0797503533679862	-0.0651452253716926	0.0300841572812117	0.134529789994055	-0.0815384567336284	0.118390308941503	-0.0584970727727328	-0.01170921070926	0.0488831766170141	-0.00991969926893998	-0.0333451910075388	0.0354512293026909	0.00856956355988936	-0.00185261024880817	1.14491749414469e-16	Pre Graft TA	TA
Pre-graft_2_TA_500cells_Exp2	0.134117228801759	0.0705671106323843	-0.0168704571271201	0.132535673165352	-0.0319000662819783	0.0543423913552521	-0.0684536470042768	0.0096000389737145	-0.138344351172747	0.352068091546201	-0.326362462053616	-0.149872948172506	-0.00488352118213097	-0.183517217285416	0.0015403001761038	0.0192869740582864	-0.10509009616139	0.070556466732338	-0.263930678202442	0.211153286558793	-0.013162395289159	0.0929393686838888	-0.0460993808573831	-0.0345357783491855	-0.0354799927826905	0.0118871765007613	-0.0372093834731977	-0.0374324356940028	-0.0939989484600149	-0.0131703381601776	0.0337040576792499	-0.0181320386714053	-0.0398422009878875	0.00131648038887709	-0.00964860845164747	-0.0229965846141301	0.00666340031794596	0.0220207774087047	-1.96457433654373e-16	Pre Graft TA	TA
Pre-graft_6_EOM_500cells_Exp2	-0.630369334190094	0.0890233538861787	-0.12365612624417	0.152503592139464	0.168273991886897	-0.0446467706895475	0.0162690433297384	0.180187417401451	0.104537017269147	0.00832119028266347	0.205003527588289	-0.0105017479382699	0.200985979856785	-0.15471690688585	-0.115200175024195	0.0948967516223625	0.0189468442653467	-0.066825689740043	-0.120694666842988	-0.114292416720179	0.0117598170477824	0.0424821784312258	-0.0414105832819689	0.127350831586248	0.0225659185694217	-0.097331974917265	-0.0627737602738218	-0.108588511671879	-0.0707558652163181	-0.0214607461602213	0.0478883826130627	-0.101123533283372	0.0820656315721058	0.0257543806216989	0.00504597137562042	-0.00896367016499874	-0.0243134387087888	-0.0139741075285907	1.30104260698261e-16	Pre Graft EOM	EOM
Corrected__Graft_3_TA_D21_1_24cells_Exp1	0.330372027702422	-0.0103580997123494	-0.0514836819916265	-0.275371962526103	0.156161902433738	0.180572135425263	-0.0888145968246803	0.323420336589437	-0.324455517973128	-0.251666295637801	-0.0322457877816007	0.0113670786117117	-0.105596255377739	-0.148665349847325	0.0773537444027256	-0.173052198787698	0.0166805976942718	-0.129320375058602	-0.0472742763623831	-0.152181689418281	-0.0299864681005264	0.143992550676459	0.0437971870604766	-0.0175282434003888	0.150039301645645	0.00952450217680415	-0.0164187507028346	-0.0128615266029416	-0.0289452042597396	0.00774469729730671	0.0334912763046642	0.0411165883107059	-0.0320383579287556	-0.023427601887741	0.06879308354047	-0.00836577592921568	-0.00376554311117479	0.00177746038444987	6.67868538251071e-17	Corrected Post Graft TA	TA
Corrected__Graft_1_EOM_D21_2_100cells_Exp1	0.513704838086309	0.0781671649351392	-0.115392835116019	0.1559942653234	-0.186842461028956	-0.194553798983682	0.208235569281272	-0.0604409035419533	-0.014830392776042	-0.0402249261164338	0.135262423394616	-0.145723439771713	0.0771031473605633	-0.048457139561076	0.0600613534358619	-0.0422819259130043	0.0580887850125813	0.0616247878034387	0.032528191753539	-0.0525554974292802	0.184636792335112	-0.00639616449480898	0.0714074600699679	-0.0448615892496823	0.0101073013760576	0.100680427886653	-0.121208664133966	-0.00693274343666335	-0.173845634581764	0.0623535067662874	-0.116974121977915	0.0499607532802261	0.0557790836653048	0.00784055131769035	-0.00123979890924316	0.00345757407519345	0.0251292328654096	-0.00264984120791429	1.17310675062932e-16	Corrected Post Graft EOM	EOM
Corrected__Graft_3_EOM_D21_1_100cells_Exp1	0.221348854708731	-0.0274536211836572	0.102153780047616	0.296946148940329	-0.385477890760079	-0.119427161645609	-0.0480951227952096	0.179612377881017	0.234754142310288	0.0355014256358506	0.113335110518704	-0.207740673841678	-0.140659373730513	-0.0122406619739745	-0.0655910322841328	0.118981578406904	-0.136119254730844	-0.111625361901124	-0.00259083681208632	-0.0850560555176357	-0.0908751441174626	0.0221426566160531	0.0411705954577539	-0.0099420473237345	0.0196799755916397	0.0210684588181593	-0.00509619743782676	-0.0419910678366437	-0.00532268859784778	-0.0308078003986891	0.0684988768585318	0.0532441607433579	-0.0660128769411053	-0.0705709953869692	-0.0407388940090467	0.0772725842300385	0.00822220334962643	-0.0182865429685375	2.34187669256869e-17	Corrected Post Graft EOM	EOM
Corrected__Graft_5_EOM_D21_1_105cells_Exp1	0.328134643729837	-0.274601666441293	-0.151236748472372	0.323922000333559	0.0185296225431518	-0.125007903883956	-0.0639555024089397	0.151717741002975	-0.149419512469371	0.0479088609527649	0.0223719560107302	-0.0899012548060134	0.0684948169794272	0.222804375979199	-0.0460176935869342	0.035056776090053	-0.0538441923712879	-0.00241845424554504	0.0296410796136792	-0.122410877473704	0.0428344328276016	0.118654877876928	-0.0445482833823854	0.159993334654276	-0.0289498053879735	0.103579175626263	0.0968855165155381	0.0024946981210916	0.0835907257309115	0.066695381369447	-0.0509013546919762	-0.0794557001327331	-0.0130508649830539	0.0133864863424123	-0.00431952163038663	0.00547315651930479	-0.0166408188252351	0.0389518203304606	1.52655665885959e-16	Corrected Post Graft EOM	EOM
Corrected__Graft_2_TA_D21_A_67cells_Exp2	-0.119208611155145	0.156061199051893	-0.355884718509597	-0.041030181328554	0.291688763522578	-0.130519365575057	-0.180396074404151	-0.292648974537013	0.111482919859558	0.169885114126346	0.211613547272678	-0.218167383797344	-0.299687100368931	-0.0955448594255776	-0.00994182018588825	0.0016885433064977	0.14021827363759	-0.0642512982002796	0.0519121601948681	0.0338854738469786	0.0892375322456166	-0.0122735074237822	0.0726868172473876	-0.0638592558384037	0.0333383820453977	-0.110851475789852	-0.00192218885928847	-0.00247862434444043	0.0508253009148495	0.01932664605835	0.00204435935958535	-0.046382028385543	-0.0307938325484629	0.0202425089642113	0.0426647611647385	0.0440342243293473	0.0186300492236472	0.0223347086990492	1.00613961606655e-16	Corrected Post Graft TA	TA
Corrected__Graft_1_TA_D21_2_43cells_Exp1	0.337063643878644	-0.170688222963727	0.24259640424577	-0.154876378317677	0.169597154962769	0.128811762164206	0.100165662490098	0.260484280403318	0.0838702941472094	-0.150470379396381	-0.108242145852195	0.0691046184747908	-0.278112057053759	-0.106010156724932	-0.174800700618448	0.115773669537409	0.0317600844165343	-0.00147930396636672	-0.0317368538990391	0.0505637782785095	0.121183632149217	-0.0618297598594606	-0.0256812837138118	0.0877234380429437	-0.0442577953129489	-0.0920586925492191	-0.0795572649273394	-0.00137859392336134	0.0488525846220613	-0.0645789306842915	-0.119574374391401	0.0662231126547628	0.0196067502271818	0.0140646796335287	-0.0499380648508914	0.01411547289375	-0.0309465111054143	0.0148430833807048	-1.97595845935483e-17	Corrected Post Graft TA	TA
Corrected__Graft_4_EOM_D21_A_9cells_Exp2	0.291681266997387	0.0110315688153044	-0.339919188303949	-0.200635668296408	-0.237735697175347	-0.201410816889871	0.0278751685593276	0.276658885257009	0.0833819397467724	0.0369678750949331	0.0302342915446185	0.0432766205572721	0.014708891415412	-0.23606330850662	0.00591999005692252	0.0182082250978593	-0.0447764143045851	0.121285964620948	-0.0480200179003645	0.0668023385361051	-0.044720206582155	-0.0817096848066836	-0.0567824492330662	0.075913458445084	-0.060003171878569	0.032838662575374	0.0721830276934358	0.0507984444740043	0.123487343569572	-0.0114820576728576	-0.0195056572020358	-0.00231006031755803	0.037627503148253	0.0143160987627399	0.0731363700316623	-0.00454419267479382	0.0732368118427055	-0.0179147544796631	1.51246203061728e-17	Corrected Post Graft EOM	EOM
Corrected__Graft_2_EOM_D21_A_35cells_Exp2	0.25831145285679	0.352265532973607	0.340312410266722	0.10200003867752	-0.276198701795372	-0.411794783809966	-0.160060002911588	-0.123216523720933	-0.0608849385981682	-0.0270762559112038	0.102475371120428	0.20260776081766	-0.121120721946021	0.00303957939673381	0.0449892696132574	-0.133118338610056	0.0629859775829791	-0.012432832488814	-0.194164253587439	0.0382838941462809	0.0240499250460699	0.0317479337425826	0.00111128877551854	-0.0438338333344187	0.0523282597128441	0.0378248379308546	0.0560720564368875	0.0367274963851319	0.0573235863268287	-0.0246394780258167	0.0106767363115769	-0.0176007187777928	0.0375463449711707	0.0671643965333169	-0.00793762817773467	0.0147703175335314	-0.0729871438598174	-0.0104323194405446	6.33174068731535e-17	Corrected Post Graft EOM	EOM
Corrected__Graft_6_EOM_D21_A_33cells_Exp2	0.331644063208395	-0.21099801963912	-0.139775569731786	-0.0783704806589707	-0.19091069013023	0.165321019792105	0.108278391597007	-0.00253108628906358	0.0108522796392497	0.0328157598692012	0.0113452418281206	0.00391854293391295	0.265020648085059	0.162062741248478	0.100504704483156	0.0106296803780209	0.122252218051369	0.14106566642741	-0.00877809536963187	0.00595243270398515	0.128894240369241	0.0698957382748838	-0.0676686515914988	0.0257343177840149	0.0725934908496197	-0.17120227349647	0.0238609351827796	0.0685259704387434	-0.0304310663884159	-0.100525817136494	0.0166933095441932	-0.00679754932371087	-0.0906653605936457	0.051424936245912	0.00436502324100622	0.0461286472521261	-0.00410668204480542	-0.0131543315992248	1.14491749414469e-16	Corrected Post Graft EOM	EOM
Corrected__Graft_5_EOM_D21_A_60cells_Exp2	0.190226787198555	-0.348964690641453	0.0497592011912939	0.0988264963649707	-0.267906394147003	0.0307256688098062	-0.0865230018293016	-0.0342543684080384	0.134164148473564	0.0605800666202029	-0.212273052057274	0.0784523965636988	0.115145353911646	-0.121409175685347	0.0270623744903894	0.00266396479706244	-0.104511096248052	-0.0389600893728666	0.174845354055444	-0.018231414883807	-0.0196149138276264	-0.148942384743346	0.0759421114745225	-2.03082800987082e-05	0.106554878199146	-0.0314112549174958	-0.156009396034058	0.00619749851092907	0.0555964358260054	0.0831449252319455	0.101343703659964	0.00274262121841663	0.0103030779588299	0.0819842051299912	0.0179590146602368	-0.0146249094930126	-0.0255749618291127	0.0163785787704834	1.00613961606655e-16	Corrected Post Graft EOM	EOM
Corrected__Graft_5_TA_D21_1_36cells_Exp1	0.0881975480873229	0.309642243327847	-0.460116859345871	0.382490508144489	0.177820712662491	0.276215075999087	0.10047437786481	-0.0184223236246265	-0.0381915103047479	0.0669555635612565	-0.222632560527552	0.109894425770616	-0.024814157654054	0.0711083977234892	-0.0257428684282393	-0.261974889771041	-0.00327710979345829	0.0602556332307656	-0.0675106203686632	-0.145453522534447	-0.00958882755507896	-0.039047912907695	0.0642803433343759	-0.0562253939047103	-0.0920095606479306	-0.0183140412415089	-0.0530824946333695	-0.0448080077172751	0.106896214568003	0.0109626722397407	0.000399629194010834	0.00766932100518446	0.013574676972941	0.00733475501234539	-0.0569928224069842	0.0247214426556192	0.00937947088480206	-0.0197013217495981	-1.12757025938492e-16	Corrected Post Graft TA	TA
Corrected__Graft_3_EOM_D21_A_16cells_Exp2	0.487332418499207	-0.234609929516134	0.0597085939646881	0.0360819907776295	-0.0567040229406665	0.000447175372249138	0.00247513857020523	0.0354694236494091	0.127593036647338	0.179863114591923	-0.00729851022927953	0.0939572784173346	-0.00974117606922581	0.0853523789758521	-0.0735946420880126	-0.163529677598821	0.189758576062246	-0.135425928414542	0.111889834613194	0.182521995486856	0.0729471684223999	0.0873663484074615	-0.00596005933522808	0.0296248898810521	0.032286641074464	-0.0255472026372226	-0.0285726924462194	0.0190275691109144	0.0230749408909067	-0.00523392676985886	0.0530733157786898	-0.0764144077782218	0.0547584932329843	-0.118507910511316	-0.0196304143426613	-0.0508825973479802	0.011847306143996	-0.0115243589658215	-5.85469173142172e-17	Corrected Post Graft EOM	EOM
Corrected__Graft_4_TA_D21_1_28cells_Exp1	-0.287980743171459	0.529035109837045	-0.0538510117215553	-0.324370299487629	-0.284101080591275	0.0987893680096003	-0.397079780746078	0.12068669545844	0.0994835484223668	0.0485647075389522	-0.0921489067717553	0.0499504490195809	0.110871359238573	0.112456879998809	0.222199616888212	0.12408896563974	-0.0279488260926231	0.021390185526239	0.00585899424573096	0.0113973276871564	0.0111299200912199	0.036724467591833	0.0843209963399407	0.0182879562547518	0.00501653403193311	-0.101102724231765	-0.0109460119544226	-0.0452813599482658	0.0313954651490484	0.0961268391772894	-0.111089992083261	0.005568595327229	0.0092622903499244	-0.0623390709946529	-0.0154203377376605	-0.00833727410225861	-0.0170646520064706	0.00187442758647326	-8.15320033709099e-17	Corrected Post Graft TA	TA
Corrected__Graft_1_EOM_D21_A_46cells_Exp2	0.0534984810531917	0.190491385680168	-0.249128722792272	0.121832327041596	-0.288520096862537	0.245767624907417	0.366825697717373	-0.152328124599333	-0.142276885403856	0.0933017023042545	0.167835265688847	-0.00620946848810786	-0.0495614232437572	0.033524957824863	0.0042619445376955	0.0533532393046732	-0.0919167603376362	-0.208365997214333	0.0489049803064924	0.0498728293132921	-0.181035963672802	0.0587536608135174	0.0594685137818075	0.0261615447249206	-0.0706407205323775	-0.0968733294771855	0.0529507560509547	0.0956069893343482	-0.0263719686007861	-0.0409919785275582	-0.0319586799890137	0.0662913546572749	0.0496438591403908	0.0216100425852128	0.0239925178389705	-0.0347074228996644	-0.0286807106692563	0.0108439995565138	9.00972005335454e-17	Corrected Post Graft EOM	EOM
Corrected__Graft_6_TA_D21_A_16cells_Exp2	0.0138815179206146	0.407285819401383	0.478591372244909	-0.21407786365413	-0.0778385693834965	0.0801569367165837	0.10724908929519	-0.162354618750158	-0.0533732718217382	0.350199597329298	0.000497871905008829	-0.0271814469346617	-0.0153964313112085	-0.116811552016555	-0.130826131273225	-0.0906060966771735	0.0382688444251598	0.166663161324386	0.141132291457399	-0.227887290372451	-0.103796039286392	-0.0344438833925918	-0.0971492727339507	0.0615034609772124	0.000247410253839998	0.022643100549237	-0.0455455894476213	0.0335441024089792	-0.00909216358814445	-0.0368549678391613	-0.0390271988602847	-0.0546716386253213	-0.0297650176713126	-0.0393650223422684	0.026406948290072	-0.000486237596188244	-0.00891562562962355	0.00502525645821862	-1.74339709335669e-16	Corrected Post Graft TA	TA
Corrected__Graft_5_TA_D21_A_67cells_Exp2	0.0634998288227113	0.182024618323196	0.541687895034907	0.331226711857889	0.052250416394653	0.0533385850650378	-0.0933679746986252	-0.110257725651995	0.0701929773221084	-0.400714828370956	-0.0615167075721178	-0.366060265806619	0.0387952602476268	0.0887241160130371	0.0959385704487438	-0.103232120690551	-0.084908232925751	-0.0303308105121995	0.00509300608079051	0.029466755162761	0.00607291580732412	0.00820849815671557	-0.0742217410395824	0.0054233591842348	-0.0858857714425516	-0.10120999658377	-0.0265144581444928	-0.0046598768204154	0.0510201494022533	-0.0169592825746716	-0.00975333233499923	-0.0271890552555483	0.00993207323777546	0.0204496687429588	0.040201265137505	-0.0384142542753976	0.044241745039092	-0.00460913896154675	2.60208521396521e-17	Corrected Post Graft TA	TA
Corrected__Graft_3_TA_D21_A_16cells_Exp2	0.110086184216464	-0.00595758534470393	-0.036995920283017	-0.350277420126698	0.115578974468919	-0.295447261284336	0.32798132484605	-0.188074314665172	-0.0221615908162055	-0.198920492602765	0.0635554778913224	0.0151484020673817	0.079067047584884	0.0828116279545673	0.0794698660196831	0.045746037693255	0.0307992330877613	0.0887681695361602	-0.0351145752473942	0.068154520679107	-0.225828086776312	0.100103563862299	0.0913961050502603	0.0321968871669731	0.0614725900393216	0.0258737420253055	-0.127814847331393	-0.106340437858826	0.0804289773956148	-0.0449195996942848	0.00875301920076162	-0.0219406144537392	-0.014337671622076	-0.000470050573404076	-0.0524668936723817	-0.00153313795034112	0.0279126959177125	0.0141293274621353	-2.53269627492614e-16	Corrected Post Graft TA	TA
Corrected__Graft_4_TA_D21_A_66cells_Exp2	0.136257874151151	0.245216430988989	-0.0234316308063739	0.358862752842672	0.424073610795425	0.227447509124885	-0.121144985005765	-0.000501605252461235	0.196917369021294	0.046932833170659	0.266219057978447	0.231408927896065	-0.0375731880457754	0.104261323859122	0.076533071944862	0.0962764789715737	-0.0868072564984376	0.11023830493533	0.0328891833644217	0.132890563386929	-0.0540887014607927	0.0400494780704302	-0.15684986201292	0.0280787477820792	0.0974492725805634	0.101201721583666	-0.0909426861644512	0.0256595331657043	-6.81469716361759e-05	0.0172104681816302	0.00224784720930729	0.0804650612283758	-0.0142970404594729	-0.00348049611939663	0.0401898572364027	-0.001418232998224	-0.00649981625473122	-0.00477495330033027	1.11022302462516e-16	Corrected Post Graft TA	TA
Corrected__Graft_1_TA_D21_A_26cells_Exp2	0.0616109055916405	-0.270276804901724	0.0727750687647889	-0.0575946074611421	-0.124107386719108	0.0976871229417821	-0.154303989372615	-0.0757852059231137	-0.487153895315462	-0.00625317930908187	0.161314333449042	-0.00824989379189807	-0.107257819067344	-0.0377623709206762	-0.0635752071525236	0.183142581477491	0.097584148259449	0.122109499291099	0.11667681287991	0.0166680251648802	-0.0092972062636912	0.0899909857332492	-0.0974549140334341	-0.0904276501481619	-0.131137130219973	-0.0329977678571728	-0.020067662798545	-0.0842182429696815	0.0317472060352833	0.0955039495123185	0.0589970871007166	0.0268737254902409	0.0181523989617969	0.0249577693523812	-0.0233519910643167	-0.00561528773879029	-0.000337481057613022	-0.0234349380477409	-3.46944695195361e-17	Corrected Post Graft TA	TA

## Sheet: Fig 4C
Enhancer	Post graft TA DNA methylation level	Post graft EOM DNA methylation level	Pre graft TA DNA methylation level	Pre graft EOM DNA methylation level	DNA methylation difference between post and pre graft TA	Corrected post graft EOM DNA methylation level	Gene	Location	DNA methylation difference between corrected post and pre graft EOM
chr1:120603751-120605850	13.9205058717254	32.5250836120401	67.3404175247898	70.5435221539873	-53.4199116530644	85.9449952651045	En1 ENSMUSG00000058665	TA	15.4014731111173
chr1:120655051-120655800	38.3503401360544	38.8392857142857	24.0221088435374	1.23456790123457	14.328231292517	24.5110544217687	En1 ENSMUSG00000058665	TA	23.2764865205341
chr1:14768401-14770350	37.9166666666667	47.7777777777778	22.3333333333333	18.3333333333333	15.5833333333333	32.1944444444444	Gm9947 ENSMUSG00000054493	TA	13.8611111111111
chr1:14772451-14777250	21.8005952380952	45	14.9107142857143	14.8809523809524	6.88988095238095	38.1101190476191	Gm9947 ENSMUSG00000054493	TA	23.2291666666667
chr1:14793601-14796300	75.1190476190476	44.4444444444444	18.5185185185185	25.5555555555556	56.6005291005291	-12.1560846560847	Gm9947 ENSMUSG00000054493	TA	-37.7116402116402
chr1:156778651-156780450	77.1212121212121	91.6666666666667	53.9594356261023	48.5591153643892	23.1617764951098	68.5048901715568	Ralgps2 ENSMUSG00000026594	EOM	19.9457748071676
chr1:156781201-156783450	33.1807081807082	15.952380952381	12.9467520703934	9.47516025641026	20.2339561103148	-4.28157515793385	Ralgps2 ENSMUSG00000026594	EOM	-13.7567354143441
chr1:186407551-186410700	49.3374218374218	41.4180672268908	16.4366515837104	33.998001998002	32.9007702537114	8.51729697317933	Tgfb2 ENSMUSG00000039239	TA	-25.4807050248227
chr1:186412951-186414900	54.8567503924647	45.0052246603971	11.3638758643554	28.8428401663696	43.4928745281093	1.51235013228781	Tgfb2 ENSMUSG00000039239	TA	-27.3304900340818
chr1:186481201-186483900	54.2857142857143	53.6224489795918	43.8251563251563	64.1056166056166	10.460557960558	43.1618910190339	Tgfb2 ENSMUSG00000039239	TA	-20.9437255865827
chr1:186587101-186588300	21.8571428571429	40	0	6.25	21.8571428571429	18.1428571428571	Tgfb2 ENSMUSG00000039239	TA	11.8928571428571
chr1:186627151-186628200	63.6666666666667	58.3333333333333	29.2517006802721	13.265306122449	34.4149659863946	23.9183673469388	Tgfb2 ENSMUSG00000039239	TA	10.6530612244898
chr1:186694951-186696000	56.1666666666667	38.2539682539683	15.7539682539683	15.9722222222222	40.4126984126984	-2.15873015873016	Tgfb2 ENSMUSG00000039239	TA	-18.1309523809524
chr1:194976001-194977950	0	0	2.11355678976404	0	-2.11355678976404	2.11355678976404	Cd34 ENSMUSG00000016494	EOM	2.11355678976404
chr1:24516901-24518700	47.5	68.75	13.452380952381	15.1360544217687	34.0476190476191	34.7023809523809	Col19a1 ENSMUSG00000026141	TA	19.5663265306122
chr1:78181501-78183300	37.825715950716	19.5833333333333	35.952380952381	11.6071428571429	1.873334998335	17.7099983349983	Pax3 ENSMUSG00000004872	TA	6.10285547785548
chr1:78810901-78813300	38.1944444444444	54.1666666666667	31.1050986050986	38.7037037037037	7.08934583934584	47.0773208273208	Kcne4 ENSMUSG00000047330	TA	8.37361712361713
chr1:78851401-78853200	56.737012987013	57.7619047619048	23.0272108843537	26.6834006329805	33.7098021026592	24.0521026592455	Kcne4 ENSMUSG00000047330	TA	-2.63129797373495
chr1:79822351-79824450	29.1666666666667	21.4285714285714	1.11111111111111	11.5873015873016	28.0555555555556	-6.62698412698413	Serpine2 ENSMUSG00000026249	EOM	-18.2142857142857
chr1:87607201-87608850	69.4196428571429	23.1684981684982	34.475431975432	27.7263708513709	34.9442108817109	-11.7757127132127	Neu2 ENSMUSG00000079434	TA	-39.5020835645836
chr1:88741201-88741800	77.7777777777778	88.8095238095238	89.3055555555556	100	-11.5277777777778	100.337301587302	Arl4c ENSMUSG00000049866	TA	0.337301587301596
chr1:88836301-88838550	72.1611721611722	70.6666666666667	44.0476190476191	70.7142857142857	28.1135531135531	42.5531135531136	Arl4c ENSMUSG00000049866	TA	-28.1611721611721
chr1:89537551-89541000	34.0476190476191	44.5578231292517	16.4320728291317	23.8041125541126	17.6155462184874	26.9422769107643	Agap1 ENSMUSG00000055013	EOM	3.13816435665175
chr1:89542651-89544450	74.0607606679035	59.0476190476191	69.5275403608737	43.2057823129252	4.53322030702982	54.5143987405892	Agap1 ENSMUSG00000055013	EOM	11.3086164276641
chr1:89555101-89556750	62.005772005772	44.4444444444444	53.125	53.7878787878788	8.88077200577201	35.5636724386724	Agap1 ENSMUSG00000055013	EOM	-18.2242063492064
chr1:89616001-89618250	62.2222222222222	65	54.0064102564103	7.7978502978503	8.21581196581197	56.784188034188	Agap1 ENSMUSG00000055013	EOM	48.9863377363377
chr1:91355701-91358250	70.1282051282051	62	44.2142857142857	46.0833333333333	25.9139194139194	36.0860805860806	Klhl30 ENSMUSG00000026308	EOM	-9.99725274725274
chr1:91371901-91374450	81.6326530612245	83.3333333333333	47.6325757575758	32.3148148148148	34.0000773036487	49.3332560296846	Fam132b ENSMUSG00000047443	EOM	17.0184412148698
chr10:111515701-111517050	38.5347985347985	35.7936507936508	30.3729562000239	62.4433106575964	8.16184233477466	27.6318084588761	Phlda1 ENSMUSG00000020205	TA	-34.8115021987202
chr10:17632651-17634000	45.5555555555556	44.9470899470899	54.7916666666667	51.875	-9.23611111111111	54.1832010582011	Cited2 ENSMUSG00000039910	TA	2.30820105820106
chr10:20077201-20078250	100	91.6666666666667	93.7654320987654	95.8333333333333	6.23456790123457	85.4320987654321	Map3k5 ENSMUSG00000071369	TA	-10.4012345679012
chr10:76642201-76643400	47.979797979798	43.3333333333333	25.6944444444444	9.18367346938776	22.2853535353535	21.0479797979798	Col6a2 ENSMUSG00000020241	EOM	11.864306328592
chr10:77088751-77090550	75	72.2222222222222	42.8205128205128	28.125	32.1794871794872	40.042735042735	Col18a1 ENSMUSG00000001435	TA	11.917735042735
chr10:77096851-77098350	60	48.8333333333333	34.2063492063492	26.3958263958264	25.7936507936508	23.0396825396825	Col18a1 ENSMUSG00000001435	TA	-3.35614385614385
chr10:77210851-77212200	7.8030303030303	23.125	16.1755952380952	44.4837454212454	-8.37256493506493	31.4975649350649	Col18a1 ENSMUSG00000001435	TA	-12.9861804861805
chr10:86281051-86281950	48.5714285714286	49.4761904761905	35	23.25	13.5714285714286	35.9047619047619	Syn3 ENSMUSG00000059602	EOM	12.6547619047619
chr10:98941501-98945250	58.75	54.3560606060606	58.9153439153439	59.1600529100529	-0.165343915343918	54.5214045214045	Atp2b1 ENSMUSG00000019943	TA	-4.63864838864838
chr10:99061351-99063600	64.9107142857143	58.4222919937206	28.4206349206349	83.676085818943	36.4900793650794	21.9322126286412	Atp2b1 ENSMUSG00000019943	TA	-61.7438731903018
chr11:109560301-109562550	49.0476190476191	20.8333333333333	28.1904761904762	20.3968253968254	20.8571428571429	-0.0238095238095255	Arsg ENSMUSG00000020604	EOM	-20.4206349206349
chr11:18957601-18958650	19.4117647058824	15.7539682539683	21.5708502024291	51	-2.15908549654679	17.913053750515	Meis1 ENSMUSG00000020160	TA	-33.086946249485
chr11:43795651-43797150	43.8194444444444	37.0238095238095	24.0655209452202	28.2945526695527	19.7539234992242	17.2698860245853	Adra1b ENSMUSG00000050541	EOM	-11.0246666449674
chr11:43925251-43928250	35.8843537414966	62.7651515151515	23.8888888888889	43.1295787545788	11.9954648526077	50.7696866625438	Adra1b ENSMUSG00000050541	EOM	7.64010790796505
chr11:46068601-46069650	0.595238095238095	13.7566137566138	11.0884353741497	6.61764705882353	-10.4931972789116	24.2498110355253	Adam19 ENSMUSG00000011256	EOM	17.6321639767018
chr11:46072201-46074750	33.8557692307692	26.3203463203463	31.7145593869732	2.76785714285714	2.14120984379605	24.1791364765503	Adam19 ENSMUSG00000011256	EOM	21.4112793336931
chr11:53506351-53509200	15.1648351648352	46.2590187590188	18.7678987678988	29.2126392126392	-3.6030636030636	49.8620823620824	Sept8 ENSMUSG00000018398	EOM	20.6494431494431
chr11:53525401-53526750	35.2777777777778	55.1515151515152	12.2916666666667	56.9664902998236	22.9861111111111	32.165404040404	Sept8 ENSMUSG00000018398	EOM	-24.8010862594196
chr11:53527201-53529900	30.0170068027211	52.1825396825397	32.2815656565657	34.2811355311355	-2.26455885384457	54.4470985363842	Sept8 ENSMUSG00000018398	EOM	20.1659630052487
chr11:53546551-53547000	5.55555555555556	40	11.1111111111111	14.7916666666667	-5.55555555555556	45.5555555555556	Sept8 ENSMUSG00000018398	EOM	30.7638888888889
chr11:5855401-5856750	41.0909090909091	26.948051948052	12.9323308270677	17.2727272727273	28.1585782638414	-1.21052631578947	Aebp1 ENSMUSG00000020473	EOM	-18.4832535885167
chr11:82929151-82930350	31.808905380334	34.6396396396396	14.9068322981366	5.68910256410256	16.9020730821973	17.7375665574423	Unc45b ENSMUSG00000018845	TA	12.0484639933398
chr11:95263801-95265150	55.5555555555556	30.3333333333333	50	0	5.55555555555556	24.7777777777778	Tac4 ENSMUSG00000020872	EOM	24.7777777777778
chr11:98782501-98785200	5	10.8571428571429	11.500179018976	9.63032296693863	-6.50017901897601	17.3573218761189	Nr1d1 ENSMUSG00000020889	EOM	7.72699890918024
chr12:100391851-100393200	80	67.1626984126984	18.3333333333333	6.66666666666667	61.6666666666667	5.49603174603175	Ttc7b ENSMUSG00000033530	TA	-1.17063492063492
chr12:100529101-100530000	7.14285714285714	29	61.4358974358974	65.2380952380952	-54.2930402930403	83.2930402930403	Ttc7b ENSMUSG00000033530	TA	18.0549450549451
chr12:108390751-108394800	50.1767676767677	40.821559392988	42.7335700362016	73.7736568986569	7.44319764056606	33.3783617524219	Eml1 ENSMUSG00000058070	TA	-40.395295146235
chr12:108435001-108437250	52.9293592436975	43.530701754386	21.4434947768281	7.78769841269841	31.4858644668694	12.0448372875166	Eml1 ENSMUSG00000058070	TA	4.25713887481819
chr12:108453301-108454500	79.1666666666667	73.2142857142857	23.8605442176871	48.8945578231293	55.3061224489796	17.9081632653061	Eml1 ENSMUSG00000058070	TA	-30.9863945578231
chr12:108454951-108456750	72.6460113960114	64.7959183673469	19.2592592592593	35.0505050505051	53.3867521367521	11.4091662305948	Eml1 ENSMUSG00000058070	TA	-23.6413388199102
chr12:25240051-25241100	39.4444444444444	41.7836257309942	28.3356227106227	60.0889850889851	11.1088217338217	30.6748039971724	Id2 ENSMUSG00000020644	TA	-29.4141810918127
chr12:25388401-25390500	50.4761904761905	42.9166666666667	58.1916099773243	66.6666666666667	-7.71541950113379	50.6320861678005	Id2 ENSMUSG00000020644	TA	-16.0345804988662
chr12:52853251-52855500	44.7222222222222	51.4430014430014	42.3066595059076	33.4187109187109	2.4155627163146	49.0274387266868	Akap6 ENSMUSG00000061603	TA	15.6087278079759
chr12:72273601-72274350	12.3015873015873	10.515873015873	38.75	17.6587301587302	-26.4484126984127	36.9642857142857	Rtn1 ENSMUSG00000021087	EOM	19.3055555555556
chr12:73461901-73463100	36.1111111111111	50	26.1904761904762	10.7709750566893	9.92063492063492	40.0793650793651	Tmem30b ENSMUSG00000034435	TA	29.3083900226757
chr12:73732051-73734000	54.0476190476191	74.7222222222222	63.289958903994	79.9577737077737	-9.24233985637494	83.9645620785972	Prkch ENSMUSG00000021108	TA	4.00678837082346
chr12:79837801-79839150	18.75	21.25	23.4126984126984	44.5833333333333	-4.66269841269841	25.9126984126984	Zfp36l1 ENSMUSG00000021127	TA	-18.6706349206349
chr12:79843501-79844400	27.7777777777778	31.25	19.6428571428571	25	8.13492063492064	23.1150793650794	Zfp36l1 ENSMUSG00000021127	TA	-1.88492063492064
chr12:79863151-79866300	20.2939917225632	24.4677871148459	17.0311837285522	8.89575098814229	3.262807994011	21.2049791208349	Zfp36l1 ENSMUSG00000021127	TA	12.3092281326926
chr12:79879501-79882500	40.4395517676768	10.327380952381	12.701860231272	16.5270815928711	27.7376915364048	-17.4103105840238	Zfp36l1 ENSMUSG00000021127	TA	-33.9373921768949
chr12:79891051-79894050	26.6666666666667	26.2987012987013	23.08836996337	31.5145502645503	3.5782967032967	22.7204045954046	Zfp36l1 ENSMUSG00000021127	TA	-8.79414566914567
chr12:79894651-79897200	23.1547619047619	29.2403628117914	27.2486772486773	15.7329244829245	-4.09391534391535	33.3342781557067	Zfp36l1 ENSMUSG00000021127	TA	17.6013536727822
chr12:79904101-79908000	10.5555555555556	36.9246031746032	42.5408163265306	39.5850468975469	-31.9852607709751	68.9098639455782	Zfp36l1 ENSMUSG00000021127	TA	29.3248170480313
chr12:79947751-79952100	59.1269841269841	77.0323919340463	69.2749806475297	43.4575009136413	-10.1479965205455	87.1803884545919	Zfp36l1 ENSMUSG00000021127	TA	43.7228875409506
chr12:79969051-79971900	41.2698412698413	36.5972222222222	31.5625	15.5074665831245	9.70734126984127	26.8898809523809	Zfp36l1 ENSMUSG00000021127	TA	11.3824143692565
chr12:80129701-80133450	19.9528639792331	23.978852134074	9.90513653597127	11.3611763363213	10.0477274432619	13.9311246908121	Zfp36l1 ENSMUSG00000021127	TA	2.56994835449077
chr12:85191901-85195950	32.3952778300604	37.9357484620643	23.2936106291369	26.0147300068353	9.10166720092349	28.8340812611408	Pgf ENSMUSG00000004791	EOM	2.81935125430549
chr12:85485301-85486800	16.6316223459081	7.833471282276	7.46641289744738	11.8916797488226	9.16520944846068	-1.33173816618468	Fos ENSMUSG00000021250	TA	-13.2234179150073
chr12:85532101-85534500	47.7955840455841	25.4166666666667	25.323688657022	38.8690476190476	22.4718953885621	2.94477127810461	Fos ENSMUSG00000021250	TA	-35.924276340943
chr13:110537701-110538750	38.3333333333333	28.2828282828283	19.6924603174603	56.25	18.640873015873	9.64195526695526	Plk2 ENSMUSG00000021701	TA	-46.6080447330447
chr13:110542051-110543700	62.5	86.9444444444444	30.0340136054422	65.5555555555556	32.4659863945578	54.4784580498866	Plk2 ENSMUSG00000021701	TA	-11.0770975056689
chr13:30190951-30192450	75	62.5	6.25	18.3333333333333	68.75	-6.25	Mboat1 ENSMUSG00000038732	TA	-24.5833333333333
chr13:30197701-30198600	51.1904761904762	82.9523809523809	48.9795918367347	68.7301587301587	2.2108843537415	80.7414965986395	Mboat1 ENSMUSG00000038732	TA	12.0113378684807
chr13:30235051-30236250	62.3333333333333	33.6904761904762	5.35714285714286	15.2777777777778	56.9761904761905	-23.2857142857143	Mboat1 ENSMUSG00000038732	TA	-38.5634920634921
chr13:40886701-40887600	0	1.11111111111111	0	4.16666666666667	0	1.11111111111111	Gcnt2 ENSMUSG00000021360	TA	-3.05555555555556
chr13:43588951-43589550	27.0833333333333	48.3035714285714	20	0	7.08333333333333	41.2202380952381	Rnf182 ENSMUSG00000044164	EOM	41.2202380952381
chr13:46522501-46524750	39.5138888888889	58.0059523809524	21.3383838383838	22.4426807760141	18.1755050505051	39.8304473304473	Cap2 ENSMUSG00000021373	TA	17.3877665544332
chr13:46533151-46535250	47.2222222222222	46.6666666666667	6.62393162393162	5.55555555555556	40.5982905982906	6.06837606837607	Cap2 ENSMUSG00000021373	TA	0.512820512820513
chr13:46619851-46620600	46.9894688644689	10	20.6060606060606	9.5264772575697	26.3834082584083	-16.3834082584083	Cap2 ENSMUSG00000021373	TA	-25.909885515978
chr13:46626001-46627500	52.1904761904762	86.5454545454545	50.625	61.712962962963	1.56547619047619	84.9799783549784	Cap2 ENSMUSG00000021373	TA	23.2670153920154
chr13:46630801-46631550	60.8333333333333	71.2962962962963	49.5238095238095	75.8333333333333	11.3095238095238	59.9867724867725	Cap2 ENSMUSG00000021373	TA	-15.8465608465608
chr13:52024201-52025850	23.3333333333333	19.4444444444444	7.49269005847953	4.51388888888889	15.8406432748538	3.60380116959065	Gadd45g ENSMUSG00000021453	TA	-0.910087719298243
chr13:55509601-55512600	21.875	12.0634920634921	33.5192307692308	15.2819145286727	-11.6442307692308	23.7077228327228	Pdlim7 ENSMUSG00000021493	EOM	8.4258083040501
chr13:56588251-56589900	70.4081632653061	67.6190476190476	65.0641025641026	32.4404761904762	5.34406070120356	62.2749869178441	Tgfbi ENSMUSG00000035493	EOM	29.8345107273679
chr13:56646901-56649150	67.9861111111111	40.4761904761905	35.4816017316017	36.8787878787879	32.5045093795094	7.9716810966811	Tgfbi ENSMUSG00000035493	EOM	-28.9071067821068
chr13:81740551-81742500	49.2857142857143	53.8561076604555	26.0964912280702	13.3569353667393	23.1892230576441	30.6668846028114	Mblac2 ENSMUSG00000051098	TA	17.3099492360721
chr13:81756901-81757950	36.6666666666667	100	82.5	63.8888888888889	-45.8333333333333	145.833333333333	Mblac2 ENSMUSG00000051098	TA	81.9444444444445
chr13:95780251-95783550	63.6341744675078	70.2380952380952	51.5178571428571	53.296422735761	12.1163173246507	58.1217779134446	Iqgap2 ENSMUSG00000021676	TA	4.82535517768362
chr13:95790451-95792400	56	57.2916666666667	45.9027777777778	55.5417267917268	10.0972222222222	47.1944444444444	Iqgap2 ENSMUSG00000021676	TA	-8.34728234728234
chr13:95793451-95796000	53.4256094782411	45.3138528138528	41.9191919191919	42.52405002405	11.5064175590491	33.8074352548037	Iqgap2 ENSMUSG00000021676	TA	-8.71661476924635
chr13:95805601-95807250	49.9617180205416	32.6530612244898	33.8189279855947	23.577430972389	16.1427900349469	16.5102711895429	Iqgap2 ENSMUSG00000021676	TA	-7.06715978284606
chr13:95810101-95812050	76.3333333333333	77.0238095238095	63.8888888888889	57.2321428571429	12.4444444444444	64.5793650793651	Iqgap2 ENSMUSG00000021676	TA	7.34722222222221
chr13:95850451-95851950	34.5238095238095	57.1388888888889	27.7551020408163	28.3201058201058	6.7687074829932	50.3701814058957	Iqgap2 ENSMUSG00000021676	TA	22.0500755857899
chr14:119360401-119362350	90	65	22.9166666666667	16.6666666666667	67.0833333333333	-2.08333333333333	Hs6st3 ENSMUSG00000053465	TA	-18.75
chr14:121590751-121592550	48.1635802469136	53.8817204301075	36.1729153199741	22.3962860626864	11.9906649269394	41.8910555031681	Dock9 ENSMUSG00000025558	TA	19.4947694404817
chr14:121697251-121699050	1.13636363636364	2.77777777777778	0	0	1.13636363636364	1.64141414141414	Dock9 ENSMUSG00000025558	TA	1.64141414141414
chr14:121752901-121754550	13.0952380952381	14.8989898989899	29.6938775510204	20.1388888888889	-16.5986394557823	31.4976293547722	Dock9 ENSMUSG00000025558	TA	11.3587404658833
chr14:20844601-20846850	40.750677893535	61.1111111111111	43.8375709258062	41.893956043956	-3.08689303227118	64.1980041433823	Plau ENSMUSG00000021822	TA	22.3040480994262
chr14:27043801-27044850	50.8417508417508	55	19.4444444444444	23.9177489177489	31.3973063973064	23.6026936026936	Il17rd ENSMUSG00000040717	EOM	-0.315055315055318
chr14:27069001-27073350	54.6701388888889	51.1674477483301	47.9139470780338	40.9211865132918	6.75619181085512	44.411255937475	Il17rd ENSMUSG00000040717	EOM	3.49006942418321
chr14:27105301-27106800	72.6190476190476	63.8888888888889	44.9789245841877	43.015873015873	27.6401230348599	36.248765854029	Il17rd ENSMUSG00000040717	EOM	-6.76710716184401
chr14:27114601-27115500	1.35327635327635	0	1.34465020576132	0.568181818181818	0.00862614751503665	-0.00862614751503665	Il17rd ENSMUSG00000040717	EOM	-0.576807965696855
chr14:32045401-32047350	54.1666666666667	58.6666666666667	39.3426501035197	22.1538800705467	14.824016563147	43.8426501035197	Galntl2 ENSMUSG00000021903	TA	21.6887700329729
chr14:32049451-32050950	51.6326530612245	70	17.4074074074074	49.5238095238095	34.2252456538171	35.7747543461829	Galntl2 ENSMUSG00000021903	TA	-13.7490551776266
chr14:46884001-46884900	1.06637249494392	0	1.02040816326531	0.416666666666667	0.0459643316786174	-0.0459643316786174	Samd4 ENSMUSG00000021838	EOM	-0.462630998345284
chr14:46885351-46886400	0	0	18.956043956044	28.5714285714286	-18.956043956044	18.956043956044	Samd4 ENSMUSG00000021838	EOM	-9.61538461538461
chr14:46998451-47001450	54.4642857142857	27.7777777777778	58.7497067792634	52.591218305504	-4.28542106497771	32.0631988427555	Samd4 ENSMUSG00000021838	EOM	-20.5280194627485
chr14:47086801-47087700	30.1515151515152	32.2222222222222	31.5064102564103	20.0555555555556	-1.3548951048951	33.5771173271173	Samd4 ENSMUSG00000021838	EOM	13.5215617715618
chr14:54736801-54738300	60.9259259259259	51	7.33333333333333	1.58730158730159	53.5925925925926	-2.59259259259259	Slc7a8 ENSMUSG00000022180	TA	-4.17989417989418
chr14:62540851-62543550	59.3333333333333	80.7539682539683	37.9761904761905	69.537037037037	21.3571428571429	59.3968253968254	Fam124a ENSMUSG00000035184	TA	-10.1402116402116
chr14:62543701-62545800	74.0079365079365	88.8888888888889	92.5520833333333	83.2638888888889	-18.5441468253968	107.433035714286	Fam124a ENSMUSG00000035184	TA	24.1691468253968
chr14:65922151-65924400	56.9444444444444	58.7380952380952	38.2210998877666	29.047619047619	18.7233445566779	40.0147506814174	Scara3 ENSMUSG00000034463	EOM	10.9671316337983
chr14:74852701-74853750	0	6.25	0	0	0	6.25	Lrch1 ENSMUSG00000068015	TA	6.25
chr14:77484601-77485800	46.4285714285714	27.6190476190476	7.8042328042328	12.5	38.6243386243386	-11.005291005291	Enox1 ENSMUSG00000022012	TA	-23.505291005291
chr15:102981301-102982050	0	0.25	1.42857142857143	0.869130869130869	-1.42857142857143	1.67857142857143	Gm20398 ENSMUSG00000092585	TA	0.809440559440559
chr15:103000351-103003800	17.478354978355	52.3214285714286	12.0124981657489	61.035668035668	5.46585681260604	46.8555717588225	Gm20398 ENSMUSG00000092585	TA	-14.1800962768455
chr15:11173801-11175750	59.8259518259518	60.6813230342642	55.9120048938463	67.4395424836601	3.9139469321055	56.7673761021587	Adamts12 ENSMUSG00000047497	TA	-10.6721663815014
chr15:25761301-25763100	45.9821428571429	39.2380952380952	26.8131868131868	8.44444444444444	19.168956043956	20.0691391941392	Myo10 ENSMUSG00000022272	TA	11.6246947496948
chr15:25773151-25775250	11.4583333333333	22.2222222222222	10.7772435897436	34.8484848484849	0.681089743589745	21.5411324786325	Myo10 ENSMUSG00000022272	TA	-13.3073523698524
chr15:54953401-54955050	50.1236263736264	51.7777777777778	23.0555555555556	21.889880952381	27.0680708180708	24.709706959707	Enpp2 ENSMUSG00000022425	EOM	2.81982600732601
chr15:7838101-7839300	13.8888888888889	33.3333333333333	16.6666666666667	20.3741496598639	-2.77777777777778	36.1111111111111	Gdnf ENSMUSG00000022144	TA	15.7369614512472
chr16:38636701-38637300	18.75	22.7083333333333	24.1452991452991	8.01166426166426	-5.39529914529914	28.1036324786325	Arhgap31 ENSMUSG00000022799	TA	20.0919682169682
chr16:38648101-38649300	74.5967365967366	77	42.0920138888889	64.4523809523809	32.5047227078477	44.4952772921523	Arhgap31 ENSMUSG00000022799	TA	-19.9571036602287
chr16:45069451-45071400	32.2222222222222	69.8299319727891	39.5833333333333	53.3333333333333	-7.36111111111111	77.1910430839002	Ccdc80 ENSMUSG00000022665	EOM	23.8577097505669
chr16:65828101-65830200	48.7755102040816	60.3479853479854	29.212962962963	36.5806489262372	19.5625472411187	40.7854381068667	Vgll3 ENSMUSG00000091243	TA	4.20478918062952
chr16:90389251-90390150	77.1428571428571	59.4444444444444	35	75.8791208791209	42.1428571428571	17.3015873015873	Hunk ENSMUSG00000053414	TA	-58.5775335775336
chr17:17407951-17409300	40.4761904761905	16.6666666666667	31.6666666666667	65.0793650793651	8.80952380952381	7.85714285714286	Lix1 ENSMUSG00000047786	TA	-57.2222222222222
chr17:17447551-17451900	20.6122448979592	15.8333333333333	15.0140901771337	10.3741496598639	5.59815472082553	10.2351786125078	Lix1 ENSMUSG00000047786	TA	-0.13897104735614
chr17:17836801-17839950	11.9419642857143	1.13636363636364	23.5397935397935	9.37188922095899	-11.5978292540793	12.7341928904429	Ncrna00085 ENSMUSG00000080316	EOM	3.3623036694839
chr17:28419151-28421550	38.0952380952381	66.9274376417234	40.0283446712018	56.6245791245791	-1.93310657596372	68.8605442176871	Fkbp5 ENSMUSG00000024222	TA	12.2359650931079
chr17:28447501-28448700	50.5952380952381	73.1186868686869	60.5384199134199	54.8988095238095	-9.94318181818182	83.0618686868687	Fkbp5 ENSMUSG00000024222	TA	28.1630591630592
chr17:28471501-28472100	83.3333333333333	72.2222222222222	71.875	74.5337301587302	11.4583333333333	60.7638888888889	Fkbp5 ENSMUSG00000024222	TA	-13.7698412698413
chr17:29093551-29095800	1.08452950558214	0.264550264550265	0.331955295828128	0.602233395812879	0.752574209754009	-0.488023945203745	Cdkn1a ENSMUSG00000023067	TA	-1.09025734101662
chr17:43072351-43073100	56.2142857142857	24.3197278911565	22.3665223665224	20	33.8477633477633	-9.52803545660688	Tnfrsf21 ENSMUSG00000023915	EOM	-29.5280354566069
chr17:43077001-43078200	19.6969696969697	0	4.6875	5	15.0094696969697	-15.0094696969697	Tnfrsf21 ENSMUSG00000023915	EOM	-20.0094696969697
chr17:43783951-43785600	58.75	53.3333333333333	40.8163265306122	44.6428571428571	17.9336734693878	35.3996598639456	Rcan2 ENSMUSG00000039601	EOM	-9.24319727891157
chr17:43951351-43952850	13.3333333333333	25	11.4947552447552	11.9047619047619	1.83857808857809	23.1614219114219	Rcan2 ENSMUSG00000039601	EOM	11.25666000666
chr17:44025751-44026950	48.6666666666667	40	33	45.7142857142857	15.6666666666667	24.3333333333333	Rcan2 ENSMUSG00000039601	EOM	-21.3809523809524
chr17:69176701-69177900	65.6481481481482	59.6590909090909	23.75	43.104514533086	41.8981481481482	17.7609427609428	Epb4.1l3 ENSMUSG00000024044	EOM	-25.3435717721432
chr17:69180301-69183600	51.3106060606061	57.5555555555556	23.9483078649745	24.2146187146187	27.3622981956315	30.193257359924	Epb4.1l3 ENSMUSG00000024044	EOM	5.97863864530531
chr17:72924301-72926850	19.8390151515152	33.968253968254	28.9635854341737	43.9855912061794	-9.12457028265852	43.0928242509125	Lbh ENSMUSG00000024063	TA	-0.892766955266957
chr18:12269851-12270900	22.9166666666667	28.3333333333333	12.9910714285714	37.5	9.92559523809524	18.4077380952381	Ankrd29 ENSMUSG00000057766	TA	-19.0922619047619
chr18:12390601-12392700	55.5555555555556	100	57.1428571428571	75	-1.58730158730159	101.587301587302	Lama3 ENSMUSG00000024421	TA	26.5873015873016
chr18:12416551-12419400	69.4444444444444	53.4126984126984	52.8519099947671	62.8809523809524	16.5925344496773	36.8201639630211	Lama3 ENSMUSG00000024421	TA	-26.0607884179313
chr18:33444001-33445050	79.1666666666667	65	20.7482993197279	28.3068783068783	58.4183673469388	6.58163265306122	D0H4S114 ENSMUSG00000042834	TA	-21.7252456538171
chr18:33455101-33456900	74.2361111111111	52.6785714285714	59.6404521404521	60.1307189542484	14.595658970659	38.0829124579125	D0H4S114 ENSMUSG00000042834	TA	-22.0478064963359
chr18:38630701-38633700	49.6904024767802	44.9135432468766	20.6041579974623	22.3793968329572	29.0862444793179	15.8272987675587	Arhgap26 ENSMUSG00000036452	TA	-6.55209806539853
chr18:38643301-38644500	44.4444444444444	53.0555555555556	14.2857142857143	5.45454545454546	30.1587301587302	22.8968253968254	Arhgap26 ENSMUSG00000036452	TA	17.4422799422799
chr18:38754151-38755050	5.55555555555556	6.66666666666667	5.55555555555556	7.14285714285714	0	6.66666666666667	Arhgap26 ENSMUSG00000036452	TA	-0.476190476190476
chr18:39340651-39341550	69.0476190476191	16.9047619047619	41.1111111111111	27.5680272108844	27.9365079365079	-11.031746031746	Arhgap26 ENSMUSG00000036452	TA	-38.5997732426304
chr18:39377701-39381900	41.046176046176	53.8515406162465	48.0514705882353	50.6227693874753	-7.00529454205925	60.8568351583058	Gm15337 ENSMUSG00000085289	TA	10.2340657708305
chr18:5133001-5134350	25	21.9444444444444	13.1944444444444	25.5837912087912	11.8055555555556	10.1388888888889	Svil ENSMUSG00000024236	EOM	-15.4449023199023
chr18:5161801-5164050	0.769230769230769	1.51515151515152	1.015625	1.19944789510007	-0.246394230769231	1.76154574592075	Svil ENSMUSG00000024236	EOM	0.562097850820677
chr18:54884851-54885900	87.5	73.0654761904762	50.2267573696145	58.843537414966	37.2732426303855	35.7922335600907	Zfp608 ENSMUSG00000052713	TA	-23.0513038548753
chr18:54902101-54903300	0	8.29844758416187	29.4808201058201	20.3938918224633	-29.4808201058201	37.779267689982	Zfp608 ENSMUSG00000052713	TA	17.3853758675187
chr18:54978751-54979950	25	55.5555555555556	40.4734848484849	12.5	-15.4734848484849	71.0290404040404	Zfp608 ENSMUSG00000052713	TA	58.5290404040404
chr18:60623101-60624300	5.78231292517007	1.66666666666667	5.12020792722547	1.32378472222222	0.662104997944597	1.00456166872207	Synpo ENSMUSG00000043079	EOM	-0.319223053500152
chr18:65117401-65119650	66.5	59.1774891774892	24.5670995670996	53.6956870290204	41.9329004329004	17.2445887445887	Nedd4l ENSMUSG00000024589	TA	-36.4510982844316
chr18:65149051-65151150	45.6570512820513	62.962962962963	34.9365079365079	31.1838624338624	10.7205433455433	52.2424196174196	Nedd4l ENSMUSG00000024589	TA	21.0585571835572
chr18:65155201-65158350	54.8991702741703	47.335208704694	15.1370851370851	13.3864379084967	39.7620851370851	7.57312356760886	Nedd4l ENSMUSG00000024589	TA	-5.81331434088787
chr18:65169601-65172150	54.2261904761905	40.4761904761905	23.9506172839506	36.9797178130511	30.2755731922399	10.2006172839506	Nedd4l ENSMUSG00000024589	TA	-26.7791005291005
chr18:66402751-66405300	29.1933760683761	39.8704435660957	1.11111111111111	5.74955690444821	28.082264957265	11.7881786088308	Pmaip1 ENSMUSG00000024521	TA	6.03862170438257
chr18:66428551-66429300	58.3333333333333	67.8571428571429	58.6309523809524	75	-0.297619047619044	68.1547619047619	Pmaip1 ENSMUSG00000024521	TA	-6.8452380952381
chr18:68058001-68059350	1.66666666666667	18.75	13.6507936507937	7.34848484848485	-11.984126984127	30.734126984127	D18Ertd653e ENSMUSG00000024544	EOM	23.3856421356421
chr18:82517401-82519350	65.7760141093474	61.5238873327109	45.8542527378845	32.84860789795	19.921761371463	41.6021259612479	Mbp ENSMUSG00000041607	EOM	8.75351806329787
chr18:82521601-82523700	29.9074074074074	36.0984848484849	47.1706864564007	56.7222222222222	-17.2632790489933	53.3617638974782	Mbp ENSMUSG00000041607	EOM	-3.36045832474404
chr18:9817501-9821250	62.5	63.3333333333333	57.5757575757576	38.5204081632653	4.92424242424242	58.4090909090909	Colec12 ENSMUSG00000036103	EOM	19.8886827458256
chr18:9837151-9838050	44.1666666666667	54.1666666666667	18.0555555555556	3.57142857142857	26.1111111111111	28.0555555555556	Colec12 ENSMUSG00000036103	EOM	24.484126984127
chr19:28282801-28284150	83.3333333333333	72.2222222222222	41.6666666666667	41.6666666666667	41.6666666666667	30.5555555555556	Glis3 ENSMUSG00000052942	EOM	-11.1111111111111
chr19:28327351-28330200	41.5413533834586	73.6111111111111	43.2549019607843	62.9662698412698	-1.71354857732567	75.3246596884368	Glis3 ENSMUSG00000052942	EOM	12.3583898471669
chr19:28579351-28580850	68.8571428571429	49.1666666666667	53.9703153988868	0	14.886827458256	34.2798392084106	Glis3 ENSMUSG00000052942	EOM	34.2798392084106
chr19:28608301-28609200	48.0952380952381	79.6666666666667	40.2678571428571	49.4444444444444	7.82738095238095	71.8392857142857	Glis3 ENSMUSG00000052942	EOM	22.3948412698413
chr19:28621201-28625250	50.3125	43.1730769230769	37.4537037037037	60.8333333333333	12.8587962962963	30.3142806267806	Glis3 ENSMUSG00000052942	EOM	-30.5190527065527
chr19:3420901-3424950	47.9545454545455	77.8038138332256	61.7534722222222	52.9519230769231	-13.7989267676768	91.6027406009024	Gal ENSMUSG00000024907	EOM	38.6508175239793
chr19:3427651-3429900	29.7619047619048	66.6883116883117	44.3877551020408	44.0099406766073	-14.6258503401361	81.3141620284477	Gal ENSMUSG00000024907	EOM	37.3042213518404
chr19:45016201-45019350	2.72727272727273	0	3.32528180354267	5.25233538391433	-0.598009076269946	0.598009076269946	Lzts2 ENSMUSG00000035342	TA	-4.65432630764439
chr19:45242251-45242700	8.33333333333333	0	12.5	2.08333333333333	-4.16666666666667	4.16666666666667	Lbx1 ENSMUSG00000025216	TA	2.08333333333333
chr19:53107051-53108400	43.3333333333333	72.5714285714286	27.7738095238095	38.5714285714286	15.5595238095238	57.0119047619048	Add3 ENSMUSG00000025026	EOM	18.4404761904762
chr19:53180851-53182200	36.6758241758242	23.6111111111111	49.7759103641457	37.1684391996892	-13.1000861883215	36.7111972994326	Add3 ENSMUSG00000025026	EOM	-0.457241900256605
chr19:53557201-53557650	0	0	6.25	6.42045454545454	-6.25	6.25	Dusp5 ENSMUSG00000034765	TA	-0.170454545454545
chr19:53710351-53713500	27.6695526695527	42.6020408163265	14.045584045584	22.0899470899471	13.6239686239686	28.9780721923579	Rbm20 ENSMUSG00000043639	TA	6.88812510241082
chr19:53738401-53740800	63.9583333333333	68.8571428571429	30.3968253968254	40.7738095238095	33.5615079365079	35.2956349206349	Rbm20 ENSMUSG00000043639	TA	-5.4781746031746
chr19:53744251-53745750	63.4656084656085	57.6785714285714	39.9553571428571	86.25	23.5102513227513	34.1683201058201	Rbm20 ENSMUSG00000043639	TA	-52.0816798941799
chr19:53762101-53763150	75.5555555555556	46.6666666666667	20.5775705775706	52.0634920634921	54.977984977985	-8.31131831131831	Rbm20 ENSMUSG00000043639	TA	-60.3748103748104
chr19:53791951-53795850	68.3966503267974	52.8869047619048	12.2457352159365	64.4519367605575	56.1509151108609	-3.26401034895617	Rbm20 ENSMUSG00000043639	TA	-67.7159471095136
chr19:53799751-53802450	54.265873015873	57.0822555497478	37.8980129601248	48.2451437451437	16.3678600557483	40.7143954939996	Rbm20 ENSMUSG00000043639	TA	-7.53074825114418
chr19:53805751-53807100	30	25.1111111111111	20.6060606060606	12.9931972789116	9.39393939393939	15.7171717171717	Rbm20 ENSMUSG00000043639	TA	2.72397443826015
chr19:53812651-53813400	56	89.2857142857143	60.8333333333333	57.3809523809524	-4.83333333333334	94.1190476190476	Rbm20 ENSMUSG00000043639	TA	36.7380952380952
chr19:53852101-53853750	55.8787878787879	63.3333333333333	54.478021978022	36.5079365079365	1.4007659007659	61.9325674325674	Rbm20 ENSMUSG00000043639	TA	25.4246309246309
chr19:57077851-57079800	36.1538461538462	21.9230769230769	41.4444444444444	26.1111111111111	-5.29059829059829	27.2136752136752	Ablim1 ENSMUSG00000025085	TA	1.1025641025641
chr19:58453201-58454400	1.56136528685548	5.93865428771089	1.27376385336743	0	0.287601433488049	5.65105285422284	Gfra1 ENSMUSG00000025089	EOM	5.65105285422284
chr2:103970401-103971600	1.11111111111111	0.140056022408964	0.277777777777778	2.38425925925926	0.833333333333333	-0.69327731092437	Lmo2 ENSMUSG00000032698	EOM	-3.07753657018363
chr2:113115301-113116650	53.4722222222222	10	12.5	8.33333333333333	40.9722222222222	-30.9722222222222	Ryr3 ENSMUSG00000057378	TA	-39.3055555555556
chr2:117079051-117081600	45.625	34.3864468864469	56.6666666666667	71.2962962962963	-11.0416666666667	45.4281135531136	Spred1 ENSMUSG00000027351	TA	-25.8681827431827
chr2:117151651-117153150	46.1111111111111	50	56.6666666666667	71.8055555555556	-10.5555555555556	60.5555555555556	Spred1 ENSMUSG00000027351	TA	-11.25
chr2:128321401-128325000	38.6075498575499	57.1162950110319	22.7062074829932	28.3881886087768	15.9013423745567	41.2149526364752	Gm14005 ENSMUSG00000074813	TA	12.8267640276983
chr2:145785301-145787100	0	0	2.22222222222222	0.37593984962406	-2.22222222222222	2.22222222222222	Rin2 ENSMUSG00000001768	EOM	1.84628237259816
chr2:145860301-145862250	2.0979020979021	0	0.336700336700337	1.52625152625153	1.76120176120176	-1.76120176120176	Rin2 ENSMUSG00000001768	EOM	-3.28745328745329
chr2:145880251-145882200	58.4369488536155	34.5081109366824	32.8259780343114	28.6492374727669	25.6109708193041	8.89714011737821	Rin2 ENSMUSG00000001768	EOM	-19.7520973553887
chr2:145884151-145886250	22.3214285714286	18.8541666666667	21.7640815067286	32.9520881694795	0.557347064700007	18.2968196019667	Rin2 ENSMUSG00000001768	EOM	-14.6552685675128
chr2:145887451-145889550	28.2312925170068	22.5027056277056	20.2124183006536	30.6830497026575	8.01887421635321	14.4838314113524	Rin2 ENSMUSG00000001768	EOM	-16.1992182913051
chr2:158241151-158243550	49.6751418516124	33.3333333333333	18.003663003663	22.9431216931217	31.6714788479494	1.6618544853839	D630003M21Rik ENSMUSG00000037813	EOM	-21.2812672077378
chr2:163344151-163346100	68.6666666666667	51.2087912087912	20.7142857142857	47.0563772647106	47.952380952381	3.25641025641026	Jph2 ENSMUSG00000017817	TA	-43.7999670083003
chr2:163353901-163354650	72.2222222222222	65.2380952380952	32.5892857142857	44.375	39.6329365079365	25.6051587301587	Jph2 ENSMUSG00000017817	TA	-18.7698412698413
chr2:163385251-163387950	43.3148148148148	36.988936988937	35.8392687559354	41.0724460724461	7.4755460588794	29.5133909300576	Jph2 ENSMUSG00000017817	TA	-11.5590551423885
chr2:165736201-165737400	88.8888888888889	77.3268398268398	74.5833333333333	45.5555555555556	14.3055555555556	63.0212842712843	Eya2 ENSMUSG00000017897	EOM	17.4657287157287
chr2:165758101-165759900	50.2370645227788	40.9259259259259	32.5679012345679	21.1025641025641	17.6691632882109	23.256762637715	Eya2 ENSMUSG00000017897	EOM	2.15419853515091
chr2:166646251-166647450	77.7777777777778	70.8333333333333	60.4761904761905	59.375	17.3015873015873	53.531746031746	Prex1 ENSMUSG00000039621	EOM	-5.84325396825397
chr2:166729501-166731300	35.0595238095238	4.86274509803922	16.3310994560995	25.9672619047619	18.7284243534244	-13.8656792553851	Prex1 ENSMUSG00000039621	EOM	-39.832941160147
chr2:170307301-170309700	59.4742063492063	49.4444444444444	43.6111111111111	54.0972222222222	15.8630952380952	33.5813492063492	Bcas1 ENSMUSG00000013523	EOM	-20.515873015873
chr2:170312101-170314050	85.625	76.1425339366516	55.0009018759019	65.0059523809524	30.6240981240981	45.5184358125534	Bcas1 ENSMUSG00000013523	EOM	-19.4875165683989
chr2:170318251-170320650	38.3525733525734	24.2087542087542	39.4771241830065	18.4651133180545	-1.12455083043319	25.3333050391874	Bcas1 ENSMUSG00000013523	EOM	6.8681917211329
chr2:170323501-170324400	20.1159951159951	15.4761904761905	33.5147392290249	37.2222222222222	-13.3987441130298	28.8749345892203	Bcas1 ENSMUSG00000013523	EOM	-8.34728763300191
chr2:170343601-170346300	50.8333333333333	32.3511904761905	36.5064102564103	38.0814354727398	14.3269230769231	18.0242673992674	Bcas1 ENSMUSG00000013523	EOM	-20.0571680734724
chr2:28369801-28371000	41.6666666666667	21.6931216931217	17.7777777777778	12.5	23.8888888888889	-2.19576719576719	Gm13373 ENSMUSG00000087196	EOM	-14.6957671957672
chr2:30469951-30471000	4.16666666666667	0	0.326797385620915	0.3125	3.83986928104575	-3.83986928104575	Ier5l ENSMUSG00000089762	TA	-4.15236928104575
chr2:32913901-32915100	20.8333333333333	38.3333333333333	77.7777777777778	37.5	-56.9444444444444	95.2777777777778	Fam129b ENSMUSG00000026796	TA	57.7777777777778
chr2:35430901-35434350	10.0595238095238	27.5160256410256	9.53479853479853	38.3001443001443	0.524725274725276	26.9913003663004	Ggta1 ENSMUSG00000035778	TA	-11.3088439338439
chr2:35434501-35436000	20	64.9761904761905	22.2420634920635	47.9910714285714	-2.24206349206349	67.218253968254	Ggta1 ENSMUSG00000035778	TA	19.2271825396825
chr2:35443501-35445150	25.5	31.9444444444444	20	33.9285714285714	5.5	26.4444444444444	Ggta1 ENSMUSG00000035778	TA	-7.48412698412698
chr2:38955751-38957550	65	52.7142857142857	51.7063492063492	41.6666666666667	13.2936507936508	39.4206349206349	Olfml2a ENSMUSG00000046618	EOM	-2.24603174603174
chr2:76690051-76693650	84.0079365079365	60.6349206349206	60.2579365079365	56.4814814814815	23.75	36.8849206349206	Plekha3 ENSMUSG00000002733	TA	-19.5965608465608
chr2:77267251-77270250	57.9717813051146	67.2619047619048	69.5238095238095	62.1824379324379	-11.5520282186949	78.8139329805996	Sestd1 ENSMUSG00000042272	TA	16.6314950481617
chr3:123103651-123105900	56.6547619047619	71.5277777777778	39.5612874779541	59.9104449472097	17.0934744268078	54.43430335097	Synpo2 ENSMUSG00000050315	TA	-5.47614159623964
chr3:123115651-123117750	31.3084406632794	1.85185185185185	7.71221532091097	11.3611598165374	23.5962253423684	-21.7443734905165	Synpo2 ENSMUSG00000050315	TA	-33.1055333070539
chr3:123121951-123123450	29.7222222222222	40.5555555555556	34.9727182539683	51.3032329988852	-5.25049603174603	45.8060515873016	Synpo2 ENSMUSG00000050315	TA	-5.49718141158358
chr3:123173701-123175050	64.6594516594517	63.2850955374175	43.1718975468975	45.2523094189761	21.4875541125541	41.7975414248634	Synpo2 ENSMUSG00000050315	TA	-3.45476799411268
chr3:129214051-129214950	0	0	0.65359477124183	0.419254658385093	-0.65359477124183	0.65359477124183	Pitx2 ENSMUSG00000028023	EOM	0.234340112856737
chr3:129392101-129394200	69.7278911564626	47.9324379324379	36.037784679089	75.3798670465337	33.6901064773736	14.2423314550644	Enpep ENSMUSG00000028024	TA	-61.1375355914693
chr3:153416701-153417600	44.0476190476191	30.2380952380952	48.8888888888889	6	-4.84126984126983	35.0793650793651	St6galnac3 ENSMUSG00000052544	TA	29.0793650793651
chr3:19957801-19961100	11.1111111111111	52.5850340136054	12.8720238095238	43.2638888888889	-1.7609126984127	54.3459467120181	Cp ENSMUSG00000003617	TA	11.0820578231293
chr3:51364951-51365700	0	0	0.490196078431373	4	-0.490196078431373	0.490196078431373	4930583H14Rik ENSMUSG00000037161	EOM	-3.50980392156863
chr3:51386251-51388050	26.4632936507937	21.9047619047619	10.4166666666667	6.38888888888889	16.046626984127	5.85813492063492	4930583H14Rik ENSMUSG00000037161	EOM	-0.530753968253968
chr3:68691751-68694600	11.3888888888889	21.4285714285714	12.0628676878677	14.9963924963925	-0.6739787989788	22.1025502275502	Il12a ENSMUSG00000027776	EOM	7.10615773115773
chr3:79885651-79886850	1.772030651341	11.6859456333141	4.79385635635636	45.8849705849706	-3.02182570501536	14.7077713383294	Fam198b ENSMUSG00000027955	TA	-31.1771992466412
chr3:79935151-79937850	38.5416666666667	34.1991341991342	20.6473214285714	12.1775793650794	17.8943452380952	16.304788961039	Fam198b ENSMUSG00000027955	TA	4.1272095959596
chr3:84227551-84228900	4	0	3.71665371665372	1.96078431372549	0.283346283346283	-0.283346283346283	Trim2 ENSMUSG00000027993	TA	-2.24413059707177
chr3:84259051-84260100	0	0	0.434782608695652	0.328947368421053	-0.434782608695652	0.434782608695652	Trim2 ENSMUSG00000027993	TA	0.1058352402746
chr3:94609951-94611750	33.3333333333333	44.7619047619048	5	0	28.3333333333333	16.4285714285714	Tuft1 ENSMUSG00000005968	EOM	16.4285714285714
chr3:94613701-94614450	41.4285714285714	22.5	39.2176870748299	24.7916666666667	2.2108843537415	20.2891156462585	Tuft1 ENSMUSG00000005968	EOM	-4.50255102040817
chr3:99253651-99255000	0	1.00712355686563	0.837912087912088	0.178571428571429	-0.837912087912088	1.84503564477772	Tbx15 ENSMUSG00000027868	EOM	1.66646421620629
chr4:117119701-117121650	0.531914893617021	7.09821428571429	9.66626241812178	0.264102564102564	-9.13434752450476	16.232561810219	Btbd19 ENSMUSG00000073771	TA	15.9684592461165
chr4:130076401-130077600	27.1428571428571	46.2962962962963	21.1772486772487	35.5555555555556	5.96560846560847	40.3306878306878	Col16a1 ENSMUSG00000040690	EOM	4.77513227513228
chr4:130266301-130267800	28.1746031746032	28.2574568288854	27.3447712418301	30.9349446849447	0.829831932773107	27.4276248961123	Serinc2 ENSMUSG00000023232	EOM	-3.50731978883239
chr4:130272301-130275300	6.8033818033818	8.86224489795918	8.54917304917305	4.84171384171384	-1.74579124579125	10.6080361437504	Serinc2 ENSMUSG00000023232	EOM	5.76632230203659
chr4:136214101-136215900	70.7142857142857	62.0727112393779	35.154909948542	56.4574514016133	35.5593757657437	26.5133354736342	Asap3 ENSMUSG00000036995	EOM	-29.9441159279791
chr4:136217851-136219800	34.8302469135802	29.9404761904762	25.5290510143451	25.6328856328856	9.30119589923511	20.6392802912411	Asap3 ENSMUSG00000036995	EOM	-4.99360534164456
chr4:137286451-137287800	38.5198135198135	60.6481481481481	0	7.14285714285714	38.5198135198135	22.1283346283346	Wnt4 ENSMUSG00000036856	EOM	14.9854774854775
chr4:137768401-137772300	42.3144667223615	64.9749373433584	19.9663742690058	33.8142436026536	22.3480924533556	42.6268448900028	Alpl ENSMUSG00000028766	TA	8.81260128734922
chr4:137929051-137930700	33.3333333333333	51.8333333333333	71.9047619047619	61.8055555555556	-38.5714285714286	90.4047619047619	Ece1 ENSMUSG00000057530	TA	28.5992063492063
chr4:137953801-137956800	51.984126984127	77.8571428571429	52.4801587301587	46.1658096805156	-0.496031746031747	78.3531746031746	Ece1 ENSMUSG00000057530	TA	32.187364922659
chr4:138017851-138019050	84.375	34.0277777777778	66.6666666666667	35.0793650793651	17.7083333333333	16.3194444444444	Eif4g3 ENSMUSG00000028760	TA	-18.7599206349206
chr4:138023401-138024300	84.2857142857143	78.3333333333333	47.4603174603175	60.4166666666667	36.8253968253968	41.5079365079365	Eif4g3 ENSMUSG00000028760	TA	-18.9087301587302
chr4:138126151-138126750	87.7777777777778	85.9523809523809	82.4358974358974	89.6825396825397	5.34188034188034	80.6105006105006	Eif4g3 ENSMUSG00000028760	TA	-9.07203907203908
chr4:149881651-149883300	70	65.2777777777778	65.2804487179487	51.1904761904762	4.71955128205128	60.5582264957265	Spsb1 ENSMUSG00000039911	EOM	9.3677503052503
chr4:149886001-149887950	62.1212121212121	63.7373737373737	44.4413674560733	44.6818181818182	17.6798446651388	46.0575290722349	Spsb1 ENSMUSG00000039911	EOM	1.37571089041677
chr4:149889151-149891100	42.8571428571429	17.7643784786642	11.1519607843137	4.54545454545455	31.7051820728291	-13.9408035941649	Spsb1 ENSMUSG00000039911	EOM	-18.4862581396195
chr4:149920801-149923950	24.5238095238095	62	52.2931929181929	35.3763828763829	-27.7693833943834	89.7693833943834	Spsb1 ENSMUSG00000039911	EOM	54.3930005180005
chr4:149965951-149967150	45.5729166666667	34.1269841269841	45.9778911564626	36.71875	-0.404974489795919	34.53195861678	Spsb1 ENSMUSG00000039911	EOM	-2.18679138321995
chr4:16100851-16102800	60	28.5714285714286	35.1190476190476	52.2222222222222	24.8809523809524	3.69047619047619	Ripk2 ENSMUSG00000041135	TA	-48.531746031746
chr4:47230201-47231700	41.1666666666667	75.2777777777778	30.1105684439018	49.6070596070596	11.0560982227649	64.2216795550129	Col15a1 ENSMUSG00000028339	EOM	14.6146199479533
chr4:47292451-47296050	33.9748677248677	51.8418310084977	18.2510082510083	30.8087537462537	15.7238594738595	36.1179715346382	Col15a1 ENSMUSG00000028339	EOM	5.30921778838445
chr4:48042301-48043050	0	5.20833333333333	0	12.5404007756949	0	5.20833333333333	Nr4a3 ENSMUSG00000028341	TA	-7.33206744236156
chr4:48092401-48093000	33.3333333333333	56.6666666666667	60.2592592592593	13.5714285714286	-26.9259259259259	83.5925925925926	Nr4a3 ENSMUSG00000028341	TA	70.021164021164
chr4:56113201-56114700	0	19.047619047619	5.72303921568628	2.65151515151515	-5.72303921568628	24.7706582633053	2310081O03Rik ENSMUSG00000085020	EOM	22.1191431117902
chr4:56121601-56123550	72.9166666666667	66.6666666666667	34.6428571428571	32.1428571428571	38.2738095238095	28.3928571428571	2310081O03Rik ENSMUSG00000085020	EOM	-3.75
chr4:58413151-58414500	52.0833333333333	48.8636363636364	15.0793650793651	64.0873015873016	37.0039682539683	11.8596681096681	Lpar1 ENSMUSG00000038668	TA	-52.2276334776335
chr4:58456501-58458150	42.5	49.8148148148148	48.4775641025641	58.6466165413534	-5.9775641025641	55.7923789173789	Lpar1 ENSMUSG00000038668	TA	-2.85423762397446
chr4:58545151-58546800	26.3888888888889	36.0416666666667	22.1428571428571	64.9525166191833	4.24603174603175	31.7956349206349	Lpar1 ENSMUSG00000038668	TA	-33.1568816985484
chr4:58562551-58564950	45.8495670995671	74.4047619047619	52.7777777777778	81.4959114959115	-6.92821067821068	81.3329725829726	Lpar1 ENSMUSG00000038668	TA	-0.162938912938927
chr4:86057551-86059350	40.2777777777778	51.3888888888889	44.6428571428571	7.8125	-4.36507936507937	55.7539682539683	Adamtsl1 ENSMUSG00000066113	EOM	47.9414682539683
chr5:103591651-103593900	47.6689976689977	64.9803921568627	46.2755102040816	44.0508322087269	1.39348746491603	63.5869046919467	Ptpn13 ENSMUSG00000034573	TA	19.5360724832198
chr5:115847551-115849650	76.808905380334	72.9813664596273	45.0492278597869	60.2453102453102	31.7596775205471	41.2216889390802	Cit ENSMUSG00000029516	TA	-19.02362130623
chr5:115850251-115854300	51.0634920634921	52.6870007262164	17.7889702889703	64.5462379810206	33.2745217745218	19.4124789516946	Cit ENSMUSG00000029516	TA	-45.133759029326
chr5:131536951-131537850	2.48768472906404	1.23456790123457	0	1.52777777777778	2.48768472906404	-1.25311682782947	Auts2 ENSMUSG00000029673	TA	-2.78089460560725
chr5:131842651-131845350	63.0952380952381	40.4542877757163	40.9523809523809	39.11104826546	22.1428571428571	18.3114306328592	Auts2 ENSMUSG00000029673	TA	-20.7996176326008
chr5:3151501-3152250	21.4285714285714	18.1818181818182	0	4	21.4285714285714	-3.24675324675325	Cdk6 ENSMUSG00000040274	TA	-7.24675324675325
chr5:64230451-64231350	0.840336134453782	0.37593984962406	0.694444444444444	2.57936507936508	0.145891690009337	0.230048159614723	Tbc1d1 ENSMUSG00000029174	TA	-2.34931691975036
chr5:72256651-72258000	58.2857142857143	79.1666666666667	20.078431372549	58.1537444037444	38.2072829131653	40.9593837535014	Atp10d ENSMUSG00000046808	TA	-17.194360650243
chr6:117103951-117106200	34.1609977324263	34	24.5969742063492	22.6869658119658	9.5640235260771	24.4359764739229	Cxcl12 ENSMUSG00000061353	TA	1.74901066195709
chr6:120977401-120978750	64.484126984127	62.3376623376623	42.206797491724	43.8775510204082	22.277329492403	40.0603328452593	Mical3 ENSMUSG00000051586	TA	-3.81721817514885
chr6:120986401-120989700	64.0080933559194	56.687091503268	49.2592592592593	42.65625	14.7488340966602	41.9382574066078	Mical3 ENSMUSG00000051586	TA	-0.717992593392211
chr6:120997951-120999000	74.2857142857143	47.6190476190476	63.2307692307692	40.952380952381	11.0549450549451	36.5641025641026	Mical3 ENSMUSG00000051586	TA	-4.38827838827839
chr6:120999601-121001250	85.8796296296296	93.3333333333333	52.8051948051948	49.7883597883598	33.0744348244348	60.2588985088985	Mical3 ENSMUSG00000051586	TA	10.4705387205387
chr6:137109451-137111850	47.1989379084967	43.1547619047619	28.4611915861916	53.4795536635707	18.7377463223051	24.4170155824568	Rerg ENSMUSG00000030222	TA	-29.0625380811139
chr6:137124601-137128200	53.7414965986395	66.6666666666667	33.0896534021534	55.8956916099773	20.6518431964861	46.0148234701806	Rerg ENSMUSG00000030222	TA	-9.88086813979671
chr6:137135251-137136600	30.5555555555556	24.1666666666667	5.71428571428571	15	24.8412698412698	-0.674603174603174	Rerg ENSMUSG00000030222	TA	-15.6746031746032
chr6:137163451-137164800	58.3333333333333	65	55.625	42.1875	2.70833333333334	62.2916666666667	Rerg ENSMUSG00000030222	TA	20.1041666666667
chr6:137169151-137169900	0	2.06840630989238	3.63810881965774	2.04723358832948	-3.63810881965774	5.70651512955012	Rerg ENSMUSG00000030222	TA	3.65928154122064
chr6:31260601-31263900	61.2038256965793	74.6539961013645	69.3959140698271	75.1699697962856	-8.19208837324779	82.8460844746123	2210408F21Rik ENSMUSG00000087380	TA	7.67611467832674
chr6:31283551-31285800	58.1627680311891	69.9301994301994	42.6608296674086	60.5704679687238	15.5019383637805	54.428261066419	2210408F21Rik ENSMUSG00000087380	TA	-6.14220690230483
chr6:31317601-31322250	19.6134992458522	28.237639553429	10.3561253561254	18.4696151801415	9.25737388972683	18.9802656637022	2210408F21Rik ENSMUSG00000087380	TA	0.510650483560703
chr6:48851851-48852750	11.5384615384615	0	0	1.78571428571429	11.5384615384615	-11.5384615384615	Tmem176a ENSMUSG00000023367	TA	-13.3241758241758
chr6:52216951-52218450	1.88356667530896	6.28736818970208	17.2630333668033	5.20465422593528	-15.3794666914943	21.6668348811964	Hoxa7 ENSMUSG00000038236	TA	16.4621806552611
chr6:53581501-53582550	68.5714285714286	91.6666666666667	52.3809523809524	35.9375	16.1904761904762	75.4761904761905	Creb5 ENSMUSG00000053007	EOM	39.5386904761905
chr6:53617501-53619600	69.4871794871795	85.9375	37.3842592592593	64.0795712224284	32.1029202279202	53.8345797720798	Creb5 ENSMUSG00000053007	EOM	-10.2449914503486
chr6:53624401-53625900	48.8095238095238	33.3333333333333	41.6666666666667	13.4199134199134	7.14285714285715	26.1904761904762	Creb5 ENSMUSG00000053007	EOM	12.7705627705628
chr6:53652451-53653200	41.6666666666667	83.3333333333333	35	20.8333333333333	6.66666666666666	76.6666666666667	Creb5 ENSMUSG00000053007	EOM	55.8333333333333
chr6:98954551-98957100	51.5811965811966	60.0716991341991	24.0007215007215	34.2953034619701	27.5804750804751	32.4912240537241	Foxp1 ENSMUSG00000030067	EOM	-1.80407940824607
chr6:99027001-99028050	0	8.68945868945869	28.0384199134199	2.5	-28.0384199134199	36.7278786028786	Foxp1 ENSMUSG00000030067	EOM	34.2278786028786
chr6:99094501-99096750	8.92857142857143	7.68879268879269	17.8587962962963	20.9821428571429	-8.93022486772487	16.6190175565176	Foxp1 ENSMUSG00000030067	EOM	-4.3631253006253
chr6:99135301-99136350	30	81.4814814814815	20.8333333333333	21.4285714285714	9.16666666666666	72.3148148148148	Foxp1 ENSMUSG00000030067	EOM	50.8862433862434
chr7:100008601-100011750	43.2154882154882	33.3333333333333	28.9625850340136	13.7254901960784	14.2529031814746	19.0804301518587	Chrdl2 ENSMUSG00000030732	EOM	5.3549399557803
chr7:100044901-100049400	67.4074074074074	74.9886621315193	69.3923611111111	45.6203102453102	-1.98495370370371	76.973615835223	Chrdl2 ENSMUSG00000030732	EOM	31.3533055899127
chr7:100049851-100053300	60.0320512820513	62.9761904761905	49.1654995331466	58.1661239994573	10.8665517489047	52.1096387272858	Chrdl2 ENSMUSG00000030732	EOM	-6.05648527217155
chr7:100055851-100058400	66.1607142857143	45.4421768707483	49.4588744588745	25.5580357142857	16.7018398268398	28.7403370439085	Chrdl2 ENSMUSG00000030732	EOM	3.18230132962275
chr7:101450101-101451300	0	0	0.336700336700337	0.625	-0.336700336700337	0.336700336700337	Pde2a ENSMUSG00000030653	TA	-0.288299663299663
chr7:121084951-121086450	27.0833333333333	45	22.5	12.2222222222222	4.58333333333334	40.4166666666667	Otoa ENSMUSG00000034990	EOM	28.1944444444444
chr7:142461751-142463400	70.5555555555556	63.8888888888889	26.3888888888889	28.015873015873	44.1666666666667	19.7222222222222	Lsp1 ENSMUSG00000018819	EOM	-8.29365079365079
chr7:142469851-142473900	52.0237632737633	40.6519274376417	52.7188176406926	33.1143445032334	-0.695054366929369	41.3469818045711	Lsp1 ENSMUSG00000018819	EOM	8.2326373013377
chr7:142474051-142477500	52.6882144044615	54.491837138896	29.1109929342688	14.2251715935439	23.5772214701928	30.9146156687032	Lsp1 ENSMUSG00000018819	EOM	16.6894440751594
chr7:142599451-142601850	80	57.3809523809524	45.3832442067736	27.3504273504274	34.6167557932264	22.764196587726	H19 ENSMUSG00000000031	EOM	-4.58623076270135
chr7:25780351-25782900	18.5751488095238	8.87052753420801	13.2132682132682	20.734188034188	5.3618805962556	3.50864693795242	Axl ENSMUSG00000002602	EOM	-17.2255410962356
chr7:46349101-46351350	40.004329004329	31.8846153846154	12.7386173767753	29.9880952380952	27.2657116275537	4.61890375706165	Myod1 ENSMUSG00000009471	TA	-25.3691914810336
chr7:46351951-46354200	36.3636363636364	61.8253968253968	34.2857142857143	54.6781789638933	2.07792207792208	59.7474747474747	Myod1 ENSMUSG00000009471	TA	5.0692957835815
chr7:89727751-89729100	66.6666666666667	59.375	70.7142857142857	5.55555555555556	-4.04761904761904	63.422619047619	Me3 ENSMUSG00000030621	EOM	57.8670634920635
chr7:89768851-89770800	58.3333333333333	34.2857142857143	27.1450617283951	47.4867724867725	31.1882716049383	3.09744268077601	Me3 ENSMUSG00000030621	EOM	-44.3893298059965
chr7:96298951-96302100	66	59.7222222222222	27.7777777777778	23.0113636363636	38.2222222222222	21.5	Odz4 ENSMUSG00000048078	TA	-1.51136363636363
chr7:98815351-98816850	0	3.125	2.52976190476191	21.2345679012346	-2.52976190476191	5.65476190476191	Wnt11 ENSMUSG00000015957	EOM	-15.5798059964727
chr8:106398901-106401600	45	34.537037037037	30.021645021645	46.6931216931217	14.978354978355	19.5586820586821	Zfp90 ENSMUSG00000031907	EOM	-27.1344396344396
chr8:106405201-106406400	42.2385620915033	19.5253759398496	42.8571428571429	18.8571428571429	-0.618580765639585	20.1439567054892	Zfp90 ENSMUSG00000031907	EOM	1.28681384834635
chr8:110788651-110791500	41.8438351771685	48.7856359649123	20.463621804618	22.7561327561328	21.3802133725505	27.4054225923617	Il34 ENSMUSG00000031750	TA	4.64928983622898
chr8:110793751-110794800	27.0833333333333	56.6666666666667	60.5555555555556	64.8989898989899	-33.4722222222222	90.1388888888889	Il34 ENSMUSG00000031750	TA	25.239898989899
chr8:11381701-11382750	28.3333333333333	16.6666666666667	0	13.7912087912088	28.3333333333333	-11.6666666666667	Col4a2 ENSMUSG00000031503	TA	-25.4578754578755
chr8:11404201-11407050	41.3820747154081	26.6416040100251	20.3246753246753	29.0522875816993	21.0573993907327	5.58420461929234	Col4a2 ENSMUSG00000031503	TA	-23.468082962407
chr8:119436301-119438550	51.1111111111111	28.8194444444444	16.7214912280702	44.4642857142857	34.3896198830409	-5.57017543859649	Osgin1 ENSMUSG00000074063	TA	-50.0344611528822
chr8:15027451-15028050	1.49659863945578	0	0.138888888888889	0.444444444444444	1.35770975056689	-1.35770975056689	Kbtbd11 ENSMUSG00000055675	TA	-1.80215419501134
chr8:40880401-40881750	53.6111111111111	71.5007215007215	30.3659965130217	33.2371332371332	23.2451145980894	48.2556069026321	Slc7a2 ENSMUSG00000031596	TA	15.0184736654988
chr8:40893751-40897800	61.9047619047619	39.7031539888683	3.13971742543171	25.3679653679654	58.7650444793302	-19.0618904904619	Slc7a2 ENSMUSG00000031596	TA	-44.4298558584273
chr8:70831501-70832100	88.8888888888889	62.5	10.2678571428571	58.3333333333333	78.6210317460317	-16.1210317460317	Arrdc2 ENSMUSG00000002910	TA	-74.4543650793651
chr8:83065651-83066400	40.3333333333333	67.8571428571429	29.484126984127	31.7708333333333	10.8492063492064	57.0079365079365	Rnf150 ENSMUSG00000047747	TA	25.2371031746032
chr8:83735101-83737350	59.1111111111111	72.4489795918367	70.5059523809524	83.5	-11.3948412698413	83.843820861678	Cd97 ENSMUSG00000002885	EOM	0.343820861677997
chr9:112022701-112024200	48.3333333333333	36.6666666666667	18.7830687830688	36.2939664502165	29.5502645502646	7.11640211640211	Arpp21 ENSMUSG00000032503	TA	-29.1775643338143
chr9:112186651-112188150	21.4455782312925	13.4259259259259	16.468253968254	21.6286799620133	4.97732426303855	8.44860166288738	Arpp21 ENSMUSG00000032503	TA	-13.1800782991259
chr9:112213651-112214250	10.952380952381	22.8571428571429	23.4375	55.5555555555556	-12.485119047619	35.3422619047619	Arpp21 ENSMUSG00000032503	TA	-20.2132936507937
chr9:20760001-20761800	80.7692307692308	45.9307359307359	51.5692640692641	61.875	29.1999666999667	16.7307692307692	Col5a3 ENSMUSG00000004098	TA	-45.1442307692308
chr9:20763001-20764200	51.25	88.8888888888889	83.3333333333333	84.5238095238095	-32.0833333333333	120.972222222222	Col5a3 ENSMUSG00000004098	TA	36.4484126984127
chr9:20793601-20794800	20.8333333333333	23.3333333333333	27.4691358024691	23.8095238095238	-6.6358024691358	29.9691358024691	Col5a3 ENSMUSG00000004098	TA	6.15961199294533
chr9:20809201-20813250	24.2543859649123	22.479769685652	34.8090277777778	34.6605616605617	-10.5546418128655	33.0344114985175	Col5a3 ENSMUSG00000004098	TA	-1.62615016204413
chr9:21751351-21752850	48.578431372549	49.0698653198653	16.332906268568	21.4285714285714	32.245525103981	16.8243402158843	Ldlr ENSMUSG00000032193	TA	-4.60423121268709
chr9:30964051-30966000	48.8095238095238	43.4920634920635	13.1746031746032	15.2146464646465	35.6349206349206	7.85714285714286	Adamts8 ENSMUSG00000031994	EOM	-7.3575036075036
chr9:31655851-31658250	56.5335898669232	72.4801587301587	47.0594837261504	50	9.4741061407728	63.0060525893859	Barx2 ENSMUSG00000032033	EOM	13.0060525893859
chr9:43234051-43235100	90	54.1666666666667	55.0980392156863	67.1153846153846	34.9019607843137	19.2647058823529	Oaf ENSMUSG00000032014	EOM	-47.8506787330317
chr9:51766051-51766950	0	0	4.002849002849	2.20959595959596	-4.002849002849	4.002849002849	Arhgap20 ENSMUSG00000053199	EOM	1.79325304325304
chr9:55360801-55362900	48.7654320987654	62	35.0892857142857	59.6435920047031	13.6761463844797	48.3238536155203	AI118078 ENSMUSG00000032313	EOM	-11.3197383891828
chr9:60009151-60009900	75	50	49.2857142857143	19.6666666666667	25.7142857142857	24.2857142857143	Thsd4 ENSMUSG00000032289	TA	4.61904761904762
chr9:60309451-60314100	15.5555555555556	24.1485507246377	2.14285714285714	19.9592933947773	13.4126984126984	10.7358523119393	Thsd4 ENSMUSG00000032289	TA	-9.223441082838
chr9:60335401-60337050	48.2142857142857	37.2222222222222	33.3072916666667	19.4139194139194	14.906994047619	22.3152281746032	Thsd4 ENSMUSG00000032289	TA	2.90130876068377
chr9:60501901-60503100	48.7301587301587	72.4285714285714	60.7291666666667	92.3809523809524	-11.9990079365079	84.4275793650794	Thsd4 ENSMUSG00000032289	TA	-7.95337301587301
chr9:60503851-60505350	62.6190476190476	63.6693218954248	50.1723276723277	72.9169790573299	12.4467199467199	51.2226019487049	Thsd4 ENSMUSG00000032289	TA	-21.694377108625
chr9:66217951-66219450	25	27.0833333333333	9.94047619047619	25.7539682539683	15.0595238095238	12.0238095238095	Dapk2 ENSMUSG00000032380	TA	-13.7301587301587
chr9:66708001-66711000	54.2859041543252	65.9854497354497	18.659125188537	26.3940372228416	35.6267789657883	30.3586707696615	Car12 ENSMUSG00000032373	TA	3.96463354681991
chr9:92548651-92550900	63.6243386243386	36.71875	21.3888888888889	19.7179487179487	42.2354497354497	-5.51669973544973	Plod2 ENSMUSG00000032374	EOM	-25.2346484533985
chr1:14770951-14772300	60.5555555555556	93.3333333333333	44.4444444444444	55.8333333333333	16.1111111111111	77.2222222222222	Gm9947 ENSMUSG00000054493	TA	21.3888888888889
chr1:181004251-181005900	69.9404761904762	60.5208333333333	57.1428571428571	66.7613636363636	12.797619047619	47.7232142857143	Ephx1 ENSMUSG00000038776	TA	-19.0381493506493
chr1:181008751-181010850	61.1111111111111	91.6666666666667	50	63.0952380952381	11.1111111111111	80.5555555555556	Ephx1 ENSMUSG00000038776	TA	17.4603174603175
chr1:181014751-181017600	4.70458553791887	4.84848484848485	2.94304388422036	7.70180769830139	1.76154165369852	3.08694319478633	Ephx1 ENSMUSG00000038776	TA	-4.61486450351505
chr1:186444151-186445650	58.1481481481481	71.4285714285714	28.125	49.2478354978355	30.0231481481481	41.4054232804233	Tgfb2 ENSMUSG00000039239	TA	-7.84241221741221
chr1:24304801-24305100	10.4166666666667	55	41.6666666666667	49.4444444444444	-31.25	86.25	Col19a1 ENSMUSG00000026141	TA	36.8055555555556
chr1:89471551-89472450	41.0774410774411	51.1666666666667	25.1221001221001	12.8296703296703	15.955340955341	35.2113257113257	Agap1 ENSMUSG00000055013	EOM	22.3816553816554
chr10:19936951-19938150	54.1666666666667	80.7936507936508	29.1856060606061	60.6878306878307	24.9810606060606	55.8125901875902	Map3k5 ENSMUSG00000071369	TA	-4.8752405002405
chr10:20076301-20077050	62	82.5	65.2083333333333	47.6515151515152	-3.20833333333333	85.7083333333333	Map3k5 ENSMUSG00000071369	TA	38.0568181818182
chr10:51980851-51983400	45	61.3333333333333	57.5	25.5555555555556	-12.5	73.8333333333333	Vgll2 ENSMUSG00000049641	TA	48.2777777777778
chr10:98960251-98961750	72.5	64.1666666666667	74.4444444444444	47.0238095238095	-1.94444444444444	66.1111111111111	Atp2b1 ENSMUSG00000019943	TA	19.0873015873016
chr10:99268801-99269700	2.5	0	14.0151515151515	24.2592592592593	-11.5151515151515	11.5151515151515	Dusp6 ENSMUSG00000019960	TA	-12.7441077441077
chr11:68973451-68973900	0	0	0	0	0	0	Slc25a35 ENSMUSG00000018740	TA	0
chr11:84067201-84067800	0	0	0	27.1111111111111	0	0	Dusp14 ENSMUSG00000018648	EOM	-27.1111111111111
chr11:87573601-87574200	16.6666666666667	54.6666666666667	36.1111111111111	10	-19.4444444444444	74.1111111111111	Sept4 ENSMUSG00000020486	TA	64.1111111111111
chr11:95267851-95269200	53.6111111111111	36.4141414141414	11.7219109866169	28.015873015873	41.8892001244942	-5.47505871035283	Tac4 ENSMUSG00000020872	EOM	-33.4909317262259
chr11:98779951-98782350	41.6666666666667	42.5	49.0476190476191	47.8273809523809	-7.38095238095239	49.8809523809524	Nr1d1 ENSMUSG00000020889	EOM	2.05357142857144
chr12:100316101-100316850	45.2380952380952	40	35.1851851851852	6.25	10.0529100529101	29.9470899470899	Ttc7b ENSMUSG00000033530	TA	23.6970899470899
chr12:100324801-100327200	60.2777777777778	73.2142857142857	45.9920634920635	39.8172799422799	14.2857142857143	58.9285714285714	Ttc7b ENSMUSG00000033530	TA	19.1112914862915
chr12:25100251-25101450	3.22822822822823	0.925925925925926	0.523418114143921	1.82326751838947	2.70481011408431	-1.77888418815838	Id2 ENSMUSG00000020644	TA	-3.60215170654785
chr12:25110001-25111500	54.1666666666667	38.8888888888889	25	35	29.1666666666667	9.72222222222222	Id2 ENSMUSG00000020644	TA	-25.2777777777778
chr12:25188751-25190850	28.5714285714286	23.708836098542	15.4166666666667	23.3333333333333	13.1547619047619	10.5540741937801	Id2 ENSMUSG00000020644	TA	-12.7792591395533
chr12:25207951-25210050	9.375	29.1666666666667	37.1428571428571	28.4722222222222	-27.7678571428571	56.9345238095238	Id2 ENSMUSG00000020644	TA	28.4623015873016
chr12:52834351-52836750	16.5873015873016	32.1428571428571	10.7414215686275	9.83308966861598	5.84588001867414	26.296977124183	Akap6 ENSMUSG00000061603	TA	16.463887455567
chr12:53146201-53146950	0	37.5	20	58.3333333333333	-20	57.5	Akap6 ENSMUSG00000061603	TA	-0.833333333333336
chr12:73507201-73508700	56.3492063492063	45	16.2041083916084	49.1071428571429	40.145097957598	4.85490204240205	Tmem30b ENSMUSG00000034435	TA	-44.2522408147408
chr12:73779151-73780800	37.5	1.19047619047619	30.952380952381	55	6.54761904761905	-5.35714285714286	Prkch ENSMUSG00000021108	TA	-60.3571428571429
chr12:79884751-79888650	36.1111111111111	24.7575757575758	21.324354657688	16.8320105820106	14.7867564534231	9.97081930415263	Zfp36l1 ENSMUSG00000021127	TA	-6.86119127785795
chr12:80002501-80003700	35.7142857142857	52.3611111111111	3.93518518518519	1.66666666666667	31.7791005291005	20.5820105820106	Zfp36l1 ENSMUSG00000021127	TA	18.9153439153439
chr12:80034001-80035200	82.1428571428571	45.8333333333333	23.3333333333333	37.5	58.8095238095238	-12.9761904761905	Zfp36l1 ENSMUSG00000021127	TA	-50.4761904761905
chr12:85196251-85197150	85	94.4444444444444	91.4285714285714	82.7222222222222	-6.42857142857143	100.873015873016	Pgf ENSMUSG00000004791	EOM	18.1507936507936
chr12:85454401-85456650	11.1607142857143	21.247680890538	15.6586021505376	3.44961739485066	-4.49788786482335	25.7455687553614	Fos ENSMUSG00000021250	TA	22.2959513605107
chr12:85497001-85498800	44.9074074074074	33.8888888888889	7.32323232323232	11.4599686028257	37.5841750841751	-3.69528619528619	Fos ENSMUSG00000021250	TA	-15.1552547981119
chr12:90607051-90608400	92.6666666666667	16.6666666666667	21.2962962962963	9.94318181818182	71.3703703703704	-54.7037037037037	Dio2 ENSMUSG00000007682	EOM	-64.6468855218855
chr13:43684051-43685550	8.33333333333333	45.2380952380952	40.0490196078431	43.8095238095238	-31.7156862745098	76.953781512605	Rnf182 ENSMUSG00000044164	EOM	33.1442577030812
chr13:52174501-52176450	62.5	50	14.5833333333333	50	47.9166666666667	2.08333333333334	Gadd45g ENSMUSG00000021453	TA	-47.9166666666667
chr13:81754051-81755550	83.3333333333333	66.6666666666667	44.5238095238095	33.2539682539683	38.8095238095238	27.8571428571429	Mblac2 ENSMUSG00000051098	TA	-5.39682539682538
chr13:95638651-95640300	44.2640692640693	6.25	12.7272727272727	30	31.5367965367965	-25.2867965367965	Iqgap2 ENSMUSG00000021676	TA	-55.2867965367965
chr13:95787001-95789400	93.3035714285714	81.6666666666667	38.3333333333333	55.9375	54.9702380952381	26.6964285714286	Iqgap2 ENSMUSG00000021676	TA	-29.2410714285714
chr13:95798251-95799750	65.2777777777778	68.0555555555556	26.4583333333333	52.962962962963	38.8194444444444	29.2361111111111	Iqgap2 ENSMUSG00000021676	TA	-23.7268518518518
chr14:121596601-121597350	58.5714285714286	28.1818181818182	0	6.76406926406926	58.5714285714286	-30.3896103896104	Dock9 ENSMUSG00000025558	TA	-37.1536796536797
chr14:121824601-121826400	18.9795918367347	4.375	28.1259968102073	24.6505230880231	-9.14640497347264	13.5214049734726	Dock9 ENSMUSG00000025558	TA	-11.1291181145504
chr14:20830801-20832900	77.7777777777778	29.1666666666667	16.6666666666667	19.047619047619	61.1111111111111	-31.9444444444444	Plau ENSMUSG00000021822	TA	-50.9920634920635
chr14:27123001-27124200	16.6666666666667	6.81818181818182	21.875	4.16666666666667	-5.20833333333333	12.0265151515152	Il17rd ENSMUSG00000040717	EOM	7.85984848484848
chr14:46941901-46942800	52.5396825396825	21.3333333333333	17.6802395599388	10.5926916221034	34.8594429797437	-13.5261096464104	Samd4 ENSMUSG00000021838	EOM	-24.1188012685138
chr14:46965751-46967250	16.6666666666667	18.1818181818182	6.42857142857143	16.6666666666667	10.2380952380952	7.94372294372294	Samd4 ENSMUSG00000021838	EOM	-8.72294372294372
chr14:62549701-62550450	55.5555555555556	62.1428571428571	43.3333333333333	59.4345238095238	12.2222222222222	49.9206349206349	Fam124a ENSMUSG00000035184	TA	-9.51388888888889
chr14:65942851-65944050	5.55555555555556	0	10	13.3333333333333	-4.44444444444444	4.44444444444444	Scara3 ENSMUSG00000034463	EOM	-8.88888888888889
chr14:74820001-74821050	83.3333333333333	35.7638888888889	18.4090909090909	17.4537037037037	64.9242424242424	-29.1603535353535	Lrch1 ENSMUSG00000068015	TA	-46.6140572390572
chr14:74866501-74868300	0	0	0	0	0	0	Lrch1 ENSMUSG00000068015	TA	0
chr14:76505101-76506000	0	0	0	0	0	0	Tsc22d1 ENSMUSG00000022010	TA	0
chr15:101373001-101375100	80.3030303030303	79.9107142857143	40.1111111111111	31.516339869281	40.1919191919192	39.7187950937951	Krt80 ENSMUSG00000037185	EOM	8.20245522451403
chr15:54951901-54953100	1.02040816326531	0.223214285714286	4.24778021042389	4.79649814471243	-3.22737204715858	3.45058633287287	Enpp2 ENSMUSG00000022425	EOM	-1.34591181183956
chr15:73724851-73725750	37.037037037037	10.2564102564103	15.625	7	21.412037037037	-11.1556267806268	Ptp4a3 ENSMUSG00000059895	TA	-18.1556267806268
chr16:31303051-31303950	14.3518518518519	14.7727272727273	18.974358974359	53.6323051948052	-4.62250712250712	19.3952343952344	Apod ENSMUSG00000022548	EOM	-34.2370707995708
chr16:38668501-38669700	0	0	18.3333333333333	10	-18.3333333333333	18.3333333333333	Arhgap31 ENSMUSG00000022799	TA	8.33333333333334
chr16:90497701-90498300	60.2272727272727	61.6666666666667	55.5555555555556	80.8333333333333	4.67171717171717	56.9949494949495	Hunk ENSMUSG00000053414	TA	-23.8383838383838
chr16:90511201-90512250	72.4853801169591	56.8570318570319	15.3846153846154	32.8846153846154	57.1007647323437	-0.243732875311821	Hunk ENSMUSG00000053414	TA	-33.1283482599272
chr17:28469251-28471500	85.7142857142857	56.8888888888889	49.5578231292517	27.907196969697	36.156462585034	20.7324263038549	Fkbp5 ENSMUSG00000024222	TA	-7.1747706658421
chr17:28512151-28513200	48	12.5	4.16666666666667	23.422619047619	43.8333333333333	-31.3333333333333	Fkbp5 ENSMUSG00000024222	TA	-54.7559523809524
chr17:42751651-42753150	51.0416666666667	57.4074074074074	42.8571428571429	41.4965986394558	8.18452380952381	49.2228835978836	Gpr111 ENSMUSG00000057899	TA	7.72628495842781
chr17:43953151-43954050	64.5538720538721	49.1666666666667	54.2687074829932	24.8005698005698	10.2851645708789	38.8815020957878	Rcan2 ENSMUSG00000039601	EOM	14.080932295218
chr17:72937351-72938850	46.1309523809524	57.3227813852814	21.1805555555556	36.9727891156463	24.9503968253968	32.3723845598846	Lbh ENSMUSG00000024063	TA	-4.60040455576169
chr18:16739101-16741500	59.5833333333333	25.6666666666667	29.7619047619048	48.9795918367347	29.8214285714286	-4.15476190476191	Cdh2 ENSMUSG00000024304	TA	-53.1343537414966
chr18:20737951-20739000	47	91.7857142857143	66.5555555555556	42.4691358024691	-19.5555555555556	111.34126984127	B4galt6 ENSMUSG00000056124	TA	68.8721340388007
chr18:38541901-38543850	3.15789473684211	15.952380952381	4.09350396192501	20.7037037037037	-0.935609225082909	16.8879901774639	Spry4 ENSMUSG00000024427	TA	-3.81571352623984
chr18:39009751-39010650	72.9166666666667	11.1931818181818	5.55555555555556	0	67.3611111111111	-56.1679292929293	Arhgap26 ENSMUSG00000036452	TA	-56.1679292929293
chr18:39250351-39252000	41.6666666666667	20.6349206349206	37.2619047619048	40.3809523809524	4.40476190476191	16.2301587301587	Arhgap26 ENSMUSG00000036452	TA	-24.1507936507937
chr18:54661951-54663150	39.0476190476191	42.5	34.0277777777778	14.2857142857143	5.01984126984127	37.4801587301587	Zfp608 ENSMUSG00000052713	TA	23.1944444444444
chr18:54940201-54942600	71.2121212121212	93.3333333333333	71.8686868686869	65.0226757369614	-0.656565656565647	93.989898989899	Zfp608 ENSMUSG00000052713	TA	28.9672232529375
chr18:54985501-54989100	0.989583333333333	1.77793339558045	1.76470588235294	0.613275613275613	-0.775122549019608	2.55305594460006	Zfp608 ENSMUSG00000052713	TA	1.93978033132445
chr18:60594901-60596400	0.905675608544461	6.67664346575824	11.3339153690031	1.68031013942964	-10.4282397604586	17.1048832262169	Synpo ENSMUSG00000043079	EOM	15.4245730867872
chr18:65099551-65102700	73.8333333333333	58.9285714285714	41.2429971988796	38.047138047138	32.5903361344538	26.3382352941176	Nedd4l ENSMUSG00000024589	TA	-11.7089027530204
chr18:65134351-65136750	42	73.8333333333333	44.6581196581197	51.4814814814815	-2.65811965811966	76.491452991453	Nedd4l ENSMUSG00000024589	TA	25.0099715099715
chr18:65205151-65206350	66.6666666666667	86.6666666666667	65	78.3673469387755	1.66666666666667	85	Nedd4l ENSMUSG00000024589	TA	6.63265306122449
chr18:68149351-68150100	16.6666666666667	38.8888888888889	15	26.6666666666667	1.66666666666667	37.2222222222222	D18Ertd653e ENSMUSG00000024544	EOM	10.5555555555555
chr18:80169301-80170200	18.9037698412698	26.3333333333333	26.8386243386243	37.9059987631416	-7.9348544973545	34.2681878306878	Adnp2 ENSMUSG00000053950	EOM	-3.63781093245379
chr18:82484551-82485750	26.6666666666667	33.8839285714286	21.6832010582011	39.0825840825841	4.98346560846561	28.900462962963	Mbp ENSMUSG00000041607	EOM	-10.1821211196211
chr19:28673251-28674600	82.5925925925926	67.7777777777778	82.3314441406547	92.1296296296296	0.261148451937927	67.5166293258398	Glis3 ENSMUSG00000052942	EOM	-24.6130003037898
chr19:45234001-45234750	3.33333333333333	7.44047619047619	6.96497785160576	10.1164107618356	-3.63164451827242	11.0721207087486	Lbx1 ENSMUSG00000025216	TA	0.955709946913016
chr19:53183851-53184600	27.9166666666667	26.6666666666667	36.5	19.4642857142857	-8.58333333333333	35.25	Add3 ENSMUSG00000025026	EOM	15.7857142857143
chr19:53731651-53732850	66.1904761904762	65.2777777777778	42.2537878787879	77.8571428571429	23.9366883116883	41.3410894660895	Rbm20 ENSMUSG00000043639	TA	-36.5160533910534
chr19:53797351-53799300	82.9166666666667	81.2605042016807	50.9176587301587	44.5952380952381	31.9990079365079	49.2614962651727	Rbm20 ENSMUSG00000043639	TA	4.66625816993464
chr19:53849851-53852100	63.3580705009276	60.7512917190337	38.7698412698413	46.6486291486291	24.5882292310864	36.1630624879473	Rbm20 ENSMUSG00000043639	TA	-10.4855666606819
chr19:5475001-5475600	19.7142857142857	6.25	8.33333333333333	0	11.3809523809524	-5.13095238095238	Efemp2 ENSMUSG00000024909	EOM	-5.13095238095238
chr19:57197551-57199500	15.7142857142857	36.5562678062678	19.9656388736848	17.8902116402116	-4.25135315939913	40.8076209656669	Ablim1 ENSMUSG00000025085	TA	22.9174093254553
chr2:103968301-103970400	0.657894736842105	1.43405569942302	4.6957510646535	2.185960591133	-4.0378563278114	5.47191202723441	Lmo2 ENSMUSG00000032698	EOM	3.28595143610141
chr2:117105151-117105750	72.2222222222222	57.7579365079365	72.7083333333333	54.2222222222222	-0.4861111111111	58.2440476190476	Spred1 ENSMUSG00000027351	TA	4.02182539682538
chr2:163346851-163350300	58.3333333333333	40.7275132275132	62.0195261899226	73.2924482924483	-3.68619285658927	44.4137060841025	Jph2 ENSMUSG00000017817	TA	-28.8787422083458
chr2:163357651-163360050	66.6666666666667	27.7777777777778	82.7777777777778	66.0204081632653	-16.1111111111111	43.8888888888889	Jph2 ENSMUSG00000017817	TA	-22.1315192743764
chr2:166605001-166607100	27.7777777777778	24.5726495726496	42.1057513914657	40.410128664439	-14.3279736136879	38.9006231863375	Prex1 ENSMUSG00000039621	EOM	-1.50950547810153
chr2:166662901-166664100	94.4444444444444	77.7777777777778	16.6666666666667	66.6666666666667	77.7777777777778	0	Prex1 ENSMUSG00000039621	EOM	-66.6666666666667
chr2:166666801-166669200	83.3333333333333	75.1020408163265	49.4047619047619	58.0952380952381	33.9285714285714	41.1734693877551	Prex1 ENSMUSG00000039621	EOM	-16.921768707483
chr2:170286751-170287950	0	1.05263157894737	0.980392156862745	3.33994708994709	-0.980392156862745	2.03302373581011	Bcas1 ENSMUSG00000013523	EOM	-1.30692335413698
chr2:170321101-170322900	58.8095238095238	36.6666666666667	52.2222222222222	48.8183421516755	6.58730158730159	30.0793650793651	Bcas1 ENSMUSG00000013523	EOM	-18.7389770723104
chr2:170385601-170386500	62.962962962963	70.4444444444444	33.8690476190476	49.75	29.0939153439153	41.3505291005291	Bcas1 ENSMUSG00000013523	EOM	-8.3994708994709
chr2:174897151-174898350	70.8333333333333	47.7777777777778	18.125	39.7222222222222	52.7083333333333	-4.93055555555555	Gm14616 ENSMUSG00000086177	EOM	-44.6527777777778
chr2:32917201-32918400	45.8333333333333	35.0529100529101	34.1666666666667	69.6924603174603	11.6666666666667	23.3862433862434	Fam129b ENSMUSG00000026796	TA	-46.3062169312169
chr2:35460601-35461500	17.2727272727273	18.75	13.1020021645022	40.952380952381	4.17072510822511	14.5792748917749	Ggta1 ENSMUSG00000035778	TA	-26.3731060606061
chr2:38977351-38978550	51.0353535353535	39.1666666666667	13.0952380952381	7.14285714285714	37.9401154401154	1.22655122655122	Olfml2a ENSMUSG00000046618	EOM	-5.91630591630592
chr2:76686301-76687350	66.5344129554656	87.0833333333333	41.4285714285714	82.5907220351665	25.1058415268942	61.9774918064392	Plekha3 ENSMUSG00000002733	TA	-20.6132302287273
chr2:77194651-77196150	70	73.75	38.6904761904762	50.4545454545455	31.3095238095238	42.4404761904762	Sestd1 ENSMUSG00000042272	TA	-8.01406926406926
chr2:77245201-77246700	50	45	17	60	33	12	Sestd1 ENSMUSG00000042272	TA	-48
chr2:93961201-93962550	46.9642857142857	58.3333333333333	19.1690767215977	54.5552248677249	27.795208992688	30.5381243406453	Gm13889 ENSMUSG00000087006	TA	-24.0171005270795
chr3:129202801-129203700	2.77777777777778	0	78.7439049693952	17.3894557823129	-75.9661271916174	75.9661271916174	Pitx2 ENSMUSG00000028023	EOM	58.5766714093045
chr3:129313201-129314550	72.9166666666667	36.3888888888889	61.947601010101	92.5	10.9690656565657	25.4198232323232	Enpep ENSMUSG00000028024	TA	-67.0801767676768
chr3:145652251-145653000	25.7575757575758	10	10.5555555555556	5.52503052503052	15.2020202020202	-5.2020202020202	Cyr61 ENSMUSG00000028195	TA	-10.7270507270507
chr3:68662201-68664450	62	71.6666666666667	60.5952380952381	60.508658008658	1.40476190476191	70.2619047619048	Il12a ENSMUSG00000027776	EOM	9.75324675324675
chr3:68676601-68677800	0	2.45535714285714	0.833333333333333	6.28019323671498	-0.833333333333333	3.28869047619048	Il12a ENSMUSG00000027776	EOM	-2.9915027605245
chr3:68764651-68765700	1.78571428571429	45	42.6587301587302	34.3479853479854	-40.8730158730159	85.8730158730159	Il12a ENSMUSG00000027776	EOM	51.5250305250305
chr3:84215251-84216900	13.8392857142857	50.3846153846154	34.0626387501388	36.3647959183673	-20.223353035853	70.6079684204684	Trim2 ENSMUSG00000027993	TA	34.2431725021011
chr3:98373151-98376000	61.1111111111111	70.0680272108844	72.9166666666667	72.1428571428571	-11.8055555555556	81.8735827664399	Zfp697 ENSMUSG00000050064	TA	9.73072562358277
chr4:130075201-130076400	44.1666666666667	60.6666666666667	46.6310160427808	56.0657596371882	-2.46434937611409	63.1310160427808	Col16a1 ENSMUSG00000040690	EOM	7.06525640559255
chr4:130269751-130271250	48.9583333333333	47.9166666666667	57	62.9931972789116	-8.04166666666666	55.9583333333333	Serinc2 ENSMUSG00000023232	EOM	-7.03486394557824
chr4:130281901-130282800	66.5	50	41.6666666666667	27.7777777777778	24.8333333333333	25.1666666666667	Serinc2 ENSMUSG00000023232	EOM	-2.61111111111111
chr4:137930701-137931900	6.66666666666667	10	8.19047619047619	2.38095238095238	-1.52380952380952	11.5238095238095	Ece1 ENSMUSG00000057530	TA	9.14285714285714
chr4:137941501-137943750	61.6666666666667	39.484126984127	41.9478560655031	55.5393217893218	19.7188106011635	19.7653163829634	Ece1 ENSMUSG00000057530	TA	-35.7740054063583
chr4:138126751-138128400	95.8333333333333	59	77.1258503401361	87.6262626262626	18.7074829931973	40.2925170068027	Eif4g3 ENSMUSG00000028760	TA	-47.3337456194599
chr4:47236501-47238300	25.8333333333333	6.66666666666667	8.86904761904762	7.33333333333333	16.9642857142857	-10.297619047619	Col15a1 ENSMUSG00000028339	EOM	-17.6309523809524
chr4:58508551-58510200	33.3333333333333	37.5	30.9936095650381	46.4285714285714	2.3397237682952	35.1602762317048	Lpar1 ENSMUSG00000038668	TA	-11.2682951968666
chr4:58519651-58522650	62.2023809523809	36.6666666666667	38.1196581196581	28.8111888111888	24.0827228327228	12.5839438339438	Lpar1 ENSMUSG00000038668	TA	-16.227244977245
chr4:58575301-58576650	59.9603174603175	67.3941798941799	34.8456790123457	52.5	25.1146384479718	42.2795414462081	Lpar1 ENSMUSG00000038668	TA	-10.2204585537919
chr4:86111101-86112150	73.3333333333333	60.4166666666667	30.8843537414966	67.2222222222222	42.4489795918367	17.9676870748299	Adamtsl1 ENSMUSG00000066113	EOM	-49.2545351473923
chr4:86171401-86172450	66.6666666666667	52.7777777777778	33.3333333333333	55.5555555555556	33.3333333333333	19.4444444444444	Adamtsl1 ENSMUSG00000066113	EOM	-36.1111111111111
chr5:103624051-103625100	80	55.8333333333333	68.265306122449	33.9285714285714	11.734693877551	44.0986394557823	Slc10a6 ENSMUSG00000029321	TA	10.1700680272109
chr5:131395801-131397150	62.989417989418	58.8514109347443	47.3809523809524	66.4462081128748	15.6084656084656	43.2429453262787	Auts2 ENSMUSG00000029673	TA	-23.2032627865961
chr5:132521401-132522150	0	37.5	8.33333333333333	0	-8.33333333333333	45.8333333333333	Auts2 ENSMUSG00000029673	TA	45.8333333333333
chr5:3433051-3433650	21.4285714285714	16.2222222222222	16.40625	22.2222222222222	5.02232142857143	11.1999007936508	Cdk6 ENSMUSG00000040274	TA	-11.0223214285714
chr5:3490951-3491700	25	26.0416666666667	22.2222222222222	38.9285714285714	2.77777777777778	23.2638888888889	Cdk6 ENSMUSG00000040274	TA	-15.6646825396825
chr5:43538101-43539450	24.0277777777778	59.0277777777778	12.9924242424242	7	11.0353535353535	47.9924242424242	C1qtnf7 ENSMUSG00000061535	EOM	40.9924242424242
chr5:43549951-43551750	72.0833333333333	10.3535353535354	33.125	9.52380952380952	38.9583333333333	-28.604797979798	C1qtnf7 ENSMUSG00000061535	EOM	-38.1286075036075
chr5:64195801-64199550	62.2222222222222	63.5	34.9470899470899	42.7777777777778	27.2751322751323	36.2248677248677	Tbc1d1 ENSMUSG00000029174	TA	-6.55291005291005
chr5:72244051-72244650	72.2222222222222	81.6666666666667	64.5833333333333	49.4791666666667	7.63888888888889	74.0277777777778	Atp10d ENSMUSG00000046808	TA	24.5486111111111
chr6:137154601-137155500	83.9285714285714	67.7674177674178	61.5323565323565	68.2034632034632	22.3962148962149	45.3712028712029	Rerg ENSMUSG00000030222	TA	-22.8322603322603
chr6:53611051-53613150	31.962481962482	61.4285714285714	17.96875	14.5054945054945	13.993731962482	47.4348394660895	Creb5 ENSMUSG00000053007	EOM	32.929344960595
chr6:5441851-5443950	58.3333333333333	39.3722943722944	36.79731267507	36.2914862914863	21.5360206582633	17.8362737140311	Asb4 ENSMUSG00000042607	TA	-18.4552125774552
chr6:93066001-93067350	4.66666666666667	13.0102040816327	0	4.01785714285714	4.66666666666667	8.34353741496599	Adamts9 ENSMUSG00000030022	TA	4.32568027210884
chr6:98948551-98950350	55.8608058608059	31.8877551020408	10.4166666666667	32.969696969697	45.4441391941392	-13.5563840920984	Foxp1 ENSMUSG00000030067	EOM	-46.5260810617954
chr6:98970451-98971350	20	26.25	7.06018518518519	6.25	12.9398148148148	13.3101851851852	Foxp1 ENSMUSG00000030067	EOM	7.06018518518519
chr7:142481851-142483350	22.9292929292929	39.3452380952381	24.2425429103061	2.5974025974026	-1.31324998101314	40.6584880762512	Lsp1 ENSMUSG00000018819	EOM	38.0610854788486
chr7:34751251-34752750	60	46.7176870748299	26.8308080808081	22.6757369614512	33.1691919191919	13.548495155638	Chst8 ENSMUSG00000060402	EOM	-9.12724180581323
chr7:96474301-96475200	16.6666666666667	56.2962962962963	8.15972222222222	1.66666666666667	8.50694444444445	47.7893518518518	Odz4 ENSMUSG00000048078	TA	46.1226851851852
chr7:96679951-96680550	55	57.2222222222222	33.75	20.8333333333333	21.25	35.9722222222222	Odz4 ENSMUSG00000048078	TA	15.1388888888889
chr8:11384251-11386200	18.75	13.8888888888889	13.3116883116883	8.64197530864198	5.43831168831169	8.4505772005772	Col4a2 ENSMUSG00000031503	TA	-0.191398108064774
chr8:119439601-119441250	4.6875	25	5.95238095238095	0	-1.26488095238095	26.264880952381	Osgin1 ENSMUSG00000074063	TA	26.264880952381
chr8:45602251-45603000	100	75	87.5	50.5401234567901	12.5	62.5	Sorbs2 ENSMUSG00000031626	TA	11.9598765432099
chr8:75082801-75085500	45	28.0558166248956	49.2447916666667	30.9320309320309	-4.24479166666666	32.3006082915622	Hmox1 ENSMUSG00000005413	TA	1.36857735953131
chr8:83047801-83050950	22.2619047619048	37.7287581699346	13.2312925170068	24.8374905517763	9.03061224489796	28.6981459250367	Rnf150 ENSMUSG00000047747	TA	3.86065537326042
chr9:42802051-42804300	12.5	31.9047619047619	21.6666666666667	22.6455026455026	-9.16666666666667	41.0714285714286	Grik4 ENSMUSG00000032017	EOM	18.4259259259259
chr9:51767101-51767700	44.5238095238095	25.6060606060606	33.75	34.6428571428571	10.7738095238095	14.8322510822511	Arhgap20 ENSMUSG00000053199	EOM	-19.8106060606061
chr9:51806101-51807600	66.6666666666667	19.047619047619	41.25	41.6666666666667	25.4166666666667	-6.36904761904762	Arhgap20 ENSMUSG00000053199	EOM	-48.0357142857143
chr9:58174951-58175850	91.6666666666667	34.1666666666667	20.2777777777778	0	71.3888888888889	-37.2222222222222	Islr ENSMUSG00000037206	EOM	-37.2222222222222
chr9:66733051-66734100	16.6666666666667	45	11.1111111111111	3.57142857142857	5.55555555555556	39.4444444444444	Car12 ENSMUSG00000032373	TA	35.8730158730159
chr9:92596951-92598300	46.8571428571429	49.6336996336996	71.3675213675214	68.6773543916401	-24.5103785103785	74.1440781440782	Plod2 ENSMUSG00000032374	EOM	5.46672375243804
chrX:7428451-7429650	41.1616161616162	0	21.1764705882353	19.3722943722944	19.9851455733809	-19.9851455733809	2010204K13Rik ENSMUSG00000063018	TA	-39.3574399456752
chr11:43919101-43921200	37.3333333333333	19.1666666666667	19.8611111111111	35.0306637806638	17.4722222222222	1.69444444444444	Adra1b ENSMUSG00000050541	EOM	-33.3362193362193
chr11:84053551-84054150	52.7777777777778	53.3333333333333	25	28.9399092970522	27.7777777777778	25.5555555555556	Dusp14 ENSMUSG00000018648	EOM	-3.3843537414966
chr12:73774501-73777050	45.9523809523809	81.6666666666667	44.7916666666667	63.8575605680869	1.16071428571428	80.5059523809524	Prkch ENSMUSG00000021108	TA	16.6483918128655
chr13:56641951-56642850	68.1944444444444	74.2735042735043	24.3506493506494	50.5092592592593	43.8437950937951	30.4297091797092	Tgfbi ENSMUSG00000035493	EOM	-20.0795500795501
chr16:90421501-90422700	68.4523809523809	43.75	1.38888888888889	20.4905782975958	67.0634920634921	-23.3134920634921	Hunk ENSMUSG00000053414	TA	-43.8040703610879
chr18:38689951-38690550	66.6666666666667	100	47.9166666666667	48.3333333333333	18.75	81.25	Arhgap26 ENSMUSG00000036452	TA	32.9166666666667
chr18:60618751-60620700	80	45.8333333333333	32.3894557823129	12.5396825396825	47.6105442176871	-1.77721088435374	Synpo ENSMUSG00000043079	EOM	-14.3168934240363
chr19:57272551-57273450	38.7648809523809	30.8013468013468	39.3961545277335	48.6666666666667	-0.631273575352523	31.4326203766993	Ablim1 ENSMUSG00000025085	TA	-17.2340462899673
chr4:138041551-138042900	36.4583333333333	48.1632653061224	54.1666666666667	50	-17.7083333333333	65.8715986394558	Eif4g3 ENSMUSG00000028760	TA	15.8715986394558
chr5:131538151-131538900	1.68560606060606	0	0.324223256554084	1.14462081128748	1.36138280405198	-1.36138280405198	Auts2 ENSMUSG00000029673	TA	-2.50600361533946
chr8:82857901-82860450	0	88.8888888888889	36.3492063492063	56.6666666666667	-36.3492063492063	125.238095238095	Rnf150 ENSMUSG00000047747	TA	68.5714285714286
chr10:109684351-109684800	12.5	40	5	18.75	7.5	32.5	Nav3 ENSMUSG00000020181	TA	13.75
chr12:79936201-79938000	81.25	55.5555555555556	51.2962962962963	64.4444444444444	29.9537037037037	25.6018518518519	Zfp36l1 ENSMUSG00000021127	TA	-38.8425925925926
chr15:102955801-102956250	14.6825396825397	14.0952380952381	0.264550264550265	8.50694444444444	14.4179894179894	-0.322751322751323	Hoxc11 ENSMUSG00000001656	TA	-8.82969576719577
chr15:10939501-10941300	43.75	21.9642857142857	17.0995670995671	9.65986394557823	26.6504329004329	-4.68614718614718	C1qtnf3 ENSMUSG00000058914	TA	-14.3460111317254
chr19:53832601-53833200	57.8333333333333	33.3333333333333	60.952380952381	17.9166666666667	-3.11904761904762	36.452380952381	Rbm20 ENSMUSG00000043639	TA	18.5357142857143
chr4:58461901-58463250	56.25	72.2222222222222	81.6666666666667	81.4285714285714	-25.4166666666667	97.6388888888889	Lpar1 ENSMUSG00000038668	TA	16.2103174603175
chr4:58463251-58465350	50	76.3257575757576	48.9236111111111	70.9920634920635	1.07638888888889	75.2493686868687	Lpar1 ENSMUSG00000038668	TA	4.2573051948052
chr5:131647501-131648250	28.8888888888889	37.5	41.1111111111111	14.8148148148148	-12.2222222222222	49.7222222222222	Auts2 ENSMUSG00000029673	TA	34.9074074074074
chr6:90508951-90509700	41.6666666666667	55.8333333333333	35.7142857142857	47.5793650793651	5.95238095238096	49.8809523809524	Aldh1l1 ENSMUSG00000030088	TA	2.3015873015873
chr16:31290001-31292400	50	0	6.78661616161616	12.6339285714286	43.2133838383838	-43.2133838383838	Apod ENSMUSG00000022548	EOM	-55.8473124098124
chr18:65127601-65128650	85.4166666666667	81.25	94.4444444444444	80.4444444444444	-9.02777777777777	90.2777777777778	Nedd4l ENSMUSG00000024589	TA	9.83333333333333
chr5:3355651-3356100	46.6666666666667	40	41.6666666666667	29.1666666666667	5	35	Cdk6 ENSMUSG00000040274	TA	5.83333333333333
chr7:25787101-25787700	40.7539682539683	39.4444444444444	40.2056277056277	33.75	0.548340548340548	38.8961038961039	Axl ENSMUSG00000002602	EOM	5.1461038961039
chr2:163362901-163364250	46	69.4444444444444	45.2380952380952	41.0714285714286	0.761904761904759	68.6825396825397	Jph2 ENSMUSG00000017817	TA	27.6111111111111
chr4:58568251-58569450	38.7301587301587	42.5	53.1349206349206	76.4102564102564	-14.4047619047619	56.9047619047619	Lpar1 ENSMUSG00000038668	TA	-19.5054945054945
chr19:58380451-58381650	75	76.6666666666667	75.0606060606061	59.9206349206349	-0.0606060606060623	76.7272727272727	Gfra1 ENSMUSG00000025089	EOM	16.8066378066378
chr5:140710051-140710950	83.3333333333333	68.75	60.4166666666667	66.4965986394558	22.9166666666667	45.8333333333333	Baat1 ENSMUSG00000000148	TA	-20.6632653061224

## Sheet: Fig 4D_CIT_Methylation
Enhancer	Gene	Group	DNA methylation level
chr5:115847551-115849650	Cit ENSMUSG00000029516	Pre graft TA	45.0492278597869
chr5:115847551-115849650	Cit ENSMUSG00000029516	Pre graft EOM	60.2453102453102
chr5:115847551-115849650	Cit ENSMUSG00000029516	Corrected post graft EOM	41.2216889390802

## Sheet: Fig 4D_CIT_Transcription
Gene	ID	Sample	Log2 count	Group
Cit	ENSMUSG00000029516	Pre_Graft_1_EOM_Exp2	3.1634572	Pre Graft EOM
Cit	ENSMUSG00000029516	Pre_Graft_5_EOM_Exp2	4.2086744	Pre Graft EOM
Cit	ENSMUSG00000029516	Pre_Graft_3_EOM_Exp1	3.321198	Pre Graft EOM
Cit	ENSMUSG00000029516	Pre_Graft_2_EOM_Exp2	4.7135077	Pre Graft EOM
Cit	ENSMUSG00000029516	Pre_Graft_6_EOM_Exp2	1.1727868	Pre Graft EOM
Cit	ENSMUSG00000029516	Pre_Graft_4_EOM_Exp1	4.506724	Pre Graft EOM
Cit	ENSMUSG00000029516	Pre_Graft_5_EOM_Exp1	2.5676546	Pre Graft EOM
Cit	ENSMUSG00000029516	Pre_Graft_4_EOM_Exp2	3.8037462	Pre Graft EOM
Cit	ENSMUSG00000029516	Pre_Graft_1_TA_Exp2	5.488623	Pre Graft TA
Cit	ENSMUSG00000029516	Pre_Graft_5_TA_Exp2	6.040506	Pre Graft TA
Cit	ENSMUSG00000029516	Pre_Graft_3_TA_Exp1	5.489471	Pre Graft TA
Cit	ENSMUSG00000029516	Pre_Graft_2_TA_Exp2	5.73697	Pre Graft TA
Cit	ENSMUSG00000029516	Pre_Graft_6_TA_Exp2	4.3992734	Pre Graft TA
Cit	ENSMUSG00000029516	Pre_Graft_4_TA_Exp1	6.157107	Pre Graft TA
Cit	ENSMUSG00000029516	Pre_Graft_3_TA_Exp2	6.3604646	Pre Graft TA
Cit	ENSMUSG00000029516	Pre_Graft_4_TA_Exp2	5.7181315	Pre Graft TA
Cit	ENSMUSG00000029516	Corrected_Graft_1_EOM_Exp2	6.71415703821429	Corrected Post Graft EOM
Cit	ENSMUSG00000029516	Corrected_Graft_5_EOM_Exp2	6.35781093821429	Corrected Post Graft EOM
Cit	ENSMUSG00000029516	Corrected_Graft_2_EOM_Exp2	8.50419873821428	Corrected Post Graft EOM
Cit	ENSMUSG00000029516	Corrected_Graft_6_EOM_Exp2	6.11054603821429	Corrected Post Graft EOM
Cit	ENSMUSG00000029516	Corrected_Graft_4_EOM_Exp2	5.10687993821429	Corrected Post Graft EOM
Cit	ENSMUSG00000029516	Corrected_Graft_4_EOM_Exp1	4.08236286821429	Corrected Post Graft EOM
Cit	ENSMUSG00000029516	Corrected_Graft_3_EOM_Exp2	7.09216013821429	Corrected Post Graft EOM

## Sheet: Fig 4D_ENPEP_Methylation
Enhancer	Gene	Group	DNA methylation level
chr3:129392101-129394200	Enpep ENSMUSG00000028024	Pre graft TA	36.037784679089
chr3:129392101-129394200	Enpep ENSMUSG00000028024	Pre graft EOM	75.3798670465337
chr3:129392101-129394200	Enpep ENSMUSG00000028024	Corrected post graft EOM	14.2423314550644

## Sheet: Fig 4D_ENPEP_Transcription
Gene	ID	Sample	Log2 count	Group
Enpep	ENSMUSG00000028024	Pre_Graft_1_EOM_Exp2	0.841529	Pre Graft EOM
Enpep	ENSMUSG00000028024	Pre_Graft_5_EOM_Exp2	-1.4027604	Pre Graft EOM
Enpep	ENSMUSG00000028024	Pre_Graft_3_EOM_Exp1	-1.0787328	Pre Graft EOM
Enpep	ENSMUSG00000028024	Pre_Graft_2_EOM_Exp2	-1.667314	Pre Graft EOM
Enpep	ENSMUSG00000028024	Pre_Graft_6_EOM_Exp2	-1.5641788	Pre Graft EOM
Enpep	ENSMUSG00000028024	Pre_Graft_4_EOM_Exp1	-0.7745625	Pre Graft EOM
Enpep	ENSMUSG00000028024	Pre_Graft_5_EOM_Exp1	0.6931855	Pre Graft EOM
Enpep	ENSMUSG00000028024	Pre_Graft_4_EOM_Exp2	-1.5577105	Pre Graft EOM
Enpep	ENSMUSG00000028024	Pre_Graft_1_TA_Exp2	5.470921	Pre Graft TA
Enpep	ENSMUSG00000028024	Pre_Graft_5_TA_Exp2	2.3277876	Pre Graft TA
Enpep	ENSMUSG00000028024	Pre_Graft_3_TA_Exp1	2.4363596	Pre Graft TA
Enpep	ENSMUSG00000028024	Pre_Graft_2_TA_Exp2	3.3332474	Pre Graft TA
Enpep	ENSMUSG00000028024	Pre_Graft_6_TA_Exp2	1.0207616	Pre Graft TA
Enpep	ENSMUSG00000028024	Pre_Graft_4_TA_Exp1	1.2029105	Pre Graft TA
Enpep	ENSMUSG00000028024	Pre_Graft_3_TA_Exp2	6.0992	Pre Graft TA
Enpep	ENSMUSG00000028024	Pre_Graft_4_TA_Exp2	0.47866547	Pre Graft TA
Enpep	ENSMUSG00000028024	Corrected_Graft_1_EOM_Exp2	5.39697559096429	Corrected Post Graft EOM
Enpep	ENSMUSG00000028024	Corrected_Graft_5_EOM_Exp2	2.62559229096429	Corrected Post Graft EOM
Enpep	ENSMUSG00000028024	Corrected_Graft_2_EOM_Exp2	-1.45683910903571	Corrected Post Graft EOM
Enpep	ENSMUSG00000028024	Corrected_Graft_6_EOM_Exp2	3.74897029096429	Corrected Post Graft EOM
Enpep	ENSMUSG00000028024	Corrected_Graft_4_EOM_Exp2	4.86008759096429	Corrected Post Graft EOM
Enpep	ENSMUSG00000028024	Corrected_Graft_4_EOM_Exp1	3.29569609096429	Corrected Post Graft EOM
Enpep	ENSMUSG00000028024	Corrected_Graft_3_EOM_Exp2	2.10255359096429	Corrected Post Graft EOM

## Sheet: Fig 4D_EYA2_Methylation
Enhancer	Gene	Group	DNA methylation level
chr2:165736201-165737400	Eya2 ENSMUSG00000017897	Pre graft TA	74.5833333333333
chr2:165736201-165737400	Eya2 ENSMUSG00000017897	Pre graft EOM	45.5555555555556
chr2:165736201-165737400	Eya2 ENSMUSG00000017897	Corrected post graft EOM	63.0212842712843

## Sheet: Fig 4D_EYA2_Transcription
Gene	ID	Sample	Log2 count	Group
Eya2	ENSMUSG00000017897	Pre_Graft_1_EOM_Exp2	7.635945	Pre Graft EOM
Eya2	ENSMUSG00000017897	Pre_Graft_5_EOM_Exp2	6.7379274	Pre Graft EOM
Eya2	ENSMUSG00000017897	Pre_Graft_3_EOM_Exp1	7.1121893	Pre Graft EOM
Eya2	ENSMUSG00000017897	Pre_Graft_2_EOM_Exp2	6.5507784	Pre Graft EOM
Eya2	ENSMUSG00000017897	Pre_Graft_6_EOM_Exp2	6.5934486	Pre Graft EOM
Eya2	ENSMUSG00000017897	Pre_Graft_4_EOM_Exp1	7.1053615	Pre Graft EOM
Eya2	ENSMUSG00000017897	Pre_Graft_5_EOM_Exp1	6.836143	Pre Graft EOM
Eya2	ENSMUSG00000017897	Pre_Graft_4_EOM_Exp2	7.129568	Pre Graft EOM
Eya2	ENSMUSG00000017897	Pre_Graft_1_TA_Exp2	2.131071	Pre Graft TA
Eya2	ENSMUSG00000017897	Pre_Graft_5_TA_Exp2	4.015844	Pre Graft TA
Eya2	ENSMUSG00000017897	Pre_Graft_3_TA_Exp1	2.1144316	Pre Graft TA
Eya2	ENSMUSG00000017897	Pre_Graft_2_TA_Exp2	2.2077165	Pre Graft TA
Eya2	ENSMUSG00000017897	Pre_Graft_6_TA_Exp2	-1.4531696	Pre Graft TA
Eya2	ENSMUSG00000017897	Pre_Graft_4_TA_Exp1	1.617948	Pre Graft TA
Eya2	ENSMUSG00000017897	Pre_Graft_3_TA_Exp2	-1.1402664	Pre Graft TA
Eya2	ENSMUSG00000017897	Pre_Graft_4_TA_Exp2	3.2156312	Pre Graft TA
Eya2	ENSMUSG00000017897	Corrected_Graft_1_EOM_Exp2	-0.0711968082142856	Corrected Post Graft EOM
Eya2	ENSMUSG00000017897	Corrected_Graft_5_EOM_Exp2	3.36831674178571	Corrected Post Graft EOM
Eya2	ENSMUSG00000017897	Corrected_Graft_2_EOM_Exp2	2.09324014178571	Corrected Post Graft EOM
Eya2	ENSMUSG00000017897	Corrected_Graft_6_EOM_Exp2	3.86325394178571	Corrected Post Graft EOM
Eya2	ENSMUSG00000017897	Corrected_Graft_4_EOM_Exp2	3.99709134178571	Corrected Post Graft EOM
Eya2	ENSMUSG00000017897	Corrected_Graft_4_EOM_Exp1	6.03146794178571	Corrected Post Graft EOM
Eya2	ENSMUSG00000017897	Corrected_Graft_3_EOM_Exp2	-0.458728208214286	Corrected Post Graft EOM

## Sheet: Fig 4D_LBX1_Methylation
Enhancer	Gene	Group	DNA methylation level
chr19:45234001-45234750	Lbx1 ENSMUSG00000025216	Pre graft TA	6.96497785160576
chr19:45234001-45234750	Lbx1 ENSMUSG00000025216	Pre graft EOM	10.1164107618356
chr19:45234001-45234750	Lbx1 ENSMUSG00000025216	Corrected post graft EOM	11.0721207087486

[truncated: 6 more sheets: Fig 4D_LBX1_Transcription, Fig 4D_PAX3_Methylation, Fig 4D_PAX3_Transcription, Fig 4D_RTN1_Methylation, Fig 4D_RTN1_Transcription, Fig 4E_HoxA]
