# Supplementary material for: Transcriptome and epigenome diversity and plasticity of muscle stem cells following transplantation
Source: PLoS Genet. 2020 Oct 30;16(10):e1009022. doi: 10.1371/journal.pgen.1009022 (PMC7657492; doi:10.1371/journal.pgen.1009022)
Supplement: S1 Data — (ZIP) [file pgen.1009022.s001.zip › Fig 3_v3_BE.xlsx]

## Sheet: Fig 3B
Gene	ID	Pre Graft TA Mean Log2 Count	Pre Graft EOM Mean Log2 Count	Post Graft TA Mean Log2 Count	Post Graft EOM Mean Log2 Count	Fold change between post and pre graft TA	Corrected Post Graft EOM Mean Log2 Count	Fold change between TA and EOM MuSCs
0610005C13Rik	ENSMUSG00000085214	-0.01966566625	0.75054488	-0.881229835714286	-0.567548628571429	-0.861564169464286	0.294015540892857	-0.77021054625
0610007C21Rik	ENSMUSG00000013622	7.089008575	7.482381125	6.13286341428571	5.39070937142857	-0.956145160714287	6.34685453214286	-0.39337255
0610007L01Rik	ENSMUSG00000053094	7.0380995	7.3935079875	5.23827954285714	5.47914921428571	-1.79981995714286	7.27896917142857	-0.3554084875
0610007P08Rik	ENSMUSG00000021470	4.96259615	4.5975276	3.41603800857143	3.13401894571429	-1.54655814142857	4.68057708714286	0.365068549999999
0610007P14Rik	ENSMUSG00000021252	4.5487548375	4.09372945	2.93429843714286	2.56642412857143	-1.61445640035714	4.18088052892857	0.4550253875
0610007P22Rik	ENSMUSG00000015126	3.760764975	4.540397325	1.73672447857143	1.29124529928571	-2.02404049642857	3.31528579571429	-0.77963235
0610008F07Rik	ENSMUSG00000046840	-0.88814846	-1.2480594625	-0.676521381428571	-0.837401314285714	0.211627078571429	-1.04902839285714	0.3599110025
0610009B14Rik	ENSMUSG00000044062	-0.88814846	-1.2480594625	-0.92465932	-0.837401314285714	-0.0365108599999999	-0.800890454285714	0.3599110025
0610009B22Rik	ENSMUSG00000007777	3.5659554125	3.9602662375	1.57892387	1.59722446428571	-1.9870315425	3.58425600678571	-0.394310825
0610009D07Rik	ENSMUSG00000037361	6.6558349125	6.95915775	5.78840172857143	5.98815337142857	-0.867433183928571	6.85558655535714	-0.303322837500001
0610009E02Rik	ENSMUSG00000086714	5.5441043	5.380064725	5.98812571428571	5.36673425714286	0.444021414285714	4.92271284285714	0.164039574999999
0610009L18Rik	ENSMUSG00000043644	2.6507269875	2.580996	2.08392047142857	1.33621912857143	-0.566806516071429	1.90302564464286	0.0697309875000003
0610009O20Rik	ENSMUSG00000024442	4.412358055	5.4325562875	3.41616044285714	3.68820528571429	-0.996197612142857	4.68440289785714	-1.0201982325
0610010F05Rik	ENSMUSG00000042208	3.353849525	4.2905468375	3.83913958571429	3.46816195714286	0.485290060714286	2.98287189642857	-0.9366973125
0610010K14Rik	ENSMUSG00000020831	5.627178525	5.721984	4.54429484285714	4.62279954285714	-1.08288368214286	5.705683225	-0.0948054750000002
0610011F06Rik	ENSMUSG00000025731	4.7806616375	5.7298808375	2.59651676857143	2.80249067142857	-2.18414486892857	4.98663554035714	-0.9492192
0610011L14Rik	ENSMUSG00000027628	5.8966488125	6.8233754	4.30238782857143	5.10747497142857	-1.59426098392857	6.70173595535714	-0.926726587499999
0610012D04Rik	ENSMUSG00000089755	-0.88814846	-1.1040590625	-0.760087434285714	-0.837401314285714	0.128061025714286	-0.96546234	0.2159106025
0610012H03Rik	ENSMUSG00000055312	-0.88814846	-1.2480594625	-0.760087442857143	-0.837401314285714	0.128061017142857	-0.965462331428572	0.3599110025
0610025J13Rik	ENSMUSG00000046683	-0.88814846	-1.2480594625	-0.92465932	-0.228349252857143	-0.0365108599999999	-0.191838392857143	0.3599110025
0610030E20Rik	ENSMUSG00000058706	5.534595125	6.1272042	3.75095275714286	3.09739622857143	-1.78364236785714	4.88103859642857	-0.592609075
0610031J06Rik	ENSMUSG00000001418	5.8700262	6.113451175	4.76597625714286	4.76542892857143	-1.10404994285714	5.86947887142857	-0.243424975
0610037L13Rik	ENSMUSG00000028608	7.105317625	7.557529925	5.84670394285714	5.4565144	-1.25861368214286	6.71512808214286	-0.4522123
0610037P05Rik	ENSMUSG00000022677	5.2372392875	5.981803725	3.82146932857143	3.29027333571429	-1.41576995892857	4.70604329464286	-0.744564437499999
0610038L08Rik	ENSMUSG00000089900	0.1952147943125	-0.32257549875	-0.617230277142857	0.0420914214285714	-0.812445071455357	0.854536492883929	0.5177902930625
0610038P03Rik	ENSMUSG00000085010	-0.88814846	-1.2480594625	-0.90294457	-0.837401314285714	-0.0147961099999999	-0.822605204285714	0.3599110025
0610039K10Rik	ENSMUSG00000058812	2.9031794375	2.939412325	2.6297147	2.35030839571429	-0.2734647375	2.62377313321429	-0.0362328875000002
0610040B09Rik	ENSMUSG00000085645	-0.88814846	-1.2480594625	-0.902944591428571	-0.8156866	-0.0147961314285714	-0.800890468571429	0.3599110025
0610040B10Rik	ENSMUSG00000089889	0.3530940725	-0.43369658	-0.571240567142857	-0.281834347142857	-0.924334639642857	0.6425002925	0.7867906525
0610040F04Rik	ENSMUSG00000087341	2.226098625	2.367039075	1.5081702	0.696376881428571	-0.717928425	1.41430530642857	-0.14094045
0610040J01Rik	ENSMUSG00000060512	-0.88814846	-1.2480594625	-0.474373171428571	-0.837401314285714	0.413775288571429	-1.25117660285714	0.3599110025
0610043K17Rik	ENSMUSG00000087361	0.85537554125	0.825143365	-0.0775248914285714	-0.222543279285714	-0.932900432678571	0.710357153392857	0.0302321762500001
0910001L09Rik	ENSMUSG00000050552	4.4368754875	4.5847629875	3.22828586	2.69109426428571	-1.2085896275	3.89968389178571	-0.1478875
1100001G20Rik	ENSMUSG00000051748	-0.88814846	-1.2480594625	-0.92465932	-0.837401314285714	-0.0365108599999999	-0.800890454285714	0.3599110025
1110001A16Rik	ENSMUSG00000062691	3.6483764375	4.0878931375	1.4711857	3.08825208571429	-2.1771907375	5.26544282321429	-0.4395167
1110001J03Rik	ENSMUSG00000019689	4.3657866	4.5722281	2.63998780857143	2.78546962857143	-1.72579879142857	4.51126842	-0.2064415
1110002B05Rik	ENSMUSG00000044408	6.3712291375	6.6344512875	5.75975744285714	5.99618978571429	-0.611471694642858	6.60766148035714	-0.26322215
1110002E22Rik	ENSMUSG00000090066	4.605490725	5.4718615375	2.76196466528571	1.36039509285714	-1.84352605971429	3.20392115257143	-0.8663708125
1110002L01Rik	ENSMUSG00000071456	2.0110531405625	3.2905763	0.584965041428571	0.246211944285714	-1.42608809913393	1.67230004341964	-1.2795231594375
1110002N22Rik	ENSMUSG00000046909	1.9175713875	2.5571920875	-0.0156735885714286	2.91552661428571	-1.93324497607143	4.84877159035714	-0.6396207
1110003E01Rik	ENSMUSG00000037822	6.400079375	6.8241397875	6.14104384285714	5.84039632857143	-0.259035532142857	6.09943186071429	-0.4240604125
1110004E09Rik	ENSMUSG00000022972	3.3515264	3.768708625	2.38798451714286	2.57217805714286	-0.963541882857143	3.53571994	-0.417182225
1110004F10Rik	ENSMUSG00000030663	6.41447025	6.8680186125	5.41175622857143	5.63112112857143	-1.00271402142857	6.63383515	-0.4535483625
1110005A03Rik	ENSMUSG00000090266	8.184907125	8.1103144	7.73726422857143	7.65411362857143	-0.447642896428572	8.101756525	0.0745927250000005
1110006G14Rik	ENSMUSG00000030664	-0.8691480775	-0.691058275	-0.92465932	-0.672829441428571	-0.0555112424999999	-0.617318198928572	-0.1780898025
1110007C09Rik	ENSMUSG00000037960	4.3482826125	4.795341075	5.16665885714286	4.86109735714286	0.818376244642857	4.0427211125	-0.447058462499999
1110008E08Rik	ENSMUSG00000046119	-0.88814846	-1.2480594625	-0.92465932	-0.837401314285714	-0.0365108599999999	-0.800890454285714	0.3599110025
1110008F13Rik	ENSMUSG00000027637	6.204828875	6.8538338375	6.02392708571429	5.23831848571429	-0.180901789285715	5.419220275	-0.649004962499999
1110008J03Rik	ENSMUSG00000029600	3.99875985	3.6561153375	1.49352588285714	0.984772612857143	-2.50523396714286	3.49000658	0.3426445125
1110008L16Rik	ENSMUSG00000021023	2.3748449125	3.515224175	1.01087877571429	0.37645314	-1.36396613678571	1.74041927678571	-1.1403792625
1110008P14Rik	ENSMUSG00000039195	4.630563625	4.2852395	2.97819342857143	3.33911918571429	-1.65237019642857	4.99148938214286	0.345324124999999
1110012J17Rik	ENSMUSG00000052105	1.6433351125	1.5372573825	4.24144337142857	0.764202580714286	2.59810825892857	-1.83390567821429	0.10607773
1110012L19Rik	ENSMUSG00000045237	3.13173765	3.506637	0.491245914285714	0.501107794285714	-2.64049173571429	3.14159953	-0.37489935
1110014N23Rik	ENSMUSG00000024797	6.3729012	6.59529985	2.88798365714286	4.35296276428571	-3.48491754285714	7.83788030714286	-0.22239865
1110017D15Rik	ENSMUSG00000028441	-0.67102774375	-1.1040590525	-0.738372687142857	-0.651114677142857	-0.067344943392857	-0.58376973375	0.43303130875
1110017F19Rik	ENSMUSG00000075420	-0.20390704125	0.27834388625	-0.253755922857143	-0.815686584285714	-0.0498488816071428	-0.765837702678571	-0.4822509275
1110018G07Rik	ENSMUSG00000042350	4.1608802625	4.2199480375	3.81479995714286	1.69251506428571	-0.346080305357143	2.03859536964286	-0.0590677749999999
1110018J18Rik	ENSMUSG00000021482	4.7176353	5.4791247375	3.67318565714286	4.17984591428571	-1.04444964285714	5.22429555714286	-0.761489437500001
1110018N20Rik	ENSMUSG00000085151	-0.05659766875	-0.86793797	1.41667960142857	0.0203767	1.47327727017857	-1.45290057017857	0.81134030125
1110020G09Rik	ENSMUSG00000022253	4.197759425	4.273485125	1.28101443714286	1.04259105328571	-2.91674498785714	3.95933604114286	-0.0757257000000005
1110021J02Rik	ENSMUSG00000024018	3.6571777125	4.5354890625	2.47740368571429	2.16844868142857	-1.17977402678571	3.34822270821429	-0.87831135
1110021L09Rik	ENSMUSG00000037455	1.8364794875	1.6454528375	0.0854433871428572	1.03400810285714	-1.75103610035714	2.78504420321429	0.19102665
1110025L11Rik	ENSMUSG00000068073	-0.88814846	-1.2480594625	-0.92465932	-0.837401314285714	-0.0365108599999999	-0.800890454285714	0.3599110025
1110028F11Rik	ENSMUSG00000085972	-0.88814846	-1.2480594625	-0.92465932	-0.837401314285714	-0.0365108599999999	-0.800890454285714	0.3599110025
1110031I02Rik	ENSMUSG00000025169	3.0492931	4.595541025	1.18138043285714	1.13721746428571	-1.86791266714286	3.00513013142857	-1.546247925
1110032A03Rik	ENSMUSG00000037971	4.2660877625	4.7907542625	3.33783768	3.21808634285714	-0.9282500825	4.14633642535714	-0.5246665
1110032A04Rik	ENSMUSG00000043461	-0.88814846	-1.2480594625	-0.92465932	-0.837401314285714	-0.0365108599999999	-0.800890454285714	0.3599110025
1110032F04Rik	ENSMUSG00000046999	-0.88814846	-1.2480594625	-0.92465932	-0.837401314285714	-0.0365108599999999	-0.800890454285714	0.3599110025
1110034A24Rik	ENSMUSG00000020973	2.33200865	4.2359816375	1.86273629	1.83354912857143	-0.46927236	2.30282148857143	-1.9039729875
1110034B05Rik	ENSMUSG00000048495	4.2323762125	5.1686144125	2.97910527142857	3.35824954285714	-1.25327094107143	4.61152048392857	-0.9362382
1110034G24Rik	ENSMUSG00000044991	1.5508226375	3.241388825	-0.549525834285714	0.0573650414285714	-2.10034847178571	2.15771351321429	-1.6905661875
1110035M17Rik	ENSMUSG00000086191	-0.52702738375	-0.81381805	-0.92465932	-0.281834335714286	-0.39763193625	0.115797600535714	0.28679066625
1110037F02Rik	ENSMUSG00000040720	5.81622955	6.4770701125	4.73030358571429	3.71900782857143	-1.08592596428571	4.80493379285714	-0.6608405625
1110038B12Rik	ENSMUSG00000092203	7.7348078875	7.6014093625	5.93524992857143	6.46615135714286	-1.79955795892857	8.26570931607143	0.133398525
1110038D17Rik	ENSMUSG00000033416	3.2770215375	3.2067234625	0.411941421428571	2.12925340714286	-2.86508011607143	4.99433352321429	0.0702980750000002
1110038F14Rik	ENSMUSG00000063236	5.0507658875	5.614741875	2.56449612857143	3.91177345714286	-2.48626975892857	6.39804321607143	-0.5639759875
1110046J04Rik	ENSMUSG00000085457	2.2215768875	2.7105486	1.66108290857143	1.17808671	-0.560493978928571	1.73858068892857	-0.4889717125
1110049F12Rik	ENSMUSG00000028669	5.8750455375	6.1539151875	4.19205002857143	4.80350044285714	-1.68299550892857	6.48649595178571	-0.27886965
1110051M20Rik	ENSMUSG00000040591	6.4092269375	6.9207991625	4.55724491714286	4.83694914285714	-1.85198202035714	6.68893116321428	-0.511572225
1110054O05Rik	ENSMUSG00000038544	4.4207440375	5.328672425	3.61904639428571	3.43685966428571	-0.801697643214286	4.2385573075	-0.907928387499999
1110057K04Rik	ENSMUSG00000037669	4.498968825	4.9341566125	2.67173426428571	3.33231964285714	-1.82723456071429	5.15955420357143	-0.435187787499999
1110057P08Rik	ENSMUSG00000068067	-0.88814846	-1.2480594625	-0.92465932	-0.589263371428571	-0.0365108599999999	-0.552752511428572	0.3599110025
1110058L19Rik	ENSMUSG00000026154	2.403567	2.1853454625	1.27422452428571	0.521870616428571	-1.12934247571429	1.65121309214286	0.2182215375
1110059E24Rik	ENSMUSG00000035171	3.8830399375	5.441785625	3.38953579428571	2.56826248857143	-0.493504143214286	3.06176663178571	-1.5587456875
1110059G10Rik	ENSMUSG00000032551	4.34996335	5.198262	3.41587371428571	3.05033334285714	-0.934089635714285	3.98442297857143	-0.84829865
1110059M19Rik	ENSMUSG00000037086	-0.88814846	-1.2480594625	-0.676521351428571	-0.837401314285714	0.211627108571429	-1.04902842285714	0.3599110025
1110065P20Rik	ENSMUSG00000078570	4.2095600125	4.088626075	2.93928751714286	2.88826085714286	-1.27027249535714	4.1585333525	0.1209339375
1110067D22Rik	ENSMUSG00000042363	3.1178874875	2.500789625	2.51111092571429	2.65142634285714	-0.606776561785714	3.25820290464286	0.6170978625
1190002H23Rik	ENSMUSG00000022018	6.905767025	5.847789025	10.1659745714286	9.09052022857143	3.26020754642857	5.83031268214286	1.057978
1190002N15Rik	ENSMUSG00000045414	6.2691661125	7.0871469875	6.00412925714286	5.534279	-0.265036855357143	5.79931585535714	-0.817980875
1190003J15Rik	ENSMUSG00000025481	-0.88814846	-1.2480594625	-0.92465932	-0.837401314285714	-0.0365108599999999	-0.800890454285714	0.3599110025
1190005F20Rik	ENSMUSG00000053286	4.312225025	4.63581755	3.6075695	2.88927204285714	-0.704655525	3.59392756785714	-0.323592525
1190005I06Rik	ENSMUSG00000043687	-0.85014768875	-0.2392195375	-0.571240555714286	-0.837401314285714	0.278907133035714	-1.11630844732143	-0.61092815125
1190007F08Rik	ENSMUSG00000078350	3.9962836625	4.8975257375	2.55426680285714	1.99105464285714	-1.44201685964286	3.4330715025	-0.901242075
1190007I07Rik	ENSMUSG00000063320	1.0008129025	1.62981896625	0.112964176142857	1.06577844714286	-0.887848726357143	1.9536271735	-0.62900606375
1200007C13Rik	ENSMUSG00000087684	2.4052539	3.7002242875	-0.480179124285714	0.130875492857143	-2.88543302428571	3.01630851714286	-1.2949703875
1200009I06Rik	ENSMUSG00000021280	0.35183736875	1.77358538125	0.630549562857143	0.293375957142857	0.278712194107143	0.0146637630357142	-1.4217480125
1200011I18Rik	ENSMUSG00000022008	4.282836225	5.068337925	2.23879492285714	2.06870944428571	-2.04404130214286	4.11275074642857	-0.785501699999999
1200011M11Rik	ENSMUSG00000020495	4.3045683625	5.1118866375	2.55048512571429	1.17686522142857	-1.75408323678571	2.93094845821429	-0.807318275
1200014J11Rik	ENSMUSG00000020783	4.415112675	4.888950175	3.83276668571429	3.13514668571429	-0.582345989285714	3.717492675	-0.4738375
1200016B10Rik	ENSMUSG00000052748	5.339120275	5.758491675	4.5354474	5.4659576	-0.803672875	6.269630475	-0.4193714
1300001I01Rik	ENSMUSG00000020741	6.932897425	6.7515579	5.25365941428571	5.86562672857143	-1.67923801071429	7.54486473928571	0.181339525
1300002K09Rik	ENSMUSG00000028327	-0.88814846	-1.229059075	-0.738372684285714	0.120303949285714	0.149775775714286	-0.0294718264285715	0.340910615
1300010F03Rik	ENSMUSG00000058997	4.8318027	5.045794275	3.91411330857143	4.98664855714286	-0.917689391428571	5.90433794857143	-0.213991575000001
1300014I06Rik	ENSMUSG00000021411	9.11864175	8.81640325	8.25758225714286	8.18444285714286	-0.861059492857143	9.04550235	0.3022385
1300015D01Rik	ENSMUSG00000087382	-0.88814846	-1.2100586625	-0.902944585714286	-0.837401314285714	-0.0147961257142857	-0.822605188571429	0.3219102025
1300017J02Rik	ENSMUSG00000033688	-0.85014768375	-1.0309387625	-0.406668678571429	0.246211921428571	0.443479005178572	-0.19726708375	0.18079107875
1300018I17Rik	ENSMUSG00000001062	3.9576629875	5.1568410375	2.62615882285714	2.3208389	-1.33150416464286	3.65234306464286	-1.19917805
1300018J18Rik	ENSMUSG00000035757	5.811950875	5.746963625	3.29091254285714	3.63808977142857	-2.52103833214286	6.15912810357143	0.0649872499999997
1500001M20Rik	ENSMUSG00000030316	1.8170614375	3.645816175	2.87825226571429	1.77507439285714	1.06119082821429	0.713883564642857	-1.8287547375
1500002C15Rik	ENSMUSG00000096221	5.066511975	5.090064675	4.06694475714286	4.03801092857143	-0.999567217857143	5.03757814642857	-0.0235526999999998
1500002O10Rik	ENSMUSG00000087264	-0.88814846	-1.2480594625	-0.92465932	-0.837401314285714	-0.0365108599999999	-0.800890454285714	0.3599110025
1500002O20Rik	ENSMUSG00000002210	4.8560585375	5.60466575	3.6896354	2.26815582857143	-1.1664231375	3.43457896607143	-0.7486072125
1500003O03Rik	ENSMUSG00000014077	7.3580472	7.7829292	6.36939894285714	6.31000957142857	-0.988648257142857	7.29865782857143	-0.424882
1500009C09Rik	ENSMUSG00000068099	-0.4941480725	-1.2480594625	-0.549525821428571	-0.837401314285714	-0.0553777489285714	-0.782023565357143	0.75391139
1500009L16Rik	ENSMUSG00000087651	-0.0811473025	0.19685271875	1.28270374	-0.0612171214285715	1.3638510425	-1.42506816392857	-0.27800002125
1500010J02Rik	ENSMUSG00000020898	5.11827825	5.0064185	3.30485434571429	2.62040723571429	-1.81342390428571	4.43383114	0.111859750000001
1500011B03Rik	ENSMUSG00000072694	3.6565962125	3.6070152125	2.61440773285714	1.75228043571429	-1.04218847964286	2.79446891535714	0.0495809999999999
1500011H22Rik	ENSMUSG00000029463	4.754968175	5.088240175	3.18784191428571	3.59679995285714	-1.56712626071429	5.16392621357143	-0.333272
1500011K16Rik	ENSMUSG00000051319	3.9803148625	3.2667136875	2.41549533714286	1.8885404	-1.56481952535714	3.45335992535714	0.713601175
1500012F01Rik	ENSMUSG00000074578	7.571128375	7.459605175	6.5511001	6.00255934285714	-1.020028275	7.02258761785714	0.1115232
1500015O10Rik	ENSMUSG00000026051	0.01097339375	-1.085058675	1.38565807714286	1.12391617428571	1.37468468339286	-0.250768509107143	1.09603206875
1500016L03Rik	ENSMUSG00000087211	-0.88814846	-1.22905905625	-0.92465932	-0.837401314285714	-0.0365108599999999	-0.800890454285714	0.34091059625
1500017E21Rik	ENSMUSG00000087579	1.33456268375	0.6584241575	1.66442681285714	1.68639219571429	0.329864129107143	1.35652806660714	0.67613852625
1500031L02Rik	ENSMUSG00000035790	0.2683351	1.8436490875	0.718168737142857	0.500155814285714	0.449833637142857	0.0503221771428571	-1.5753139875
1500032L24Rik	ENSMUSG00000022452	7.0969336	7.406019875	6.06742415714286	6.04107865714286	-1.02950944285714	7.0705881	-0.309086275
1500035N22Rik	ENSMUSG00000059631	-0.65202736625	0.2867331825	0.0436174971428572	-0.837401314285714	0.695644863392857	-1.53304617767857	-0.93876054875
1520401A03Rik	ENSMUSG00000043747	-0.88814846	-1.10405908	-0.760087442857143	-0.672829442857143	0.128061017142857	-0.80089046	0.21591062
1520402A15Rik	ENSMUSG00000028701	2.2797369625	3.976084175	0.833691058571429	1.22247294	-1.44604590392857	2.66851884392857	-1.6963472125
1600002D24Rik	ENSMUSG00000086899	-0.88814846	-1.2480594625	-0.369092342857143	-0.837401314285714	0.519056117142857	-1.35645743142857	0.3599110025
1600002H07Rik	ENSMUSG00000024118	2.358684555	3.2668877825	0.334169401428571	0.655507657142857	-2.02451515357143	2.68002281071429	-0.9082032275
1600002K03Rik	ENSMUSG00000035595	3.07723365	3.7499222	1.92065563714286	1.78034509142857	-1.15657801285714	2.93692310428571	-0.67268855
1600010F14Rik	ENSMUSG00000089688	-0.8691480725	-1.2480594625	-0.92465932	-0.837401314285714	-0.0555112474999999	-0.781890066785714	0.37891139
1600012F09Rik	ENSMUSG00000075054	4.32083945	5.0520518	2.51168723285714	3.55031353857143	-1.80915221714286	5.35946575571429	-0.73121235
1600012H06Rik	ENSMUSG00000050088	5.0753365	5.781681725	3.12564902857143	3.60374422857143	-1.94968747142857	5.5534317	-0.706345225000001
1600012P17Rik	ENSMUSG00000047661	-0.5270273725	-1.2480594625	-0.92465932	-0.529972314285714	-0.3976319475	-0.132340366785714	0.72103209
1600014C10Rik	ENSMUSG00000054676	2.6876953625	0.7958536075	1.95664660142857	0.74307582	-0.731048761071428	1.47412458107143	1.891841755
1600014C23Rik	ENSMUSG00000094690	-0.88814846	-1.2480594625	-0.92465932	-0.837401314285714	-0.0365108599999999	-0.800890454285714	0.3599110025
1600014K23Rik	ENSMUSG00000035491	-0.88814846	-1.2480594625	-0.92465932	-0.837401314285714	-0.0365108599999999	-0.800890454285714	0.3599110025
1600015I10Rik	ENSMUSG00000029813	-0.88814846	-1.2480594625	-0.92465932	-0.81568658	-0.0365108599999999	-0.77917572	0.3599110025
1600016N20Rik	ENSMUSG00000025500	-0.88814846	-1.2480594625	-0.92465932	-0.837401314285714	-0.0365108599999999	-0.800890454285714	0.3599110025
1600021P15Rik	ENSMUSG00000051065	1.023123775	0.500544875	0.764245214285714	-0.529972278571429	-0.258878560714286	-0.271093717857143	0.5225789
1600025M17Rik	ENSMUSG00000085114	-0.88814846	-1.2480594625	-0.92465932	-0.837401314285714	-0.0365108599999999	-0.800890454285714	0.3599110025
1600027N09Rik	ENSMUSG00000027569	3.7082165125	5.5097753875	3.92385698571429	3.43402074285714	0.215640473214286	3.21838026964286	-1.801558875
1600029D21Rik	ENSMUSG00000032068	-0.7441480775	-1.2480594625	-0.738372701428571	-0.244257985714286	0.00577537607142864	-0.250033361785714	0.503911385
1600029I14Rik	ENSMUSG00000046242	-0.88814846	-1.229059075	-0.92465932	-0.837401314285714	-0.0365108599999999	-0.800890454285714	0.340910615
1700001C02Rik	ENSMUSG00000029182	-0.88814846	-1.2480594625	-0.92465932	-0.837401314285714	-0.0365108599999999	-0.800890454285714	0.3599110025
1700001C19Rik	ENSMUSG00000047150	-0.88814846	-1.2480594625	-0.760087438571429	-0.837401314285714	0.128061021428571	-0.965462335714286	0.3599110025
1700001F09Rik	ENSMUSG00000095384	-0.88814846	-1.2480594625	-0.92465932	-0.837401314285714	-0.0365108599999999	-0.800890454285714	0.3599110025
1700001G01Rik	ENSMUSG00000087170	-0.5789070475	-1.2480594625	-0.92465932	-0.672829411428571	-0.3457522725	-0.327077138928571	0.669152415
1700001G11Rik	ENSMUSG00000085984	0.01609487375	0.4464249275	0.186474665714286	0.325575458571429	0.170379791964286	0.155195666607143	-0.43033005375
1700001G17Rik	ENSMUSG00000044744	-0.58114729875	-0.2915086325	-0.67652137	-0.672829441428571	-0.09537407125	-0.577455370178572	-0.28963866625
1700001J03Rik	ENSMUSG00000095040	-0.88814846	-1.2290590625	-0.92465932	-0.414635885714286	-0.0365108599999999	-0.378125025714286	0.3409106025
1700001J04Rik	ENSMUSG00000086135	-0.88814846	-1.2480594625	-0.92465932	-0.837401314285714	-0.0365108599999999	-0.800890454285714	0.3599110025
1700001K19Rik	ENSMUSG00000056508	-0.34502621375	-0.558696545	-0.571240555714286	0.0498696785714285	-0.226214341964286	0.276084020535714	0.21367033125
1700001L05Rik	ENSMUSG00000075511	0.570214745	2.364040967	-0.6548066	0.315558578571429	-1.225021345	1.54057992357143	-1.793826222
1700001L19Rik	ENSMUSG00000021534	-0.5080269675	0.0144237625	-0.881229835714286	-0.19826825	-0.373202868214286	0.174934618214286	-0.52245073
1700001O22Rik	ENSMUSG00000044320	0.82021477	1.325946645	-0.285526271428571	-0.837401314285714	-1.10574104142857	0.268339727142857	-0.505731875
1700001P01Rik	ENSMUSG00000018543	0.04101267125	-0.180387535	-0.05324995	-0.414635878571429	-0.0942626212500001	-0.320373257321429	0.22140020625
1700003D09Rik	ENSMUSG00000085944	-0.45614730375	-0.81605828	-0.92465932	-0.672829432857143	-0.46851201625	-0.204317416607143	0.35991097625
1700003E16Rik	ENSMUSG00000030030	-0.5621469025	0.0663033875	-0.226235231428571	-0.837401314285714	0.335911671071429	-1.17331298535714	-0.62845029
1700003E24Rik	ENSMUSG00000095110	-0.88814846	-1.2480594625	-0.92465932	-0.837401314285714	-0.0365108599999999	-0.800890454285714	0.3599110025
1700003F12Rik	ENSMUSG00000038523	0.17621437125	1.0422640525	-0.92465932	-0.244257985714286	-1.10087369125	0.856615705535714	-0.86604968125
1700003G13Rik	ENSMUSG00000085831	-0.88814846	-1.2480594625	-0.760087434285714	-0.837401314285714	0.128061025714286	-0.96546234	0.3599110025
1700003G18Rik	ENSMUSG00000087621	-0.88814846	-1.2480594625	-0.881229842857143	-0.281834357142857	0.00691861714285713	-0.288752974285714	0.3599110025
1700003H04Rik	ENSMUSG00000039174	-0.88814846	-1.10405905875	-0.92465932	-0.837401314285714	-0.0365108599999999	-0.800890454285714	0.21591059875
1700003M02Rik	ENSMUSG00000028294	-0.88814846	-1.104059063	-0.549525827142857	-0.672829447142857	0.338622632857143	-1.01145208	0.215910603
1700003M07Rik	ENSMUSG00000085389	-0.88814846	-1.2480594625	-0.92465932	-0.837401314285714	-0.0365108599999999	-0.800890454285714	0.3599110025
1700006A11Rik	ENSMUSG00000027973	-0.65202739	-1.2480594625	-0.902944585714286	-0.837401314285714	-0.250917195714286	-0.586484118571429	0.5960320725
1700006D18Rik	ENSMUSG00000086433	-0.88814846	-1.2480594625	-0.92465932	-0.672829439571429	-0.0365108599999999	-0.636318579571429	0.3599110025
1700006E09Rik	ENSMUSG00000010841	-0.7441480694375	-1.030938745	-0.654806632857143	-0.837401314285714	0.0893414365803571	-0.926742750866071	0.2867906755625
1700006J14Rik	ENSMUSG00000034764	-0.453907085	-0.9790590625	-0.881229848571428	-0.8156866	-0.427322763571429	-0.388363836428572	0.5251519775
1700006P19Rik	ENSMUSG00000084984	2.1426704780625	2.69261705	1.77329379428571	1.40450996714286	-0.369376683776786	1.77388665091964	-0.5499465719375
1700007B14Rik	ENSMUSG00000031620	-0.4539070725	-1.2480594625	0.210749592857143	-0.321970977142857	0.664656665357143	-0.9866276425	0.79415239
1700007G11Rik	ENSMUSG00000057816	-0.86914806625	-1.2480594625	-0.92465932	-0.837401314285714	-0.05551125375	-0.781890060535714	0.37891139625
1700007I08Rik	ENSMUSG00000078129	-0.88814846	-1.229059075	-0.92465932	-0.837401314285714	-0.0365108599999999	-0.800890454285714	0.340910615
1700007J10Rik	ENSMUSG00000086330	2.420166175	2.606541725	2.63014814285714	2.03661545714286	0.209981967857143	1.82663348928571	-0.18637555
1700007K09Rik	ENSMUSG00000030858	-0.869148085	-1.2480594625	-0.92465932	-0.837401314285714	-0.055511235	-0.781890079285714	0.3789113775
1700007K13Rik	ENSMUSG00000026831	-0.88814846	-1.2480594625	-0.359036762857143	-0.589263357142857	0.529111697142857	-1.11837505428571	0.3599110025
1700007M16Rik	ENSMUSG00000086613	-0.88814846	-1.2480594625	-0.92465932	-0.79397187	-0.0365108599999999	-0.75746101	0.3599110025
1700007P06Rik	ENSMUSG00000089730	-0.88814846	-1.2480594625	-0.92465932	-0.837401314285714	-0.0365108599999999	-0.800890454285714	0.3599110025
1700008A04Rik	ENSMUSG00000020270	-0.8691480775	-1.2480594625	-0.45265842	-0.815686592857143	0.4164896575	-1.23217625035714	0.378911385
1700008F21Rik	ENSMUSG00000056018	-0.8691480725	-1.2480594625	-0.92465932	-0.837401314285714	-0.0555112474999999	-0.781890066785714	0.37891139
1700008I05Rik	ENSMUSG00000058252	-0.86914806625	-1.2480594625	-0.549525828571429	-0.837401314285714	0.319622237678571	-1.15702355196429	0.37891139625
1700008O03Rik	ENSMUSG00000008028	-0.88814846	-0.794817655	-0.92465932	-0.837401314285714	-0.0365108599999999	-0.800890454285714	-0.093330805
1700008P02Rik	ENSMUSG00000069118	-0.88814846	-1.2480594625	-0.253755927142857	-0.815686584285714	0.634392532857143	-1.45007911714286	0.3599110025
1700008P20Rik	ENSMUSG00000055826	-0.744148085	-0.155897515	-0.676521351428571	-0.672829441428571	0.0676267335714286	-0.740456175	-0.58825057
1700009N14Rik	ENSMUSG00000028287	-0.88814846	-0.6636138375	-0.406668675714286	-0.672829436428571	0.481479784285714	-1.15430922071429	-0.2245346225
1700009P17Rik	ENSMUSG00000026649	-0.21778597125	-0.96005864625	-0.571240562857143	0.111721035714286	-0.353454591607143	0.465175627321429	0.742272675
1700010B08Rik	ENSMUSG00000057047	-0.88814846	-1.2480594625	-0.92465932	-0.837401314285714	-0.0365108599999999	-0.800890454285714	0.3599110025
1700010D01Rik	ENSMUSG00000071721	-0.88814846	-1.2480594625	-0.501893891428571	-0.837401314285714	0.386254568571429	-1.22365588285714	0.3599110025
1700010H22Rik	ENSMUSG00000067101	-0.88814846	-1.2480594625	-0.92465932	-0.837401314285714	-0.0365108599999999	-0.800890454285714	0.3599110025
1700010I14Rik	ENSMUSG00000023873	-0.63302699625	-0.72393756625	-0.902944581428571	-0.529972278571429	-0.269917585178571	-0.260054693392857	0.09091057
1700010K10Rik	ENSMUSG00000085413	-0.88814846	-1.2480594625	-0.92465932	-0.837401314285714	-0.0365108599999999	-0.800890454285714	0.3599110025
1700010K23Rik	ENSMUSG00000092599	-0.88814846	-0.449815695	-0.595515535285714	-0.815686584285714	0.292632924714286	-1.108319509	-0.438332765
1700010K24Rik	ENSMUSG00000085102	-0.88814846	-1.2480594625	-0.902944568571429	-0.837401314285714	-0.0147961085714285	-0.822605205714286	0.3599110025
1700010L04Rik	ENSMUSG00000030636	-0.86914806625	-1.2480594625	-0.359036714285714	-0.837401314285714	0.510111351964286	-1.34751266625	0.37891139625
1700010M22Rik	ENSMUSG00000027431	-0.88814846	-1.2480594625	-0.92465932	-0.837401314285714	-0.0365108599999999	-0.800890454285714	0.3599110025
1700011A15Rik	ENSMUSG00000063971	-0.88814846	-1.2480594625	-0.92465932	-0.837401314285714	-0.0365108599999999	-0.800890454285714	0.3599110025
1700011E24Rik	ENSMUSG00000036557	-0.88814846	-1.0309387625	-0.6172303	-0.815686592857143	0.27091816	-1.08660475285714	0.1427903025
1700011F03Rik	ENSMUSG00000051896	-0.88814846	-1.2480594625	-0.452658412857143	-0.672829442857143	0.435490047142857	-1.10831949	0.3599110025
1700011F14Rik	ENSMUSG00000025090	-0.88814846	-1.2480594625	-0.92465932	-0.837401314285714	-0.0365108599999999	-0.800890454285714	0.3599110025
1700011H14Rik	ENSMUSG00000021850	-0.88814846	-1.2480594625	-0.92465932	-0.235844592857143	-0.0365108599999999	-0.199333732857143	0.3599110025
1700011I03Rik	ENSMUSG00000058925	-0.86914806625	-1.2480594625	-0.92465932	-0.837401314285714	-0.05551125375	-0.781890060535714	0.37891139625
1700011J10Rik	ENSMUSG00000063714	1.9858489280625	1.29134157	0.0870469828571428	0.130875512857143	-1.89880194520536	2.0296774580625	0.6945073580625
1700011L22Rik	ENSMUSG00000031682	-0.88814846	-1.2480594625	-0.92465932	-0.81568658	-0.0365108599999999	-0.77917572	0.3599110025
1700011M02Rik	ENSMUSG00000079476	-0.88814846	-1.2480594625	-0.92465932	-0.837401314285714	-0.0365108599999999	-0.800890454285714	0.3599110025
1700012A03Rik	ENSMUSG00000029766	-0.88814846	-1.2480594625	-0.92465932	-0.837401314285714	-0.0365108599999999	-0.800890454285714	0.3599110025
1700012A16Rik	ENSMUSG00000042708	0.34801385625	-0.5660582925	-0.0616633375714286	-0.321482071428571	-0.409677193821429	0.0881951223928571	0.91407214875
1700012B07Rik	ENSMUSG00000020617	-0.88814846	-1.2480594625	-0.92465932	-0.837401314285714	-0.0365108599999999	-0.800890454285714	0.3599110025
1700012B09Rik	ENSMUSG00000031927	-0.88814846	-1.2480594625	-0.92465932	-0.837401314285714	-0.0365108599999999	-0.800890454285714	0.3599110025
1700012B15Rik	ENSMUSG00000079179	6.2448901	6.8373658125	5.07524107142857	4.44545214285714	-1.16964902857143	5.61510117142857	-0.5924757125
1700012C08Rik	ENSMUSG00000086482	-0.88814846	-1.2480594625	-0.92465932	-0.589263357142857	-0.0365108599999999	-0.552752497142857	0.3599110025
1700012C14Rik	ENSMUSG00000085470	-0.88814846	-1.2480594625	-0.92465932	-0.837401314285714	-0.0365108599999999	-0.800890454285714	0.3599110025
1700012L04Rik	ENSMUSG00000096571	-0.88814846	-1.2480594625	-0.92465932	-0.837401314285714	-0.0365108599999999	-0.800890454285714	0.3599110025
1700012P22Rik	ENSMUSG00000028589	-0.88814846	-1.2480594625	-0.92465932	-0.837401314285714	-0.0365108599999999	-0.800890454285714	0.3599110025
1700013D24Rik	ENSMUSG00000079346	-0.88814846	-1.2480594625	-0.92465932	-0.837401314285714	-0.0365108599999999	-0.800890454285714	0.3599110025
1700013F07Rik	ENSMUSG00000027886	-0.7441480775	-0.63693835	-0.344817348571429	-0.837401314285714	0.399330728928571	-1.23673204321429	-0.1072097275
1700013G23Rik	ENSMUSG00000085260	-0.88814846	-1.011938375	-0.92465932	-0.837401314285714	-0.0365108599999999	-0.800890454285714	0.123789915
1700013G24Rik	ENSMUSG00000041399	-0.88814846	-1.06605828625	-0.92465932	-0.837401314285714	-0.0365108599999999	-0.800890454285714	0.17790982625
1700013H16Rik	ENSMUSG00000054727	-0.88814846	-1.2480594625	-0.92465932	-0.837401314285714	-0.0365108599999999	-0.800890454285714	0.3599110025
1700013N06Rik	ENSMUSG00000085801	-0.88814846	-1.2480594625	-0.92465932	-0.837401314285714	-0.0365108599999999	-0.800890454285714	0.3599110025
1700013N18Rik	ENSMUSG00000063447	-0.88814846	-0.7216973625	-0.92465932	-0.446406214285714	-0.0365108599999999	-0.409895354285714	-0.1664510975
1700014D04Rik	ENSMUSG00000051054	-0.88814846	-1.2480594625	-0.92465932	-0.672829441428571	-0.0365108599999999	-0.636318581428572	0.3599110025
1700014N06Rik	ENSMUSG00000048155	-0.88814846	-1.2480594625	-0.92465932	-0.837401314285714	-0.0365108599999999	-0.800890454285714	0.3599110025
1700015E13Rik	ENSMUSG00000042800	-0.88814846	-1.229059075	-0.92465932	-0.837401314285714	-0.0365108599999999	-0.800890454285714	0.340910615
1700015F17Rik	ENSMUSG00000079666	-0.5789070475	-1.2480594625	-0.474373127142857	-0.672829436428571	0.104533920357143	-0.777363356785714	0.669152415
1700016C15Rik	ENSMUSG00000015962	-0.8691480725	-1.2480594625	-0.92465932	-0.589263375714286	-0.0555112475	-0.533752128214286	0.37891139
1700016D06Rik	ENSMUSG00000031509	-0.88814846	-1.2480594625	0.196897907142857	-0.837401314285714	1.08504636714286	-1.92244768142857	0.3599110025
1700016G14Rik	ENSMUSG00000085861	-0.88814846	-1.2480594625	-0.92465932	-0.837401314285714	-0.0365108599999999	-0.800890454285714	0.3599110025
1700016H13Rik	ENSMUSG00000029320	-0.88814846	-1.1040590775	-0.92465932	-0.815686592857143	-0.0365108599999999	-0.779175732857143	0.2159106175
1700016K19Rik	ENSMUSG00000053783	-0.88814846	-1.2480594625	-0.92465932	-0.837401314285714	-0.0365108599999999	-0.800890454285714	0.3599110025
1700016M24Rik	ENSMUSG00000022603	-0.88814846	-1.2480594625	-0.760087434285714	-0.837401314285714	0.128061025714286	-0.96546234	0.3599110025
1700016P03Rik	ENSMUSG00000085609	2.0406871843125	0.73666598875	1.23880639142857	0.607996921428571	-0.801880792883929	1.4098777143125	1.3040211955625
1700017B05Rik	ENSMUSG00000032300	3.3033651125	4.7814299875	0.52823427	0.830135185714286	-2.7751308425	3.60526602821429	-1.478064875
1700017D01Rik	ENSMUSG00000024729	-0.88814846	-1.2480594625	-0.92465932	-0.8156866	-0.0365108599999999	-0.77917574	0.3599110025
1700017G19Rik	ENSMUSG00000037884	-0.8691480725	-1.2480594625	-0.902944581428571	-0.837401314285714	-0.0337965089285714	-0.803604805357143	0.37891139
1700017J07Rik	ENSMUSG00000086348	-0.88814846	-1.2480594625	-0.92465932	-0.837401314285714	-0.0365108599999999	-0.800890454285714	0.3599110025
1700017N19Rik	ENSMUSG00000056912	-0.88814846	-1.0309387625	-0.92465932	-0.79397187	-0.0365108599999999	-0.75746101	0.1427903025
1700018A04Rik	ENSMUSG00000038408	-0.8691480775	-1.2480594625	-0.92465932	-0.837401314285714	-0.0555112424999999	-0.781890071785714	0.378911385
1700018A14Rik	ENSMUSG00000033993	-0.88814846	-1.2480594625	-0.92465932	-0.837401314285714	-0.0365108599999999	-0.800890454285714	0.3599110025
1700018B08Rik	ENSMUSG00000031809	-0.88814846	-1.2480594625	-0.902944585714286	-0.837401314285714	-0.0147961257142857	-0.822605188571429	0.3599110025
1700018B24Rik	ENSMUSG00000037910	-0.88814846	-1.2480594625	-0.92465932	-0.837401314285714	-0.0365108599999999	-0.800890454285714	0.3599110025
1700018C11Rik	ENSMUSG00000058935	-0.88814846	-1.2480594625	-0.92465932	-0.837401314285714	-0.0365108599999999	-0.800890454285714	0.3599110025
1700018F24Rik	ENSMUSG00000029620	-0.88814846	-1.2480594625	-0.92465932	-0.837401314285714	-0.0365108599999999	-0.800890454285714	0.3599110025
1700018L24Rik	ENSMUSG00000031512	-0.619148085	-1.22905908	-0.92465932	-0.837401314285714	-0.305511235	-0.531890079285714	0.609910995
1700019A02Rik	ENSMUSG00000060715	-0.88814846	-1.2290590625	-0.92465932	-0.837401314285714	-0.0365108599999999	-0.800890454285714	0.3409106025
1700019B03Rik	ENSMUSG00000040340	-0.88814846	-1.22905908	-0.654806628571429	-0.837401314285714	0.233341831428571	-1.07074314571429	0.34091062
1700019B21Rik	ENSMUSG00000085757	-0.88814846	-1.2480594625	-0.92465932	-0.837401314285714	-0.0365108599999999	-0.800890454285714	0.3599110025
1700019D03Rik	ENSMUSG00000043629	-0.34278595625	1.958308345	-0.6172303	-0.0929874642857143	-0.27444434375	0.181456879464286	-2.30109430125
1700019E08Rik	ENSMUSG00000086202	-0.88814846	-1.2480594625	-0.902944591428571	-0.837401314285714	-0.0147961314285714	-0.822605182857143	0.3599110025
1700019E19Rik	ENSMUSG00000007867	5.733282475	5.677592675	4.80592374285714	4.90348962857143	-0.927358732142857	5.83084836071429	0.0556898000000006
1700019G06Rik	ENSMUSG00000030623	3.2069590125	3.8917208975	4.25968344285714	4.58075237142857	1.05272443035714	3.52802794107143	-0.684761885
1700019G17Rik	ENSMUSG00000068299	-0.86914806375	-1.10405905875	-0.40874007	-0.244258035714286	0.46040799375	-0.704666029464286	0.234910995
1700019G24Rik	ENSMUSG00000085416	-0.88814846	-1.2480594625	-0.92465932	-0.837401314285714	-0.0365108599999999	-0.800890454285714	0.3599110025
1700019L03Rik	ENSMUSG00000038987	2.3334887125	2.053845225	0.506398364285714	1.07743755857143	-1.82709034821429	2.90452790678571	0.2796434875
1700019M22Rik	ENSMUSG00000059695	-0.88814846	-1.2480594625	-0.92465932	-0.815686592857143	-0.0365108599999999	-0.779175732857143	0.3599110025
1700019N12Rik	ENSMUSG00000050623	-0.88814846	-1.22905908	-0.148475127142857	-0.837401314285714	0.739673332857143	-1.57707464714286	0.34091062
1700019N19Rik	ENSMUSG00000026931	-0.88814846	-1.2480594625	-0.90294457	-0.837401314285714	-0.0147961099999999	-0.822605204285714	0.3599110025
1700019O17Rik	ENSMUSG00000036574	-0.88814846	-1.2480594625	-0.92465932	-0.837401314285714	-0.0365108599999999	-0.800890454285714	0.3599110025
1700020A23Rik	ENSMUSG00000027409	-0.72514769375	-1.2480594625	-0.902944577142857	-0.837401314285714	-0.177796883392857	-0.659604430892857	0.52291176875
1700020I14Rik	ENSMUSG00000085438	6.03119495	6.3443747875	6.15405111428571	5.65048967142857	0.122856164285714	5.52763350714286	-0.3131798375
1700020L24Rik	ENSMUSG00000035085	-0.88814846	-1.2480594625	-0.902944577142857	-0.837401314285714	-0.0147961171428571	-0.822605197142857	0.3599110025
1700020N01Rik	ENSMUSG00000050844	-0.88814846	-1.2480594625	-0.92465932	-0.837401314285714	-0.0365108599999999	-0.800890454285714	0.3599110025
1700020N15Rik	ENSMUSG00000059690	-0.88814846	-1.2480594625	-0.92465932	-0.837401314285714	-0.0365108599999999	-0.800890454285714	0.3599110025
1700020O03Rik	ENSMUSG00000021254	4.5176368375	4.696906825	0.698453046714286	3.08061985714286	-3.81918379078571	6.89980364792857	-0.1792699875
1700021A07Rik	ENSMUSG00000037535	-0.88814846	-1.2480594625	-0.50189391	-0.837401314285714	0.38625455	-1.22365586428571	0.3599110025
1700021C14Rik	ENSMUSG00000010538	1.57068383375	0.467665525	-0.120954424285714	-0.837401314285714	-1.69163825803571	0.85423694375	1.10301830875
1700021F05Rik	ENSMUSG00000019797	4.2458530375	5.0004054375	3.15704109385714	2.89271250714286	-1.08881194364286	3.98152445078571	-0.7545524
1700021F07Rik	ENSMUSG00000027518	-0.88814846	-1.2480594625	-0.92465932	-0.81568658	-0.0365108599999999	-0.77917572	0.3599110025
1700021J08Rik	ENSMUSG00000086890	1.01833513	-0.3276969675	-0.061663301	-0.235844635714286	-1.079998431	0.844153795285714	1.3460320975
1700021K19Rik	ENSMUSG00000035629	4.6911528625	5.9428322375	3.59522335714286	3.19072044285714	-1.09592950535714	4.28664994821429	-1.251679375
1700021L23Rik	ENSMUSG00000086955	-0.88814846	-1.2480594625	-0.92465932	-0.815686592857143	-0.0365108599999999	-0.779175732857143	0.3599110025
1700021N21Rik	ENSMUSG00000087343	-0.88814846	-1.2480594625	-0.92465932	-0.837401314285714	-0.0365108599999999	-0.800890454285714	0.3599110025
1700021O21Rik	ENSMUSG00000079528	-0.88814846	-1.2480594625	-0.92465932	-0.837401314285714	-0.0365108599999999	-0.800890454285714	0.3599110025
1700021P04Rik	ENSMUSG00000096796	-0.88814846	-1.2480594625	-0.92465932	-0.672829447142857	-0.0365108599999999	-0.636318587142857	0.3599110025
1700022A21Rik	ENSMUSG00000038165	-0.88814846	-1.2480594625	-0.92465932	-0.589263371428571	-0.0365108599999999	-0.552752511428572	0.3599110025
1700022I11Rik	ENSMUSG00000028451	5.6634731625	5.8469627	3.24504722285714	4.11828822857143	-2.41842593964286	6.53671416821429	-0.1834895375
1700022K14Rik	ENSMUSG00000072918	-0.88814846	-1.2100586925	-0.369092342857143	-0.837401314285714	0.519056117142857	-1.35645743142857	0.3219102325
1700022P22Rik	ENSMUSG00000057072	-0.7441480694375	-1.1040590625	-0.92465932	-0.837401314285714	-0.1805112505625	-0.656890063723214	0.3599109930625
1700023A16Rik	ENSMUSG00000030292	-0.88814846	-1.2480594625	-0.92465932	-0.672829432857143	-0.0365108599999999	-0.636318572857143	0.3599110025
1700023C21Rik	ENSMUSG00000087393	-0.88814846	-1.2480594625	-0.90294457	-0.837401314285714	-0.0147961099999999	-0.822605204285714	0.3599110025
1700023E05Rik	ENSMUSG00000029248	-0.361786365	-1.2480594625	-0.0616632914285714	-0.837401314285714	0.300123073571429	-1.13752438785714	0.8862730975
1700023F06Rik	ENSMUSG00000020940	-0.83114730875	-1.2480594625	-0.92465932	-0.815686592857143	-0.09351201125	-0.722174581607143	0.41691215375
1700023H06Rik	ENSMUSG00000089827	1.3794562	1.992728975	-0.217821802857143	0.389069021428571	-1.59727800285714	1.98634702428571	-0.613272775
1700023L04Rik	ENSMUSG00000045709	-0.671027765	-1.0309387625	-0.92465932	-0.837401314285714	-0.253631555	-0.583769759285714	0.3599109975
1700024B05Rik	ENSMUSG00000052334	-0.88814846	-1.2480594625	-0.6172303	-0.837401314285714	0.27091816	-1.10831947428571	0.3599110025
1700024G13Rik	ENSMUSG00000072473	-0.88814846	-1.2480594625	-0.92465932	-0.837401314285714	-0.0365108599999999	-0.800890454285714	0.3599110025
1700024N20Rik	ENSMUSG00000091154	1.40805854375	2.3700111175	0.478042037142857	0.837712987142857	-0.930016506607143	1.76772949375	-0.96195257375
1700024P03Rik	ENSMUSG00000086186	-0.88814846	-1.2480594625	-0.676521371428571	-0.589263357142857	0.211627088571429	-0.800890445714286	0.3599110025
1700024P04Rik	ENSMUSG00000045022	-0.88814846	-0.8869383625	-0.92465932	-0.837401314285714	-0.0365108599999999	-0.800890454285714	-0.00121009750000001
1700024P16Rik	ENSMUSG00000078612	-0.88814846	-1.2480594625	-0.902944585714286	-0.837401314285714	-0.0147961257142857	-0.822605188571429	0.3599110025
1700025C18Rik	ENSMUSG00000078935	-0.88814846	-1.2480594625	-0.92465932	-0.837401314285714	-0.0365108599999999	-0.800890454285714	0.3599110025
1700025D23Rik	ENSMUSG00000086760	-0.88814846	-1.2480594625	-0.92465932	-0.837401314285714	-0.0365108599999999	-0.800890454285714	0.3599110025
1700025E21Rik	ENSMUSG00000029784	-0.88814846	-1.2480594625	-0.595515548571429	-0.837401314285714	0.292632911428572	-1.13003422571429	0.3599110025
1700025F22Rik	ENSMUSG00000024728	-0.88814846	-1.2480594625	-0.881229827142857	-0.837401314285714	0.00691863285714289	-0.844319947142857	0.3599110025
1700025G04Rik	ENSMUSG00000032666	4.4807572375	5.0744801375	3.77958668571429	4.61310951428571	-0.701170551785714	5.31428006607143	-0.5937229
1700025K23Rik	ENSMUSG00000051736	1.55794884	2.3685020875	2.33545144571429	0.119216328571429	0.777502605714286	-0.658286277142857	-0.8105532475
1700025N21Rik	ENSMUSG00000090200	-0.88814846	-1.2480594625	-0.92465932	-0.837401314285714	-0.0365108599999999	-0.800890454285714	0.3599110025
1700025O08Rik	ENSMUSG00000028244	-0.88814846	-1.2480594625	-0.53366422	-0.837401314285714	0.35448424	-1.19188555428571	0.3599110025
1700026D08Rik	ENSMUSG00000011154	-0.88814846	-1.2480594625	-0.881229827142857	-0.81568658	0.00691863285714289	-0.822605212857143	0.3599110025
1700026D11Rik	ENSMUSG00000086379	-0.869148085	-1.030938745	-0.902944585714286	-0.281834311428571	-0.0337965007142857	-0.248037810714286	0.16179066
1700026J04Rik	ENSMUSG00000021414	-0.8691480775	-0.97905905	-0.480179127142857	-0.815686592857143	0.388968950357143	-1.20465554321429	0.1099109725
1700026J12Rik	ENSMUSG00000073976	-0.88814846	-1.2480594625	-0.92465932	-0.2358446	-0.0365108599999999	-0.19933374	0.3599110025
1700026L06Rik	ENSMUSG00000026809	-0.88814846	-1.2480594625	-0.92465932	-0.837401314285714	-0.0365108599999999	-0.800890454285714	0.3599110025
1700027A07Rik	ENSMUSG00000084864	-0.88814846	-1.2290590625	-0.92465932	-0.837401314285714	-0.0365108599999999	-0.800890454285714	0.3409106025
1700027A23Rik	ENSMUSG00000010136	-0.88814846	-1.2480594625	-0.92465932	-0.837401314285714	-0.0365108599999999	-0.800890454285714	0.3599110025
1700027D21Rik	ENSMUSG00000009115	-0.88814846	-1.2480594625	-0.92465932	-0.837401314285714	-0.0365108599999999	-0.800890454285714	0.3599110025
1700028I16Rik	ENSMUSG00000056821	-0.88814846	-1.2480594625	-0.92465932	-0.837401314285714	-0.0365108599999999	-0.800890454285714	0.3599110025
1700028J19Rik	ENSMUSG00000038782	-0.88814846	0.70289805	-0.92465932	-0.81568658	-0.0365108599999999	-0.77917572	-1.59104651
1700028K03Rik	ENSMUSG00000089798	0.176214385	1.53212808125	0.871597445714286	-0.486542844285714	0.695383060714286	-1.181925905	-1.35591369625
1700028N14Rik	ENSMUSG00000078635	-0.2177859725	0.12554487	-0.738372697142857	-0.837401314285714	-0.520586724642857	-0.316814589642857	-0.3433308425
1700028P14Rik	ENSMUSG00000033053	-0.88814846	-1.2480594625	-0.92465932	-0.589263375714286	-0.0365108599999999	-0.552752515714286	0.3599110025
1700028P15Rik	ENSMUSG00000086823	-0.88814846	-1.2480594625	-0.533664212857143	-0.414635878571429	0.354484247142857	-0.769120125714286	0.3599110025
1700029F09Rik	ENSMUSG00000026049	7.0498444125	6.988924325	6.873807	6.86869031428571	-0.176037412499999	7.04472772678571	0.0609200874999996
1700029F12Rik	ENSMUSG00000052075	-0.619148085	-1.2480594625	-0.92465932	-0.446406214285714	-0.305511235	-0.140894979285714	0.6289113775
1700029G01Rik	ENSMUSG00000073758	3.428964875	4.481094775	2.08181353857143	1.52506601	-1.34715133642857	2.87221734642857	-1.0521299
1700029H14Rik	ENSMUSG00000031452	-0.0927859775	-0.50905707875	-0.760087442857143	-0.319410679285714	-0.667301465357143	0.347890786071428	0.41627110125
1700029I15Rik	ENSMUSG00000044916	0.1220944930625	0.74830467	-0.337321972857143	-0.589263352857143	-0.459416465919643	-0.1298468869375	-0.6262101769375
1700029J07Rik	ENSMUSG00000071103	2.409555075	3.252041425	1.11132193142857	-0.365400441428571	-1.29823314357143	0.932832702142857	-0.84248635
1700029J11Rik	ENSMUSG00000027505	-0.72514769	-0.9929379625	-0.92465932	-0.387115157142857	-0.19951163	-0.187603527142857	0.2677902725
1700029M20Rik	ENSMUSG00000086788	-0.88814846	-1.2480594625	-0.92465932	-0.837401314285714	-0.0365108599999999	-0.800890454285714	0.3599110025
1700029P11Rik	ENSMUSG00000061633	-0.88814846	-1.2480594625	-0.92465932	-0.815686592857143	-0.0365108599999999	-0.779175732857143	0.3599110025
1700030A11Rik	ENSMUSG00000085333	-0.88814846	-1.2480594625	-0.92465932	-0.837401314285714	-0.0365108599999999	-0.800890454285714	0.3599110025
1700030C10Rik	ENSMUSG00000091071	-0.88814846	-0.93881805	-0.617230281428571	-0.672829442857143	0.270918178571429	-0.943747621428571	0.05066959
1700030C12Rik	ENSMUSG00000086459	0.7924569825	1.38101823125	-0.387514181	0.648866097142857	-1.1799711635	1.82883726064286	-0.58856124875
1700030C14Rik	ENSMUSG00000087148	-0.74414806875	-0.90081728125	-0.92465932	-0.589263378571429	-0.18051125125	-0.408752127321429	0.1566692125
1700030F18Rik	ENSMUSG00000045350	-0.4539070725	-1.0850586525	-0.92465932	-0.5299723	-0.4707522475	-0.0592200525000001	0.63115158
1700030J22Rik	ENSMUSG00000031847	-0.00247774124999996	-1.2290590625	-0.92465932	-0.815686584285714	-0.92218157875	0.106494994464286	1.22658132125
1700030K09Rik	ENSMUSG00000052794	4.576661175	4.7727697375	3.42526060857143	2.68853397042857	-1.15140056642857	3.83993453685714	-0.1961085625
1700031A10Rik	ENSMUSG00000092239	-0.7441480694375	-1.2480594625	-0.902944585714286	-0.815686557142857	-0.158796516276786	-0.656890040866071	0.5039113930625
1700031F05Rik	ENSMUSG00000032894	-0.88814846	-1.2480594625	-0.92465932	-0.837401314285714	-0.0365108599999999	-0.800890454285714	0.3599110025
1700031F10Rik	ENSMUSG00000047046	-0.88814846	-1.2480594625	-0.92465932	-0.837401314285714	-0.0365108599999999	-0.800890454285714	0.3599110025
1700034E13Rik	ENSMUSG00000024532	-0.88814846	-1.2480594625	-0.450098148571429	-0.837401314285714	0.438050311428571	-1.27545162571429	0.3599110025
1700034F02Rik	ENSMUSG00000020461	-0.85014769	-0.8489375925	-0.323102612857143	-0.0955477171428571	0.527045077142857	-0.622592794285714	-0.00121009750000001
1700034H14Rik	ENSMUSG00000024645	5.302362975	5.6813500125	4.09466682857143	3.90643094285714	-1.20769614642857	5.11412708928571	-0.378987037499999
1700034H15Rik	ENSMUSG00000055833	0.49709451	0.77326366	1.13387225428571	0.0932991357142857	0.636777744285714	-0.543478608571429	-0.27616915
1700034I23Rik	ENSMUSG00000074619	-0.88814846	-1.2480594625	-0.92465932	-0.837401314285714	-0.0365108599999999	-0.800890454285714	0.3599110025
1700034J04Rik	ENSMUSG00000050325	-0.2815931225	-1.03093875625	-0.92465932	-0.362840157142857	-0.6430661975	0.280226040357143	0.74934563375
1700034J05Rik	ENSMUSG00000040163	0.07677321	0.44502186625	-0.387025298571429	0.246211902857143	-0.463798508571429	0.710010411428571	-0.36824865625
1700034O15Rik	ENSMUSG00000029867	-0.88814846	-1.2480594625	-0.92465932	-0.837401314285714	-0.0365108599999999	-0.800890454285714	0.3599110025
1700036A12Rik	ENSMUSG00000095956	-0.88814846	-1.22905905625	-0.676521381428571	-0.837401314285714	0.211627078571429	-1.04902839285714	0.34091059625
1700036O09Rik	ENSMUSG00000086185	-0.88814846	-1.2480594625	-0.92465932	-0.837401314285714	-0.0365108599999999	-0.800890454285714	0.3599110025
1700037C06Rik	ENSMUSG00000085542	-0.88814846	-1.2480594625	-0.676521351428571	-0.837401314285714	0.211627108571429	-1.04902842285714	0.3599110025
1700037C18Rik	ENSMUSG00000005983	3.6736166625	3.9419400375	2.97390671428571	2.85618204285714	-0.699709948214286	3.55589199107143	-0.268323375
1700037H04Rik	ENSMUSG00000027327	4.0402662	4.238958975	2.75536074285714	2.70656864285714	-1.28490545714286	3.9914741	-0.198692775
1700039E15Rik	ENSMUSG00000070568	-0.1761080225	-1.10405908	-0.166944107142857	-0.837401314285714	0.00916391535714287	-0.846565229642857	0.9279510575
1700039E22Rik	ENSMUSG00000092369	-0.88814846	-1.2480594625	-0.676521355714286	-0.837401314285714	0.211627104285714	-1.04902841857143	0.3599110025
1700040I03Rik	ENSMUSG00000030008	3.4429616375	3.8150836375	1.03031613285714	0.593777535714286	-2.41264550464286	3.00642304035714	-0.372122
1700040L02Rik	ENSMUSG00000019945	-0.88814846	-0.688818015	-0.92465932	-0.837401314285714	-0.0365108599999999	-0.800890454285714	-0.199330445
1700040N02Rik	ENSMUSG00000086999	-0.88814846	-0.6888180525	-0.676521371428571	-0.672829436428571	0.211627088571429	-0.884456525	-0.1993304075
1700041G16Rik	ENSMUSG00000054822	-0.88814846	-1.2480594625	-0.90294457	-0.837401314285714	-0.0147961099999999	-0.822605204285714	0.3599110025
1700041M05Rik	ENSMUSG00000087010	-0.88814846	-1.2480594625	-0.92465932	-0.837401314285714	-0.0365108599999999	-0.800890454285714	0.3599110025
1700042B14Rik	ENSMUSG00000057402	-0.88814846	-1.2480594625	-0.92465932	-0.837401314285714	-0.0365108599999999	-0.800890454285714	0.3599110025
1700042G07Rik	ENSMUSG00000078593	-0.88814846	-1.2480594625	-0.92465932	-0.815686584285714	-0.0365108599999999	-0.779175724285714	0.3599110025
1700042G15Rik	ENSMUSG00000087044	-0.88814846	-1.1040590775	-0.92465932	-0.837401314285714	-0.0365108599999999	-0.800890454285714	0.2159106175
1700042O10Rik	ENSMUSG00000086391	-0.67102775375	-1.2480594625	-0.92465932	-0.837401314285714	-0.25363156625	-0.583769748035714	0.57703170875
1700045H11Rik	ENSMUSG00000078492	-0.88814846	-1.2480594625	-0.760087448571429	-0.672829447142857	0.128061011428572	-0.800890458571429	0.3599110025
1700045I11Rik	ENSMUSG00000096609	-0.88814846	-1.2480594625	-0.92465932	-0.837401314285714	-0.0365108599999999	-0.800890454285714	0.3599110025
1700046C09Rik	ENSMUSG00000085561	-0.88814846	-1.2480594625	-0.92465932	-0.837401314285714	-0.0365108599999999	-0.800890454285714	0.3599110025
1700047A11Rik	ENSMUSG00000085437	0.69852382875	1.05978630625	-0.468519988571429	0.00973308500000001	-1.16704381732143	1.17677690232143	-0.3612624775
1700047F07Rik	ENSMUSG00000085549	-0.88814846	-1.2480594625	-0.92465932	-0.837401314285714	-0.0365108599999999	-0.800890454285714	0.3599110025
1700047I17Rik2	ENSMUSG00000094103	-0.88814846	-1.2480594625	-0.760087434285714	-0.545833891428571	0.128061025714286	-0.673894917142857	0.3599110025
1700047K16Rik	ENSMUSG00000087347	-0.0241461481875	1.23890621625	0.0193425052857143	-0.815686578571429	0.0434886534732143	-0.859175232044643	-1.2630523644375
1700048O20Rik	ENSMUSG00000043773	-0.2557867475	0.93022051	-0.307241	-0.589263378571429	-0.0514542525	-0.537809126071429	-1.1860072575
1700049E15Rik	ENSMUSG00000085077	-0.88814846	-1.2480594625	-0.92465932	-0.837401314285714	-0.0365108599999999	-0.800890454285714	0.3599110025
1700049E17Rik1	ENSMUSG00000079271	-0.88814846	-1.2480594625	-0.92465932	-0.837401314285714	-0.0365108599999999	-0.800890454285714	0.3599110025
1700049E17Rik2	ENSMUSG00000072613	-0.88814846	-1.2480594625	-0.92465932	-0.837401314285714	-0.0365108599999999	-0.800890454285714	0.3599110025
1700049G17Rik	ENSMUSG00000070709	1.141446775	2.096705725	1.77345383714286	-0.1389772	0.632007062142857	-0.770984262142857	-0.95525895
1700049J03Rik	ENSMUSG00000011052	-0.88814846	-1.2480594625	-0.92465932	-0.837401314285714	-0.0365108599999999	-0.800890454285714	0.3599110025
1700049L16Rik	ENSMUSG00000043859	-0.88814846	-1.2480594625	-0.92465932	-0.837401314285714	-0.0365108599999999	-0.800890454285714	0.3599110025
1700051A21Rik	ENSMUSG00000086951	-0.88814846	-1.2480594625	-0.92465932	-0.837401314285714	-0.0365108599999999	-0.800890454285714	0.3599110025
1700052N19Rik	ENSMUSG00000061759	3.3368650875	4.0704533125	0.227832729571429	1.28964136428571	-3.10903235792857	4.39867372221429	-0.733588225
1700054M17Rik	ENSMUSG00000085889	-0.88814846	-1.2480594625	-0.92465932	-0.837401314285714	-0.0365108599999999	-0.800890454285714	0.3599110025
1700054N08Rik	ENSMUSG00000031971	1.1716031375	1.476358217	0.539893422857143	-0.362840178571429	-0.631709714642857	0.268869536071428	-0.3047550795
1700054O13Rik	ENSMUSG00000040456	-0.88814846	-1.2480594625	-0.92465932	-0.837401314285714	-0.0365108599999999	-0.800890454285714	0.3599110025
1700055C04Rik	ENSMUSG00000093616	-0.619148085	-1.2480594625	-0.92465932	-0.837401314285714	-0.305511235	-0.531890079285714	0.6289113775
1700055D18Rik	ENSMUSG00000070997	-0.4941480725	-0.585058675	-0.92465932	-0.837401314285714	-0.4305112475	-0.406890066785714	0.0909106025
1700055N04Rik	ENSMUSG00000037263	-0.67102776	-1.2480594625	-0.760087442857143	-0.837401314285714	-0.0890596828571428	-0.748341631428571	0.5770317025
1700056E22Rik	ENSMUSG00000044854	-0.15198615	-0.16469616125	-0.406668691	0.007661719	-0.254682541	0.26234426	0.01271001125
1700056N10Rik	ENSMUSG00000084792	0.94521477875	0.44642496125	0.12545885	-0.486542835714286	-0.81975592875	0.333213093035714	0.4987898175
1700057G04Rik	ENSMUSG00000074139	-0.744148085	-1.2480594625	-0.676521351428571	-0.176553539571429	0.0676267335714286	-0.244180273142857	0.5039113775
1700057H15Rik	ENSMUSG00000084757	-0.88814846	-1.2480594625	-0.92465932	-0.672829436428571	-0.0365108599999999	-0.636318576428571	0.3599110025
1700057H21Rik	ENSMUSG00000086007	-0.88814846	-1.2480594625	-0.92465932	-0.815686578571429	-0.0365108599999999	-0.779175718571429	0.3599110025
1700057K13Rik	ENSMUSG00000026592	-0.88814846	-1.2480594625	-0.53366422	-0.837401314285714	0.35448424	-1.19188555428571	0.3599110025
1700058G18Rik	ENSMUSG00000020164	-0.869148085	-1.22905905625	-0.90294457	-0.81568658	-0.033796485	-0.781890095	0.35991097125
1700058P15Rik	ENSMUSG00000089636	-0.6330269725	-0.97393758625	-0.42838342	0.0790797742857143	0.2046435525	-0.125563778214286	0.34091061375
1700060C16Rik	ENSMUSG00000086887	-0.88814846	-1.2480594625	-0.902944568571429	-0.837401314285714	-0.0147961085714285	-0.822605205714286	0.3599110025
1700060C20Rik	ENSMUSG00000078957	-0.88814846	-0.7966300875	-0.92465932	-0.837401314285714	-0.0365108599999999	-0.800890454285714	-0.0915183724999999
1700060J05Rik	ENSMUSG00000084970	1.06593782375	1.05945201	-0.244657033857143	0.17430494	-1.31059485760714	1.48489979760714	0.0064858137499999
1700061E18Rik	ENSMUSG00000085759	-0.88814846	-0.90593875	-0.92465932	-0.672829447142857	-0.0365108599999999	-0.636318587142857	0.01779029
1700061F12Rik	ENSMUSG00000085580	-0.88814846	-0.88693835	-0.92465932	-0.81568658	-0.0365108599999999	-0.77917572	-0.00121011000000004
1700061G19Rik	ENSMUSG00000024209	-0.85014768375	-1.0660582825	-0.387025324285714	-0.567548638571429	0.463122359464286	-1.03067099803571	0.21591059875
1700061H18Rik	ENSMUSG00000084948	-0.88814846	-1.2480594625	-0.430943655285714	-0.837401314285714	0.457204804714286	-1.294606119	0.3599110025
1700061I17Rik	ENSMUSG00000028009	-0.88814846	-0.938818075	-0.158530712857143	-0.672829447142857	0.729617747142857	-1.40244719428571	0.050669615
1700061J05Rik	ENSMUSG00000062154	-0.88814846	-1.2480594625	-0.92465932	-0.815686592857143	-0.0365108599999999	-0.779175732857143	0.3599110025
1700061J23Rik	ENSMUSG00000086366	-0.88814846	-1.2480594625	-0.92465932	-0.837401314285714	-0.0365108599999999	-0.800890454285714	0.3599110025
1700062I23Rik	ENSMUSG00000086898	-0.8691480725	-1.229059075	-0.902944577142857	-0.837401314285714	-0.0337965046428571	-0.803604809642857	0.3599110025
1700063H04Rik	ENSMUSG00000040657	-0.88814846	-1.2480594625	-0.92465932	-0.837401314285714	-0.0365108599999999	-0.800890454285714	0.3599110025
1700064E03Rik	ENSMUSG00000085178	5.432429575	5.4263581	5.58003278571429	4.57649784285714	0.147603210714285	4.42889463214286	0.0060714750000006
1700064H15Rik	ENSMUSG00000082766	-0.744148085	-1.08505867125	-0.92465932	-0.567548637142857	-0.180511235	-0.387037402142857	0.34091058625
1700065D16Rik	ENSMUSG00000096655	-0.72514768875	0.1181831325	-0.92465932	-0.815686557142857	-0.19951163125	-0.616174925892857	-0.84333082125
1700065I17Rik	ENSMUSG00000032900	-0.88814846	-1.10405905875	-0.92465932	-0.815686557142857	-0.0365108599999999	-0.779175697142857	0.21591059875
1700066B19Rik	ENSMUSG00000073598	1.17326833	-0.7151389425	3.35974943714286	2.24995532857143	2.18648110714286	0.0634742214285713	1.8884072725
1700066J24Rik	ENSMUSG00000036162	-0.1659063	-0.9410582825	-0.22623519	-0.222543242857143	-0.06032889	-0.162214352857143	0.7751519825
1700066M21Rik	ENSMUSG00000038323	0.20909370875	0.09085310625	0.367444137142857	-0.815686557142857	0.158350428392857	-0.974036985535714	0.1182406025
1700066O22Rik	ENSMUSG00000085800	-0.88814846	-1.2480594625	-0.676521351428571	-0.837401314285714	0.211627108571429	-1.04902842285714	0.3599110025
1700067G03Rik	ENSMUSG00000087003	-0.88814846	-1.2480594625	-0.92465932	-0.837401314285714	-0.0365108599999999	-0.800890454285714	0.3599110025
1700067K01Rik	ENSMUSG00000046408	-0.60014769375	-0.544817645	-0.408740048571429	-0.341125414285714	0.191407645178571	-0.532533059464286	-0.05533004875
1700067P10Rik	ENSMUSG00000021545	-0.88814846	-1.2480594625	-0.92465932	-0.837401314285714	-0.0365108599999999	-0.800890454285714	0.3599110025
1700069B07Rik	ENSMUSG00000053081	-0.744148085	-0.03349226875	-0.92465932	-0.672829411428571	-0.180511235	-0.492318176428571	-0.71065581625
1700069L16Rik	ENSMUSG00000042184	-0.5789070475	-1.2480594625	-0.92465932	-0.837401314285714	-0.3457522725	-0.491649041785714	0.669152415
1700071G01Rik	ENSMUSG00000086376	-0.88814846	-1.2480594625	-0.902944568571429	-0.837401314285714	-0.0147961085714285	-0.822605205714286	0.3599110025
1700071M16Rik	ENSMUSG00000090307	-0.8691480725	-0.99293795875	-0.760087434285714	-0.837401314285714	0.109060638214286	-0.9464619525	0.12378988625
1700074P13Rik	ENSMUSG00000029883	-0.88814846	-1.2480594625	-0.92465932	-0.81568658	-0.0365108599999999	-0.77917572	0.3599110025
1700080E11Rik	ENSMUSG00000032566	-0.88814846	-1.2480594625	-0.92465932	-0.837401314285714	-0.0365108599999999	-0.800890454285714	0.3599110025
1700080G11Rik	ENSMUSG00000086771	-0.88814846	-1.2480594625	-0.92465932	-0.837401314285714	-0.0365108599999999	-0.800890454285714	0.3599110025
1700080N15Rik	ENSMUSG00000084859	-0.7441480725	-1.2480594625	-0.92465932	-0.837401314285714	-0.1805112475	-0.656890066785714	0.50391139
1700080O16Rik	ENSMUSG00000031118	-0.88814846	-1.2480594625	-0.92465932	-0.837401314285714	-0.0365108599999999	-0.800890454285714	0.3599110025
1700081H22Rik	ENSMUSG00000085265	-0.88814846	-1.22905905625	-0.92465932	-0.815686578571429	-0.0365108599999999	-0.779175718571429	0.34091059625
1700082M22Rik	ENSMUSG00000023737	-0.88814846	-1.2480594625	-0.7383727	-0.446406214285714	0.14977576	-0.596181974285714	0.3599110025
1700084C01Rik	ENSMUSG00000070532	-0.61914806625	-0.99293798	-0.6172303	-0.287052314285714	0.00191776624999995	-0.288970080535714	0.37378991375
1700084C06Rik	ENSMUSG00000086016	2.1405363075	2.6897915375	0.519400165714286	1.18064705714286	-1.62113614178571	2.80178319892857	-0.54925523
1700084J12Rik	ENSMUSG00000058101	-0.58114730125	0.3843435	-0.92465932	-0.815686557142857	-0.34351201875	-0.472174538392857	-0.96549080125
1700084M14Rik	ENSMUSG00000057805	-0.88814846	-1.2480594625	-0.92465932	-0.837401314285714	-0.0365108599999999	-0.800890454285714	0.3599110025
1700085B03Rik	ENSMUSG00000087104	-0.88814846	-1.2480594625	-0.902944577142857	-0.837401314285714	-0.0147961171428571	-0.822605197142857	0.3599110025
1700086D15Rik	ENSMUSG00000020548	-0.88814846	-1.2480594625	-0.738372675285714	-0.362840128571429	0.149775784714286	-0.512615913285714	0.3599110025
1700086L19Rik	ENSMUSG00000071265	0.263213615	0.981544425	1.49264181857143	-0.0712727357142857	1.22942820357143	-1.30070093928571	-0.71833081
1700086P04Rik	ENSMUSG00000085085	-0.869148085	-1.0309387625	-0.92465932	-0.837401314285714	-0.055511235	-0.781890079285714	0.1617906775
1700087M22Rik	ENSMUSG00000087653	-0.4159062775	-0.579937185	-0.115101242857143	-0.343685692142857	0.300805034642857	-0.644490726785714	0.1640309075
1700088E04Rik	ENSMUSG00000033029	2.841191125	2.5499776375	-0.571240555714286	2.48483026714286	-3.41243168071429	5.89726194785714	0.2912134875
1700091E21Rik	ENSMUSG00000086128	-0.88814846	-1.2480594625	-0.480179142857143	-0.589263357142857	0.407969317142857	-0.997232674285714	0.3599110025
1700091H14Rik	ENSMUSG00000094804	-0.88814846	-1.2480594625	-0.902944577142857	-0.837401314285714	-0.0147961171428571	-0.822605197142857	0.3599110025
1700092C02Rik	ENSMUSG00000086781	-0.671027755	-1.2480594625	-0.92465932	-0.837401314285714	-0.253631565	-0.583769749285714	0.5770317075
1700092C10Rik	ENSMUSG00000092499	-0.88814846	-1.2480594625	-0.92465932	-0.837401314285714	-0.0365108599999999	-0.800890454285714	0.3599110025
1700092C17Rik	ENSMUSG00000085353	-0.88814846	-1.2480594625	-0.92465932	-0.837401314285714	-0.0365108599999999	-0.800890454285714	0.3599110025
1700092E19Rik	ENSMUSG00000084811	-0.88814846	-1.030938745	-0.92465932	-0.837401314285714	-0.0365108599999999	-0.800890454285714	0.142790285
1700092K14Rik	ENSMUSG00000078600	-0.88814846	-1.2480594625	-0.92465932	-0.837401314285714	-0.0365108599999999	-0.800890454285714	0.3599110025
1700092M07Rik	ENSMUSG00000090840	-0.6001476975	-0.7239375805	-0.92465932	-0.837401314285714	-0.3245116225	-0.512889691785714	0.123789883
1700093J21Rik	ENSMUSG00000022915	-0.88814846	-1.2480594625	-0.92465932	-0.837401314285714	-0.0365108599999999	-0.800890454285714	0.3599110025
1700093K21Rik	ENSMUSG00000020286	-0.8691480775	-0.7290590625	-0.4584644	-0.341125414285714	0.4106836775	-0.751809091785714	-0.140089015
1700094C10Rik	ENSMUSG00000087250	-0.70614731	-1.17205791	-0.881229838571429	-0.1389772	-0.175082528571429	0.0361053285714286	0.4659106
1700094D03Rik	ENSMUSG00000078667	2.6685399125	3.67494145	0.515618411428571	1.87881482142857	-2.15292150107143	4.0317363225	-1.0064015375
1700095A21Rik	ENSMUSG00000086046	-0.88814846	-1.2480594625	-0.352595608571429	-0.837401314285714	0.535552851428571	-1.37295416571429	0.3599110025
1700095B22Rik	ENSMUSG00000074346	-0.88814846	-1.2480594625	-0.881229835714286	-0.837401314285714	0.00691862428571433	-0.844319938571429	0.3599110025
1700095J03Rik	ENSMUSG00000085407	-0.619148085	-0.7758172925	-0.92465932	-0.815686592857143	-0.305511235	-0.510175357857143	0.1566692075
1700095J07Rik	ENSMUSG00000084861	-0.74414806875	-1.2480594625	-0.76008743	0.419150078571429	-0.0159393612500001	0.435089439821429	0.50391139375
1700095J12Rik	ENSMUSG00000084804	-0.88814846	-0.83281845	-0.92465932	-0.837401314285714	-0.0365108599999999	-0.800890454285714	-0.05533001
1700099I09Rik	ENSMUSG00000091906	-0.17978522	-0.52805746625	1.36580187428571	0.853574603285714	1.54558709428571	-0.692012491	0.34827224625
1700101E01Rik	ENSMUSG00000079502	-0.88814846	-1.2480594625	-0.67652137	-0.837401314285714	0.21162709	-1.04902840428571	0.3599110025
1700101G07Rik	ENSMUSG00000074571	-0.88814846	-1.2480594625	-0.92465932	-0.837401314285714	-0.0365108599999999	-0.800890454285714	0.3599110025
1700101I19Rik	ENSMUSG00000045815	-0.88814846	-1.2480594625	-0.92465932	-0.837401314285714	-0.0365108599999999	-0.800890454285714	0.3599110025
1700102P08Rik	ENSMUSG00000032611	-0.48022794375	0.70746382	0.296593061428571	0.109160728571429	0.776821005178571	-0.667660276607143	-1.18769176375
1700104A03Rik	ENSMUSG00000074343	-0.88814846	-1.2480594625	-0.92465932	-0.837401314285714	-0.0365108599999999	-0.800890454285714	0.3599110025
1700104B16Rik	ENSMUSG00000049476	-0.88814846	-1.2480594625	-0.92465932	-0.837401314285714	-0.0365108599999999	-0.800890454285714	0.3599110025
1700106J16Rik	ENSMUSG00000034031	-0.88814846	-1.2480594625	-0.92465932	-0.837401314285714	-0.0365108599999999	-0.800890454285714	0.3599110025
1700106N22Rik	ENSMUSG00000071037	1.83493820125	2.857345025	0.248325952857143	1.17214683571429	-1.58661224839286	2.75875908410714	-1.02240682375
1700108M19Rik	ENSMUSG00000020545	-0.88814846	-1.1040590625	-0.92465932	-0.837401314285714	-0.0365108599999999	-0.800890454285714	0.2159106025
1700108N11Rik	ENSMUSG00000084837	-0.88814846	-1.2480594625	-0.92465932	-0.837401314285714	-0.0365108599999999	-0.800890454285714	0.3599110025
1700109F18Rik	ENSMUSG00000052371	-0.14690590375	-1.10405905	1.18158665285714	-0.260119619571429	1.32849255660714	-1.58861217617857	0.95715314625
1700109G15Rik	ENSMUSG00000085044	-0.88814846	-1.2480594625	-0.92465932	-0.281834361428571	-0.0365108599999999	-0.245323501428572	0.3599110025
1700109H08Rik	ENSMUSG00000008307	1.64337635	2.212193575	0.67694454	0.972156758571429	-0.96643181	1.93858856857143	-0.568817225
1700110I01Rik	ENSMUSG00000079407	-0.88814846	-1.2480594625	-0.92465932	-0.837401314285714	-0.0365108599999999	-0.800890454285714	0.3599110025
1700110K17Rik	ENSMUSG00000087047	-0.4751476975	-0.4359367925	-0.92465932	-0.837401314285714	-0.4495116225	-0.387889691785714	-0.039210905
1700110M21Rik	ENSMUSG00000042888	-0.88814846	-1.2480594625	-0.90294457	-0.837401314285714	-0.0147961099999999	-0.822605204285714	0.3599110025
1700111E14Rik	ENSMUSG00000029837	-0.88814846	-1.2480594625	-0.92465932	-0.837401314285714	-0.0365108599999999	-0.800890454285714	0.3599110025
1700112D23Rik	ENSMUSG00000091329	-0.8691480725	-1.21005868	-0.902944585714286	-0.837401314285714	-0.0337965132142857	-0.803604801071429	0.3409106075
1700112E06Rik	ENSMUSG00000063458	0.88368909625	1.20293932075	0.000188030000000014	0.470662815714286	-0.88350106625	1.35416388196429	-0.3192502245
1700112J05Rik	ENSMUSG00000086632	-0.869148085	-1.22905905625	-0.92465932	-0.529972314285714	-0.055511235	-0.474461079285714	0.35991097125
1700112K13Rik	ENSMUSG00000087510	-0.88814846	-1.2480594625	-0.92465932	-0.837401314285714	-0.0365108599999999	-0.800890454285714	0.3599110025
1700112M01Rik	ENSMUSG00000086234	-0.22002621875	-0.37669539875	-0.347377595714286	-0.144783185714286	-0.127351376964286	-0.01743180875	0.15666918
1700113H08Rik	ENSMUSG00000047129	-0.67102776625	-1.2480594625	-0.92465932	-0.837401314285714	-0.25363155375	-0.583769760535714	0.57703169625
1700116B05Rik	ENSMUSG00000092276	-0.7441480725	-1.2480594625	-0.92465932	-0.837401314285714	-0.1805112475	-0.656890066785714	0.50391139
1700119I11Rik	ENSMUSG00000082488	-0.88814846	-1.2480594625	-0.902944581428571	-0.837401314285714	-0.0147961214285715	-0.822605192857143	0.3599110025
1700120B22Rik	ENSMUSG00000045391	1.6550149875	1.26954528125	0.0870469685714285	-0.206634528571429	-1.56796801892857	1.36133349035714	0.38546970625
1700120E14Rik	ENSMUSG00000086333	-0.88814846	-1.2480594625	-0.92465932	-0.837401314285714	-0.0365108599999999	-0.800890454285714	0.3599110025
1700120G11Rik	ENSMUSG00000086068	-0.88814846	-1.2480594625	-0.676521355714286	-0.483982542857143	0.211627104285714	-0.695609647142857	0.3599110025
1700120O09Rik	ENSMUSG00000093386	-0.8691480775	-1.2480594625	-0.92465932	-0.837401314285714	-0.0555112424999999	-0.781890071785714	0.378911385
1700121C08Rik	ENSMUSG00000086275	-0.88814846	-1.2480594625	-0.92465932	-0.837401314285714	-0.0365108599999999	-0.800890454285714	0.3599110025
1700121F15Rik	ENSMUSG00000085286	0.0183351175	-0.1859367825	-0.90294457	-0.8156866	-0.9212796875	0.1055930875	0.2042719
1700121N20Rik	ENSMUSG00000092066	-0.88814846	-1.2480594625	-0.92465932	-0.837401314285714	-0.0365108599999999	-0.800890454285714	0.3599110025
1700122E12Rik	ENSMUSG00000087685	-0.88814846	-1.104059063	-0.92465932	-0.837401314285714	-0.0365108599999999	-0.800890454285714	0.215910603
1700123I01Rik	ENSMUSG00000024786	-0.7441480725	-0.9790590625	-0.92465932	-0.793971865714286	-0.1805112475	-0.613460618214286	0.23491099
1700123K08Rik	ENSMUSG00000029526	-0.88814846	-1.2480594625	-0.92465932	-0.837401314285714	-0.0365108599999999	-0.800890454285714	0.3599110025
1700123L14Rik	ENSMUSG00000072878	-0.74414806875	-1.2480594625	-0.92465932	-0.8156866	-0.18051125125	-0.63517534875	0.50391139375
1700123M08Rik	ENSMUSG00000085614	1.6243759375	1.9821001875	-0.428383438571429	1.43034039428571	-2.05275937607143	3.48309977035714	-0.35772425
1700123O12Rik	ENSMUSG00000086080	-0.88814846	-1.2480594625	-0.760087434285714	-0.79397185	0.128061025714286	-0.922032875714286	0.3599110025
1700123O20Rik	ENSMUSG00000040822	5.815399325	5.8105587375	4.74145821428571	4.65769581428571	-1.07394111071429	5.731636925	0.00484058749999949
1700125D06Rik	ENSMUSG00000078554	-0.6001477025	-1.22905908	-0.902944577142857	-0.837401314285714	-0.302796874642857	-0.534604439642857	0.6289113775
1700125G02Rik	ENSMUSG00000085263	-0.88814846	-1.2480594625	-0.92465932	-0.837401314285714	-0.0365108599999999	-0.800890454285714	0.3599110025
1700125H03Rik	ENSMUSG00000085197	-0.72514767875	-1.2480594625	-0.760087438571429	-0.837401314285714	-0.0349397598214286	-0.802461554464286	0.52291178375
1700125H20Rik	ENSMUSG00000018479	-0.88814846	-1.2100586925	-0.92465932	-0.651114697142857	-0.0365108599999999	-0.614603837142857	0.3219102325
1700128E19Rik	ENSMUSG00000031510	-0.88814846	-1.2480594625	-0.571240567142857	-0.837401314285714	0.316907892857143	-1.15430920714286	0.3599110025
1700128F08Rik	ENSMUSG00000031998	-0.152027385	-1.2480594625	1.32237239857143	0.75313145	1.47439978357143	-0.721268333571429	1.0960320775
1700129C05Rik	ENSMUSG00000021977	-0.88814846	-1.2290590625	-0.92465932	-0.362840157142857	-0.0365108599999999	-0.326329297142857	0.3409106025
1810006K21Rik	ENSMUSG00000036372	6.0299248125	6.6058433875	4.61270885714286	4.75899247142857	-1.41721595535714	6.17620842678572	-0.575918575
1810007I06Rik	ENSMUSG00000086550	-0.88814846	-1.2480594625	-0.92465932	-0.837401314285714	-0.0365108599999999	-0.800890454285714	0.3599110025
1810008A18Rik	ENSMUSG00000032977	4.465937525	4.9787178125	0.449757244285714	2.95842316428571	-4.01618028071429	6.974603445	-0.5127802875
1810008B01Rik	ENSMUSG00000089745	1.8452150375	2.6095576625	1.04206117142857	0.912865703571429	-0.803153866071429	1.71601956964286	-0.764342625
1810009A15Rik	ENSMUSG00000071653	4.4195321	5.066081375	2.51372492285714	3.13296474285714	-1.90580717714286	5.03877192	-0.646549275000001
1810009J06Rik	ENSMUSG00000094808	-0.88814846	-1.2480594625	-0.92465932	-0.837401314285714	-0.0365108599999999	-0.800890454285714	0.3599110025
1810009N23Rik	ENSMUSG00000090062	-0.88814846	-1.2480594625	-0.92465932	-0.837401314285714	-0.0365108599999999	-0.800890454285714	0.3599110025
1810010K12Rik	ENSMUSG00000056329	-0.88814846	-1.2480594625	-0.92465932	-0.837401314285714	-0.0365108599999999	-0.800890454285714	0.3599110025
1810011H11Rik	ENSMUSG00000041707	-0.88814846	-1.2480594625	0.317672665714286	-0.837401314285714	1.20582112571429	-2.04322244	0.3599110025
1810011O10Rik	ENSMUSG00000056313	8.1210783875	7.9124602875	7.93112738571429	7.60008701428571	-0.189951001785715	7.79003801607143	0.208618100000001
1810012K08Rik	ENSMUSG00000087595	2.0675741125	1.40237595	1.06208653757143	0.674783391428571	-1.00548757492857	1.68027096635714	0.6651981625
1810012P15Rik	ENSMUSG00000072640	0.8794562075	1.117477325	0.739383868571429	-0.0929874842857143	-0.140072338928572	0.0470848546428572	-0.2380211175
1810013D10Rik	ENSMUSG00000061461	5.4628317625	5.3603127375	4.34979588	3.48124822142857	-1.1130358825	4.59428410392857	0.102519024999999
1810013D15Rik	ENSMUSG00000028177	-0.86914806625	-1.2480594625	-0.92465932	-0.815686584285714	-0.05551125375	-0.760175330535714	0.37891139625
1810013L24Rik	ENSMUSG00000022507	6.4160664625	6.3044281375	5.99639145714286	5.74648265714286	-0.419675005357143	6.1661576625	0.111638324999999
1810014F10Rik	ENSMUSG00000025466	1.6986198375	3.4841160375	0.776372212857143	0.516064587142857	-0.922247624642857	1.43831221178571	-1.7854962
1810019D21Rik	ENSMUSG00000086390	-0.7061472825	-1.2480594625	-0.760087448571429	-0.837401314285714	-0.0539401660714285	-0.783461148214286	0.54191218
1810019J16Rik	ENSMUSG00000037600	-0.07559804625	-1.03093875	-0.760087442857143	-0.837401314285714	-0.684489396607143	-0.152911917678571	0.95534070375
1810020D17Rik	ENSMUSG00000035642	5.016472725	5.133637275	3.45924289714286	4.00052885714286	-1.55722982785714	5.557758685	-0.11716455
1810020O05Rik	ENSMUSG00000089997	-0.8691480725	-1.2480594625	-0.92465932	-0.837401314285714	-0.0555112475	-0.781890066785714	0.37891139
1810021B22Rik	ENSMUSG00000087331	0.233096065	-0.4980182125	-0.92465932	-0.837401314285714	-1.157755385	0.320354070714286	0.7311142775
1810022K09Rik	ENSMUSG00000078784	6.110214275	6.34825775	4.98870352857143	4.91122427142857	-1.12151074642857	6.03273501785714	-0.238043475
1810024B03Rik	ENSMUSG00000044145	-0.073785605	-0.47901780375	0.1589539	0.531926214285714	0.232739505	0.299186709285714	0.40523219875
1810026J23Rik	ENSMUSG00000048429	4.313065575	5.7328813125	4.14573255714286	2.91386961428571	-0.167333017857143	3.08120263214286	-1.4198157375
1810027O10Rik	ENSMUSG00000070394	6.420592925	6.6105357125	5.90522177142857	5.9522939	-0.515371153571428	6.46766505357143	-0.1899427875
1810029B16Rik	ENSMUSG00000025591	5.2921383	5.55841415	3.06459160714286	3.39398007857143	-2.22754669285714	5.62152677142857	-0.26627585
1810030J14Rik	ENSMUSG00000026531	-0.88814846	-1.2480594625	-0.92465932	-0.837401314285714	-0.0365108599999999	-0.800890454285714	0.3599110025
1810030N24Rik	ENSMUSG00000028295	2.9046181875	2.8368795125	1.11766401	0.478441135714286	-1.7869541775	2.26539531321429	0.0677386750000002
1810030O07Rik	ENSMUSG00000044148	5.140800625	5.0186142125	2.64120496	3.51203632142857	-2.499595665	6.01163198642857	0.1221864125
1810031K17Rik	ENSMUSG00000033159	5.40572965	5.03163265	3.90454044285714	4.48465875714286	-1.50118920714286	5.98584796428571	0.374097
1810032O08Rik	ENSMUSG00000020812	6.6947478875	6.791370025	4.85172961428571	5.05604594285714	-1.84301827321429	6.89906421607143	-0.0966221374999998
1810033B17Rik	ENSMUSG00000013974	-0.88814846	-1.2480594625	-0.92465932	-0.341125414285714	-0.0365108599999999	-0.304614554285714	0.3599110025
1810035I16Rik	ENSMUSG00000086818	-0.88814846	-1.229059075	-0.92465932	-0.837401314285714	-0.0365108599999999	-0.800890454285714	0.340910615
1810035L17Rik	ENSMUSG00000021040	6.541059475	7.2632698875	5.55698144285714	5.84200005714286	-0.984078032142857	6.82607808928571	-0.7222104125
1810037I17Rik	ENSMUSG00000054091	6.5523199375	6.774996875	6.44466414285714	6.06656552857143	-0.107655794642857	6.17422132321428	-0.2226769375
1810041L15Rik	ENSMUSG00000062760	-0.064986945	2.0030273995	-0.408740065714286	-0.38711515	-0.343753120714286	-0.0433620292857143	-2.0680143445
1810043G02Rik	ENSMUSG00000020284	3.50679162375	4.718807425	1.93071118857143	1.64061368571429	-1.57608043517857	3.21669412089286	-1.21201580125
1810043H04Rik	ENSMUSG00000078572	4.0485383	5.11007655	3.55118075714286	3.06674361	-0.497357542857142	3.56410115285714	-1.06153825
1810046J19Rik	ENSMUSG00000002580	4.9971343125	5.5673612	4.20738394285714	4.43498988571429	-0.789750369642857	5.22474025535714	-0.570226887500001
1810046K07Rik	ENSMUSG00000036027	-0.4941480475	-1.2480594625	-0.450098127142857	-0.837401314285714	0.0440499203571429	-0.881451234642857	0.753911415
1810048J11Rik	ENSMUSG00000034501	4.397381625	5.4387241875	5.31709605714286	4.22348354285714	0.919714432142857	3.30376911071429	-1.0413425625
1810049H13Rik	ENSMUSG00000039670	-0.38302698	1.3776459125	-0.474373127142857	0.721947442857143	-0.0913461471428571	0.81329359	-1.7606728925
1810055G02Rik	ENSMUSG00000035372	6.5647371	7.2809621875	5.40242272857143	4.32041731428571	-1.16231437142857	5.48273168571429	-0.7162250875
1810058I24Rik	ENSMUSG00000073155	5.865563625	6.143855975	4.10018317142857	4.69331191428571	-1.76538045357143	6.45869236785714	-0.27829235
1810058N05Rik	ENSMUSG00000087476	-0.88814846	-1.2480594625	-0.76008743	-0.837401314285714	0.12806103	-0.965462344285714	0.3599110025
1810059C17Rik	ENSMUSG00000086340	-0.88814846	-1.2480594625	-0.92465932	-0.837401314285714	-0.0365108599999999	-0.800890454285714	0.3599110025
1810059H22Rik	ENSMUSG00000085455	1.072496205	0.962585292	-0.738372711857143	0.109160744285714	-1.81086891685714	1.92002966114286	0.109910913
1810062G17Rik	ENSMUSG00000027713	0.39333510125	0.29734431	-0.480179142857143	-0.672829436428571	-0.873514244107143	0.200684807678571	0.09599079125
1810062O18Rik	ENSMUSG00000084925	2.66843394625	3.4467106625	0.408179454285714	0.394922151428571	-2.26025449196429	2.65517664339286	-0.77827671625
1810063B05Rik	ENSMUSG00000051671	3.5289257625	3.0336688625	2.02514527428571	2.44482167785714	-1.50378048821429	3.94860216607143	0.4952569
1810063B07Rik	ENSMUSG00000045107	3.6648906125	3.914409475	2.97266342857143	2.49025421428571	-0.692227183928571	3.18248139821429	-0.2495188625
1810063I02Rik	ENSMUSG00000085551	-0.88814846	-1.2480594625	-0.92465932	-0.837401314285714	-0.0365108599999999	-0.800890454285714	0.3599110025
1810064F22Rik	ENSMUSG00000090925	-0.88814846	-1.2480594625	-0.92465932	-0.837401314285714	-0.0365108599999999	-0.800890454285714	0.3599110025
1810065E05Rik	ENSMUSG00000013653	-0.671027765	-1.2480594625	-0.92465932	-0.837401314285714	-0.253631555	-0.583769759285714	0.5770316975
1810074P20Rik	ENSMUSG00000040359	5.8527147	6.1991042125	4.80880694285714	4.94352365714286	-1.04390775714286	5.98743141428571	-0.3463895125
2010001A14Rik	ENSMUSG00000087165	-0.02190590875	-0.13181685875	-0.369092334285714	-0.672829439571429	-0.347186425535714	-0.325643014035714	0.10991095
2010001E11Rik	ENSMUSG00000039339	-0.4065931225	-1.2480594625	-0.92465932	-0.837401314285714	-0.5180661975	-0.319335116785714	0.84146634
2010001M06Rik	ENSMUSG00000085042	-0.18202544875	0.05242457325	-0.573800805285714	-0.629399948142857	-0.391775356535714	-0.237624591607143	-0.234450022
2010001M09Rik	ENSMUSG00000024353	-0.74414806875	-1.2480594625	-0.92465932	-0.837401314285714	-0.18051125125	-0.656890063035714	0.50391139375
2010002M12Rik	ENSMUSG00000067297	-0.88814846	-1.2480594625	0.203762572857143	0.178507414285714	1.09191103285714	-0.913403618571429	0.3599110025
2010002N04Rik	ENSMUSG00000038059	6.811458225	8.058018	6.04116377142857	6.2054425	-0.770294453571428	6.97573695357143	-1.246559775
2010003K11Rik	ENSMUSG00000042041	-0.88814846	-0.8869383625	-0.92465932	-0.837401314285714	-0.0365108599999999	-0.800890454285714	-0.00121009750000001
2010003O02Rik	ENSMUSG00000028407	5.5824906125	5.773707325	4.62758491428571	4.72221717142857	-0.954905698214286	5.67712286964286	-0.1912167125
2010005H15Rik	ENSMUSG00000095620	-0.72514768125	-1.229059075	-0.676521381428571	-0.815686592857143	0.0486262998214285	-0.864312892678571	0.50391139375
2010007H06Rik	ENSMUSG00000044694	-0.290906265	-0.74293797375	-0.654806612857143	-0.815686581428571	-0.363900347857143	-0.451786233571429	0.45203170875
2010011I20Rik	ENSMUSG00000027495	4.7017411375	4.684802325	3.28235504571429	3.18223144285714	-1.41938609178571	4.60161753464286	0.0169388125000003
2010012O05Rik	ENSMUSG00000062376	5.3046678375	5.5510163875	3.80779405142857	3.10696941428571	-1.49687378607143	4.60384320035714	-0.24634855
2010012P19Rik	ENSMUSG00000085890	0.8118851325	1.0867245025	0.0410572271428571	-0.343685678571429	-0.770827905357143	0.427142226785714	-0.27483937
2010013B24Rik	ENSMUSG00000087277	-0.88814846	-1.2480594625	-0.902944577142857	-0.672829447142857	-0.0147961171428571	-0.65803333	0.3599110025
2010015L04Rik	ENSMUSG00000042233	1.38681791	0.37687573625	1.049334	0.546145524285714	-0.33748391	0.883629434285714	1.00994217375
2010016I18Rik	ENSMUSG00000091575	-0.6710277725	-1.2480594625	-0.902944581428571	-0.81568658	-0.231916808928571	-0.583769771071429	0.57703169
2010106E10Rik	ENSMUSG00000025528	-0.88814846	-1.2480594625	-0.92465932	-0.589263352857143	-0.0365108599999999	-0.552752492857143	0.3599110025
2010106G01Rik	ENSMUSG00000027366	6.8321733375	7.399200875	6.79214852857143	6.38139537142857	-0.040024808928572	6.42142018035714	-0.5670275375
2010107E04Rik	ENSMUSG00000021290	6.85281375	7.0991905875	5.8897256	5.95368747142857	-0.96308815	6.91677562142857	-0.2463768375
2010107G12Rik	ENSMUSG00000029847	-0.8501477025	-0.71005864	-0.92465932	-0.837401314285714	-0.0745116175	-0.762889696785714	-0.1400890625
2010107G23Rik	ENSMUSG00000020083	-0.25578676	-0.3489375875	-0.0668812957142857	-0.672829442857143	0.188905464285714	-0.861734907142857	0.0931508275
2010107H07Rik	ENSMUSG00000058351	2.22447723375	3.06641435	1.69752255428571	2.17434892142857	-0.526954679464286	2.70130360089286	-0.84193711625
2010109A12Rik	ENSMUSG00000029384	-0.38302700375	-1.2100586925	-0.738372686714286	-0.81568658	-0.355345682964286	-0.460340897035714	0.82703168875
2010109I03Rik	ENSMUSG00000063522	-0.88814846	-1.2480594625	-0.256721491428571	-0.837401314285714	0.631426968571429	-1.46882828285714	0.3599110025
2010109K11Rik	ENSMUSG00000090946	4.374233575	3.6137479375	1.97651712857143	1.39226443571429	-2.39771644642857	3.78998088214286	0.7604856375
2010110P09Rik	ENSMUSG00000030865	1.41648174	0.4691024875	2.45399967857143	0.83442015	1.03751793857143	-0.203097788571429	0.9473792525
2010111I01Rik	ENSMUSG00000021458	9.424410375	9.699405625	7.7858262	8.1208489	-1.638584175	9.759433075	-0.27499525
2010300C02Rik	ENSMUSG00000026090	-0.8691480725	-1.2480594625	-0.344817327142857	-0.31941068	0.524330745357143	-0.843741425357143	0.37891139
2010305A19Rik	ENSMUSG00000048351	3.4282692125	3.7936861375	1.38029031857143	2.34079886714286	-2.04797889392857	4.38877776107143	-0.365416925
2010317E24Rik	ENSMUSG00000026955	-0.88814846	-1.03093875	-0.760087448571429	-0.414635885714286	0.128061011428572	-0.542696897142857	0.14279029
2010320O07Rik	ENSMUSG00000089983	-0.88814846	-0.96005868	-0.676521371428571	-0.837401314285714	0.211627088571429	-1.04902840285714	0.07191022
2010321M09Rik	ENSMUSG00000034263	4.811601	5.1103937875	3.61727572857143	2.55402356571429	-1.19432527142857	3.74834883714286	-0.2987927875
2200002D01Rik	ENSMUSG00000030587	4.1649087875	4.615751825	2.79294118	3.44689582857143	-1.3719676075	4.81886343607143	-0.4508430375
2200002J24Rik	ENSMUSG00000013083	-0.88814846	-1.2480594625	-0.92465932	-0.837401314285714	-0.0365108599999999	-0.800890454285714	0.3599110025
2200002K05Rik	ENSMUSG00000031937	-0.5460277725	-0.9388180625	-0.92465932	-0.837401314285714	-0.3786315475	-0.458769766785714	0.39279029
2210009G21Rik	ENSMUSG00000027281	0.48364334625	1.183014985	0.661035778571429	-0.0336964228571429	0.177392432321429	-0.211088855178572	-0.69937163875
2210010C04Rik	ENSMUSG00000029882	-0.88814846	-1.2480594625	-0.92465932	-0.837401314285714	-0.0365108599999999	-0.800890454285714	0.3599110025
2210010C17Rik	ENSMUSG00000040498	-0.35014767875	-1.2480594625	-0.90294457	-0.424691504285714	-0.55279689125	0.128105386964286	0.89791178375
2210011C24Rik	ENSMUSG00000074217	-0.88814846	-0.79481767125	-0.760087442857143	-0.837401314285714	0.128061017142857	-0.965462331428572	-0.09333078875
2210012G02Rik	ENSMUSG00000028619	4.206889	3.904705625	2.078362979	0.806495295714286	-2.128526021	2.93502131671429	0.302183375
2210013O21Rik	ENSMUSG00000086316	4.3339782125	4.789600575	3.91079346142857	4.27570182857143	-0.423184751071429	4.69888657964286	-0.4556223625
2210016F16Rik	ENSMUSG00000021550	4.0352866375	4.9659148625	2.26585839428571	3.51675048571429	-1.76942824321429	5.28617872892857	-0.930628225
2210016L21Rik	ENSMUSG00000029559	4.8430027625	5.5360821625	3.2990938	3.44482448571429	-1.5439089625	4.98873344821429	-0.693079399999999
2210018M11Rik	ENSMUSG00000035401	5.9510376125	6.03837575	5.00470748571429	3.741367	-0.946330126785715	4.68769712678571	-0.0873381374999997
2210019I11Rik	ENSMUSG00000092570	-0.88814846	-1.2480594625	-0.902944577142857	-0.837401314285714	-0.0147961171428571	-0.822605197142857	0.3599110025
2210020M01Rik	ENSMUSG00000048442	-0.60014769125	-0.81605825925	-0.344817327142857	-0.672829436428571	0.255330364107143	-0.928159800535714	0.215910568
2210021J22Rik	ENSMUSG00000064284	2.9743905125	2.389421037	0.517041918571429	0.249457586428571	-2.45734859392857	2.70680618035714	0.5849694755
2210403K04Rik	ENSMUSG00000085148	9.0161056875	8.848537625	8.033409	7.69764074285714	-0.982696687500001	8.68033743035714	0.167568062499999
2210404J11Rik	ENSMUSG00000036552	3.179051575	2.2600430875	-0.617230291428571	0.669565371428571	-3.79628186642857	4.46584723785714	0.9190084875
2210404O07Rik	ENSMUSG00000078439	-0.0927859975	-0.74750373	-0.319021342857143	0.555217378571429	-0.226235345357143	0.781452723928572	0.6547177325
2210404O09Rik	ENSMUSG00000078546	-0.369148085	-0.761938355	-0.285526261428571	-0.837401314285714	0.0836218235714286	-0.921023137857143	0.39279027
2210406O10Rik	ENSMUSG00000039563	-0.88814846	-1.2480594625	-0.92465932	-0.837401314285714	-0.0365108599999999	-0.800890454285714	0.3599110025
2210407C18Rik	ENSMUSG00000037145	-0.88814846	-1.2480594625	1.28611592857143	-0.837401314285714	2.17426438857143	-3.01166570285714	0.3599110025
2210408I21Rik	ENSMUSG00000071252	2.47540973	3.0887893125	1.15987199714286	2.28978666	-1.31553773285714	3.60532439285714	-0.6133795825
2210411M09Rik	ENSMUSG00000085563	0.9313358675	1.2556663175	-0.0399485724285715	0.575355649285714	-0.971284439928572	1.54664008921429	-0.32433045
2210414B05Rik	ENSMUSG00000085394	-0.88814846	-1.2480594625	-0.92465932	-0.837401314285714	-0.0365108599999999	-0.800890454285714	0.3599110025
2210415F13Rik	ENSMUSG00000013643	-0.47290746	-1.2480594625	-0.92465932	-0.589263357142857	-0.45175186	-0.137511497142857	0.7751520025
2210416O15Rik	ENSMUSG00000087498	1.24281751125	1.1278263525	-0.92465932	-0.254266505714286	-2.16747683125	1.91321032553571	0.11499115875
2210417A02Rik	ENSMUSG00000086494	-0.88814846	-1.2480594625	-0.92465932	-0.837401314285714	-0.0365108599999999	-0.800890454285714	0.3599110025
2210417K05Rik	ENSMUSG00000085347	-0.7251477025	-0.56605825	-0.92465932	-0.529972265714286	-0.1995116175	-0.330460648214286	-0.1590894525
2210418O10Rik	ENSMUSG00000078894	-0.7441480694375	-0.83505868	-0.571240562857143	-0.837401314285714	0.172907506580357	-1.01030882086607	0.0909106105625
2300002M23Rik	ENSMUSG00000039269	-0.88814846	-1.2480594625	-0.92465932	-0.837401314285714	-0.0365108599999999	-0.800890454285714	0.3599110025
2300003K06Rik	ENSMUSG00000078257	-0.88814846	-1.2480594625	-0.571240562857143	-0.837401314285714	0.316907897142857	-1.15430921142857	0.3599110025
2300005B03Rik	ENSMUSG00000075605	-0.8691480775	-0.56605827375	-0.92465932	-0.837401314285714	-0.0555112424999999	-0.781890071785714	-0.30308980375
2300009A05Rik	ENSMUSG00000032403	2.960563275	3.821053275	1.72086283142857	2.83581952857143	-1.23970044357143	4.07551997214286	-0.86049
2310001A20Rik	ENSMUSG00000033096	5.793369425	6.1701719625	4.18636564714286	4.67812718571429	-1.60700377785714	6.28513096357143	-0.376802537500001
2310001H18Rik	ENSMUSG00000074433	-0.88814846	-1.2480594625	-0.92465932	-0.837401314285714	-0.0365108599999999	-0.800890454285714	0.3599110025
2310001K24Rik	ENSMUSG00000053353	-0.86914806625	-1.210058675	-0.92465932	-0.815686557142857	-0.05551125375	-0.760175303392857	0.34091060875
2310002J15Rik	ENSMUSG00000036731	-0.88814846	-1.2480594625	-0.92465932	-0.837401314285714	-0.0365108599999999	-0.800890454285714	0.3599110025
2310002L09Rik	ENSMUSG00000028396	-0.47514769375	-1.2480594625	-0.0177449585714285	0.35600655	0.457402735178571	-0.101396185178571	0.77291176875
2310002L13Rik	ENSMUSG00000024512	-0.88814846	-1.2480594625	-0.92465932	-0.483982557142857	-0.0365108599999999	-0.447471697142857	0.3599110025
2310003C23Rik	ENSMUSG00000027573	4.5069396125	4.939190775	2.93242731428571	2.58111132428571	-1.57451229821429	4.1556236225	-0.4322511625
2310003F16Rik	ENSMUSG00000027245	5.6161875	5.9892034875	3.98806497142857	4.32957522857143	-1.62812252857143	5.95769775714286	-0.3730159875
2310003H01Rik	ENSMUSG00000025384	5.118101325	5.4505515625	1.74786766428571	3.49640312857143	-3.37023366071429	6.86663678928571	-0.332450237500001
2310003L06Rik	ENSMUSG00000007457	-0.88814846	-1.2480594625	-0.511949478571429	-0.8156866	0.376198981428571	-1.19188558142857	0.3599110025
2310003L22Rik	ENSMUSG00000027384	2.622250175	2.034444725	2.72729649428571	1.83230917142857	0.105046319285714	1.72726285214286	0.58780545
2310004I24Rik	ENSMUSG00000020910	4.133329675	4.9515562	3.7371825	3.1213799	-0.396147175	3.517527075	-0.818226525
2310004N24Rik	ENSMUSG00000020778	5.0943800875	5.1393929625	3.21651113714286	3.6761429	-1.87786895035714	5.55401185035714	-0.0450128749999994
2310005A03Rik	ENSMUSG00000087254	-0.88814846	-1.2480594625	-0.92465932	-0.837401314285714	-0.0365108599999999	-0.800890454285714	0.3599110025
2310005G13Rik	ENSMUSG00000046748	-0.744148085	-1.2480594625	-0.92465932	-0.589263357142857	-0.180511235	-0.408752122142857	0.5039113775
2310006M14Rik	ENSMUSG00000087230	-0.88814846	-1.2480594625	-0.511949478571429	-0.672829442857143	0.376198981428571	-1.04902842428571	0.3599110025
2310007B03Rik	ENSMUSG00000034159	-0.88814846	-1.2480594625	-0.92465932	-0.837401314285714	-0.0365108599999999	-0.800890454285714	0.3599110025
2310007L24Rik	ENSMUSG00000009210	-0.61914806	-1.2480594625	-0.4283834	-0.837401314285714	0.19076466	-1.02816597428571	0.6289114025
2310008H04Rik	ENSMUSG00000041974	5.5202766875	5.8355434625	3.76831095142857	3.20259431428571	-1.75196573607143	4.95456005035714	-0.315266775
2310008H09Rik	ENSMUSG00000030980	4.2223274875	4.653430575	4.13063630285714	2.93561765714286	-0.0916911846428574	3.02730884178571	-0.431103087499999
2310009B15Rik	ENSMUSG00000079283	3.2531917625	2.968386375	1.99715673714286	0.937140674714286	-1.25603502535714	2.19317570007143	0.2848053875
2310010M20Rik	ENSMUSG00000046345	-0.6710277725	-1.2480594625	-0.676521371428571	-0.508257565714286	-0.00549359892857137	-0.502763966785714	0.57703169
2310011J03Rik	ENSMUSG00000020133	4.7290090625	5.6411663625	2.2768978	3.78901362857143	-2.4521112625	6.24112489107143	-0.9121573
2310014F06Rik	ENSMUSG00000085945	-0.8691480775	-0.43369655125	-0.760087438571429	-0.793971857142857	0.109060638928571	-0.903032496071429	-0.43545152625
2310014L17Rik	ENSMUSG00000033967	1.37558272125	1.2264642425	-0.76008743	-0.341125427142857	-2.13567015125	1.79454472410714	0.14911847875
2310015B20Rik	ENSMUSG00000019933	6.466900325	6.6616762	2.89750480285714	3.77799855714286	-3.56939552214286	7.34739407928571	-0.194775874999999
2310016D23Rik	ENSMUSG00000085965	-0.744148085	-1.2480594625	-0.92465932	-0.837401314285714	-0.180511235	-0.656890079285714	0.5039113775
2310016G11Rik	ENSMUSG00000070574	-0.88814846	-1.2480594625	-0.676521351428571	-0.837401314285714	0.211627108571429	-1.04902842285714	0.3599110025
2310016M24Rik	ENSMUSG00000023020	6.1314605375	6.47870125	5.03523825714286	4.86589301428571	-1.09622228035714	5.96211529464286	-0.347240712500001
2310021P13Rik	ENSMUSG00000021819	6.6912540875	6.6921625	5.69903715714286	5.75266395714286	-0.992216930357142	6.7448808875	-0.000908412500000289
2310022A10Rik	ENSMUSG00000049643	2.3988318925	4.0912877	1.06660028714286	1.06577840714286	-1.33223160535714	2.3980100125	-1.6924558075
2310022B05Rik	ENSMUSG00000031983	4.376285875	4.956853025	3.42519521428571	3.27986558571429	-0.951090660714285	4.23095624642857	-0.58056715
2310026L22Rik	ENSMUSG00000078519	-0.8501476725	-0.72393757125	-0.226235207142857	-0.837401314285714	0.623912465357143	-1.46131377964286	-0.12621010125
2310028H24Rik	ENSMUSG00000028439	2.385398605	1.9158902745	1.65992962857143	1.88067508857143	-0.725468976428571	2.606144065	0.4695083305
2310030G06Rik	ENSMUSG00000032062	0.7748935575	0.146303895	-0.92465932	-0.837401314285714	-1.6995528775	0.862151563214286	0.6285896625
2310030N02Rik	ENSMUSG00000050323	2.7273821375	2.7372469625	0.645246267142857	1.5996307	-2.08213587035714	3.68176657035714	-0.00986482499999974
2310033E01Rik	ENSMUSG00000011632	-0.88814846	-1.10405905875	-0.92465932	-0.837401314285714	-0.0365108599999999	-0.800890454285714	0.21591059875
2310033P09Rik	ENSMUSG00000020441	4.290439975	4.3503692375	3.08827772285714	2.2896031	-1.20216225214286	3.49176535214286	-0.0599292624999999
2310035C23Rik	ENSMUSG00000026319	4.191455825	4.757554625	3.14171657142857	2.42212815	-1.04973925357143	3.47186740357143	-0.5660988
2310035K24Rik	ENSMUSG00000068264	1.36236171625	1.0382127875	1.37480555	0.174793857142857	0.0124438337499999	0.162350023392857	0.32414892875
2310036O22Rik	ENSMUSG00000041203	6.2622146	6.4625813	4.49131075714286	5.35098231428571	-1.77090384285714	7.12188615714286	-0.2003667
2310039H08Rik	ENSMUSG00000062619	4.8771906	4.8199205	2.69187113142857	3.01490077857143	-2.18531946857143	5.20022024714286	0.0572701000000002
2310040G07Rik	ENSMUSG00000072852	-0.45614730375	-0.96005865875	-0.92465932	-0.402976751428571	-0.46851201625	0.0655352648214285	0.503911355
2310042D19Rik	ENSMUSG00000078486	0.0322140125	0.76253545	1.05203094571429	-0.651114702857143	1.01981693321429	-1.67093163607143	-0.7303214375
2310043D23Rik	ENSMUSG00000086486	-0.88814846	-1.22905908	-0.595515555714286	-0.837401314285714	0.292632904285714	-1.13003421857143	0.34091062
2310043J07Rik	ENSMUSG00000006143	-0.88814846	-1.2480594625	-0.92465932	-0.815686578571429	-0.0365108599999999	-0.779175718571429	0.3599110025
2310044G17Rik	ENSMUSG00000034157	3.4358124875	4.1112585625	1.02685220857143	3.29790276285714	-2.40896027892857	5.70686304178571	-0.675446075
2310044H10Rik	ENSMUSG00000008140	7.1976158375	7.2939023125	5.37200575714286	6.34223325714286	-1.82561008035714	8.1678433375	-0.0962864750000003
2310044K18Rik	ENSMUSG00000085080	-0.88814846	-1.1040590525	-0.902944568571429	-0.837401314285714	-0.0147961085714285	-0.822605205714286	0.2159105925
2310045N01Rik	ENSMUSG00000002345	5.0338935875	5.3826733625	4.05444112857143	2.17425466714286	-0.979452458928571	3.15370712607143	-0.348779775000001
2310046A06Rik	ENSMUSG00000032355	1.5780454875	3.0082147	-0.43094368	-0.837401314285714	-2.0089891675	1.17158785321429	-1.4301692125
2310046O06Rik	ENSMUSG00000032305	5.0656158875	5.3466855625	1.30792991714286	3.16301044285714	-3.75768597035714	6.92069641321429	-0.281069675
2310047B19Rik	ENSMUSG00000051238	1.52061658375	2.2777035375	1.20169782857143	-0.4146359	-0.318918755178571	-0.0957171448214286	-0.75708695375
2310047M10Rik	ENSMUSG00000045176	5.11443125	5.0662611	3.34211177385714	3.76013076714286	-1.77231947614286	5.53245024328571	0.0481701499999998
2310050B05Rik	ENSMUSG00000085779	0.18883660625	-0.6179379525	-0.226235208571429	-0.1441952	-0.415071814821429	0.270876614821428	0.80677455875
2310050C09Rik	ENSMUSG00000090314	-0.88814846	-1.2480594625	-0.92465932	-0.837401314285714	-0.0365108599999999	-0.800890454285714	0.3599110025
2310057J18Rik	ENSMUSG00000015519	-0.88814846	-1.2480594625	-0.92465932	-0.837401314285714	-0.0365108599999999	-0.800890454285714	0.3599110025
2310057M21Rik	ENSMUSG00000040177	3.88526475	3.6876831875	2.02114325142857	3.23786235714286	-1.86412149857143	5.10198385571429	0.1975815625
2310057N15Rik	ENSMUSG00000048830	-0.88814846	-1.2480594625	-0.92465932	-0.837401314285714	-0.0365108599999999	-0.800890454285714	0.3599110025
2310058D17Rik	ENSMUSG00000085379	-0.1751563625	0.75989922875	-0.92465932	-0.11726245	-0.7495029575	0.6322405075	-0.93505559125
2310061C15Rik	ENSMUSG00000014633	2.60609038125	2.9880134	0.755880547142857	1.50713305	-1.85020983410714	3.35734288410714	-0.38192301875
2310061I04Rik	ENSMUSG00000050705	4.1108808	4.7799791125	1.90459084	2.01258568428571	-2.20628996	4.21887564428572	-0.669098312499999
2310061N02Rik	ENSMUSG00000050704	-0.88814846	-1.2480594625	-0.92465932	-0.837401314285714	-0.0365108599999999	-0.800890454285714	0.3599110025
2310065F04Rik	ENSMUSG00000087410	-0.8691480725	-0.729059075	-0.90294457	-0.837401314285714	-0.0337964974999999	-0.803604816785714	-0.1400889975
2310067B10Rik	ENSMUSG00000020747	4.4933497875	5.04104275	2.58748707142857	2.9003183	-1.90586271607143	4.80618101607143	-0.5476929625
2310075C17Rik	ENSMUSG00000089718	-0.88814846	-1.2480594625	-0.760087448571429	-0.837401314285714	0.128061011428572	-0.965462325714286	0.3599110025
2310079F23Rik	ENSMUSG00000029097	3.201093825	3.842445925	2.04381866	2.37640279142857	-1.157275165	3.53367795642857	-0.6413521
2310079G19Rik	ENSMUSG00000045331	-0.88814846	-1.2480594625	-0.760087442857143	-0.446406228571429	0.128061017142857	-0.574467245714286	0.3599110025
2400001E08Rik	ENSMUSG00000030842	4.9003350125	5.093797175	4.07338145714286	3.34675495285714	-0.826953555357143	4.17370850821429	-0.1934621625
2400003C14Rik	ENSMUSG00000031729	8.1555095375	8.500544375	6.80995995714286	6.80649264285714	-1.34554958035714	8.15204222321429	-0.3450348375
2400009B08Rik	ENSMUSG00000089665	-0.88814846	-1.229059075	-0.92465932	-0.837401314285714	-0.0365108599999999	-0.800890454285714	0.340910615
2410001C21Rik	ENSMUSG00000027502	5.666288275	6.308194325	3.61919127142857	3.98553654285714	-2.04709700357143	6.03263354642857	-0.641906049999999
2410002F23Rik	ENSMUSG00000045411	7.178486675	7.480745775	4.37532608571429	5.65817681428571	-2.80316058928571	8.46133740357143	-0.3022591
2410002I01Rik	ENSMUSG00000025377	1.7450577575	2.955825675	0.199090457142857	0.0874460285714286	-1.54596730035714	1.63341332892857	-1.2107679175
2410002O22Rik	ENSMUSG00000021711	5.0883618125	5.7973013375	4.2732247	4.44138785714286	-0.8151371125	5.25652496964286	-0.708939524999999
2410003K15Rik	ENSMUSG00000029815	5.017122575	5.6899430625	4.19511955714286	4.12491362857143	-0.822003017857143	4.94691664642857	-0.6728204875
2410003L11Rik	ENSMUSG00000085860	-0.88814846	-1.2480594625	-0.92465932	-0.837401314285714	-0.0365108599999999	-0.800890454285714	0.3599110025
2410004A20Rik	ENSMUSG00000092622	-0.88814846	-1.2480594625	-0.92465932	-0.837401314285714	-0.0365108599999999	-0.800890454285714	0.3599110025
2410004B18Rik	ENSMUSG00000036873	4.696238525	4.840452575	3.06632831857143	3.97898825714286	-1.62991020642857	5.60889846357143	-0.14421405
2410004I01Rik	ENSMUSG00000085338	-0.52702737875	-0.2993834125	-0.92465932	0.978798321428571	-0.39763194125	1.37643026267857	-0.22764396625
2410004N09Rik	ENSMUSG00000087590	5.4670771875	5.416222675	3.63914252857143	3.43116899571429	-1.82793465892857	5.25910365464286	0.0508545124999999
2410004P03Rik	ENSMUSG00000071398	-0.6710277725	-1.01193834375	-0.319021312857143	-0.589263352857143	0.352006459642857	-0.9412698125	0.34091057125
2410006H16Rik	ENSMUSG00000086841	7.9242907375	8.07658495	6.52297188571429	6.61553055714286	-1.40131885178571	8.01684940892857	-0.152294212500001
2410012M07Rik	ENSMUSG00000090470	-0.671027765	-1.2480594625	-0.92465932	-0.837401314285714	-0.253631555	-0.583769759285714	0.5770316975
2410015M20Rik	ENSMUSG00000049760	5.6688802	5.9536562875	4.32934702857143	3.99594325714286	-1.33953317142857	5.33547642857143	-0.2847760875
2410016O06Rik	ENSMUSG00000046791	5.253988325	5.2206924875	2.23555363142857	3.16284771428571	-3.01843469357143	6.18128240785714	0.0332958374999999
2410017I17Rik	ENSMUSG00000038311	-0.60014769125	-0.65305746875	-0.902944585714286	-0.303549071428571	-0.302796894464286	-0.0007521769642857	0.0529097775
2410017P09Rik	ENSMUSG00000096199	3.7530602	3.54487895	2.66527552857143	1.80214656428571	-1.08778467142857	2.88993123571429	0.20818125
2410018L13Rik	ENSMUSG00000073164	-0.8691480725	-1.22905905625	-0.6172303	-0.837401314285714	0.2519177725	-1.08931908678571	0.35991098375
2410018M08Rik	ENSMUSG00000034173	5.258194275	5.577194575	4.5242065	4.49338187142857	-0.733987775	5.22736964642857	-0.3190003
2410019O14Rik	ENSMUSG00000087547	-0.88814846	-1.2480594625	-0.92465932	-0.837401314285714	-0.0365108599999999	-0.800890454285714	0.3599110025
2410022L05Rik	ENSMUSG00000031458	2.0238084405625	3.0734005625	0.164759902857143	-0.0395024	-1.85904853770536	1.81954613770536	-1.0495921219375
2410042D21Rik	ENSMUSG00000027132	4.8074470625	5.581955925	4.2926526	5.1534425	-0.514794462499999	5.6682369625	-0.7745088625
2410057H14Rik	ENSMUSG00000086745	-0.88814846	-1.2480594625	-0.92465932	-0.815686578571429	-0.0365108599999999	-0.779175718571429	0.3599110025
2410066E13Rik	ENSMUSG00000038065	3.05655455	4.6656971	3.57130683714286	3.00602319285714	0.514752287142857	2.49127090571429	-1.60914255
2410076I21Rik	ENSMUSG00000074269	-0.16814650875	0.23666594	0.294315678571429	0.0197886657142857	0.462462187321429	-0.442673521607143	-0.40481244875
2410080I02Rik	ENSMUSG00000044387	0.6901345625	1.48158572	-0.384953931428571	-0.101400871428571	-1.07508849392857	0.9736876225	-0.7914511575
2410089E03Rik	ENSMUSG00000039801	5.3112830375	6.01668265	4.71300911428571	4.09833122857143	-0.598273923214285	4.69660515178571	-0.7053996125
2410091C18Rik	ENSMUSG00000024082	3.3159130625	3.8605339625	2.88270625142857	1.68864466428571	-0.433206811071428	2.12185147535714	-0.5446209
2410114N07Rik	ENSMUSG00000085824	-0.86914806625	-1.2480594625	-0.92465932	-0.837401314285714	-0.05551125375	-0.781890060535714	0.37891139625
2410124H12Rik	ENSMUSG00000051297	-0.88814846	-1.2480594625	-0.474373167142857	-0.837401314285714	0.413775292857143	-1.25117660714286	0.3599110025
2410127L17Rik	ENSMUSG00000024726	4.3095851125	4.5801855625	3.19011941857143	3.45178337142857	-1.11946569392857	4.57124906535714	-0.270600450000001
2410131K14Rik	ENSMUSG00000032840	3.4678895625	4.024928825	2.50053817857143	1.34143713571429	-0.967351383928571	2.30878851964286	-0.5570392625
2410133F24Rik	ENSMUSG00000086728	2.4829787125	2.9379461125	1.03872952142857	0.684717730714286	-1.44424919107143	2.12896692178571	-0.4549674
2410137F16Rik	ENSMUSG00000086219	-0.4367191225	-1.2480594625	-0.92465932	-0.837401314285714	-0.4879401975	-0.349461116785714	0.81134034
2410137M14Rik	ENSMUSG00000064308	-0.88814846	-1.229059075	-0.92465932	-0.837401314285714	-0.0365108599999999	-0.800890454285714	0.340910615
2410141K09Rik	ENSMUSG00000074832	-0.86914806625	-1.2480594625	-0.902944581428571	-0.837401314285714	-0.0337965151785715	-0.803604799107143	0.37891139625
2410152P15Rik	ENSMUSG00000084825	-0.88814846	-1.2480594625	-0.92465932	-0.837401314285714	-0.0365108599999999	-0.800890454285714	0.3599110025
2500003M10Rik	ENSMUSG00000001017	7.74820105	8.301798375	7.01910521428571	6.27387091428571	-0.729095835714286	7.00296675	-0.553597325
2500004C02Rik	ENSMUSG00000073236	3.0116628125	1.9615297475	1.89814986	1.23669230714286	-1.1135129525	2.35020525964286	1.050133065
2510002D24Rik	ENSMUSG00000071632	4.8566186625	5.51736385	3.35148836	2.89605731428571	-1.5051303025	4.40118761678571	-0.6607451875
2510003D18Rik	ENSMUSG00000086438	-0.86914806625	-1.2480594625	-0.92465932	-0.81568658	-0.05551125375	-0.76017532625	0.37891139625
2510003E04Rik	ENSMUSG00000036955	5.3581940375	6.4412728625	3.68844592285714	3.37740763857143	-1.66974811464286	5.04715575321429	-1.083078825
2510009E07Rik	ENSMUSG00000043391	5.262656225	4.7421812375	3.75361934714286	3.30268871	-1.50903687785714	4.81172558785714	0.520474987499999
2510012J08Rik	ENSMUSG00000034889	3.7250840425	4.819294875	0.671091315714286	2.49054945714286	-3.05399272678571	5.54454218392857	-1.0942108325
2510039O18Rik	ENSMUSG00000044496	4.31030877	4.4849955125	4.32659907142857	2.82798712857143	0.0162903014285716	2.81169682714286	-0.1746867425
2510046G10Rik	ENSMUSG00000066175	2.3465769375	2.1788586875	1.12201269428571	1.09005341428571	-1.22456424321429	2.3146176575	0.16771825
2510049J12Rik	ENSMUSG00000068011	0.0132136225	-0.86793794125	-0.428383414285714	-0.5299723	-0.441597036785714	-0.0883752632142858	0.88115156375
2600006K01Rik	ENSMUSG00000039798	-0.5029055075	0.571424955	-0.76008743	-0.508257521428571	-0.2571819225	-0.251075598928571	-1.0743304625
2600006L11Rik	ENSMUSG00000093759	-0.88814846	-1.2480594625	-0.92465932	-0.793971842857143	-0.0365108599999999	-0.757460982857143	0.3599110025
2610001J05Rik	ENSMUSG00000052419	5.8411031375	6.6283909625	4.99812742857143	5.10524287142857	-0.842975708928572	5.94821858035714	-0.787287825
2610002D18Rik	ENSMUSG00000078521	-0.86914806375	-0.2993833875	-0.92465932	-0.0796861228571429	-0.05551125625	-0.0241748666071429	-0.56976467625
2610002I17Rik	ENSMUSG00000054836	1.54820935	2.87634535	-0.323102615714286	0.201140278571429	-1.87131196571429	2.07245224428571	-1.328136
2610002J02Rik	ENSMUSG00000073684	3.7584599125	4.9373143375	1.71016222142857	2.83797956428571	-2.04829769107143	4.88627725535714	-1.178854425
2610002M06Rik	ENSMUSG00000031242	2.5389717	3.783371375	0.95516344	2.1338506	-1.58380826	3.71765886	-1.244399675
2610008E11Rik	ENSMUSG00000060301	4.85298565	5.1637606625	2.36941319428571	1.97010035714286	-2.48357245571429	4.45367281285714	-0.3107750125
2610015P09Rik	ENSMUSG00000022701	3.17483875875	3.0003080625	1.78898336571429	0.899564301428571	-1.38585539303571	2.28541969446429	0.17453069625
2610017I09Rik	ENSMUSG00000060424	-0.88814846	-1.2480594625	-0.92465932	-0.837401314285714	-0.0365108599999999	-0.800890454285714	0.3599110025
2610018G03Rik	ENSMUSG00000031112	0.29510072	-0.169817625	-0.474373162857143	-0.672829411428571	-0.769473882857143	0.0966444714285714	0.464918345
2610019E17Rik	ENSMUSG00000093565	2.592299925	2.942565825	0.676944534714286	0.534365278571429	-1.91535539028571	2.44972066885714	-0.3502659
2610019F03Rik	ENSMUSG00000050052	-0.6710277725	-0.4716973375	2.73508233142857	0.823982457142857	3.40611010392857	-2.58212764678571	-0.199330435
2610020H08Rik	ENSMUSG00000030924	1.81793054625	1.849321435	0.815171711428571	0.950442022142857	-1.00275883482143	1.95320085696429	-0.0313908887500001
2610021A01Rik	ENSMUSG00000091474	2.9320188875	1.6640160325	1.55710721	1.10102436285714	-1.3749116775	2.47593604035714	1.268002855
2610021K21Rik	ENSMUSG00000021176	-0.88814846	-1.03093875	-0.92465932	-0.837401314285714	-0.0365108599999999	-0.800890454285714	0.14279029
2610027K06Rik	ENSMUSG00000087013	0.70732249375	0.9552235925	1.92567049	-0.672829436428571	1.21834799625	-1.89117743267857	-0.24790109875
2610027L16Rik	ENSMUSG00000019297	4.2872133375	5.0900868875	3.16935861428571	2.56921443571429	-1.11785472321429	3.68706915892857	-0.80287355
2610028E06Rik	ENSMUSG00000085562	-0.671027765	-1.2480594625	-0.201960208571429	-0.837401314285714	0.469067556428571	-1.30646887071429	0.5770316975
2610028H24Rik	ENSMUSG00000009114	-0.57890706625	-0.9600586675	-0.571240565714286	0.271661235714286	0.00766650053571427	0.263994735178571	0.38115160125
2610029G23Rik	ENSMUSG00000031226	5.5476602875	5.89116555	4.54647671428571	4.54799137142857	-1.00118357321429	5.54917494464286	-0.3435052625
2610029I01Rik	ENSMUSG00000028251	-0.60014767875	-0.5090571125	-0.319021334285714	0.656716471428571	0.281126344464286	0.375590126964286	-0.09109056625
2610034B18Rik	ENSMUSG00000039043	3.8079429625	4.6275290375	2.55511665142857	2.97263424285714	-1.25282631107143	4.22546055392857	-0.819586075000001
2610034M16Rik	ENSMUSG00000024227	-0.350147685	-0.96005864375	-0.337322028571429	-0.837401314285714	0.0128256564285714	-0.850226970714286	0.60991095875
2610035D17Rik	ENSMUSG00000087259	1.65441520875	3.390311125	1.58047609857143	2.81040688571429	-0.0739391101785714	2.88434599589286	-1.73589591625
2610035F20Rik	ENSMUSG00000085555	-0.88814846	-1.1040590775	-0.902944591428571	-0.837401314285714	-0.0147961314285714	-0.822605182857143	0.2159106175
2610039C10Rik	ENSMUSG00000022978	1.490400985	1.18022048625	2.46828607714286	0.246211928571429	0.977885092142857	-0.731673163571429	0.31018049875
2610042L04Rik	ENSMUSG00000079388	-0.88814846	-1.2480594625	-0.45265841	-0.8156866	0.43549005	-1.25117665	0.3599110025
2610044O15Rik	ENSMUSG00000066057	-0.86914806625	-0.7049372025	-0.617230294285714	-0.81568658	0.251917771964286	-1.06760435196429	-0.16421086375
2610101N10Rik	ENSMUSG00000032407	6.5138363	7.075375375	5.80841227142857	5.58062874285714	-0.705424028571429	6.28605277142857	-0.561539075
2610203C20Rik	ENSMUSG00000074415	5.090397475	5.72955145	1.24049576	1.97391041357143	-3.849901715	5.82381212857143	-0.639153975000001
2610203C22Rik	ENSMUSG00000079671	0.19745501625	-0.23781648	-0.263811517142857	0.184360512857143	-0.461266533392857	0.64562704625	0.43527149625
2610204G07Rik	ENSMUSG00000084860	-0.0839873225	-0.97905908	-0.6172303	-0.837401314285714	-0.5332429775	-0.304158336785714	0.8950717575
2610204G22Rik	ENSMUSG00000054514	1.155325625	1.638208275	0.372761281428571	0.252017885714286	-0.782564343571428	1.03458222928571	-0.48288265
2610206C17Rik	ENSMUSG00000085236	2.0406005	2.833808675	1.3218836	1.34729020714286	-0.7187169	2.06600710714286	-0.793208175
2610301B20Rik	ENSMUSG00000059482	3.40286855	4.39343915	1.33331831142857	3.22554708571429	-2.06955023857143	5.29509732428571	-0.9905706
2610301G19Rik	ENSMUSG00000033712	4.5474918375	4.9732519	2.50002334285714	2.59570226428571	-2.04746849464286	4.64317075892857	-0.4257600625
2610303G11Rik	ENSMUSG00000046995	-0.88814846	-1.2480594625	-0.902944585714286	-0.837401314285714	-0.0147961257142857	-0.822605188571429	0.3599110025
2610305D13Rik	ENSMUSG00000066000	1.51825678125	-0.0711384925	3.82444281428571	3.09799646	2.30618603303571	0.791810426964286	1.58939527375
2610307P16Rik	ENSMUSG00000085936	5.24397085	5.6434644375	2.47145708857143	2.96805450714286	-2.77251376142857	5.74056826857143	-0.3994935875
2610318N02Rik	ENSMUSG00000049916	-0.88814846	-1.2480594625	-0.617230294285714	-0.837401314285714	0.270918165714286	-1.10831948	0.3599110025
2610507B11Rik	ENSMUSG00000010277	7.3170318625	7.1703594375	6.66421498571429	6.59151758571429	-0.652816876785715	7.2443344625	0.146672425
2610507I01Rik	ENSMUSG00000085882	0.82119829625	-0.2563890875	1.13559696	-0.200828521428571	0.31439866375	-0.515227185178571	1.07758738375
2610524H06Rik	ENSMUSG00000092486	1.62013194625	1.63576418	-0.244168172857143	0.228866864285714	-1.86430011910714	2.09316698339286	-0.0156322337499999
2610528B01Rik	ENSMUSG00000086084	2.029415225	2.32170255	0.863183965714286	-0.198268271428571	-1.16623125928571	0.967962987857143	-0.292287325
2610528E23Rik	ENSMUSG00000022748	3.377280375	3.753308675	0.950999734285714	1.85850973857143	-2.42628064071429	4.28479037928571	-0.3760283
2610528J11Rik	ENSMUSG00000028536	-0.86914806625	-1.2480594625	-0.92465932	-0.837401314285714	-0.05551125375	-0.781890060535714	0.37891139625
2700007P21Rik	ENSMUSG00000027122	5.817704975	6.1619845	3.93601018571429	4.2231159	-1.88169478928571	6.10481068928571	-0.344279525
2700023E23Rik	ENSMUSG00000053656	4.6697675875	5.1486037375	2.90376989428571	2.07846243571429	-1.76599769321429	3.84446012892857	-0.47883615
2700029M09Rik	ENSMUSG00000038005	5.1157858125	5.3684871625	3.91260768571429	2.97395746714286	-1.20317812678571	4.17713559392857	-0.25270135
2700033N17Rik	ENSMUSG00000086328	-0.88814846	-1.2480594625	-0.92465932	-0.837401314285714	-0.0365108599999999	-0.800890454285714	0.3599110025
2700046A07Rik	ENSMUSG00000041789	-0.88814846	-1.2480594625	-0.92465932	-0.837401314285714	-0.0365108599999999	-0.800890454285714	0.3599110025
2700049A03Rik	ENSMUSG00000034601	4.3125052375	4.5395740625	2.40969922857143	0.866875921428571	-1.90280600892857	2.76968193035714	-0.227068825
2700050L05Rik	ENSMUSG00000039990	5.3502712375	5.4577462125	4.15147852857143	4.11656578571429	-1.19879270892857	5.31535849464286	-0.107474975
2700060E02Rik	ENSMUSG00000021807	7.6053266	7.851522325	6.61399021428571	6.48738875714286	-0.991336385714285	7.47872514285714	-0.246195725
2700062C07Rik	ENSMUSG00000024273	2.61950179375	3.9906288875	0.152979554285714	0.947881722857143	-2.46652223946429	3.41440396232143	-1.37112709375
2700068H02Rik	ENSMUSG00000086172	-0.54602776	-0.979059075	-0.256721457142857	-0.837401314285714	0.289306302857143	-1.12670761714286	0.433031315
2700069I18Rik	ENSMUSG00000086224	-0.67102776625	-0.68881805	-0.92465932	0.422931764285714	-0.25363155375	0.676563318035714	0.0177902837500001
2700073G19Rik	ENSMUSG00000021041	4.68390295	5.3795008125	3.68050768571429	3.82536654285714	-1.00339526428571	4.82876180714286	-0.6955978625
2700078E11Rik	ENSMUSG00000033417	4.5112932875	4.99606775	4.5882199	4.37071144285714	0.0769266125000003	4.29378483035714	-0.4847744625
2700081L22Rik	ENSMUSG00000085763	-0.869148085	-1.030938745	-0.92465932	-0.81568658	-0.055511235	-0.760175345	0.16179066
2700081O15Rik	ENSMUSG00000053080	4.6951408625	4.152075325	3.35220225714286	3.16961546428571	-1.34293860535714	4.51255406964286	0.5430655375
2700089E24Rik	ENSMUSG00000072704	6.6710869625	6.868166925	5.63141947142857	5.90562515714286	-1.03966749107143	6.94529264821429	-0.197079962499999
2700094K13Rik	ENSMUSG00000076437	4.0490809	4.4862960125	2.88423414857143	1.43341657142857	-1.16484675142857	2.59826332285714	-0.4372151125
2700097O09Rik	ENSMUSG00000062198	5.431887275	5.8160707875	2.32210479714286	3.19653480642857	-3.10978247785714	6.30631728428571	-0.3841835125
2810001G20Rik	ENSMUSG00000087497	2.7197203925	3.832534575	2.70728026714286	1.88885717857143	-0.0124401253571427	1.90129730392857	-1.1128141825
2810002D19Rik	ENSMUSG00000045464	2.5629586125	3.120209775	-0.182805724714286	0.91286567	-2.74576433721429	3.65863000721429	-0.5572511625
2810002N01Rik	ENSMUSG00000037787	3.8105236875	4.918926675	2.96829321142857	3.81346204285714	-0.842230476071428	4.65569251892857	-1.1084029875
2810004N23Rik	ENSMUSG00000031984	4.334923725	3.81109425	2.38579195714286	1.89648217142857	-1.94913176785714	3.84561393928571	0.523829475
2810006K23Rik	ENSMUSG00000047635	3.0155973625	2.9303323	0.925035397142857	1.86198800714286	-2.09056196535714	3.9525499725	0.0852650625
2810007J24Rik	ENSMUSG00000030378	-0.57890706	-1.2480594625	-0.406668685714286	-0.529972265714286	0.172238374285714	-0.70221064	0.6691524025
2810008D09Rik	ENSMUSG00000086859	4.542925625	4.8431386875	1.55086696571429	3.18193395	-2.99205865928572	6.17399260928572	-0.300213062499999
2810008M24Rik	ENSMUSG00000071180	5.3388991125	5.7378432875	5.19532042857143	4.89468128571429	-0.143578683928571	5.03825996964286	-0.398944175
2810021B07Rik	ENSMUSG00000012429	4.489529325	5.1667786125	3.33880852857143	3.02561256428571	-1.15072079642857	4.17633336071429	-0.6772492875
2810021J22Rik	ENSMUSG00000020491	0.78688407	1.5445042625	0.00604115142857142	-0.188212671428571	-0.780842918571429	0.592630247142857	-0.7576201925
2810025M15Rik	ENSMUSG00000049881	5.0256357875	5.36971185	5.63698028571429	5.44180897142857	0.611344498214286	4.83046447321429	-0.3440760625
2810030E01Rik	ENSMUSG00000054074	-0.86914806625	0.8843435325	-0.676521362857143	-0.837401314285714	0.192626703392857	-1.03002801767857	-1.75349159875
2810032G03Rik	ENSMUSG00000037735	-0.6001477025	-1.229059075	-0.902944585714286	-0.508257557142857	-0.302796883214286	-0.205460673928571	0.6289113725
2810046L04Rik	ENSMUSG00000049504	4.5800570625	4.553633775	3.16045511428571	2.52884024285714	-1.41960194821429	3.94844219107143	0.0264232875000001
2810055F11Rik	ENSMUSG00000019718	2.60086938125	3.420553425	1.64192849285714	1.21119581428571	-0.958940888392857	2.17013670267857	-0.81968404375
2810055G20Rik	ENSMUSG00000090386	6.078453925	6.0928446875	3.43538852857143	4.26967828571429	-2.64306539642857	6.91274368214286	-0.0143907624999997
2810403A07Rik	ENSMUSG00000028060	7.916168125	8.3542188125	6.93131742857143	7.23017394285714	-0.984850696428571	8.21502463928572	-0.438050687499999
2810403D21Rik	ENSMUSG00000086629	1.30534127125	2.587102425	0.283342045714286	1.31391636428571	-1.02199922553571	2.33591558982143	-1.28176115375
2810404F17Rik	ENSMUSG00000085329	-0.88814846	-1.2480594625	-0.6172303	-0.8156866	0.27091816	-1.08660476	0.3599110025
2810405K02Rik	ENSMUSG00000029059	3.36508189375	5.141792475	1.17695501714286	1.16908690857143	-2.18812687660714	3.35721378517857	-1.77671058125
2810407A14Rik	ENSMUSG00000055972	-0.88814846	-1.2480594625	-0.571240562857143	-0.837401314285714	0.316907897142857	-1.15430921142857	0.3599110025
2810407C02Rik	ENSMUSG00000075700	7.0591965875	7.5224323875	6.38871357142857	6.48943118571429	-0.670483016071429	7.15991420178571	-0.463235800000001
2810408A11Rik	ENSMUSG00000018570	-0.25802699	-0.39201862375	0.09124941	-0.81568658	0.3492764	-1.16496298	0.13399163375
2810408I11Rik	ENSMUSG00000087213	-0.350147685	0.6958251625	0.206117994285714	-0.8156866	0.556265679285714	-1.37195227928571	-1.0459728475
2810408M09Rik	ENSMUSG00000039725	4.709992875	5.35021735	2.98151446	2.77308666428571	-1.728478415	4.50156507928572	-0.640224474999999
2810410L24Rik	ENSMUSG00000075389	1.20106739375	-0.02069573125	-0.0399485942857143	0.0573650642857143	-1.24101598803571	1.29838105232143	1.221763125
2810417H13Rik	ENSMUSG00000040204	-0.869148085	-0.8350586675	0.0357400971428572	-0.154838814285714	0.904888182142857	-1.05972699642857	-0.0340894174999999
2810422J05Rik	ENSMUSG00000055553	9.686724	9.9618535	8.36076557142857	8.39948627142857	-1.32595842857143	9.7254447	-0.2751295
2810422O20Rik	ENSMUSG00000041396	-0.40202739125	-0.49293799625	-0.42838342	0.244140535714286	-0.02635602875	0.270496564464286	0.090910605
2810428I15Rik	ENSMUSG00000058833	6.2817383	6.3149165375	4.78805607142857	5.0339885	-1.49368222857143	6.52767072857143	-0.0331782375000005
2810430I11Rik	ENSMUSG00000085766	1.6974962375	1.949221	0.313470197142857	0.109160744285714	-1.38402604035714	1.49318678464286	-0.2517247625
2810432D09Rik	ENSMUSG00000036114	3.7302420375	4.7755351	2.35945991714286	2.24502755714286	-1.37078212035714	3.6158096775	-1.0452930625
2810433D01Rik	ENSMUSG00000086283	-0.4367191225	-0.7948176675	-0.92465932	0.679620985714286	-0.4879401975	1.16756118321429	0.358098545
2810442I21Rik	ENSMUSG00000087060	-0.88814846	-0.7948176625	-0.92465932	-0.387115128571429	-0.0365108599999999	-0.350604268571429	-0.0933307975
2810442N19Rik	ENSMUSG00000090260	-0.52702738375	-0.45493717625	-0.92465932	-0.508257575714286	-0.39763193625	-0.110625639464286	-0.0720902075
2810453I06Rik	ENSMUSG00000048910	6.03321375	5.8800862375	5.29506388571429	4.86965844285714	-0.738149864285714	5.60780830714286	0.153127512499999
2810455O05Rik	ENSMUSG00000085030	-0.85014768875	-0.34338829625	-0.595515538571429	-0.281834350714286	0.254632150178571	-0.536466500892857	-0.5067593925
2810459M11Rik	ENSMUSG00000026227	-0.88814846	-0.8869383455	0.0678924800000001	-0.341125414285714	0.95604094	-1.29716635428571	-0.00121011449999997
2810468N07Rik	ENSMUSG00000091475	1.91560048125	2.17900017125	0.125112175714286	-0.529972314285714	-1.79048830553571	1.26051599125	-0.26339969
2810471M01Rik	ENSMUSG00000084966	-0.88814846	-1.2480594625	-0.6172303	-0.815686592857143	0.27091816	-1.08660475285714	0.3599110025
2810474O19Rik	ENSMUSG00000032712	7.5592365	7.2860060375	6.71200612857143	5.77645174285714	-0.847230371428571	6.62368211428571	0.2732304625
2900002K06Rik	ENSMUSG00000055188	3.37393295	3.8293104625	2.52185926571429	1.79806530285714	-0.852073684285714	2.65013898714286	-0.4553775125
2900005J15Rik	ENSMUSG00000043833	1.69019413	3.0002315375	-0.511949492857143	-0.446406207142857	-2.20214362285714	1.75573741571429	-1.3100374075
2900006K08Rik	ENSMUSG00000057265	0.8063359005625	1.7762011625	0.549948974285714	-0.0495579867142857	-0.256386926276786	0.2068289395625	-0.9698652619375
2900008C10Rik	ENSMUSG00000087271	0.91044710875	1.16578583125	0.109250571428571	-0.321482028571429	-0.801196537321429	0.47971450875	-0.2553387225
2900010M23Rik	ENSMUSG00000024208	4.9519221125	4.800347125	4.01184878571429	4.05196754285714	-0.940073326785715	4.99204086964286	0.1515749875
2900011O08Rik	ENSMUSG00000044117	-0.8691480775	-1.08505867125	-0.35903677	-0.5299723	0.5101113075	-1.0400836075	0.21591059375
2900041M22Rik	ENSMUSG00000054418	-0.0196656975	-0.16245594375	1.31223873	-0.321482071428571	1.3319044275	-1.65338649892857	0.14279024625
2900052L18Rik	ENSMUSG00000043993	-0.11402661875	0.87702304	-0.450098191428571	-0.176553508571429	-0.336071572678571	0.159518064107143	-0.99104965875
2900053A13Rik	ENSMUSG00000087687	3.5010251875	3.34619095	2.32932857428571	2.13011598571429	-1.17169661321429	3.30181259892857	0.1548342375
2900053O20Rik	ENSMUSG00000086468	-0.74414806875	-1.2480594625	-0.28552627	-0.486542835714286	0.45862179875	-0.945164634464286	0.50391139375
2900055J20Rik	ENSMUSG00000071860	-0.88814846	-1.2480594625	-0.323102621428571	-0.483982557142857	0.565045838571429	-1.04902839571429	0.3599110025
2900056M20Rik	ENSMUSG00000087403	1.350295295	2.84584045	-0.57380081	0.142018707857143	-1.924096105	2.06611481285714	-1.495545155
2900060B14Rik	ENSMUSG00000073596	-0.88814846	-1.229059075	-0.92465932	-0.837401314285714	-0.0365108599999999	-0.800890454285714	0.340910615
2900064A13Rik	ENSMUSG00000055943	7.122657775	7.392501875	6.35654902857143	6.3892322	-0.766108746428571	7.15534094642857	-0.269844099999999
2900072N19Rik	ENSMUSG00000087018	-0.88814846	-1.2480594625	-0.92465932	-0.446406214285714	-0.0365108599999999	-0.409895354285714	0.3599110025
2900079G21Rik	ENSMUSG00000087038	-0.7441480725	-1.2480594625	-0.654806628571429	-0.414635885714286	0.0893414439285715	-0.503977329642857	0.50391139
2900089D17Rik	ENSMUSG00000087484	0.6360146268125	-0.6771381575	-0.53366422	-0.440553114285714	-1.1696788468125	0.729125732526786	1.3131527843125
2900092C05Rik	ENSMUSG00000030385	-0.88814846	-1.2480594625	-0.92465932	-0.837401314285714	-0.0365108599999999	-0.800890454285714	0.3599110025
2900092E17Rik	ENSMUSG00000030680	5.3754557	5.7338187875	3.97025138571429	4.38787344285714	-1.40520431428571	5.79307775714286	-0.3583630875
2900093L17Rik	ENSMUSG00000086284	-0.88814846	-1.2480594625	-0.92465932	-0.837401314285714	-0.0365108599999999	-0.800890454285714	0.3599110025
2900097C17Rik	ENSMUSG00000067833	1.2734566025	2.1615840125	-0.0992396557142857	0.993871475714286	-1.37269625821429	2.36656773392857	-0.88812741
3010001F23Rik	ENSMUSG00000084885	-0.85014769125	-0.2568169055	-0.760087438571429	0.0695130285714286	0.0900602526785714	-0.0205472241071429	-0.59333078575
3010003L21Rik	ENSMUSG00000085355	0.785095215	0.4793042825	0.0343974342857142	-0.462267792857143	-0.750697780714286	0.288429987857143	0.3057909325
3010026O09Rik	ENSMUSG00000020381	4.1856444375	3.519791075	4.61720292857143	4.44405705714286	0.431558491071429	4.01249856607143	0.6658533625
3100002H09Rik	ENSMUSG00000051219	-0.88814846	-1.2480594625	-0.92465932	-0.589263357142857	-0.0365108599999999	-0.552752497142857	0.3599110025
3100003L05Rik	ENSMUSG00000086254	-0.88814846	-1.229059075	-0.92465932	-0.837401314285714	-0.0365108599999999	-0.800890454285714	0.340910615
3110001D03Rik	ENSMUSG00000028398	5.242408375	5.8206474625	3.87262671428571	3.51999215714286	-1.36978166071429	4.88977381785714	-0.5782390875
3110001I22Rik	ENSMUSG00000079737	3.1914068125	4.3876597625	2.11392933714286	1.73036087857143	-1.07747747535714	2.80783835392857	-1.19625295
3110002H16Rik	ENSMUSG00000024410	4.851283375	5.1047226875	4.10901918571429	3.46481857857143	-0.742264189285715	4.20708276785714	-0.253439312499999
3110003A17Rik	ENSMUSG00000078453	4.96734225	6.211600675	4.58213132857143	4.85430435714286	-0.385210921428571	5.23951527857143	-1.244258425
3110004A20Rik	ENSMUSG00000085588	-0.88814846	-1.2480594625	-0.92465932	-0.837401314285714	-0.0365108599999999	-0.800890454285714	0.3599110025
3110007F17Rik	ENSMUSG00000079450	1.5188040975	1.6286295875	0.170613050428571	-0.381262024285714	-1.34819104707143	0.966929022785714	-0.10982549
3110009E18Rik	ENSMUSG00000026388	0.5373354875	1.1992209175	-0.0891840485714285	-0.319410678571429	-0.626519536071429	0.3071088575	-0.66188543
3110018I06Rik	ENSMUSG00000060375	-0.88814846	-1.2480594625	-0.92465932	-0.837401314285714	-0.0365108599999999	-0.800890454285714	0.3599110025
3110021A11Rik	ENSMUSG00000050604	2.00665004625	1.95933595	0.141608915714286	-0.138977221428571	-1.86504113053571	1.72606390910714	0.0473140962499998
3110035E14Rik	ENSMUSG00000067879	-0.88814846	-1.2290590625	-0.92465932	-0.837401314285714	-0.0365108599999999	-0.800890454285714	0.3409106025
3110039M20Rik	ENSMUSG00000089922	-0.8691480775	-1.03093875625	-0.92465932	-0.672829442857143	-0.0555112424999999	-0.617318200357143	0.16179067875
3110040N11Rik	ENSMUSG00000025102	2.988528025	2.7267100375	0.98095948	0.341437081428571	-2.007568545	2.34900562642857	0.2618179875
3110043A19Rik	ENSMUSG00000060808	-0.88814846	-0.96005867375	-0.490234740428571	-0.414635871428571	0.397913719571429	-0.812549591	0.07191021375
3110043O21Rik	ENSMUSG00000028300	3.734151025	4.1849546	4.11266737428571	4.27865212857143	0.378516349285714	3.90013577928571	-0.450803575
3110047P20Rik	ENSMUSG00000090061	-0.88814846	-0.8160583125	-0.571240565714286	-0.287052321428571	0.316907894285714	-0.603960215714286	-0.0720901475
3110052M02Rik	ENSMUSG00000035868	0.45685345875	0.9135456225	0.0303161314285714	0.379013435714286	-0.426537327321429	0.805550763035714	-0.45669216375
3110056K07Rik	ENSMUSG00000085622	3.71120805	4.9805107625	2.36626982528571	3.26500917142857	-1.34493822471429	4.60994739614286	-1.2693027125
3110056O03Rik	ENSMUSG00000035206	4.7136227875	4.0825074125	1.26423476428571	2.2789004	-3.44938802321429	5.72828842321429	0.631115375
3110057O12Rik	ENSMUSG00000037818	1.3947558	1.644231875	0.442107945714286	1.3042896	-0.952647854285714	2.25693745428571	-0.249476075
3110062M04Rik	ENSMUSG00000046806	5.9556754375	6.753042125	7.25255317142857	6.9980053	1.29687773392857	5.70112756607143	-0.7973666875
3110070M22Rik	ENSMUSG00000074635	-0.88814846	-1.2480594625	-0.571240562857143	-0.837401314285714	0.316907897142857	-1.15430921142857	0.3599110025
3110079O15Rik	ENSMUSG00000026258	-0.88814846	-1.2480594625	-0.92465932	-0.837401314285714	-0.0365108599999999	-0.800890454285714	0.3599110025
3110082D06Rik	ENSMUSG00000042256	0.480890065	-0.609139325	1.49318685571429	-0.281834317142857	1.01229679071429	-1.29413110785714	1.09002939
3110082I17Rik	ENSMUSG00000053553	4.3769292875	4.375027475	3.65923395142857	2.52249024285714	-0.717695336071428	3.24018557892857	0.00190181249999988
3110082J24Rik	ENSMUSG00000086815	-0.88814846	-1.2480594625	-0.92465932	-0.837401314285714	-0.0365108599999999	-0.800890454285714	0.3599110025
3110099E03Rik	ENSMUSG00000085582	-0.88814846	-1.2480594625	-0.6172303	-0.837401314285714	0.27091816	-1.10831947428571	0.3599110025
3200002M19Rik	ENSMUSG00000030649	1.7344156625	3.0430849875	0.9768782	-0.228349241428571	-0.7575374625	0.529188221071429	-1.308669325
3222401L13Rik	ENSMUSG00000073590	2.2616629	3.92029115	1.34664740857143	1.60282601428571	-0.915015491428572	2.51784150571429	-1.65862825
3230401D17Rik	ENSMUSG00000035399	6.0388565	5.9345709875	5.13859705714286	5.28465035714286	-0.900259442857142	6.1849098	0.1042855125
3300002A11Rik	ENSMUSG00000033731	-0.869148085	-1.22905908	-0.92465932	-0.837401314285714	-0.055511235	-0.781890079285714	0.359910995
3300002I08Rik	ENSMUSG00000063364	0.8553755425	0.6288538625	0.112964145714286	0.176865235714286	-0.742411396785714	0.9192766325	0.22652168
3425401B19Rik	ENSMUSG00000071540	-0.744148085	-0.93881805	0.0219027875714286	-0.58926335	0.766050872571429	-1.35531422257143	0.194669965
3632451O06Rik	ENSMUSG00000036242	-0.2177859694375	0.0427372962499999	-0.92465932	-0.837401314285714	-0.7068733505625	-0.130527963723214	-0.2605232656875
3632454L22Rik	ENSMUSG00000089759	-0.88814846	-1.2480594625	-0.92465932	-0.837401314285714	-0.0365108599999999	-0.800890454285714	0.3599110025
3830403N18Rik	ENSMUSG00000031125	-0.88814846	0.5667724625	-0.92465932	0.280074692857143	-0.0365108599999999	0.316585552857143	-1.4549209225
3830406C13Rik	ENSMUSG00000033111	3.696143825	4.0910549625	3.16625343714286	1.03400814857143	-0.529890387857143	1.56389853642857	-0.3949111375
3830408C21Rik	ENSMUSG00000071181	-0.54602776	-0.8781397125	-0.92465932	-0.837401314285714	-0.37863156	-0.458769754285714	0.3321119525
3830417A13Rik	ENSMUSG00000031179	-0.7441480775	-1.2480594625	-0.92465932	-0.837401314285714	-0.1805112425	-0.656890071785714	0.503911385
3830431G21Rik	ENSMUSG00000066438	-0.88814846	-1.2480594625	-0.902944585714286	-0.837401314285714	-0.0147961257142857	-0.822605188571429	0.3599110025
3930402G23Rik	ENSMUSG00000038917	0.79440842875	1.8920269825	0.10546883	-0.672829441428571	-0.68893959875	0.0161101573214285	-1.09761855375
4430402I18Rik	ENSMUSG00000064202	-0.02190588875	0.039982585	0.917587108571429	0.176865224285714	0.939492997321429	-0.762627773035714	-0.06188847375
4631405J19Rik	ENSMUSG00000075027	-0.518228735	-0.79481767125	-0.92465932	-0.837401314285714	-0.406430585	-0.430970729285714	0.27658893625
4632404H12Rik	ENSMUSG00000042579	1.59756043875	1.7904725375	-0.760087434285714	-0.837401314285714	-2.35764787303571	1.52024655875	-0.19291209875
4632415K11Rik	ENSMUSG00000034105	1.05645033125	0.026062432	0.716097401428571	-0.8156866	-0.340352929821429	-0.475333670178572	1.03038789925
4632415L05Rik	ENSMUSG00000048106	0.997094445	2.4312923875	0.905927961428572	1.29220162857143	-0.0911664835714284	1.38336811214286	-1.4341979425
4632419I22Rik	ENSMUSG00000085208	4.999404325	5.13433325	4.44380145714286	4.26126715714286	-0.555602867857142	4.816870025	-0.134928925000001
4632427E13Rik	ENSMUSG00000074024	5.6309119125	6.53195265	4.09953396	3.31267637142857	-1.5313779525	4.84405432392857	-0.9010407375
4632428N05Rik	ENSMUSG00000020101	4.1485826375	5.9212708625	3.99849037142857	3.50124888571429	-0.150092266071428	3.65134115178571	-1.772688225
4632433K11Rik	ENSMUSG00000063757	0.3502540875	1.70094665	-0.406668678571429	0.10128335	-0.756922766071428	0.858206116071428	-1.3506925625
4632434I11Rik	ENSMUSG00000030641	-0.6001476975	-0.4008172675	-0.571240555714286	-0.0733441357142857	0.0289071417857143	-0.1022512775	-0.19933043
4731417B20Rik	ENSMUSG00000046548	-0.42102776	-1.030938745	-0.0616633257142857	-0.341125418571429	0.359364434285714	-0.700489852857143	0.609910985
4732414G09Rik	ENSMUSG00000086943	-0.453907085	-1.10405905875	-0.595515548571429	-0.414635885714286	-0.141608463571429	-0.273027422142857	0.65015197375
4732415M23Rik	ENSMUSG00000048478	-0.86914806625	-1.2100586875	-0.760087438571429	-0.815686581428571	0.109060627678571	-0.924747209107143	0.34091062125
4732418A04Rik	ENSMUSG00000084929	-0.36178636375	1.2459791325	-0.92465932	-0.837401314285714	-0.56287295625	-0.274528358035714	-1.60776549625
4732418C07Rik	ENSMUSG00000034210	6.5015409125	6.873733225	5.82506024285714	5.27166012857143	-0.676480669642856	5.94814079821429	-0.3721923125
4732440D04Rik	ENSMUSG00000090031	1.651667459375	1.134925496625	0.734906709285714	0.348908842857143	-0.916760750089286	1.26566959294643	0.51674196275
4732444A12Rik	ENSMUSG00000053613	-0.619148085	-0.83505865875	-0.92465932	-0.589263378571429	-0.305511235	-0.283752143571429	0.21591057375
4732447D17Rik	ENSMUSG00000086231	-0.88814846	-1.03093875	-0.323102621428571	0.20022215	0.565045838571429	-0.364823688571429	0.14279029
4732456N10Rik	ENSMUSG00000048699	-0.88814846	-1.2480594625	-0.92465932	-0.837401314285714	-0.0365108599999999	-0.800890454285714	0.3599110025
4732465J04Rik	ENSMUSG00000071107	-0.88814846	-1.2480594625	-0.92465932	-0.837401314285714	-0.0365108599999999	-0.800890454285714	0.3599110025
4732471D19Rik	ENSMUSG00000043183	6.1612717625	6.3817531375	5.50518361428571	4.43313697142857	-0.656088148214286	5.08922511964286	-0.220481374999999
4732471J01Rik	ENSMUSG00000053714	1.53099852625	2.7654030125	2.70727864285714	1.37156521428571	1.17628011660714	0.195285097678571	-1.23440448625
4732490B19Rik	ENSMUSG00000085421	-0.51822871	-1.2480594625	-0.676521351428571	-0.815686584285714	-0.158292641428571	-0.657393942857143	0.7298307525
4831426I19Rik	ENSMUSG00000054150	4.5387333875	5.241004625	3.79915031428571	2.79841200328571	-0.739583073214285	3.5379950765	-0.702271237500001
4832428D23Rik	ENSMUSG00000046828	-0.8691480775	-1.229059075	-0.902944585714286	-0.837401314285714	-0.0337965082142857	-0.803604806071429	0.3599109975
4833403I15Rik	ENSMUSG00000024481	-0.869148085	-0.813818075	0.975862687142857	-0.2870523	1.84501077214286	-2.13206307214286	-0.0553300099999999
4833413E03Rik	ENSMUSG00000013562	-0.88814846	-1.2480594625	-0.760087442857143	-0.107206865	0.128061017142857	-0.235267882142857	0.3599110025
4833417C18Rik	ENSMUSG00000086015	0.879456175	1.37696555125	0.093688501	-0.529972278571429	-0.785767674	0.255795395428571	-0.49750937625
4833418N02Rik	ENSMUSG00000085287	1.9122914125	2.282865625	1.08960725857143	0.176865207857143	-0.822684153928571	0.999549361785714	-0.3705742125
4833420G17Rik	ENSMUSG00000062822	4.5683498125	4.9005680625	3.54248655142857	4.04101058571429	-1.02586326107143	5.06687384678571	-0.332218249999999
4833422C13Rik	ENSMUSG00000074782	3.6565758625	4.1279558875	2.78856738571429	2.3350496	-0.868008476785714	3.20305807678571	-0.471380025
4833423E24Rik	ENSMUSG00000075217	-0.88814846	-1.2480594625	-0.53366422	-0.567548654285714	0.35448424	-0.922032894285714	0.3599110025
4833424O15Rik	ENSMUSG00000033342	-0.88814846	-1.2480594625	-0.571240562857143	0.103354738571429	0.316907897142857	-0.213553158571429	0.3599110025
4833427F10Rik	ENSMUSG00000092171	-0.88814846	-0.8138180475	-0.92465932	-0.837401314285714	-0.0365108599999999	-0.800890454285714	-0.0743304125000001
4833427G06Rik	ENSMUSG00000032057	-0.8501476975	-1.2480594625	-0.92465932	-0.837401314285714	-0.0745116225	-0.762889691785714	0.397911765
4833439L19Rik	ENSMUSG00000025871	7.7165397875	7.7437368375	6.45732401428571	6.36469762857143	-1.25921577321429	7.62391340178571	-0.0271970499999998
4833442J19Rik	ENSMUSG00000039958	6.025781425	5.568683025	3.90181253714286	3.53708403285714	-2.12396888785714	5.66105292071429	0.4570984
4921501E09Rik	ENSMUSG00000023350	-0.88814846	-1.2480594625	-0.92465932	-0.837401314285714	-0.0365108599999999	-0.800890454285714	0.3599110025
4921504E06Rik	ENSMUSG00000026734	-0.8691480775	-1.03093875625	-0.57380081	-0.837401314285714	0.2953472675	-1.13274858178571	0.16179067875
4921506M07Rik	ENSMUSG00000046782	-0.83114729125	-0.519613455	-0.511949461428571	-0.651114722142857	0.319197829821429	-0.970312551964286	-0.31153383625
4921507L20Rik	ENSMUSG00000027196	-0.88814846	-1.0850586755	-0.902944577142857	-0.837401314285714	-0.0147961171428571	-0.822605197142857	0.1969102155
4921507P07Rik	ENSMUSG00000029828	-0.40202737875	-0.2874559075	-0.760087442857143	-0.22254323	-0.358060064107143	0.135516834107143	-0.11457147125
4921508A21Rik	ENSMUSG00000084980	-0.88814846	-1.2480594625	-0.92465932	-0.837401314285714	-0.0365108599999999	-0.800890454285714	0.3599110025
4921508D12Rik	ENSMUSG00000027345	-0.88814846	-1.2480594625	-0.617230294285714	-0.815686584285714	0.270918165714286	-1.08660475	0.3599110025
4921508M14Rik	ENSMUSG00000052376	-0.88814846	-1.2480594625	-0.92465932	-0.837401314285714	-0.0365108599999999	-0.800890454285714	0.3599110025
4921509A06Rik	ENSMUSG00000091147	-0.85014767875	-1.22905908	-0.501893884285714	-0.341125428571429	0.348253794464286	-0.689379223035714	0.37891140125
4921509C19Rik	ENSMUSG00000061525	-0.88814846	-1.2480594625	-0.92465932	-0.837401314285714	-0.0365108599999999	-0.800890454285714	0.3599110025
4921510H08Rik	ENSMUSG00000047025	-0.5460277725	-1.2480594625	-0.92465932	-0.837401314285714	-0.3786315475	-0.458769766785714	0.70203169
4921511C20Rik	ENSMUSG00000049815	-0.88814846	-1.2480594625	-0.92465932	-0.837401314285714	-0.0365108599999999	-0.800890454285714	0.3599110025
4921511H03Rik	ENSMUSG00000040514	-0.88814846	-1.2480594625	-0.92465932	-0.837401314285714	-0.0365108599999999	-0.800890454285714	0.3599110025
4921511M17Rik	ENSMUSG00000094577	-0.88814846	-1.2480594625	-0.92465932	-0.837401314285714	-0.0365108599999999	-0.800890454285714	0.3599110025
4921513D11Rik	ENSMUSG00000066944	-0.88814846	-0.88693837375	-0.231453238571429	-0.837401314285714	0.656695221428572	-1.49409653571429	-0.00121008624999996
4921513D23Rik	ENSMUSG00000060657	6.8791063	7.3361232	6.56280991428571	5.96037225714286	-0.316296385714286	6.27666864285714	-0.4570169
4921513I03Rik	ENSMUSG00000044544	-0.35821521	-0.88693834625	-0.347377586142857	-0.257559357142857	0.0108376238571429	-0.268396981	0.52872313625
4921515J06Rik	ENSMUSG00000045662	-0.86914806625	-1.2480594625	-0.902944568571429	-0.837401314285714	-0.0337965023214286	-0.803604811964286	0.37891139625
4921517D21Rik	ENSMUSG00000066368	-0.88814846	-1.2480594625	-0.390807077142857	-0.837401314285714	0.497341382857143	-1.33474269714286	0.3599110025
4921517D22Rik	ENSMUSG00000049902	-0.67102776	-1.2480594625	-0.595515551428571	-0.837401314285714	0.0755122085714286	-0.912913522857143	0.5770317025
4921517L17Rik	ENSMUSG00000038085	3.2806143875	3.571029275	2.14145012285714	1.80269694571429	-1.13916426464286	2.94186121035714	-0.2904148875
4921518J05Rik	ENSMUSG00000089968	2.357656975	1.9693448625	0.0219027661428572	-0.0362566542857143	-2.33575420885714	2.29949755457143	0.3883121125
4921518K17Rik	ENSMUSG00000085851	-0.494148085	-1.0309387525	-0.617230294285714	-0.837401314285714	-0.123082209285714	-0.714319105	0.5367906675
4921522H14Rik	ENSMUSG00000085045	-0.88814846	-1.2480594625	-0.92465932	-0.0854921157142857	-0.0365108599999999	-0.0489812557142858	0.3599110025
4921522P10Rik	ENSMUSG00000040467	-0.8691480725	-0.723937555	-0.480179141428571	-0.651114722142857	0.388968931071429	-1.04008365321429	-0.1452105175
4921523A10Rik	ENSMUSG00000044957	0.8531352875	0.644093895	-0.120954397142857	0.0255946971428571	-0.974089684642857	0.999684381785714	0.2090413925
4921523L03Rik	ENSMUSG00000093749	-0.88814846	-0.90593875	-0.331515984285714	-0.837401314285714	0.556632475714286	-1.39403379	0.01779029
4921524J17Rik	ENSMUSG00000036934	4.154815925	4.144268575	3.80109648571429	2.54097474285714	-0.353719439285714	2.89469418214286	0.0105473500000004
4921524L21Rik	ENSMUSG00000039540	-0.88814846	-1.2480594625	-0.676521355714286	-0.837401314285714	0.211627104285714	-1.04902841857143	0.3599110025
4921525B02Rik	ENSMUSG00000089707	-0.88814846	-1.229059075	-0.92465932	-0.815686592857143	-0.0365108599999999	-0.779175732857143	0.340910615
4921528I01Rik	ENSMUSG00000024306	-0.88814846	-1.22905905625	-0.242096792857143	-0.81568658	0.646051667142857	-1.46173824714286	0.34091059625
4921528I07Rik	ENSMUSG00000064299	-0.8691480725	-1.2480594625	-0.92465932	-0.837401314285714	-0.0555112474999999	-0.781890066785714	0.37891139
4921528O07Rik	ENSMUSG00000071890	-0.434906685	-1.2480594625	-0.490234756142857	-0.651114715	-0.0553280711428572	-0.595786643857143	0.8131527775
4921530D09Rik	ENSMUSG00000026940	-0.8691480775	-0.76193834	-0.92465932	-0.837401314285714	-0.0555112424999999	-0.781890071785714	-0.1072097375
4921530L18Rik	ENSMUSG00000086657	2.5994345125	3.5796075	0.736235637142857	1.40746017857143	-1.86319887535714	3.27065905392857	-0.9801729875
4921530L21Rik	ENSMUSG00000034689	-0.88814846	-1.2480594625	-0.92465932	-0.837401314285714	-0.0365108599999999	-0.800890454285714	0.3599110025
4921531C22Rik	ENSMUSG00000085704	2.9868446	3.3079637875	-0.92465932	0.769492667142857	-3.91150392	4.68099658714286	-0.3211191875
4921534H16Rik	ENSMUSG00000090255	-0.7251476725	-0.685936785	-0.738372687142857	-0.567548644285714	-0.0132250146428571	-0.554323629642857	-0.0392108875
4921536K21Rik	ENSMUSG00000020434	-0.5460277725	-0.83281845	-0.92465932	-0.200828495714286	-0.3786315475	0.177803051785714	0.2867906775
4921539E11Rik	ENSMUSG00000028520	-0.88814846	-1.2290590625	-0.92465932	-0.629399983857143	-0.0365108599999999	-0.592889123857143	0.3409106025
4922501C03Rik	ENSMUSG00000056919	2.49669395	3.3730376625	1.44302598	0.983130363571429	-1.05366797	2.03679833357143	-0.8763437125
4922501L14Rik	ENSMUSG00000042943	-0.88814846	-1.2480594625	-0.92465932	-0.837401314285714	-0.0365108599999999	-0.800890454285714	0.3599110025
4922502B01Rik	ENSMUSG00000054165	0.08043346375	-0.84087802375	-0.913801945	-0.826543946428571	-0.99423540875	0.167691462321429	0.9213114875
4922502D21Rik	ENSMUSG00000047720	-0.88814846	-1.2480594625	-0.92465932	-0.483982542857143	-0.0365108599999999	-0.447471682857143	0.3599110025
4922505E12Rik	ENSMUSG00000043429	-0.88814846	-1.2480594625	-0.92465932	-0.672829436428571	-0.0365108599999999	-0.636318576428571	0.3599110025
4922505G16Rik	ENSMUSG00000074627	0.70456914125	-0.27293603875	-0.490234743857143	0.0932991257142857	-1.19480388510714	1.28810301082143	0.97750518
4930401G09Rik	ENSMUSG00000086352	-0.88814846	-1.2480594625	-0.51194947	-0.837401314285714	0.37619899	-1.21360030428571	0.3599110025
4930401O10Rik	ENSMUSG00000085528	-0.88814846	-1.2480594625	-0.92465932	-0.837401314285714	-0.0365108599999999	-0.800890454285714	0.3599110025
4930401O12Rik	ENSMUSG00000087460	-0.88814846	-1.2480594625	-0.92465932	-0.837401314285714	-0.0365108599999999	-0.800890454285714	0.3599110025
4930402F06Rik	ENSMUSG00000079421	-0.8691480725	-1.2480594625	-0.92465932	-0.837401314285714	-0.0555112475	-0.781890066785714	0.37891139
4930402H24Rik	ENSMUSG00000027309	5.656083	5.8636985125	5.21636517142857	4.64631785714286	-0.439717828571428	5.08603568571429	-0.2076155125
4930402K13Rik	ENSMUSG00000045797	-0.88814846	-1.2480594625	-0.92465932	-0.837401314285714	-0.0365108599999999	-0.800890454285714	0.3599110025
4930403D09Rik	ENSMUSG00000087122	-0.88814846	-1.2480594625	-0.92465932	-0.837401314285714	-0.0365108599999999	-0.800890454285714	0.3599110025
4930403N07Rik	ENSMUSG00000021086	0.64845659375	0.0173050175	0.345240537142857	0.236156317142857	-0.303216056607143	0.53937237375	0.63115157625
4930403O15Rik	ENSMUSG00000068638	0.17621438375	1.23713502	-0.92465932	-0.343685707142857	-1.10087370375	0.757187996607143	-1.06092063625
4930404A10Rik	ENSMUSG00000020332	-0.8691480725	-1.229059075	-0.369092351428571	-0.589263352857143	0.500055721071429	-1.08931907392857	0.3599110025
4930404H21Rik	ENSMUSG00000030976	-0.88814846	-1.2480594625	-0.902944585714286	-0.837401314285714	-0.0147961257142857	-0.822605188571429	0.3599110025
4930404H24Rik	ENSMUSG00000079001	-0.88814846	-1.2480594625	-0.92465932	-0.837401314285714	-0.0365108599999999	-0.800890454285714	0.3599110025
4930404I05Rik	ENSMUSG00000087354	2.99817213	3.96118455	1.07630590428571	1.19080173142857	-1.92186622571429	3.11266795714286	-0.96301242
4930404N11Rik	ENSMUSG00000020234	-0.00290552999999999	-0.256816855	-0.40666868	-0.567548628571429	-0.40376315	-0.163785478571429	0.253911325
4930405A21Rik	ENSMUSG00000086638	-0.42102776	-0.6105762625	-0.571240555714286	-0.837401314285714	-0.150212795714286	-0.687188518571429	0.1895485025
4930405D11Rik	ENSMUSG00000085940	-0.88814846	-1.2480594625	-0.67652137	-0.672829441428571	0.21162709	-0.884456531428572	0.3599110025
4930405H06Rik	ENSMUSG00000090146	-0.88814846	-1.2480594625	-0.92465932	-0.837401314285714	-0.0365108599999999	-0.800890454285714	0.3599110025
4930405O22Rik	ENSMUSG00000090565	0.6660538925	-0.45493715375	-0.92465932	0.501845229285714	-1.5907132125	2.09255844178571	1.12099104625
4930405P13Rik	ENSMUSG00000087338	2.59476155	3.49818255	1.07799525	1.71496713142857	-1.5167663	3.23173343142857	-0.903421
4930406D18Rik	ENSMUSG00000086923	-0.88814846	-1.2480594625	-0.92465932	-0.837401314285714	-0.0365108599999999	-0.800890454285714	0.3599110025
4930407G08Rik	ENSMUSG00000086713	-0.88814846	-1.229059075	-0.92465932	-0.837401314285714	-0.0365108599999999	-0.800890454285714	0.340910615
4930407I10Rik	ENSMUSG00000075524	-0.88814846	-1.2480594625	-0.501893862857143	-0.837401314285714	0.386254597142857	-1.22365591142857	0.3599110025
4930408F14Rik	ENSMUSG00000079566	-0.88814846	-1.2480594625	-0.92465932	-0.837401314285714	-0.0365108599999999	-0.800890454285714	0.3599110025
4930408O17Rik	ENSMUSG00000021101	-0.88814846	-1.229059075	-0.92465932	-0.837401314285714	-0.0365108599999999	-0.800890454285714	0.340910615
4930412B13Rik	ENSMUSG00000086221	-0.88814846	-1.2480594625	-0.92465932	-0.837401314285714	-0.0365108599999999	-0.800890454285714	0.3599110025
4930412C18Rik	ENSMUSG00000085558	-0.61914806625	-0.8328184375	-0.902944585714286	-0.281834322142857	-0.283796519464286	0.0019621973214286	0.21367037125
4930412D23Rik	ENSMUSG00000043569	-0.88814846	-1.2480594625	-0.92465932	-0.837401314285714	-0.0365108599999999	-0.800890454285714	0.3599110025
4930412F09Rik	ENSMUSG00000085321	-0.88814846	-1.2480594625	-0.902944577142857	-0.589263357142857	-0.0147961171428571	-0.57446724	0.3599110025
4930412F15Rik	ENSMUSG00000043633	4.7836381375	5.08031595	3.71282838571429	3.9594402	-1.07080975178571	5.03024995178571	-0.2966778125
4930412L05Rik	ENSMUSG00000087192	-0.88814846	-1.0850586625	-0.595515565714286	-0.837401314285714	0.292632894285714	-1.13003420857143	0.1969102025
4930412M03Rik	ENSMUSG00000051008	0.40069677625	-0.18369654375	-0.92465932	-0.281834335714286	-1.32535609625	1.04352176053571	0.58439332
4930412O13Rik	ENSMUSG00000025783	-0.88814846	-1.2480594625	-0.92465932	-0.837401314285714	-0.0365108599999999	-0.800890454285714	0.3599110025
4930415F15Rik	ENSMUSG00000020191	-0.7441480725	-0.91981768	-0.92465932	-0.81568658	-0.1805112475	-0.6351753325	0.1756696075
4930415L06Rik	ENSMUSG00000035387	-0.88814846	-1.2480594625	-0.92465932	-0.837401314285714	-0.0365108599999999	-0.800890454285714	0.3599110025
4930415O20Rik	ENSMUSG00000022993	-0.869148085	-1.2480594625	-0.65480662	-0.815686578571429	0.214341465	-1.03002804357143	0.3789113775
4930417G10Rik	ENSMUSG00000079177	-0.744148085	-1.2480594625	-0.120954395714286	-0.508257565714286	0.623193689285714	-1.131451255	0.5039113775
4930417H01Rik	ENSMUSG00000087017	0.26833510125	0.34266555125	0.290030732857143	0.425003165714286	0.0216956316071429	0.403307534107143	-0.07433045
4930417O22Rik	ENSMUSG00000071818	-0.88814846	-1.2480594625	-0.92465932	-0.837401314285714	-0.0365108599999999	-0.800890454285714	0.3599110025
4930418C01Rik	ENSMUSG00000085003	-0.88814846	-1.22905908	-0.760087442857143	-0.483982571428571	0.128061017142857	-0.612043588571429	0.34091062
4930419G24Rik	ENSMUSG00000087625	-0.88814846	-1.2480594625	-0.676521381428571	-0.8156866	0.211627078571429	-1.02731367857143	0.3599110025
4930420K17Rik	ENSMUSG00000079659	4.0250492125	4.54195315	2.40056327857143	3.82853629571429	-1.62448593392857	5.45302222964286	-0.5169039375
4930422G04Rik	ENSMUSG00000051278	0.99649480625	3.359920075	1.28437937142857	0.521870557857143	0.287884565178571	0.233985992678571	-2.36342526875
4930423M02Rik	ENSMUSG00000086066	-0.88814846	-1.2480594625	-0.344817348571429	-0.837401314285714	0.543331111428571	-1.38073242571429	0.3599110025
4930423O20Rik	ENSMUSG00000062087	-0.88814846	-0.979059075	-0.92465932	-0.837401314285714	-0.0365108599999999	-0.800890454285714	0.090910615
4930425F17Rik	ENSMUSG00000062501	-0.88814846	-1.2480594625	-0.92465932	-0.837401314285714	-0.0365108599999999	-0.800890454285714	0.3599110025
4930426L09Rik	ENSMUSG00000026736	-0.88814846	-1.1040590525	-0.92465932	-0.837401314285714	-0.0365108599999999	-0.800890454285714	0.2159105925
4930427A07Rik	ENSMUSG00000037466	0.4021337925	0.1394237375	-0.92465932	-0.837401314285714	-1.3267931125	0.489391798214286	0.262710055
4930428D18Rik	ENSMUSG00000073085	-0.88814846	-1.2480594625	-0.902944585714286	-0.837401314285714	-0.0147961257142857	-0.822605188571429	0.3599110025
4930428E23Rik	ENSMUSG00000073094	-0.88814846	-1.2480594625	-0.92465932	-0.837401314285714	-0.0365108599999999	-0.800890454285714	0.3599110025
4930428N03Rik	ENSMUSG00000089887	-0.88814846	-1.2480594625	-0.92465932	-0.837401314285714	-0.0365108599999999	-0.800890454285714	0.3599110025
4930429B21Rik	ENSMUSG00000049507	-0.88814846	-0.579509395	-0.92465932	-0.321482071428571	-0.0365108599999999	-0.284971211428572	-0.308639065
4930429F24Rik	ENSMUSG00000086918	-0.619148085	-0.54938342	0.156882508571429	-0.19826825	0.776030593571429	-0.974298843571429	-0.0697646649999999
4930430A15Rik	ENSMUSG00000027157	-0.88814846	-1.2480594625	-0.738372705714286	-0.837401314285714	0.149775754285714	-0.987177068571429	0.3599110025
4930430D24Rik	ENSMUSG00000068046	-0.88814846	-1.2480594625	-0.676521371428571	-0.837401314285714	0.211627088571429	-1.04902840285714	0.3599110025
4930430E12Rik	ENSMUSG00000085295	-0.744148085	-1.2480594625	-0.20452049	-0.837401314285714	0.539627595	-1.37702890928571	0.5039113775
4930430F08Rik	ENSMUSG00000046567	2.27632185	1.9692047875	0.647734454285714	0.528960671428571	-1.62858739571429	2.15754806714286	0.3071170625
4930430J20Rik	ENSMUSG00000028612	-0.88814846	-1.2480594625	-0.92465932	-0.837401314285714	-0.0365108599999999	-0.800890454285714	0.3599110025
4930430O22Rik	ENSMUSG00000057354	-0.88814846	-1.2480594625	-0.92465932	-0.837401314285714	-0.0365108599999999	-0.800890454285714	0.3599110025
4930431F12Rik	ENSMUSG00000062496	-0.88814846	-1.2480594625	-0.92465932	-0.81568658	-0.0365108599999999	-0.77917572	0.3599110025
4930431P03Rik	ENSMUSG00000075042	-0.4349066975	-1.2480594625	-0.166944124285714	-0.837401314285714	0.267962573214286	-1.1053638875	0.813152765
4930432E11Rik	ENSMUSG00000046958	-0.88814846	-1.2480594625	-0.374310342857143	0.613299656428571	0.513838117142857	0.0994615392857142	0.3599110025
4930432K09Rik	ENSMUSG00000002240	-0.88814846	-1.2480594625	-0.676521351428571	-0.81568658	0.211627108571429	-1.02731368857143	0.3599110025
4930432K21Rik	ENSMUSG00000008129	-0.7061473075	0.013972325	0.186474604285714	-0.837401314285714	0.892621911785714	-1.73002322607143	-0.7201196325
4930432L08Rik	ENSMUSG00000087037	-0.85014767875	-1.2480594625	-0.344817327142857	-0.815686557142857	0.505330351607143	-1.32101690875	0.39791178375
4930432M17Rik	ENSMUSG00000074248	-0.88814846	-1.2480594625	-0.92465932	-0.837401314285714	-0.0365108599999999	-0.800890454285714	0.3599110025
4930433I11Rik	ENSMUSG00000091692	-0.88814846	-1.2480594625	-0.501893862857143	-0.837401314285714	0.386254597142857	-1.22365591142857	0.3599110025
4930433N12Rik	ENSMUSG00000042360	-0.8691480725	-1.229059075	-0.0273327385714286	-0.837401314285714	0.841815333928571	-1.67921664821429	0.3599110025
4930435E12Rik	ENSMUSG00000022798	-0.88814846	-1.2480594625	-0.92465932	-0.483982571428571	-0.0365108599999999	-0.447471711428572	0.3599110025
4930435H24Rik	ENSMUSG00000029092	-0.6191480725	-1.0850586525	-0.549525812857143	-0.837401314285714	0.0696222596428572	-0.907023573928571	0.46591058
4930438A08Rik	ENSMUSG00000069873	-0.88814846	-1.2480594625	-0.92465932	-0.50825758	-0.0365108599999999	-0.47174672	0.3599110025
4930438E09Rik	ENSMUSG00000093472	-0.88814846	-1.22905908	-0.92465932	-0.589263352857143	-0.0365108599999999	-0.552752492857143	0.34091062
4930439A04Rik	ENSMUSG00000086064	-0.88814846	-1.2480594625	-0.902944581428571	-0.837401314285714	-0.0147961214285715	-0.822605192857143	0.3599110025
4930440I19Rik	ENSMUSG00000085431	-0.88814846	-1.2480594625	-0.452658408571429	-0.365400432857143	0.435490051428572	-0.800890484285714	0.3599110025
4930441J16Rik	ENSMUSG00000085405	-0.88814846	-1.2480594625	-0.92465932	-0.837401314285714	-0.0365108599999999	-0.800890454285714	0.3599110025
4930441O14Rik	ENSMUSG00000044081	-0.49922831625	-0.992937975	-0.501893891428571	-0.117262465714286	-0.00266557517857141	-0.114596890535714	0.49370965875
4930442H23Rik	ENSMUSG00000053603	-0.7061473	-1.011938365	-0.92465932	-0.672829411428571	-0.21851202	-0.454317391428572	0.305791065
4930442J19Rik	ENSMUSG00000087609	-0.88814846	-1.2480594625	-0.92465932	-0.837401314285714	-0.0365108599999999	-0.800890454285714	0.3599110025
4930442L01Rik	ENSMUSG00000087223	-0.88814846	-1.2480594625	-0.92465932	-0.837401314285714	-0.0365108599999999	-0.800890454285714	0.3599110025
4930443B20Rik	ENSMUSG00000085762	0.01097342125	0.1862232075	-0.436749647142857	0.192726842857143	-0.447723068392857	0.64044991125	-0.17524978625
4930443G12Rik	ENSMUSG00000027880	-0.88814846	-1.2480594625	-0.285526281428571	-0.815686557142857	0.602622178571429	-1.41830873571429	0.3599110025
4930443O20Rik	ENSMUSG00000086969	-0.47290746	-1.229059075	-0.406668672428571	-0.244258014285714	0.0662387875714285	-0.310496801857143	0.756151615
4930444A02Rik	ENSMUSG00000037251	1.62213305	3.2859244375	-0.571240585714286	-0.362840157142857	-2.19337363571429	1.83053347857143	-1.6637913875
4930444E06Rik	ENSMUSG00000085127	-0.74414806375	-1.229059075	-0.760087442857143	-0.837401314285714	-0.0159393791071428	-0.821461935178571	0.48491101125
4930444G20Rik	ENSMUSG00000069712	-0.88814846	-1.2480594625	-0.92465932	-0.837401314285714	-0.0365108599999999	-0.800890454285714	0.3599110025
4930444P10Rik	ENSMUSG00000067795	-0.47290746	-1.229059075	-0.902944577142857	0.133435742857143	-0.430037117142857	0.56347286	0.756151615
4930445B16Rik	ENSMUSG00000091061	-0.88814846	-1.2480594625	-0.676521351428571	-0.414635885714286	0.211627108571429	-0.626262994285714	0.3599110025
4930445N08Rik	ENSMUSG00000087205	-0.88814846	-1.03093875375	-0.549525851428571	-0.837401314285714	0.338622608571429	-1.17602392285714	0.14279029375
4930447A16Rik	ENSMUSG00000022288	-0.88814846	-1.229059075	-0.92465932	-0.837401314285714	-0.0365108599999999	-0.800890454285714	0.340910615
4930447C04Rik	ENSMUSG00000021098	-0.0927860225	2.12996051375	-0.452658422857143	-0.260119605714286	-0.359872400357143	0.0997527946428571	-2.22274653625
4930447F04Rik	ENSMUSG00000031182	-0.88814846	-1.2480594625	-0.676521355714286	-0.837401314285714	0.211627104285714	-1.04902841857143	0.3599110025
4930447M23Rik	ENSMUSG00000087674	-0.88814846	-1.2480594625	-0.428383414285714	-0.837401314285714	0.459765045714286	-1.29716636	0.3599110025
4930448D08Rik	ENSMUSG00000086824	-0.88814846	-1.2480594625	-0.247949927142857	-0.837401314285714	0.640198532857143	-1.47759984714286	0.3599110025
4930448H16Rik	ENSMUSG00000089879	-0.744148085	-1.229059075	-0.92465932	-0.837401314285714	-0.180511235	-0.656890079285714	0.48491099
4930448K12Rik	ENSMUSG00000085842	1.018376355	1.929705995	0.773811991428571	1.23876367428571	-0.244564363571429	1.48332803785714	-0.91132964
4930449A18Rik	ENSMUSG00000074589	-0.88814846	-1.2480594625	-0.92465932	-0.81568658	-0.0365108599999999	-0.77917572	0.3599110025
4930449E01Rik	ENSMUSG00000022116	-0.88814846	-1.2480594625	-0.90294457	-0.837401314285714	-0.0147961099999999	-0.822605204285714	0.3599110025
4930449I24Rik	ENSMUSG00000079093	-0.88814846	-1.2480594625	-0.92465932	-0.837401314285714	-0.0365108599999999	-0.800890454285714	0.3599110025
4930451C15Rik	ENSMUSG00000022759	-0.26259272875	2.4757583625	0.164759901428571	-0.1982683	0.427352630178571	-0.625620930178571	-2.73835109125
4930451E10Rik	ENSMUSG00000069223	-0.20102584375	0.05018430825	-0.50609633	-0.343685661	-0.30507048625	-0.0386151747499999	-0.251210152
4930451G09Rik	ENSMUSG00000022543	-0.8691480725	-0.8591393175	-0.902944577142857	-0.837401314285714	-0.0337965046428571	-0.803604809642857	-0.010008755
4930451I11Rik	ENSMUSG00000045989	-0.88814846	-1.2480594625	-0.92465932	-0.837401314285714	-0.0365108599999999	-0.800890454285714	0.3599110025
4930452B06Rik	ENSMUSG00000021747	0.0448362275	-1.2480594625	-0.180245464285714	-0.672829441428571	-0.225081691785714	-0.447747749642857	1.29289569
4930452L02Rik	ENSMUSG00000087604	-0.88814846	-1.2480594625	-0.374310334285714	-0.837401314285714	0.513838125714286	-1.35123944	0.3599110025
4930453H23Rik	ENSMUSG00000087358	-0.88814846	-1.2480594625	-0.92465932	-0.837401314285714	-0.0365108599999999	-0.800890454285714	0.3599110025
4930453N24Rik	ENSMUSG00000059920	4.6890584125	5.846054925	3.74589487142857	3.79418682857143	-0.943163541071428	4.73735036964286	-1.1569965125
4930453O03Rik	ENSMUSG00000085420	-0.88814846	-1.2480594625	-0.92465932	-0.837401314285714	-0.0365108599999999	-0.800890454285714	0.3599110025
4930455C21Rik	ENSMUSG00000002846	3.478413025	3.3188307125	0.37910326	0.826053864285714	-3.099309765	3.92536362928571	0.1595823125
4930455F23Rik	ENSMUSG00000026578	2.452358475	1.8353010125	0.634602671428572	0.00766172142857143	-1.81775580357143	1.825417525	0.6170574625
4930455G09Rik	ENSMUSG00000085761	-0.744148085	-0.8160582955	-0.92465932	-0.837401314285714	-0.180511235	-0.656890079285714	0.0719102105
4930455H04Rik	ENSMUSG00000080907	3.420087125	2.9103215375	2.54999618571429	1.69910545714286	-0.870090939285715	2.56919639642857	0.5097655875
4930456L15Rik	ENSMUSG00000078618	-0.88814846	-1.2480594625	-0.92465932	-0.837401314285714	-0.0365108599999999	-0.800890454285714	0.3599110025
4930457A20Rik	ENSMUSG00000085108	-0.88814846	-1.2480594625	-0.92465932	-0.837401314285714	-0.0365108599999999	-0.800890454285714	0.3599110025
4930458D05Rik	ENSMUSG00000087611	0.7961341475	1.0949057875	-0.511949461428571	-0.260119607142857	-1.30808360892857	1.04796400178571	-0.29877164
4930458L03Rik	ENSMUSG00000056223	-0.88814846	-1.2480594625	-0.253755888571429	-0.244258014285714	0.634392571428571	-0.878650585714286	0.3599110025
4930461C15Rik	ENSMUSG00000086827	-0.88814846	-1.2480594625	-0.92465932	-0.793971824285714	-0.0365108599999999	-0.757460964285714	0.3599110025
4930463O16Rik	ENSMUSG00000020033	-0.88814846	-1.2480594625	-0.92465932	-0.837401314285714	-0.0365108599999999	-0.800890454285714	0.3599110025
4930465A12Rik	ENSMUSG00000087459	-0.88814846	-1.2480594625	-0.92465932	-0.837401314285714	-0.0365108599999999	-0.800890454285714	0.3599110025
4930465M20Rik	ENSMUSG00000085641	-0.88814846	-1.2480594625	-0.92465932	-0.837401314285714	-0.0365108599999999	-0.800890454285714	0.3599110025
4930466I24Rik	ENSMUSG00000087317	-0.744148085	-1.2480594625	-0.92465932	-0.672829436428571	-0.180511235	-0.492318201428571	0.5039113775
4930467E23Rik	ENSMUSG00000096265	-0.88814846	-1.229059075	-0.92465932	-0.837401314285714	-0.0365108599999999	-0.800890454285714	0.340910615
4930468A15Rik	ENSMUSG00000079525	-0.88814846	-1.2480594625	-0.92465932	-0.837401314285714	-0.0365108599999999	-0.800890454285714	0.3599110025
4930469G21Rik	ENSMUSG00000049160	-0.88814846	-1.2480594625	-0.92465932	-0.5299723	-0.0365108599999999	-0.49346144	0.3599110025
4930469K13Rik	ENSMUSG00000085684	-0.88814846	-1.2480594625	-0.902944585714286	-0.815686557142857	-0.0147961257142857	-0.800890431428571	0.3599110025
4930470G03Rik	ENSMUSG00000085788	2.7388032625	2.7054254	1.46701809857143	1.49754523571429	-1.27178516392857	2.76933039964286	0.0333778625000001
4930470P17Rik	ENSMUSG00000043583	-0.88814846	-1.2480594625	-0.92465932	-0.837401314285714	-0.0365108599999999	-0.800890454285714	0.3599110025
4930471C04Rik	ENSMUSG00000091686	-0.88814846	-1.2480594625	-0.92465932	-0.837401314285714	-0.0365108599999999	-0.800890454285714	0.3599110025
4930471C06Rik	ENSMUSG00000086138	-0.88814846	-1.2480594625	-0.92465932	-0.837401314285714	-0.0365108599999999	-0.800890454285714	0.3599110025
4930471I20Rik	ENSMUSG00000086529	-0.36402660875	-0.414696155	-0.76008743	-0.359547281428571	-0.39606082125	0.0365135398214286	0.05066954625
4930471M23Rik	ENSMUSG00000029175	4.21315537125	5.2228949375	3.43441670714286	2.46720117142857	-0.778738664107143	3.24593983553571	-1.00973956625
4930473A02Rik	ENSMUSG00000060029	2.775409325	3.1406270875	2.44096806571429	1.80148047428571	-0.334441259285714	2.13592173357143	-0.3652177625
4930473A06Rik	ENSMUSG00000052407	2.842055775	2.6007417875	1.34615857	1.04771156428571	-1.495897205	2.54360876928571	0.2413139875
4930473D10Rik	ENSMUSG00000089934	-0.88814846	-1.2480594625	-0.92465932	-0.837401314285714	-0.0365108599999999	-0.800890454285714	0.3599110025
4930474H06Rik	ENSMUSG00000087109	-0.25802700125	-0.66981763875	1.03781147285714	-0.341125428571429	1.29583847410714	-1.63696390267857	0.4117906375
4930474N05Rik	ENSMUSG00000096405	-0.88814846	-1.2480594625	-0.92465932	-0.837401314285714	-0.0365108599999999	-0.800890454285714	0.3599110025
4930479D17Rik	ENSMUSG00000085238	-0.5460277725	-1.2480594625	-0.92465932	-0.837401314285714	-0.3786315475	-0.458769766785714	0.70203169
4930479M11Rik	ENSMUSG00000049761	-0.88814846	-1.2480594625	-0.92465932	-0.589263375714286	-0.0365108599999999	-0.552752515714286	0.3599110025
4930480E11Rik	ENSMUSG00000035651	-0.88814846	-1.2480594625	-0.92465932	-0.837401314285714	-0.0365108599999999	-0.800890454285714	0.3599110025
4930480G23Rik	ENSMUSG00000086332	-0.88814846	-1.2480594625	-0.92465932	-0.837401314285714	-0.0365108599999999	-0.800890454285714	0.3599110025
4930480K15Rik	ENSMUSG00000090160	-0.5789070475	-0.9388180375	-0.92465932	0.0498696571428571	-0.3457522725	0.395621929642857	0.35991099
4930481A15Rik	ENSMUSG00000086938	1.9424343725	1.522521425	0.788031365285714	0.00766172571428565	-1.15440300721429	1.16206473292857	0.4199129475
4930481B07Rik	ENSMUSG00000085956	0.4335760975	0.04506283625	-0.263811561428571	-0.837401314285714	-0.697387658928571	-0.140013655357143	0.38851326125
4930483C13Rik	ENSMUSG00000085418	-0.8691480775	-1.2480594625	-0.92465932	-0.837401314285714	-0.0555112424999999	-0.781890071785714	0.378911385
4930483J18Rik	ENSMUSG00000047938	-0.7441480775	-1.2480594625	-0.428383414285714	-0.837401314285714	0.315764663214286	-1.1531659775	0.503911385
4930483K19Rik	ENSMUSG00000086241	0.42397418	-0.38181689	-0.0373883314285714	-0.508257544285714	-0.461362511428571	-0.0468950328571428	0.80579107
4930486F22Rik	ENSMUSG00000085435	-0.88814846	-1.2480594625	-0.92465932	-0.589263352857143	-0.0365108599999999	-0.552752492857143	0.3599110025
4930486I03Rik	ENSMUSG00000089914	-0.88814846	-1.2480594625	-0.92465932	-0.837401314285714	-0.0365108599999999	-0.800890454285714	0.3599110025
4930486L24Rik	ENSMUSG00000050345	-0.032752885	-1.1040590525	3.27387606571429	1.21869118571429	3.30662895071429	-2.087937765	1.0713061675
4930488B22Rik	ENSMUSG00000092578	-0.88814846	-1.2480594625	-0.450098177142857	-0.837401314285714	0.438050282857143	-1.27545159714286	0.3599110025
4930500J02Rik	ENSMUSG00000086454	0.1097873775	-0.0374559425	-0.293892504285714	-0.0733441142857143	-0.403679881785714	0.3303357675	0.14724332
4930500M09Rik	ENSMUSG00000044306	2.1810225125	2.2205828075	0.778082574285714	0.732432182857143	-1.40293993821429	2.13537212107143	-0.0395602950000002
4930502E09Rik	ENSMUSG00000086799	-0.65202737125	-1.1040590625	0.0753878271428572	-0.8156866	0.727415198392857	-1.54310179839286	0.45203169125
4930502E18Rik	ENSMUSG00000055555	-0.8691480775	-1.2480594625	-0.92465932	-0.8156866	-0.0555112424999999	-0.7601753575	0.378911385
4930503B20Rik	ENSMUSG00000090202	-0.52702736125	-1.011938345	-0.480179141428571	-0.837401314285714	0.0468482198214286	-0.884249534107143	0.48491098375
4930503E14Rik	ENSMUSG00000072595	-0.88814846	-1.2480594625	-0.474373148571429	-0.672829436428571	0.413775311428571	-1.08660474785714	0.3599110025
4930503L19Rik	ENSMUSG00000044906	2.7036012125	2.5504621	3.56697434285714	3.08191406042857	0.863373130357143	2.21854093007143	0.1531391125
4930504O13Rik	ENSMUSG00000052642	-0.88814846	-1.2480594625	-0.92465932	-0.837401314285714	-0.0365108599999999	-0.800890454285714	0.3599110025
4930505A04Rik	ENSMUSG00000040919	-0.5460277725	-1.2480594625	-0.53366422	-0.228349265714286	0.0123635525	-0.240712818214286	0.70203169
4930505G20Rik	ENSMUSG00000093551	-0.869148085	-1.2480594625	-0.92465932	-0.837401314285714	-0.055511235	-0.781890079285714	0.3789113775
4930505H01Rik	ENSMUSG00000086594	0.0512143825	-0.8160582825	-0.654806638571429	-0.837401314285714	-0.706021021071429	-0.131380293214286	0.867272665
4930505K14Rik	ENSMUSG00000085740	-0.88814846	-1.2480594625	-0.92465932	-0.837401314285714	-0.0365108599999999	-0.800890454285714	0.3599110025
4930505M18Rik	ENSMUSG00000093540	-0.10522795375	-0.740697725	-0.571240565714286	-0.837401314285714	-0.466012611964286	-0.371388702321429	0.63546977125
4930505O20Rik	ENSMUSG00000086912	-0.88814846	-1.2480594625	-0.92465932	-0.387115157142857	-0.0365108599999999	-0.350604297142857	0.3599110025
4930506C21Rik	ENSMUSG00000087478	4.0889911125	4.4380127125	3.13177297142857	3.06413624285714	-0.957218141071429	4.02135438392857	-0.349021599999999
4930506M07Rik	ENSMUSG00000041362	-0.88814846	-0.86793795625	1.30815312285714	0.172233518571429	2.19630158285714	-2.02406806428571	-0.02021050375
4930507D10Rik	ENSMUSG00000086703	-0.88814846	-1.2480594625	-0.92465932	-0.837401314285714	-0.0365108599999999	-0.800890454285714	0.3599110025
4930509K18Rik	ENSMUSG00000087137	-0.88814846	-1.2480594625	-0.676521381428571	-0.414635885714286	0.211627078571429	-0.626262964285714	0.3599110025
4930510E17Rik	ENSMUSG00000032048	-0.7441480725	-1.2290590625	-0.92465932	-0.529972314285714	-0.1805112475	-0.349461066785714	0.48491099
4930511F01Rik	ENSMUSG00000086504	-0.88814846	-1.2480594625	-0.92465932	-0.837401314285714	-0.0365108599999999	-0.800890454285714	0.3599110025
4930511I11Rik	ENSMUSG00000024223	-0.88814846	-1.2480594625	-0.369092315714286	-0.271778728571429	0.519056144285714	-0.790834872857143	0.3599110025
4930511M06Rik	ENSMUSG00000086607	-0.494148085	-1.06605825625	-0.92465932	-0.81568658	-0.430511235	-0.385175345	0.57191017125
4930511M11Rik	ENSMUSG00000014529	-0.88814846	-1.2480594625	-0.92465932	-0.837401314285714	-0.0365108599999999	-0.800890454285714	0.3599110025
4930511O05Rik	ENSMUSG00000086698	-0.88814846	-1.2480594625	-0.92465932	-0.837401314285714	-0.0365108599999999	-0.800890454285714	0.3599110025
4930512B01Rik	ENSMUSG00000020992	-0.88814846	-1.2480594625	-0.92465932	-0.837401314285714	-0.0365108599999999	-0.800890454285714	0.3599110025
4930512H18Rik	ENSMUSG00000086866	-0.869148085	-1.2480594625	-0.92465932	-0.837401314285714	-0.055511235	-0.781890079285714	0.3789113775
4930512M02Rik	ENSMUSG00000062511	-0.4020273975	-1.2480594625	-0.430943671428571	-0.8156866	-0.0289162739285714	-0.786770326071429	0.846032065
4930513N10Rik	ENSMUSG00000074136	0.63825484	0.824733995	0.254179096142857	0.732432181428571	-0.384075743857143	1.11650792528571	-0.186479155
4930513O06Rik	ENSMUSG00000031270	-0.88814846	-1.2480594625	-0.92465932	-0.837401314285714	-0.0365108599999999	-0.800890454285714	0.3599110025
4930515B02Rik	ENSMUSG00000087045	-0.88814846	-1.2480594625	-0.92465932	-0.837401314285714	-0.0365108599999999	-0.800890454285714	0.3599110025
4930515G01Rik	ENSMUSG00000092183	-0.47290746	-1.2480594625	-0.359036762857143	-0.5299723	0.113870697142857	-0.643842997142857	0.7751520025
4930515L19Rik	ENSMUSG00000085157	-0.88814846	-1.2480594625	-0.92465932	-0.837401314285714	-0.0365108599999999	-0.800890454285714	0.3599110025
4930516K23Rik	ENSMUSG00000090219	-0.88814846	-1.2480594625	-0.92465932	-0.815686584285714	-0.0365108599999999	-0.779175724285714	0.3599110025
4930517E11Rik	ENSMUSG00000085496	-0.2367863975	-1.2480594625	-0.92465932	-0.446406228571429	-0.6878729225	0.241466693928571	1.011273065
4930517O19Rik	ENSMUSG00000054391	-0.88814846	-1.2480594625	-0.676521371428571	-0.837401314285714	0.211627088571429	-1.04902840285714	0.3599110025
4930518C09Rik	ENSMUSG00000092309	-0.88814846	-1.2290590625	-0.92465932	-0.837401314285714	-0.0365108599999999	-0.800890454285714	0.3409106025
4930518I15Rik	ENSMUSG00000074629	1.8674832375	2.640737325	0.698612152857143	0.521870592857143	-1.16887108464286	1.6907416775	-0.7732540875
4930519D14Rik	ENSMUSG00000086263	-0.88814846	-1.2480594625	-0.92465932	-0.837401314285714	-0.0365108599999999	-0.800890454285714	0.3599110025
4930519F16Rik	ENSMUSG00000031325	-0.88814846	-0.9388180375	-0.760087442857143	-0.837401314285714	0.128061017142857	-0.965462331428572	0.0506695775
4930519G04Rik	ENSMUSG00000029564	-0.88814846	-1.2480594625	-0.654806601428571	-0.0796861428571429	0.233341858571429	-0.313028001428572	0.3599110025
4930520K10Rik	ENSMUSG00000038491	-0.45614728125	-0.36281647875	-0.490234737571429	-0.524119151428571	-0.0340874563214286	-0.490031695107143	-0.0933308025
4930520O04Rik	ENSMUSG00000074039	-0.47514769375	-0.379576675	0.0779480642857143	-0.362840157142857	0.553095758035714	-0.915935915178572	-0.09557101875
4930521A18Rik	ENSMUSG00000026063	-0.88814846	-1.2480594625	-0.92465932	-0.837401314285714	-0.0365108599999999	-0.800890454285714	0.3599110025
4930521C21Rik	ENSMUSG00000085026	-0.88814846	-1.2480594625	-0.359036714285714	-0.837401314285714	0.529111745714286	-1.36651306	0.3599110025
4930522H14Rik	ENSMUSG00000060491	-0.88814846	-1.2100586875	-0.92465932	-0.629399955714286	-0.0365108599999999	-0.592889095714286	0.3219102275
4930522L14Rik	ENSMUSG00000072762	1.03957571625	1.495273325	-0.0891840271428571	0.752075495714286	-1.12875974339286	1.88083523910714	-0.45569760875
4930522N08Rik	ENSMUSG00000029331	-0.88814846	-1.2480594625	-0.92465932	-0.837401314285714	-0.0365108599999999	-0.800890454285714	0.3599110025
4930522O17Rik	ENSMUSG00000086947	-0.88814846	-1.2480594625	-0.92465932	-0.837401314285714	-0.0365108599999999	-0.800890454285714	0.3599110025
4930523C07Rik	ENSMUSG00000090394	5.5079884625	5.3856259125	6.9577773	6.02646297142857	1.4497888375	4.57667413392857	0.12236255
4930524B15Rik	ENSMUSG00000020299	-0.88814846	-1.2480594625	-0.902944585714286	-0.362840157142857	-0.0147961257142857	-0.348044031428571	0.3599110025
4930524E20Rik	ENSMUSG00000047079	-0.88814846	-1.2480594625	-0.92465932	-0.837401314285714	-0.0365108599999999	-0.800890454285714	0.3599110025
4930524J08Rik	ENSMUSG00000035364	-0.86914806625	-1.2480594625	-0.92465932	-0.114702214285714	-0.05551125375	-0.0591909605357143	0.37891139625
4930524L23Rik	ENSMUSG00000039545	-0.1066648875	0.21030386375	-0.67652137	-0.837401314285714	-0.5698564825	-0.267544831785714	-0.31696875125
4930524N10Rik	ENSMUSG00000059663	-0.88814846	-1.2480594625	-0.92465932	-0.837401314285714	-0.0365108599999999	-0.800890454285714	0.3599110025
4930524O07Rik	ENSMUSG00000090207	-0.88814846	-0.76193835875	-0.92465932	-0.837401314285714	-0.0365108599999999	-0.800890454285714	-0.12621010125
4930525F21Rik	ENSMUSG00000027209	-0.74414806875	-0.9030575125	-0.760087442857143	-0.837401314285714	-0.0159393741071429	-0.821461940178571	0.15890944375
4930525M21Rik	ENSMUSG00000068173	-0.88814846	-1.2480594625	-0.92465932	-0.837401314285714	-0.0365108599999999	-0.800890454285714	0.3599110025
4930526D03Rik	ENSMUSG00000045794	-0.88814846	-1.2480594625	-0.92465932	-0.837401314285714	-0.0365108599999999	-0.800890454285714	0.3599110025
4930526F13Rik	ENSMUSG00000087335	-0.88814846	-1.2480594625	-0.359036762857143	-0.837401314285714	0.529111697142857	-1.36651301142857	0.3599110025
4930527A07Rik	ENSMUSG00000086764	-0.88814846	-1.2480594625	-0.92465932	-0.837401314285714	-0.0365108599999999	-0.800890454285714	0.3599110025
4930527B05Rik	ENSMUSG00000086971	-0.88814846	-1.2480594625	-0.92465932	-0.837401314285714	-0.0365108599999999	-0.800890454285714	0.3599110025
4930527E20Rik	ENSMUSG00000085491	-0.60014768125	-1.0660582975	-0.92465932	-0.837401314285714	-0.32451163875	-0.512889675535714	0.46591061625
4930528F23Rik	ENSMUSG00000024155	-0.42102776	-1.2480594625	-0.760087438571429	-0.837401314285714	-0.339059678571429	-0.498341635714286	0.8270317025
4930528G23Rik	ENSMUSG00000084909	-0.88814846	-1.2480594625	-0.738372714285714	-0.837401314285714	0.149775745714286	-0.98717706	0.3599110025
4930528P14Rik	ENSMUSG00000087309	-0.8691480725	-1.10405905	-0.881229831428571	-0.281834361428571	-0.0120817589285714	-0.2697526025	0.2349109775
4930529F22Rik	ENSMUSG00000046282	-0.88814846	-1.2480594625	-0.533664238571429	-0.837401314285714	0.354484221428571	-1.19188553571429	0.3599110025
4930529F24Rik	ENSMUSG00000093528	-0.57890706	-1.2480594625	-0.92465932	-0.837401314285714	-0.34575226	-0.491649054285714	0.6691524025
4930529I22Rik	ENSMUSG00000085350	-0.8691480725	-1.2480594625	-0.92465932	-0.837401314285714	-0.0555112474999999	-0.781890066785714	0.37891139
4930529M08Rik	ENSMUSG00000037143	-0.5789070475	-0.1040178025	-0.204520458571429	-0.508257565	0.374386588928571	-0.882644153928571	-0.474889245
4930533B01Rik	ENSMUSG00000084798	-0.88814846	-1.2480594625	-0.92465932	-0.837401314285714	-0.0365108599999999	-0.800890454285714	0.3599110025
4930533I22Rik	ENSMUSG00000093535	-0.65202737125	-1.2480594625	-0.480179115714286	-0.837401314285714	0.171848255535714	-1.00924956982143	0.59603209125
4930533K18Rik	ENSMUSG00000047692	3.9803420625	3.616722075	1.25081215714286	1.47907623571429	-2.72952990535714	4.20860614107143	0.3636199875
4930533L02Rik	ENSMUSG00000051614	-0.88814846	-1.2480594625	-0.92465932	-0.837401314285714	-0.0365108599999999	-0.800890454285714	0.3599110025
4930534B04Rik	ENSMUSG00000061533	6.311946	6.11293595	4.05716814285714	3.90766250714286	-2.25477785714286	6.16244036428571	0.19901005
4930535C22Rik	ENSMUSG00000085937	-0.88814846	-1.2480594625	-0.92465932	-0.837401314285714	-0.0365108599999999	-0.800890454285714	0.3599110025
4930535L15Rik	ENSMUSG00000093619	-0.88814846	-1.10405905	-0.92465932	-0.81568658	-0.0365108599999999	-0.77917572	0.21591059
4930538E20Rik	ENSMUSG00000085516	-0.88814846	-1.2480594625	-0.760087448571429	-0.837401314285714	0.128061011428572	-0.965462325714286	0.3599110025
4930538K18Rik	ENSMUSG00000028642	-0.6330269825	-0.90081727375	-0.76008743	-0.214129884285714	-0.1270604475	-0.0870694367857143	0.26779029125
4930539E08Rik	ENSMUSG00000048905	-0.08398731	-1.2480594625	-0.323102635714286	-0.414635871428571	-0.239115325714286	-0.175520545714286	1.1640721525
4930542C12Rik	ENSMUSG00000090724	-0.88814846	-1.2480594625	-0.902944585714286	-0.837401314285714	-0.0147961257142857	-0.822605188571429	0.3599110025
4930542C16Rik	ENSMUSG00000048628	-0.88814846	-1.2480594625	-0.92465932	-0.672829442857143	-0.0365108599999999	-0.636318582857143	0.3599110025
4930542H20Rik	ENSMUSG00000086569	-0.88814846	-1.2480594625	-0.92465932	-0.837401314285714	-0.0365108599999999	-0.800890454285714	0.3599110025
4930544D05Rik	ENSMUSG00000087279	-0.88814846	-1.2480594625	-0.92465932	-0.837401314285714	-0.0365108599999999	-0.800890454285714	0.3599110025
4930544G11Rik	ENSMUSG00000036463	-0.88814846	-1.229059075	-0.92465932	-0.837401314285714	-0.0365108599999999	-0.800890454285714	0.340910615
4930544L04Rik	ENSMUSG00000073803	-0.88814846	-1.2480594625	-0.35903677	-0.837401314285714	0.52911169	-1.36651300428571	0.3599110025
4930544M13Rik	ENSMUSG00000051758	-0.88814846	-1.2480594625	-0.92465932	-0.837401314285714	-0.0365108599999999	-0.800890454285714	0.3599110025
4930544O15Rik	ENSMUSG00000044556	-0.88814846	-1.2480594625	-0.92465932	-0.837401314285714	-0.0365108599999999	-0.800890454285714	0.3599110025
4930545L23Rik	ENSMUSG00000085247	-0.67102776	-1.2480594625	-0.288086507142857	0.148163315714286	0.382941252857143	-0.234777937142857	0.5770317025
4930546C10Rik	ENSMUSG00000024546	-0.88814846	-1.2480594625	-0.92465932	-0.837401314285714	-0.0365108599999999	-0.800890454285714	0.3599110025
4930546G22Rik	ENSMUSG00000085717	-0.88814846	-1.2480594625	-0.92465932	-0.837401314285714	-0.0365108599999999	-0.800890454285714	0.3599110025
4930547C10Rik	ENSMUSG00000028314	-0.518228735	-1.2480594625	-0.902944585714286	-0.837401314285714	-0.384715850714286	-0.452685463571429	0.7298307275
4930547E08Rik	ENSMUSG00000086687	-0.88814846	-1.2290590625	-0.45265842	-0.837401314285714	0.43549004	-1.27289135428571	0.3409106025
4930547N16Rik	ENSMUSG00000035365	-0.60014768375	-1.104059063	-0.760087434285714	-0.414635885714286	-0.159939750535714	-0.254696135178572	0.50391137925
4930548G14Rik	ENSMUSG00000051198	-0.88814846	-1.2480594625	-0.92465932	-0.837401314285714	-0.0365108599999999	-0.800890454285714	0.3599110025
4930548H24Rik	ENSMUSG00000029138	-0.88814846	-0.7948176525	-0.92465932	-0.672829442857143	-0.0365108599999999	-0.636318582857143	-0.0933308075
4930548K13Rik	ENSMUSG00000086257	-0.88814846	-1.2480594625	-0.92465932	-0.837401314285714	-0.0365108599999999	-0.800890454285714	0.3599110025
4930549C01Rik	ENSMUSG00000036921	-0.88814846	-1.2480594625	-0.92465932	-0.483982571428571	-0.0365108599999999	-0.447471711428572	0.3599110025
4930550C14Rik	ENSMUSG00000005131	0.8604557968125	2.61259292	-0.343595827142857	-0.815686557142857	-1.20405162395536	0.3883650668125	-1.7521371231875
4930550G17Rik	ENSMUSG00000085735	-0.88814846	-0.61793796925	-0.92465932	-0.483982542857143	-0.0365108599999999	-0.447471682857143	-0.27021049075
4930550L24Rik	ENSMUSG00000046180	-0.88814846	-1.2480594625	-0.92465932	-0.837401314285714	-0.0365108599999999	-0.800890454285714	0.3599110025
4930551L18Rik	ENSMUSG00000085377	-0.88814846	-1.2480594625	-0.92465932	-0.837401314285714	-0.0365108599999999	-0.800890454285714	0.3599110025
4930551O13Rik	ENSMUSG00000086430	-0.1681465381875	-0.14569573125	-0.22038205	0.150029946142857	-0.0522355118125001	0.202265457955357	-0.0224508069375
4930552N02Rik	ENSMUSG00000070984	-0.88814846	-1.104059063	-0.676521351428571	-0.815686578571429	0.211627108571429	-1.02731368714286	0.215910603
4930553M12Rik	ENSMUSG00000054351	-0.88814846	-1.2480594625	-0.92465932	-0.837401314285714	-0.0365108599999999	-0.800890454285714	0.3599110025
4930554G24Rik	ENSMUSG00000085452	-0.88814846	-1.22905905625	-0.92465932	-0.651114706428571	-0.0365108599999999	-0.614603846428571	0.34091059625
4930555B11Rik	ENSMUSG00000086396	-0.88814846	-0.64857705	-0.92465932	-0.483982557142857	-0.0365108599999999	-0.447471697142857	-0.23957141
4930555B12Rik	ENSMUSG00000085619	-0.88814846	-1.2480594625	-0.760087448571429	-0.81568658	0.128061011428572	-0.943747591428572	0.3599110025
4930555F03Rik	ENSMUSG00000031559	-0.88814846	-1.2480594625	-0.571240562857143	-0.589263357142857	0.316907897142857	-0.906171254285714	0.3599110025
4930555G01Rik	ENSMUSG00000096197	-0.88814846	-1.2480594625	-0.92465932	-0.837401314285714	-0.0365108599999999	-0.800890454285714	0.3599110025
4930555I21Rik	ENSMUSG00000028801	-0.8691480725	-1.2480594625	-0.92465932	0.176865215714286	-0.0555112475	0.232376463214286	0.37891139
4930555J06Rik	ENSMUSG00000086315	-0.88814846	-0.4929379775	-0.617230294285714	-0.529972265714286	0.270918165714286	-0.800890431428571	-0.3952104825
4930555K19Rik	ENSMUSG00000048559	-0.88814846	-1.2480594625	-0.92465932	-0.837401314285714	-0.0365108599999999	-0.800890454285714	0.3599110025
4930555M17Rik	ENSMUSG00000093557	-0.88814846	-1.2480594625	-0.92465932	-0.837401314285714	-0.0365108599999999	-0.800890454285714	0.3599110025
4930555O08Rik	ENSMUSG00000085676	-0.88814846	-1.2480594625	-0.760087442857143	-0.837401314285714	0.128061017142857	-0.965462331428572	0.3599110025
4930556G01Rik	ENSMUSG00000085522	-0.88814846	-1.2480594625	-0.92465932	-0.837401314285714	-0.0365108599999999	-0.800890454285714	0.3599110025
4930556I23Rik	ENSMUSG00000089767	-0.88814846	-1.2480594625	-0.92465932	-0.837401314285714	-0.0365108599999999	-0.800890454285714	0.3599110025
4930556J24Rik	ENSMUSG00000034493	2.8060990875	2.653107075	0.606679799571428	0.920949021428571	-2.19941928792857	3.12036830935714	0.1529920125
4930556L07Rik	ENSMUSG00000086800	-0.88814846	-1.2480594625	-0.92465932	-0.837401314285714	-0.0365108599999999	-0.800890454285714	0.3599110025
4930556N08Rik	ENSMUSG00000085664	0.4591349475	-0.289696165	-0.220382066142857	-0.672829411428571	-0.679517013642857	0.00668760221428566	0.7488311125
4930556N13Rik	ENSMUSG00000092399	-0.67102776	-0.702696975	-0.76008743	-0.672829442857143	-0.08905967	-0.583769772857143	0.0316692150000001
4930557A04Rik	ENSMUSG00000048994	-0.67102776625	-1.2480594625	-0.92465932	-0.837401314285714	-0.25363155375	-0.583769760535714	0.57703169625
4930557C09Rik	ENSMUSG00000085170	-0.88814846	-1.2480594625	-0.92465932	-0.837401314285714	-0.0365108599999999	-0.800890454285714	0.3599110025
4930557F10Rik	ENSMUSG00000085488	-0.671027765	-1.2480594625	-0.474373167142857	-0.837401314285714	0.196654597857143	-1.03405591214286	0.5770316975
4930558G05Rik	ENSMUSG00000086244	-0.7441480725	-1.2480594625	-0.92465932	-0.837401314285714	-0.1805112475	-0.656890066785714	0.50391139
4930558J22Rik	ENSMUSG00000075029	-0.88814846	-1.2480594625	0.0244629328571428	-0.837401314285714	0.912611392857143	-1.75001270714286	0.3599110025
4930558K02Rik	ENSMUSG00000086277	-0.72514767625	-1.2480594625	-0.760087434285714	-0.815686592857143	-0.0349397580357143	-0.780746834821429	0.52291178625
4930562A09Rik	ENSMUSG00000086945	-0.88814846	-1.2480594625	-0.450098148571429	-0.8156866	0.438050311428571	-1.25373691142857	0.3599110025
4930562C15Rik	ENSMUSG00000022518	0.44013456	0.32878661125	0.00396974714285715	-0.214129871428571	-0.436164812857143	0.222034941428571	0.11134794875
4930562D21Rik	ENSMUSG00000086608	-0.8691480775	-1.2480594625	-0.92465932	-0.837401314285714	-0.0555112424999999	-0.781890071785714	0.378911385
4930562F07Rik	ENSMUSG00000026729	3.3168904125	3.45456115	4.6362648	3.79136293185714	1.3193743875	2.47198854435714	-0.1376707375
4930563D23Rik	ENSMUSG00000051728	-0.88814846	-1.2480594625	-0.92465932	-0.815686592857143	-0.0365108599999999	-0.779175732857143	0.3599110025
4930563E22Rik	ENSMUSG00000053574	1.09476442875	0.283424185	0.953092058571429	1.12649575285714	-0.141672370178571	1.26816812303571	0.81134024375
4930563I02Rik	ENSMUSG00000086112	-0.88814846	-1.2480594625	-0.92465932	-0.837401314285714	-0.0365108599999999	-0.800890454285714	0.3599110025
4930564B18Rik	ENSMUSG00000022002	-0.88814846	-1.2480594625	-0.92465932	-0.837401314285714	-0.0365108599999999	-0.800890454285714	0.3599110025
4930564D02Rik	ENSMUSG00000051788	-0.88814846	-1.2480594625	-0.92465932	-0.837401314285714	-0.0365108599999999	-0.800890454285714	0.3599110025
4930564G21Rik	ENSMUSG00000084764	-0.88814846	-1.2480594625	-0.1952022	-0.837401314285714	0.69294626	-1.53034757428571	0.3599110025
4930564K09Rik	ENSMUSG00000086273	-0.86914806625	-1.2480594625	-0.92465932	-0.178624928571429	-0.05551125375	-0.123113674821429	0.37891139625
4930565N06Rik	ENSMUSG00000084834	-0.0672271675	-0.83281845	-0.902944568571429	-0.837401314285714	-0.835717401071429	-0.00168391321428574	0.7655912825
4930566F21Rik	ENSMUSG00000086967	-0.85014769125	-0.68593678875	-0.50189391	-0.815686557142857	0.34825378125	-1.16394033839286	-0.1642109025
4930566N20Rik	ENSMUSG00000054773	-0.88814846	-1.2480594625	-0.92465932	-0.589263371428571	-0.0365108599999999	-0.552752511428572	0.3599110025
4930567H17Rik	ENSMUSG00000073141	-0.88814846	-1.2480594625	-0.92465932	-0.837401314285714	-0.0365108599999999	-0.800890454285714	0.3599110025
4930568D16Rik	ENSMUSG00000026882	-0.88814846	-1.2480594625	-0.92465932	-0.837401314285714	-0.0365108599999999	-0.800890454285714	0.3599110025
4930568K20Rik	ENSMUSG00000090220	-0.559906685	-1.2480594625	-0.760087438571429	-0.00942139285714285	-0.200180753571429	0.190759360714286	0.6881527775
4930569F06Rik	ENSMUSG00000041512	-0.88814846	-1.2480594625	-0.92465932	-0.837401314285714	-0.0365108599999999	-0.800890454285714	0.3599110025
4930570D08Rik	ENSMUSG00000084875	-0.88814846	-1.2480594625	-0.92465932	-0.837401314285714	-0.0365108599999999	-0.800890454285714	0.3599110025
4930570G19Rik	ENSMUSG00000085084	-0.8501476975	-0.74293795625	-0.480179157142857	-0.589263375714286	0.369968540357143	-0.959231916071429	-0.10720974125
4930570N18Rik	ENSMUSG00000089683	-0.456147315	-0.7948176525	-0.76008743	-0.589263357142857	-0.303940115	-0.285323242142857	0.3386703375
4930570N19Rik	ENSMUSG00000090861	-0.39914615	0.11166592625	0.127183571428571	0.184360525714286	0.526329721428571	-0.341969195714286	-0.51081207625
4930571K23Rik	ENSMUSG00000090457	-0.88814846	-1.2480594625	-0.92465932	-0.837401314285714	-0.0365108599999999	-0.800890454285714	0.3599110025
4930571N24Rik	ENSMUSG00000086467	-0.88814846	-1.2480594625	-0.92465932	-0.837401314285714	-0.0365108599999999	-0.800890454285714	0.3599110025
4930572J05Rik	ENSMUSG00000056665	-0.74414806875	-0.65081726875	-0.100843157142857	0.0203766642857143	0.643304911607143	-0.622928247321429	-0.0933307999999999
4930572O03Rik	ENSMUSG00000069720	-0.8691480725	-1.2480594625	-0.92465932	-0.8156866	-0.0555112474999999	-0.7601753525	0.37891139
4930577H14Rik	ENSMUSG00000087517	-0.88814846	-1.2480594625	-0.92465932	-0.219982985714286	-0.0365108599999999	-0.183472125714286	0.3599110025
4930577N17Rik	ENSMUSG00000087440	-0.869148085	-0.94105826375	-0.881229825714286	-0.837401314285714	-0.0120817407142858	-0.825319573571428	0.0719101787500001
4930578C19Rik	ENSMUSG00000037358	1.959866005	-0.47169735	4.42363037142857	2.05030352142857	2.46376436642857	-0.413460845	2.431563355
4930578G10Rik	ENSMUSG00000054885	-0.56214691125	-0.03969618	-0.881229842857143	-0.837401314285714	-0.319082931607143	-0.518318382678571	-0.52245073125
4930578I06Rik	ENSMUSG00000021961	-0.88814846	-1.2480594625	-0.92465932	-0.48398255	-0.0365108599999999	-0.44747169	0.3599110025
4930578I07Rik	ENSMUSG00000044480	-0.4539070725	-1.104059063	-0.92465932	-0.837401314285714	-0.4707522475	-0.366649066785714	0.6501519905
4930578N16Rik	ENSMUSG00000070883	0.46645545875	0.75187576125	-0.549525821428571	0.0340080771428571	-1.01598128017857	1.04998935732143	-0.2854203025
4930579C12Rik	ENSMUSG00000074146	-0.88814846	-1.2480594625	-0.92465932	-0.837401314285714	-0.0365108599999999	-0.800890454285714	0.3599110025
4930579C15Rik	ENSMUSG00000028575	0.185013065	-0.59669734625	-0.92465932	-0.508257542857143	-1.109672385	0.601414842142857	0.78171041125
4930579D09Rik	ENSMUSG00000084971	-0.88814846	-1.2480594625	-0.92465932	-0.837401314285714	-0.0365108599999999	-0.800890454285714	0.3599110025
4930579F01Rik	ENSMUSG00000012042	-0.88814846	-1.2480594625	-0.67652137	-0.837401314285714	0.21162709	-1.04902840428571	0.3599110025
4930579G18Rik	ENSMUSG00000040840	2.09222775	2.3415679875	0.232464324285714	1.78431383571429	-1.85976342571429	3.64407726142857	-0.2493402375
4930579G22Rik	ENSMUSG00000095789	-0.320108385	-0.775817305	-0.92465932	-0.837401314285714	-0.604550935	-0.232850379285714	0.45570892
4930579G24Rik	ENSMUSG00000027811	4.1426637375	4.061707725	2.63199208	1.31513957142857	-1.5106716575	2.82581122892857	0.0809560125000006
4930579K19Rik	ENSMUSG00000051074	-0.88814846	-1.1040590625	-0.92465932	-0.837401314285714	-0.0365108599999999	-0.800890454285714	0.2159106025
4930579M01Rik	ENSMUSG00000086190	-0.88814846	-1.2480594625	-0.92465932	-0.837401314285714	-0.0365108599999999	-0.800890454285714	0.3599110025
4930579O11Rik	ENSMUSG00000090732	-0.88814846	-1.2480594625	-0.92465932	-0.837401314285714	-0.0365108599999999	-0.800890454285714	0.3599110025
4930580A09Rik	ENSMUSG00000085633	-0.67102776	-1.2480594625	-0.902944585714286	-0.130563807142857	-0.231916825714286	0.101353018571429	0.5770317025
4930581F22Rik	ENSMUSG00000070315	3.044759225	4.7145293625	2.7494867	2.46812045714286	-0.295272525	2.76339298214286	-1.6697701375
4930583I09Rik	ENSMUSG00000024088	-0.88814846	-1.2480594625	-0.902944591428571	-0.672829436428571	-0.0147961314285714	-0.658033305	0.3599110025
4930583K01Rik	ENSMUSG00000055159	-0.72514769	-1.2480594625	-0.617230277142857	-0.837401314285714	0.107917412857143	-0.945318727142857	0.5229117725
4930583P06Rik	ENSMUSG00000086954	-0.74414808375	-0.979059055	-0.92465932	-0.837401314285714	-0.18051123625	-0.656890078035714	0.23491097125
4930584F24Rik	ENSMUSG00000029044	-0.88814846	-1.2480594625	-0.92465932	-0.837401314285714	-0.0365108599999999	-0.800890454285714	0.3599110025
4930586N03Rik	ENSMUSG00000087097	-0.88814846	-0.59893756375	-0.573800801428571	-0.837401314285714	0.314347658571429	-1.15174897285714	-0.28921089625
4930587A21Rik	ENSMUSG00000086009	-0.7441480725	-1.2480594625	-0.92465932	-0.589263375714286	-0.1805112475	-0.408752128214286	0.50391139
4930588K23Rik	ENSMUSG00000075335	-0.88814846	-1.2480594625	-0.92465932	-0.837401314285714	-0.0365108599999999	-0.800890454285714	0.3599110025
4930588N13Rik	ENSMUSG00000029660	-0.10847735125	1.17314757	-0.595515561428571	-0.222543251428571	-0.487038210178571	0.26449495875	-1.28162492125
4930589L23Rik	ENSMUSG00000068957	-0.3969059025	-1.2480594625	-0.45265842	-0.815686557142857	-0.0557525175	-0.759934039642857	0.85115356
4930589P08Rik	ENSMUSG00000085593	-0.88814846	-1.229059075	-0.92465932	-0.837401314285714	-0.0365108599999999	-0.800890454285714	0.340910615
4930590J08Rik	ENSMUSG00000034063	-0.869148085	-1.1040590775	-0.92465932	-0.651114677142857	-0.055511235	-0.595603442142857	0.2349109925
4930591A17Rik	ENSMUSG00000039138	-0.88814846	-1.2480594625	-0.881229848571428	-0.837401314285714	0.00691861142857153	-0.844319925714286	0.3599110025
4930593C16Rik	ENSMUSG00000086365	-0.85014767875	-1.2480594625	-0.92465932	-0.837401314285714	-0.07451164125	-0.762889673035714	0.39791178375
4930594M22Rik	ENSMUSG00000075463	0.93729451625	0.58022360125	0.118412061428571	-0.0955477242857143	-0.818882454821429	0.723334730535714	0.357070915
4930594O21Rik	ENSMUSG00000085677	-0.88814846	-1.2480594625	-0.676521362857143	-0.5299723	0.211627097142857	-0.741599397142857	0.3599110025
4930595D18Rik	ENSMUSG00000083193	-0.88814846	-1.03093875625	-0.92465932	-0.837401314285714	-0.0365108599999999	-0.800890454285714	0.14279029625
4930595M18Rik	ENSMUSG00000060673	-0.88814846	-1.10405905875	-0.92465932	-0.837401314285714	-0.0365108599999999	-0.800890454285714	0.21591059875
4930596D02Rik	ENSMUSG00000041068	-0.88814846	-1.2480594625	-0.92465932	-0.837401314285714	-0.0365108599999999	-0.800890454285714	0.3599110025
4930596I21Rik	ENSMUSG00000086113	-0.88814846	-1.2480594625	-0.760087425285714	-0.837401314285714	0.128061034714286	-0.965462349	0.3599110025
4930596M17Rik	ENSMUSG00000084995	-0.88814846	-1.2480594625	-0.92465932	-0.837401314285714	-0.0365108599999999	-0.800890454285714	0.3599110025
4930597A21Rik	ENSMUSG00000086501	-0.88814846	-1.2480594625	-0.92465932	-0.672829436428571	-0.0365108599999999	-0.636318576428571	0.3599110025
4930597O21Rik	ENSMUSG00000053442	0.24201426625	0.392305045	-0.384953945714286	-0.381262033857143	-0.626968211964286	0.245706178107143	-0.15029077875
4930599N23Rik	ENSMUSG00000073144	3.771572925	4.3297383625	2.72108581428571	3.73037957142857	-1.05048711071429	4.78086668214286	-0.5581654375
4931400O07Rik	ENSMUSG00000031194	-0.88814846	-1.2480594625	-0.92465932	-0.672829436428571	-0.0365108599999999	-0.636318576428571	0.3599110025
4931403E22Rik	ENSMUSG00000093772	-0.88814846	-0.94105826125	-0.617230281428571	-0.837401314285714	0.270918178571429	-1.10831949285714	0.05290980125
4931403M11Rik	ENSMUSG00000038792	-0.88814846	-1.2480594625	-0.92465932	-0.837401314285714	-0.0365108599999999	-0.800890454285714	0.3599110025
4931406B18Rik	ENSMUSG00000013353	-0.3742283225	-1.2480594625	-0.92465932	-0.365400442857143	-0.5504309975	0.185030554642857	0.87383114
4931406C07Rik	ENSMUSG00000031938	3.5054824375	3.9243773375	0.343169131428571	0.600805017142857	-3.16231330607143	3.76311832321429	-0.4188949
4931406G06Rik	ENSMUSG00000085398	1.20614758	2.957334775	-0.760087425285714	-0.371206434285714	-1.96623500528571	1.595028571	-1.751187195
4931406P16Rik	ENSMUSG00000066571	6.14463705	5.8494805625	6.76229055714286	6.14910291428571	0.617653507142857	5.53144940714286	0.2951564875
4931407G18Rik	ENSMUSG00000007907	-0.88814846	-1.2480594625	-0.369092337142857	-0.837401314285714	0.519056122857143	-1.35645743714286	0.3599110025
4931408A02Rik	ENSMUSG00000039903	1.37947376125	1.8118872875	1.03031613142857	0.192726807142857	-0.349157629821429	0.541884436964286	-0.43241352625
4931408C20Rik	ENSMUSG00000073722	-0.88814846	-1.2480594625	-0.760087434285714	-0.815686592857143	0.128061025714286	-0.943747618571429	0.3599110025
4931409K22Rik	ENSMUSG00000038199	-0.88814846	-1.2480594625	-0.676521355714286	-0.815686578571429	0.211627104285714	-1.02731368285714	0.3599110025
4931413I07Rik	ENSMUSG00000092602	-0.74414806375	-1.2100586875	-0.92465932	-0.837401314285714	-0.18051125625	-0.656890058035714	0.46591062375
4931413K12Rik	ENSMUSG00000085088	0.01321364	-0.7049371875	-0.92465932	-0.837401314285714	-0.93787296	0.100471645714286	0.7181508275
4931414P19Rik	ENSMUSG00000022179	0.64557533875	-0.0725754925	-0.408740095714286	-0.362840121428571	-1.05431543446429	0.691475313035714	0.71815083125
4931415C17Rik	ENSMUSG00000054910	-0.88814846	-0.23557628	-0.160602112857143	-0.837401314285714	0.727546347142857	-1.56494766142857	-0.65257218
4931417E11Rik	ENSMUSG00000056197	-0.88814846	-1.2480594625	-0.92465932	-0.837401314285714	-0.0365108599999999	-0.800890454285714	0.3599110025
4931417G12Rik	ENSMUSG00000033963	-0.8691480725	-0.92205786125	-0.902944568571429	-0.117262482857143	-0.0337964960714286	-0.0834659867857142	0.0529097887500001
4931422A03Rik	ENSMUSG00000046085	1.5446972	2.81874055	-0.0992396357142857	1.18271834428571	-1.64393683571429	2.82665518	-1.27404335
4931423N10Rik	ENSMUSG00000026774	-0.88814846	-1.2480594625	-0.92465932	-0.589263378571429	-0.0365108599999999	-0.552752518571429	0.3599110025
4931428F04Rik	ENSMUSG00000014837	3.5689726375	3.7973279625	0.686831844285714	-0.25006399	-2.88214079321429	2.63207680321429	-0.228355325
4931428L18Rik	ENSMUSG00000086727	-0.88814846	-1.030938745	-0.92465932	-0.837401314285714	-0.0365108599999999	-0.800890454285714	0.142790285
4931429I11Rik	ENSMUSG00000032023	-0.86914806625	-1.21005866875	-0.92465932	-0.837401314285714	-0.05551125375	-0.781890060535714	0.3409106025
4931429L15Rik	ENSMUSG00000056617	-0.60014766625	-1.2480594625	-0.902944577142857	-0.837401314285714	-0.302796910892857	-0.534604403392857	0.64791179625
4931429P17Rik	ENSMUSG00000047324	-0.88814846	-1.2480594625	-0.902944591428571	-0.672829442857143	-0.0147961314285714	-0.658033311428571	0.3599110025
4931431C16Rik	ENSMUSG00000055061	1.5896842	2.166341575	0.264234697142857	1.168498985	-1.32544950285714	2.49394848785714	-0.576657375
4931431F19Rik	ENSMUSG00000055643	-0.88814846	-1.2480594625	-0.902944577142857	-0.837401314285714	-0.0147961171428571	-0.822605197142857	0.3599110025
4931440F15Rik	ENSMUSG00000078157	-0.869148085	-1.2480594625	-0.533664237142857	-0.341125428571429	0.335483847857143	-0.676609276428571	0.3789113775
4931440L10Rik	ENSMUSG00000046367	-0.88814846	-0.9059387625	-0.760087442857143	-0.837401314285714	0.128061017142857	-0.965462331428572	0.0177903025
4931440P22Rik	ENSMUSG00000074580	4.3682014875	4.23760785	4.0482649	3.22934364285714	-0.3199365875	3.54928023035714	0.130593637500001
4932411E22Rik	ENSMUSG00000047490	-0.88814846	-0.8781397125	-0.92465932	-0.837401314285714	-0.0365108599999999	-0.800890454285714	-0.0100087475
4932411G14Rik	ENSMUSG00000043986	-0.88814846	-1.2480594625	-0.92465932	-0.2870523	-0.0365108599999999	-0.25054144	0.3599110025
4932411N23Rik	ENSMUSG00000058670	-0.88814846	-1.2480594625	-0.92465932	-0.672829447142857	-0.0365108599999999	-0.636318587142857	0.3599110025
4932412D23Rik	ENSMUSG00000075070	-0.2886660725	-1.104059063	-0.428383434285714	0.699058328571429	-0.139717361785714	0.838775690357143	0.8153929905
4932412H11Rik	ENSMUSG00000040367	-0.6001476975	-1.2100586925	-0.760087434285714	-0.222543265	-0.159939736785714	-0.0626035282142857	0.609910995
4932414J04Rik	ENSMUSG00000078962	-0.88814846	-1.2480594625	-0.92465932	-0.244257985714286	-0.0365108599999999	-0.207747125714286	0.3599110025
4932414N04Rik	ENSMUSG00000079324	-0.55990665375	-1.229059075	-0.760087448571429	-0.837401314285714	-0.200180794821428	-0.637220519464286	0.66915242125
4932415D10Rik	ENSMUSG00000044581	-0.88814846	-1.2480594625	-0.408740062857143	-0.837401314285714	0.479408397142857	-1.31680971142857	0.3599110025
4932415M13Rik	ENSMUSG00000062036	-0.88814846	-1.2480594625	-0.92465932	-0.837401314285714	-0.0365108599999999	-0.800890454285714	0.3599110025
4932418E24Rik	ENSMUSG00000048038	-0.88814846	-1.2480594625	-0.92465932	-0.837401314285714	-0.0365108599999999	-0.800890454285714	0.3599110025
4932425I24Rik	ENSMUSG00000022805	-0.72514769125	-1.21005868	-0.28552627	-0.672829442857143	0.43962142125	-1.11245086410714	0.48491098875
4932429P05Rik	ENSMUSG00000079513	-0.88814846	-1.2480594625	-0.571240565714286	-0.837401314285714	0.316907894285714	-1.15430920857143	0.3599110025
4932431P20Rik	ENSMUSG00000074224	-0.4349066775	-1.03093875	-0.347377601428571	0.217001828571429	0.0875290760714286	0.1294727525	0.5960320725
4932435O22Rik	ENSMUSG00000062391	0.62764374125	0.929705975	-0.319021334285714	0.492278414285714	-0.946665075535714	1.43894348982143	-0.30206223375
4932438A13Rik	ENSMUSG00000037270	7.56765955	7.6744559375	7.56076511428571	7.03433895714286	-0.00689443571428594	7.04123339285714	-0.1067963875
4932438H23Rik	ENSMUSG00000039851	2.0572142375	3.546991075	-0.501893862857143	-0.0454767557142857	-2.55910810035714	2.51363134464286	-1.4897768375
4932441B19Rik	ENSMUSG00000074849	-0.88814846	-1.2480594625	-0.92465932	-0.672829436428571	-0.0365108599999999	-0.636318576428571	0.3599110025
4932442E05Rik	ENSMUSG00000050709	-0.5811473275	-0.020695775	0.351046504285714	-0.837401314285714	0.932193831785714	-1.76959514607143	-0.5604515525
4932442L08Rik	ENSMUSG00000043549	-0.7441480775	-0.4438982875	-0.92465932	-0.672829441428571	-0.1805112425	-0.492318198928572	-0.30024979
4932443I19Rik	ENSMUSG00000090336	-0.88814846	-1.2480594625	-0.92465932	-0.672829447142857	-0.0365108599999999	-0.636318587142857	0.3599110025
4932443L11Rik	ENSMUSG00000086805	1.6696971875	1.455779355	-0.323102591428571	-0.5299723	-1.99279977892857	1.46282747892857	0.2139178325
4932702P03Rik	ENSMUSG00000086796	-0.47514766	-0.63181691	-0.92465932	-0.815686592857143	-0.44951166	-0.366174932857143	0.15666925
4933400A11Rik	ENSMUSG00000055357	-0.88814846	-1.2480594625	-0.92465932	-0.837401314285714	-0.0365108599999999	-0.800890454285714	0.3599110025
4933400C05Rik	ENSMUSG00000044787	-0.88814846	-1.2480594625	-0.92465932	-0.837401314285714	-0.0365108599999999	-0.800890454285714	0.3599110025
4933400F03Rik	ENSMUSG00000085837	-0.7251476756875	-0.1295766675	-0.92465932	-0.672829436428571	-0.1995116443125	-0.473317792116072	-0.5955710081875
4933401P06Rik	ENSMUSG00000087487	-0.88814846	-1.2480594625	-0.92465932	-0.837401314285714	-0.0365108599999999	-0.800890454285714	0.3599110025
4933402D24Rik	ENSMUSG00000025961	-0.85014767625	-1.2480594625	-0.319021342857143	-0.837401314285714	0.531126333392857	-1.36852764767857	0.39791178625
4933402E13Rik	ENSMUSG00000045330	-0.88814846	-1.2480594625	-0.92465932	-0.837401314285714	-0.0365108599999999	-0.800890454285714	0.3599110025
4933402J07Rik	ENSMUSG00000069971	-0.88814846	-1.2480594625	-0.92465932	-0.837401314285714	-0.0365108599999999	-0.800890454285714	0.3599110025
4933402N03Rik	ENSMUSG00000013668	-0.88814846	-1.2480594625	-0.92465932	-0.837401314285714	-0.0365108599999999	-0.800890454285714	0.3599110025
4933402N22Rik	ENSMUSG00000091422	-0.88814846	-1.2480594625	-0.676521381428571	-0.837401314285714	0.211627078571429	-1.04902839285714	0.3599110025
4933402P03Rik	ENSMUSG00000044084	-0.88814846	-1.2480594625	-0.92465932	-0.414635871428571	-0.0365108599999999	-0.378125011428571	0.3599110025
4933403F05Rik	ENSMUSG00000038121	5.7718763875	5.940616875	3.81360824285714	4.27444848571429	-1.95826814464286	6.23271663035714	-0.1687404875
4933403G14Rik	ENSMUSG00000050930	-0.27371836375	2.53555558375	-0.387025334285714	-0.128921557142857	-0.113306970535714	-0.0156145866071428	-2.8092739475
4933403O08Rik	ENSMUSG00000079460	-0.88814846	-0.8869383775	-0.90294457	-0.81568658	-0.0147961099999999	-0.80089047	-0.00121008249999999
4933404K08Rik	ENSMUSG00000085122	-0.88814846	-1.2480594625	-0.92465932	-0.17655355	-0.0365108599999999	-0.14004269	0.3599110025
4933404M02Rik	ENSMUSG00000075302	-0.5080269925	-0.525817275	0.601744704285714	-0.0654196285714285	1.10977169678571	-1.17519132535714	0.0177902825
4933405E24Rik	ENSMUSG00000086209	-0.88814846	-1.2480594625	-0.92465932	-0.837401314285714	-0.0365108599999999	-0.800890454285714	0.3599110025
4933405L10Rik	ENSMUSG00000013158	-0.88814846	-1.2480594625	-0.92465932	-0.837401314285714	-0.0365108599999999	-0.800890454285714	0.3599110025
4933406D12Rik	ENSMUSG00000085796	-0.88814846	-1.2480594625	-0.92465932	-0.589263357142857	-0.0365108599999999	-0.552752497142857	0.3599110025
4933406F09Rik	ENSMUSG00000090585	-0.88814846	-1.2480594625	-0.92465932	-0.837401314285714	-0.0365108599999999	-0.800890454285714	0.3599110025
4933406G16Rik	ENSMUSG00000086025	-0.88814846	-1.22905905625	-0.92465932	-0.837401314285714	-0.0365108599999999	-0.800890454285714	0.34091059625
4933406I18Rik	ENSMUSG00000087475	-0.43714691125	-0.63405712125	-0.90294457	-0.837401314285714	-0.46579765875	-0.371603655535714	0.19691021
4933406J08Rik	ENSMUSG00000027229	-0.88814846	-1.2480594625	-0.92465932	-0.651114712857143	-0.0365108599999999	-0.614603852857143	0.3599110025
4933406J10Rik	ENSMUSG00000086690	-0.4177187475	-1.229059075	-0.92465932	-0.387115128571429	-0.5069405725	0.119825443928571	0.8113403275
4933406K04Rik	ENSMUSG00000085820	-0.88814846	-1.2480594625	-0.902944585714286	-0.589263375714286	-0.0147961257142857	-0.57446725	0.3599110025
4933406M09Rik	ENSMUSG00000050526	-0.453907085	-0.7619383675	-0.92465932	-0.81568658	-0.470752235	-0.344934345	0.3080312825
4933406P04Rik	ENSMUSG00000069713	-0.72514768375	-0.3628165	-0.738372705714286	0.0473095007142857	-0.0132250219642857	0.0605345226785713	-0.36233118375
4933407C03Rik	ENSMUSG00000034390	6.1980463	6.204310625	6.09560721428571	5.90247912857143	-0.102439085714286	6.00491821428571	-0.00626432500000007
4933407E24Rik	ENSMUSG00000073759	-0.88814846	-1.2480594625	-0.92465932	-0.837401314285714	-0.0365108599999999	-0.800890454285714	0.3599110025
4933407H18Rik	ENSMUSG00000037355	5.3879566625	5.3636454125	3.73206721428571	4.19500358571429	-1.65588944821429	5.85089303392857	0.0243112500000002
4933407I08Rik	ENSMUSG00000084959	-0.88814846	-1.2480594625	-0.92465932	-0.837401314285714	-0.0365108599999999	-0.800890454285714	0.3599110025
4933407K13Rik	ENSMUSG00000087396	3.26572495	2.9725262625	2.34358560285714	1.45933375	-0.922139347142857	2.38147309714286	0.2931986875
4933407L21Rik	ENSMUSG00000026224	-0.88814846	-1.2480594625	-0.92465932	-0.837401314285714	-0.0365108599999999	-0.800890454285714	0.3599110025
4933407P14Rik	ENSMUSG00000049506	-0.88814846	-1.2480594625	-0.92465932	-0.837401314285714	-0.0365108599999999	-0.800890454285714	0.3599110025
4933408B17Rik	ENSMUSG00000049357	-0.000665278750000012	-0.23781648125	-0.288086501428571	0.553640887142857	-0.287421222678571	0.841062109821429	0.2371512025
4933408N05Rik	ENSMUSG00000084848	-0.6191480725	-1.2480594625	-0.92465932	-0.672829436428571	-0.3055112475	-0.367318188928571	0.62891139
4933409G03Rik	ENSMUSG00000053896	-0.8691480725	-1.2480594625	-0.430943652857143	-0.837401314285714	0.438204419642857	-1.27560573392857	0.37891139
4933411G06Rik	ENSMUSG00000062224	-0.88814846	-1.2480594625	-0.92465932	-0.837401314285714	-0.0365108599999999	-0.800890454285714	0.3599110025
4933411G11Rik	ENSMUSG00000029586	-0.67102776625	-1.2480594625	-0.760087440428571	-0.81568658	-0.0890596741785715	-0.726626905821429	0.57703169625
4933411K16Rik	ENSMUSG00000090369	-0.88814846	-1.2480594625	0.36803213	-0.837401314285714	1.25618059	-2.09358190428571	0.3599110025
4933411K20Rik	ENSMUSG00000031631	1.701173425	2.6930001375	-0.533664237142857	0.546145558571429	-2.23483766214286	2.78098322071429	-0.9918267125
4933411O13Rik	ENSMUSG00000045178	-0.88814846	-1.2480594625	-0.92465932	-0.815686578571429	-0.0365108599999999	-0.779175718571429	0.3599110025
4933412E24Rik	ENSMUSG00000071749	-0.88814846	-1.2480594625	-0.92465932	-0.837401314285714	-0.0365108599999999	-0.800890454285714	0.3599110025
4933413C19Rik	ENSMUSG00000089952	-0.37790552125	1.83196602	-0.180245462857143	-0.0712727171428572	0.197660058392857	-0.268932775535714	-2.20987154125
4933413G19Rik	ENSMUSG00000079304	-0.7061472825	-0.6910582725	-0.92465932	-0.837401314285714	-0.2185120375	-0.618889276785714	-0.0150890100000001
4933413J09Rik	ENSMUSG00000021874	0.9266834175	0.9329737875	1.54245368	0.513099077857143	0.6157702625	-0.102671184642857	-0.00629036999999988
4933413L06Rik	ENSMUSG00000079048	-0.36178636	-1.2480594625	-0.468520002857143	-0.837401314285714	-0.106733642857143	-0.730667671428571	0.8862731025
4933414I15Rik	ENSMUSG00000072983	-0.869148085	-1.2480594625	-0.902944585714286	-0.651114728571429	-0.0337965007142857	-0.617318227857143	0.3789113775
4933415A04Rik	ENSMUSG00000045877	-0.88814846	-0.734139315	-0.617230294285714	0.00812955000000003	0.270918165714286	-0.262788615714286	-0.154009145
4933415D12Rik	ENSMUSG00000087302	-0.7251476756875	-1.0309387625	-0.428383375714286	-0.837401314285714	0.296764299973214	-1.13416561425893	0.3057910868125
4933415F23Rik	ENSMUSG00000073730	-0.7441480725	-1.2480594625	-0.92465932	-0.837401314285714	-0.1805112475	-0.656890066785714	0.50391139
4933416C03Rik	ENSMUSG00000074734	-0.88814846	-1.2480594625	-0.92465932	-0.589263371428571	-0.0365108599999999	-0.552752511428572	0.3599110025
4933416E03Rik	ENSMUSG00000085198	-0.5182287225	-0.886938353	-0.92465932	-0.23584461	-0.4064305975	0.1705859875	0.3687096305
4933417A18Rik	ENSMUSG00000021415	-0.8691480725	-1.2480594625	-0.92465932	-0.81568658	-0.0555112474999999	-0.7601753325	0.37891139
4933421A08Rik	ENSMUSG00000086443	-0.74414806875	-1.2100586925	-0.92465932	-0.837401314285714	-0.18051125125	-0.656890063035714	0.46591062375
4933421E11Rik	ENSMUSG00000056260	4.5155452125	4.76205645	3.54670128	3.04241893185714	-0.9688439325	4.01126286435714	-0.2465112375
4933421I07Rik	ENSMUSG00000030463	-0.88814846	-1.2480594625	-0.92465932	-0.837401314285714	-0.0365108599999999	-0.800890454285714	0.3599110025
4933421O10Rik	ENSMUSG00000085037	2.62418945	2.91273685	0.392872507142857	0.569502528571429	-2.23131694285714	2.80081947142857	-0.2885474
4933422H20Rik	ENSMUSG00000070332	-0.7441480694375	-1.011938375	-0.92465932	-0.815686584285714	-0.1805112505625	-0.635175333723214	0.2677903055625
4933423P22Rik	ENSMUSG00000085471	0.07901344375	-0.61793797125	-0.242096788571429	0.0319367285714286	-0.321110232321429	0.353046960892857	0.696951415
4933424B01Rik	ENSMUSG00000040250	6.4255733375	6.695199925	5.65508378571429	4.88615105714286	-0.770489551785714	5.65664060892857	-0.269626587499999
4933424L21Rik	ENSMUSG00000085719	-0.8691480775	-1.2480594625	-0.92465932	-0.837401314285714	-0.0555112424999999	-0.781890071785714	0.378911385
4933424M12Rik	ENSMUSG00000087289	-0.88814846	-1.2480594625	-0.92465932	-0.837401314285714	-0.0365108599999999	-0.800890454285714	0.3599110025
4933425H06Rik	ENSMUSG00000085785	-0.6191480725	-1.2480594625	-0.92465932	-0.793971862857143	-0.3055112475	-0.488460615357143	0.62891139
4933425L06Rik	ENSMUSG00000021718	-0.88814846	-1.2480594625	-0.59551555	-0.8156866	0.29263291	-1.10831951	0.3599110025
4933426D04Rik	ENSMUSG00000086446	-0.50802699	-0.6369383625	-0.92465932	-0.837401314285714	-0.41663233	-0.420768984285714	0.1289113725
4933426K07Rik	ENSMUSG00000086933	-0.88814846	-0.8160582675	-0.92465932	-0.837401314285714	-0.0365108599999999	-0.800890454285714	-0.0720901925
4933426M11Rik	ENSMUSG00000021133	6.188303025	6.8649005125	6.09112058571429	5.99890132857143	-0.0971824392857137	6.09608376785714	-0.6765974875
4933427D06Rik	ENSMUSG00000055403	-0.88814846	-1.2480594625	-0.902944577142857	-0.837401314285714	-0.0147961171428571	-0.822605197142857	0.3599110025
4933427D14Rik	ENSMUSG00000020807	2.797466025	3.797884	2.33534591857143	1.09329915714286	-0.462120106428571	1.55541926357143	-1.000417975
4933427E11Rik	ENSMUSG00000044276	-0.88814846	-0.13181685625	-0.92465932	-0.837401314285714	-0.0365108599999999	-0.800890454285714	-0.75633160375
4933427E13Rik	ENSMUSG00000033015	-0.74414806375	-1.2480594625	-0.92465932	-0.837401314285714	-0.18051125625	-0.656890058035714	0.50391139875
4933427G17Rik	ENSMUSG00000030877	-0.88814846	-1.2100586925	-0.242096805714286	-0.815686557142857	0.646051654285714	-1.46173821142857	0.3219102325
4933427I04Rik	ENSMUSG00000073761	-0.88814846	-1.2480594625	-0.92465932	-0.837401314285714	-0.0365108599999999	-0.800890454285714	0.3599110025
4933427I22Rik	ENSMUSG00000085928	-0.88814846	-1.2480594625	-0.92465932	-0.837401314285714	-0.0365108599999999	-0.800890454285714	0.3599110025
4933427J07Rik	ENSMUSG00000087267	-0.88814846	-1.2480594625	-0.92465932	-0.837401314285714	-0.0365108599999999	-0.800890454285714	0.3599110025
4933428C19Rik	ENSMUSG00000086355	-0.88814846	-1.2480594625	-0.76008743	-0.81568658	0.12806103	-0.94374761	0.3599110025
4933428G20Rik	ENSMUSG00000047988	1.21137512875	2.14450120875	1.39018788	0.236156288571429	0.17881275125	0.0573435373214286	-0.93312608
4933428M09Rik	ENSMUSG00000042525	-0.88814846	-1.2480594625	-0.92465932	-0.837401314285714	-0.0365108599999999	-0.800890454285714	0.3599110025
4933430H15Rik	ENSMUSG00000023084	0.3414554075	0.73485349125	-0.0023722332857143	-0.545833905714286	-0.343827640785714	-0.202006264928571	-0.39339808375
4933430I17Rik	ENSMUSG00000058046	-0.744148085	-0.43550903	-0.738372690428571	-0.1216893	0.0057753945714285	-0.127464694571429	-0.308639055
4933430M04Rik	ENSMUSG00000086892	-0.88814846	-1.2480594625	-0.92465932	-0.81568658	-0.0365108599999999	-0.77917572	0.3599110025
4933431E20Rik	ENSMUSG00000086968	3.391614925	4.391710275	1.07782692285714	1.67605360857143	-2.31378800214286	3.98984161071429	-1.00009535
4933431K23Rik	ENSMUSG00000086451	-0.114026635	-1.229059075	1.07374564042857	0.190166556142857	1.18777227542857	-0.997605719285714	1.11503244
4933432B09Rik	ENSMUSG00000042564	-0.02190591125	0.11818314875	-0.369092342857143	1.15586481428571	-0.347186431607143	1.50305124589286	-0.14008906
4933433C11Rik	ENSMUSG00000036770	-0.301108035	-1.08505865675	-0.92465932	-0.837401314285714	-0.623551285	-0.213850029285714	0.78395062175
4933433P14Rik	ENSMUSG00000044715	4.423000575	5.6808854875	3.75623813714286	4.7998849	-0.666762437857142	5.46664733785714	-1.2578849125
4933433P16Rik	ENSMUSG00000087164	-0.86914806625	-1.2480594625	-0.76008743	-0.414635885714286	0.10906063625	-0.523696521964286	0.37891139625
4933434E20Rik	ENSMUSG00000027942	6.86704895	7.492695525	5.97082232857143	5.92146581428571	-0.896226621428571	6.81769243571429	-0.625646575
4933434I20Rik	ENSMUSG00000035057	-0.88814846	-1.2480594625	-0.760087434285714	-0.837401314285714	0.128061025714286	-0.96546234	0.3599110025
4933434M16Rik	ENSMUSG00000020624	-0.88814846	-1.2480594625	-0.76008743	-0.837401314285714	0.12806103	-0.965462344285714	0.3599110025
4933435F18Rik	ENSMUSG00000086978	-0.88814846	-1.2480594625	-0.92465932	-0.651114712857143	-0.0365108599999999	-0.614603852857143	0.3599110025
4933436I01Rik	ENSMUSG00000025288	-0.88814846	-1.2480594625	-0.223674905714286	-0.837401314285714	0.664473554285714	-1.50187486857143	0.3599110025
4933437F05Rik	ENSMUSG00000072919	-0.54090627	-0.6610189875	-0.226235207142857	-0.672829436428571	0.314671062857143	-0.987500499285714	0.1201127175
4933437N03Rik	ENSMUSG00000086953	-0.88814846	-0.9600586625	-0.92465932	-0.837401314285714	-0.0365108599999999	-0.800890454285714	0.0719102025
4933438A12Rik	ENSMUSG00000086160	-0.88814846	-1.2480594625	-0.760087434285714	-0.837401314285714	0.128061025714286	-0.96546234	0.3599110025
4933438K21Rik	ENSMUSG00000093617	-0.5460277725	-0.8869383625	-0.92465932	-0.133124107142857	-0.3786315475	0.245507440357143	0.34091059
4933439C10Rik	ENSMUSG00000072893	3.1667676875	4.5609295	1.66364320857143	2.58161096042857	-1.50312447892857	4.08473543935714	-1.3941618125
4933439F18Rik	ENSMUSG00000018415	6.00780685	6.7351225375	5.25652611428571	4.38562364285714	-0.751280735714285	5.13690437857143	-0.7273156875
4933439K11Rik	ENSMUSG00000085184	-0.42102776	-1.22905905625	-0.881229827142857	-0.387115142857143	-0.460202067142857	0.0730869242857142	0.80803129625
4933440M02Rik	ENSMUSG00000045928	-0.88814846	-1.2480594625	-0.92465932	-0.837401314285714	-0.0365108599999999	-0.800890454285714	0.3599110025
4933440N22Rik	ENSMUSG00000042087	2.0034882375	2.586797575	1.84414482857143	2.02739545285714	-0.159343408928571	2.18673886178571	-0.5833093375
5031410I06Rik	ENSMUSG00000051940	-0.88814846	-1.22905908	-0.92465932	-0.815686578571429	-0.0365108599999999	-0.779175718571429	0.34091062
5031414D18Rik	ENSMUSG00000034959	-0.51822871	-1.229059075	-0.34737762	-0.837401314285714	0.17085109	-1.00825240428571	0.710830365
5031425E22Rik	ENSMUSG00000073147	5.23075215	5.80699805	3.7855446	3.89898988571429	-1.44520755	5.34419743571429	-0.5762459
5031425F14Rik	ENSMUSG00000085129	-0.88814846	-1.10405905	-0.92465932	-0.837401314285714	-0.0365108599999999	-0.800890454285714	0.21591059
5031434C07Rik	ENSMUSG00000044574	0.20685345875	-0.3276969675	-0.92465932	-0.837401314285714	-1.13151277875	0.294111464464286	0.53455042625
5031439G07Rik	ENSMUSG00000036046	4.4761888625	5.452521825	4.05327265714286	4.02793435142857	-0.422916205357143	4.45085055678571	-0.9763329625
5033411D12Rik	ENSMUSG00000055137	0.581147635	0.90665294625	-0.92465932	-0.50825757	-1.505806955	0.997549385	-0.32550531125
5033414D02Rik	ENSMUSG00000016495	5.7178139875	5.785491625	4.64898651428571	4.77767511428571	-1.06882747321429	5.8465025875	-0.0676776375000001
5033430I15Rik	ENSMUSG00000038152	-0.88814846	-1.2480594625	-0.760087434285714	-0.589263371428571	0.128061025714286	-0.717324397142857	0.3599110025
5133400J02Rik	ENSMUSG00000086646	-0.88814846	-1.2480594625	-0.92465932	-0.837401314285714	-0.0365108599999999	-0.800890454285714	0.3599110025
5330411J11Rik	ENSMUSG00000087455	-0.88814846	-1.2480594625	-0.92465932	-0.837401314285714	-0.0365108599999999	-0.800890454285714	0.3599110025
5330413P13Rik	ENSMUSG00000086822	-0.26822871	-1.2480594625	-0.92465932	-0.815686592857143	-0.65643061	-0.159255982857143	0.9798307525
5330416C01Rik	ENSMUSG00000054944	-0.88814846	-1.2480594625	0.156882534285714	-0.837401314285714	1.04503099428571	-1.88243230857143	0.3599110025
5330417C22Rik	ENSMUSG00000040412	-0.47514769375	-0.85405905	0.372761231428571	-0.130563792857143	0.847908925178571	-0.978472718035714	0.37891135625
5330417H12Rik	ENSMUSG00000049740	-0.88814846	-0.97905908	-0.92465932	-0.837401314285714	-0.0365108599999999	-0.800890454285714	0.0909106200000001
5330426P16Rik	ENSMUSG00000022639	3.8000806625	3.9332166125	2.68211213142857	2.88121460714286	-1.11796853107143	3.99918313821429	-0.13313595
5330429C05Rik	ENSMUSG00000085896	-0.88814846	-1.2480594625	-0.92465932	-0.837401314285714	-0.0365108599999999	-0.800890454285714	0.3599110025
5330430P22Rik	ENSMUSG00000085255	-0.47002620125	-0.1646961725	-0.352595605714286	-0.815686557142857	0.117430595535714	-0.933117152678571	-0.30533002875
5330434G04Rik	ENSMUSG00000087620	-0.47514769	-0.8350586875	-0.285526271428571	-0.837401314285714	0.189621418571429	-1.02702273285714	0.3599109975
5330437I02Rik	ENSMUSG00000046610	-0.8691480725	-1.2480594625	-0.595515548571429	-0.28183437	0.273632523928572	-0.555466893928572	0.37891139
5330438I03Rik	ENSMUSG00000091393	-0.88814846	-0.9388180625	-0.217821821428571	-0.483982564285714	0.670326638571429	-1.15430920285714	0.0506696025
5430401F13Rik	ENSMUSG00000094113	-0.88814846	-1.2480594625	-0.92465932	-0.837401314285714	-0.0365108599999999	-0.800890454285714	0.3599110025
5430402E10Rik	ENSMUSG00000044121	-0.88814846	-1.2480594625	-0.92465932	-0.837401314285714	-0.0365108599999999	-0.800890454285714	0.3599110025
5430402O13Rik	ENSMUSG00000085776	-0.86914806625	-0.23557628	-0.6172303	-0.5299723	0.25191776625	-0.78189006625	-0.63357178625
5430403G16Rik	ENSMUSG00000072763	0.93556879875	0.4362231875	-0.244168167142857	-0.837401314285714	-1.17973696589286	0.342335651607143	0.49934561125
5430405G05Rik	ENSMUSG00000044364	-0.619148085	-0.2998978875	-0.92465932	-0.837401314285714	-0.305511235	-0.531890079285714	-0.3192501975
5430405H02Rik	ENSMUSG00000085741	2.64065907	3.87043115	1.85893121428571	1.41221003571429	-0.781727855714286	2.19393789142857	-1.22977208
5430407P10Rik	ENSMUSG00000045319	-0.2770273725	0.783893175	-0.760087442857143	-0.5299723	-0.483060070357143	-0.0469122296428572	-1.0609205475
5430411K18Rik	ENSMUSG00000039840	3.3411302625	3.8275043	3.36199890857143	1.44370760285714	0.0208686460714289	1.42283895678571	-0.486374037500001
5430417L22Rik	ENSMUSG00000074918	4.710715175	4.846272825	5.03561147142857	3.62362672857143	0.324896296428571	3.29873043214286	-0.13555765
5430419D17Rik	ENSMUSG00000006204	-0.88814846	-1.2480594625	-0.90294457	-0.837401314285714	-0.0147961099999999	-0.822605204285714	0.3599110025
5430421N21Rik	ENSMUSG00000067613	-0.88814846	-1.2480594625	-0.92465932	-0.837401314285714	-0.0365108599999999	-0.800890454285714	0.3599110025
5430425J12Rik	ENSMUSG00000021566	-0.88814846	-1.2480594625	-0.92465932	-0.837401314285714	-0.0365108599999999	-0.800890454285714	0.3599110025
5430427M07Rik	ENSMUSG00000085004	-0.88814846	-1.22905908	-0.92465932	-0.672829447142857	-0.0365108599999999	-0.636318587142857	0.34091062
5430427O19Rik	ENSMUSG00000025058	-0.88814846	-1.2480594625	-0.247949927142857	-0.271778714285714	0.640198532857143	-0.911977247142857	0.3599110025
5430435G22Rik	ENSMUSG00000052688	1.3733813125	1.5287370125	0.813948554285714	1.89087347142857	-0.559432758214286	2.45030622964286	-0.1553557
5430437P03Rik	ENSMUSG00000031820	5.393333675	5.3557907625	3.92471938571429	3.59203027142857	-1.46861428928571	5.06064456071429	0.0375429125000002
5530400C23Rik	ENSMUSG00000055594	-0.88814846	-1.2480594625	-0.92465932	-0.837401314285714	-0.0365108599999999	-0.800890454285714	0.3599110025
5530401A14Rik	ENSMUSG00000020703	-0.7251476975	-1.2480594625	-0.369092342857143	-0.837401314285714	0.356055354642857	-1.19345666892857	0.522911765
5530401N12Rik	ENSMUSG00000087443	0.68133592125	0.70227754625	0.297608608571429	0.0515589857142857	-0.383727312678571	0.435286298392857	-0.0209416250000001
5530601H04Rik	ENSMUSG00000087174	4.30532155	4.2657794375	2.00123896428571	1.9856907	-2.30408258571429	4.28977328571429	0.0395421125000004
5730403B10Rik	ENSMUSG00000004071	7.3154431375	7.61751455	5.38036685714286	6.04682551428571	-1.93507628035714	7.98190179464286	-0.3020714125
5730405O15Rik	ENSMUSG00000087424	-0.133026985	0.2899825675	0.766316572857143	0.0498696928571429	0.899343557857143	-0.849473865	-0.4230095525
5730409E04Rik	ENSMUSG00000073755	2.953628475	2.387576625	-0.902944577142857	-0.033696415	-3.85657305214286	3.82287663714286	0.56605185
5730412P04Rik	ENSMUSG00000087553	-0.7441480725	-1.2480594625	-0.92465932	-0.589263357142857	-0.1805112475	-0.408752109642857	0.50391139
5730419I09Rik	ENSMUSG00000030279	4.459485375	4.309371575	2.96801723142857	0.894932684285714	-1.49146814357143	2.38640082785714	0.1501138
5730435O14Rik	ENSMUSG00000091370	-0.88814846	-1.2480594625	-0.92465932	-0.837401314285714	-0.0365108599999999	-0.800890454285714	0.3599110025
5730437C11Rik	ENSMUSG00000085121	-0.88814846	-1.2480594625	-0.92465932	-0.837401314285714	-0.0365108599999999	-0.800890454285714	0.3599110025
5730446D14Rik	ENSMUSG00000056445	0.14333508875	-1.10405905875	0.385377101428571	-0.260119641428571	0.242042012678571	-0.502161654107143	1.2473941475
5730455O13Rik	ENSMUSG00000054237	2.17793145875	1.96687789375	1.02451017857143	-0.27598123	-1.15342128017857	0.877440050178571	0.211053565
5730455P16Rik	ENSMUSG00000057181	4.8493421875	5.5161813625	1.87902433385714	2.73136278571429	-2.97031785364286	5.70168063935714	-0.666839175
5730457N03Rik	ENSMUSG00000086126	-0.88814846	-1.229059075	-0.902944585714286	-0.837401314285714	-0.0147961257142857	-0.822605188571429	0.340910615
5730460C07Rik	ENSMUSG00000062046	-0.57890706625	-1.2480594625	-0.92465932	-0.837401314285714	-0.34575225375	-0.491649060535714	0.66915239625
5730469M10Rik	ENSMUSG00000021792	1.4415629	2.582779385	-0.0177449714285714	0.712359624285714	-1.45930787142857	2.17166749571429	-1.141216485
5730480H06Rik	ENSMUSG00000093459	0.16233549875	-0.2831377325	-0.738372687142857	0.1012834	-0.900708185892857	1.00199158589286	0.44547323125
5730494M16Rik	ENSMUSG00000024269	3.5896401375	4.2704591125	3.50259938571429	2.20069261428571	-0.0870407517857141	2.28773336607143	-0.680818975
5730494N06Rik	ENSMUSG00000027341	4.2250211625	4.5635301625	3.2978098	1.96944703428571	-0.9272113625	2.89665839678571	-0.338509
5730507C01Rik	ENSMUSG00000073197	-0.671027765	-1.2480594625	-0.92465932	-0.589263357142857	-0.253631555	-0.335631802142857	0.5770316975
5730508B09Rik	ENSMUSG00000050549	2.5240485425	1.09304092	3.67276374285714	3.30015465142857	1.14871520035714	2.15143945107143	1.4310076225
5730522E02Rik	ENSMUSG00000032985	-0.88814846	-0.710058655	-0.490234744285714	-0.793971844285714	0.397913715714286	-1.19188556	-0.178089805
5730528L13Rik	ENSMUSG00000039693	2.1663756	2.90697875875	0.80173478	3.35274742857143	-1.36464082	4.71738824857143	-0.740603158749999
5730559C18Rik	ENSMUSG00000041605	-0.88814846	-1.2480594625	-0.92465932	-0.837401314285714	-0.0365108599999999	-0.800890454285714	0.3599110025
5730577I03Rik	ENSMUSG00000062470	0.70913491875	1.59851815	0.625736827142857	-0.79397187	-0.0833980916071428	-0.710573778392857	-0.88938323125
5730588L14Rik	ENSMUSG00000086775	-0.43490666375	-1.2480594625	-0.2178218	-0.446406214285714	0.21708486375	-0.663491078035714	0.81315279875
5730590G19Rik	ENSMUSG00000046591	-0.4941480725	-1.1910582875	-0.92465932	0.23993803	-0.4305112475	0.6704492775	0.696910215
5730596B20Rik	ENSMUSG00000056468	-0.744148085	-1.2480594625	-0.92465932	-0.815686584285714	-0.180511235	-0.635175349285714	0.5039113775
5830403L16Rik	ENSMUSG00000045968	4.941111075	4.9391395375	3.73596502857143	3.54642257142857	-1.20514604642857	4.75156861785714	0.00197153750000023
5830403M04Rik	ENSMUSG00000086259	-0.88814846	-1.2480594625	-0.92465932	-0.815686581428571	-0.0365108599999999	-0.779175721428571	0.3599110025
5830411N06Rik	ENSMUSG00000054672	-0.88814846	-1.2480594625	-0.67652137	-0.208839771428571	0.21162709	-0.420466861428571	0.3599110025
5830415F09Rik	ENSMUSG00000028331	0.3049327925	1.5435818875	-0.67652137	-0.529972278571429	-0.9814541625	0.451481883928571	-1.238649095
5830418K08Rik	ENSMUSG00000046111	4.347818925	4.2719261625	3.99273658571429	3.31683299285714	-0.355082339285715	3.67191533214286	0.0758927625000005
5830418P13Rik	ENSMUSG00000086236	-0.88814846	-0.85913933	-0.92465932	-0.837401314285714	-0.0365108599999999	-0.800890454285714	-0.02900913
5830428H23Rik	ENSMUSG00000074733	4.0218376	5.1550016875	3.18210835714286	3.33074321428571	-0.839729242857143	4.17047245714286	-1.1331640875
5830433M19Rik	ENSMUSG00000028578	2.72178952625	3.0704573125	3.0511766	1.84011416428571	0.32938707375	1.51072709053571	-0.34866778625
5830444B04Rik	ENSMUSG00000084803	0.42621443375	-0.32993716375	0.56416842	1.65727951714286	0.13795398625	1.51932553089286	0.7561515975
5830454E08Rik	ENSMUSG00000052658	-0.1571076225	0.3585371625	-0.571240555714286	-0.0236407785714286	-0.414132933214286	0.390492154642857	-0.515644785
5830462I19Rik	ENSMUSG00000091102	2.99947338	3.0926668375	0.0256845471428572	1.05847378428571	-2.97378883285714	4.03226261714286	-0.0931934575
5830472F04Rik	ENSMUSG00000073623	-0.88814846	-1.2100586925	-0.92465932	-0.837401314285714	-0.0365108599999999	-0.800890454285714	0.3219102325
5830473C10Rik	ENSMUSG00000070690	-0.88814846	-1.2480594625	-0.549525812857143	-0.81568658	0.338622647142857	-1.15430922714286	0.3599110025
5930403N24Rik	ENSMUSG00000046463	-0.8691480725	0.424584505	-0.319021342857143	-0.483982542857143	0.550126729642857	-1.0341092725	-1.2937325775
5930412G12Rik	ENSMUSG00000072591	0.6623354575	2.056946225	-0.511949491428571	0.10916075	-1.17428494892857	1.28344569892857	-1.3946107675
5930416I19Rik	ENSMUSG00000048668	3.9113398125	4.7049109875	3.05441968571429	3.06221451428571	-0.856920126785714	3.91913464107143	-0.793571175
5930422O12Rik	ENSMUSG00000048544	-0.7441480725	-0.7568169025	-0.92465932	-0.837401314285714	-0.1805112475	-0.656890066785714	0.01266883
5930434B04Rik	ENSMUSG00000015488	4.5001880625	5.244665125	1.81458374042857	2.2575034	-2.68560432207143	4.94310772207143	-0.744477062500001
6030405A18Rik	ENSMUSG00000056306	-0.88814846	-1.2480594625	-0.92465932	-0.483982564285714	-0.0365108599999999	-0.447471704285714	0.3599110025
6030408B16Rik	ENSMUSG00000075408	-0.45390705125	-0.2948176775	-0.92465932	-0.837401314285714	-0.47075226875	-0.366649045535714	-0.15908937375
6030419C18Rik	ENSMUSG00000066607	-0.1987855925	-0.180387535	-0.53366422	-0.210048584285714	-0.3348786275	0.124830043214286	-0.0183980575
6030422M02Rik	ENSMUSG00000046101	1.28225521625	0.8653843875	1.08704701471429	-0.0896946114285714	-0.195208201535714	0.105513590107143	0.41687082875
6030429G01Rik	ENSMUSG00000055809	0.15032132125	0.104304225	0.280096302857143	-0.365400412857143	0.129774981607143	-0.495175394464286	0.04601709625
6030445D17Rik	ENSMUSG00000066178	-0.67102776	-1.1040590625	-0.92465932	-0.837401314285714	-0.25363156	-0.583769754285714	0.4330313025
6030452D12Rik	ENSMUSG00000054069	-0.88814846	-1.2480594625	-0.92465932	-0.837401314285714	-0.0365108599999999	-0.800890454285714	0.3599110025
6030455H03Rik	ENSMUSG00000086591	-0.328907065	-1.2480594625	0.198969342857143	-0.5299723	0.527876407857143	-1.05784870785714	0.9191523975
6030458C11Rik	ENSMUSG00000022195	4.4065587	4.9701708125	2.00864864571429	2.32606436428571	-2.39791005428572	4.72397441857143	-0.5636121125
6030468B19Rik	ENSMUSG00000025573	-0.88814846	-1.2480594625	-0.902944585714286	-0.837401314285714	-0.0147961257142857	-0.822605188571429	0.3599110025
6030469F06Rik	ENSMUSG00000095953	-0.88814846	-1.2480594625	-0.92465932	-0.837401314285714	-0.0365108599999999	-0.800890454285714	0.3599110025
6030471H07Rik	ENSMUSG00000085217	-0.88814846	-1.2480594625	-0.92465932	-0.589263378571429	-0.0365108599999999	-0.552752518571429	0.3599110025
6030498E09Rik	ENSMUSG00000051361	-0.88814846	-1.2480594625	-0.92465932	-0.837401314285714	-0.0365108599999999	-0.800890454285714	0.3599110025
6230409E13Rik	ENSMUSG00000028246	1.09344809375	-0.32257546875	-0.452658437142857	0.295447347571429	-1.54610653089286	1.84155387846429	1.4160235625
6230427J02Rik	ENSMUSG00000042106	0.75669644625	0.3066574375	1.04247379285714	0.613850021428571	0.285777346607143	0.328072674821429	0.45003900875
6330403A02Rik	ENSMUSG00000053963	-0.20847281	-1.2480594625	-0.359036762857143	-0.529972314285714	-0.150563952857143	-0.379408361428571	1.0395866525
6330403K07Rik	ENSMUSG00000018451	3.98795496875	6.6904351	2.43976306714286	3.10917799285714	-1.54819190160714	4.65736989446429	-2.70248013125
6330403L08Rik	ENSMUSG00000075585	-0.58114730125	0.95750506075	0.83931111	0.341437092857143	1.42045841125	-1.07902131839286	-1.538652362
6330406I15Rik	ENSMUSG00000029659	10.137873875	10.892260125	7.30707234285714	8.09082342857143	-2.83080153214286	10.9216249607143	-0.75438625
6330407J23Rik	ENSMUSG00000038916	-0.88814846	-1.2480594625	-0.92465932	-0.837401314285714	-0.0365108599999999	-0.800890454285714	0.3599110025
6330408A02Rik	ENSMUSG00000070814	1.42373735	3.605049175	1.34843590857143	0.776350564285714	-0.0753014414285715	0.851652005714286	-2.181311825
6330409D20Rik	ENSMUSG00000009551	-0.133026985	-0.99293797375	0.192327765714286	0.327805735714286	0.325354750714286	0.00245098500000002	0.85991098875
6330409N04Rik	ENSMUSG00000021930	5.0459386375	5.529798975	3.84066335142857	3.37312669285714	-1.20527528607143	4.57840197892857	-0.4838603375
6330416G13Rik	ENSMUSG00000045917	1.748366775	3.7200566375	-0.552086081428571	0.363151822857143	-2.30045285642857	2.66360467928571	-1.9716898625
6330418K02Rik	ENSMUSG00000085227	1.10212613	2.5456875	0.208189387142857	0.0816400357142857	-0.893936742857143	0.975576778571429	-1.44356137
6330439K17Rik	ENSMUSG00000037259	2.185379925	2.076991835	0.661035747142857	0.462063564285714	-1.52434417785714	1.98640774214286	0.10838809
6330444E15Rik	ENSMUSG00000051976	-0.88814846	-1.2480594625	-0.92465932	-0.837401314285714	-0.0365108599999999	-0.800890454285714	0.3599110025
6330503K22Rik	ENSMUSG00000033904	4.0012221125	4.9602818875	3.16870025714286	3.12550062142857	-0.832521855357143	3.95802247678571	-0.959059775
6330512M04Rik	ENSMUSG00000045777	0.73545575875	-0.0915758375	1.32444390428571	-0.362840178571429	0.588988145535714	-0.951828324107143	0.82703159625
6330527O06Rik	ENSMUSG00000027270	-0.38078676	-1.2480594625	-0.92465932	-0.0929874785714286	-0.54387256	0.450885081428571	0.8672727025
6330545A04Rik	ENSMUSG00000073733	-0.86914806625	-0.86793797375	-0.738372691428571	-0.235844628571429	0.130775374821429	-0.366620003392857	-0.00121009249999993
6330562C20Rik	ENSMUSG00000093424	1.0132548575	0.43941513	-0.0451665757142857	-0.793971857142857	-1.05842143321429	0.264449576071428	0.5738397275
6330578E17Rik	ENSMUSG00000026112	4.2217907655625	4.6964867125	3.90664159428571	4.21685846142857	-0.315149171276786	4.53200763270536	-0.4746959469375
6430503K07Rik	ENSMUSG00000053545	-0.88814846	-1.104059063	-0.92465932	-0.837401314285714	-0.0365108599999999	-0.800890454285714	0.215910603
6430527G18Rik	ENSMUSG00000034168	5.5752944	5.7363447875	4.18481015142857	3.40824000428571	-1.39048424857143	4.79872425285714	-0.1610503875
6430531B16Rik	ENSMUSG00000073795	-0.72514768625	0.3426655575	-0.92465932	-0.837401314285714	-0.19951163375	-0.637889680535714	-1.06781324375
6430548M08Rik	ENSMUSG00000031824	5.7605647875	5.566353625	3.70205721428571	2.70429415	-2.05850757321429	4.76280172321429	0.1942111625
6430550D23Rik	ENSMUSG00000074646	1.18809549375	2.9017762	1.39559999428571	0.780064122857143	0.207504500535714	0.572559622321429	-1.71368070625
6430571L13Rik	ENSMUSG00000037977	-0.39322871	-0.941058285	0.992223861428571	-0.341125428571429	1.38545257142857	-1.726578	0.547829575
6430573F11Rik	ENSMUSG00000039620	-0.7251476975	-1.06605829	-0.549525815714286	-0.00192608000000001	0.175621881785714	-0.177547961785714	0.3409105925
6430598A04Rik	ENSMUSG00000045348	-0.5270273975	-0.8591393125	0.00860140428571433	-0.589263371428571	0.535628801785714	-1.12489217321429	0.332111915
6430628N08Rik	ENSMUSG00000034185	-0.88814846	-1.2480594625	-0.92465932	-0.837401314285714	-0.0365108599999999	-0.800890454285714	0.3599110025
6430704M03Rik	ENSMUSG00000045589	-0.6710277725	-0.7966301125	-0.92465932	-0.365400408571429	-0.2536315475	-0.111768861071429	0.12560234
6430710C18Rik	ENSMUSG00000085427	-0.88814846	-1.2480594625	-0.331516028571429	-0.8156866	0.556632431428571	-1.37231903142857	0.3599110025
6530401F13Rik	ENSMUSG00000091947	-0.88814846	-1.0309387625	-0.256721491428571	-0.837401314285714	0.631426968571429	-1.46882828285714	0.1427903025
6530401N04Rik	ENSMUSG00000020956	2.11654505	3.1400461	3.02114339	2.10920785714286	0.90459834	1.20460951714286	-1.02350105
6530402F18Rik	ENSMUSG00000079499	3.20239785	3.0796076	2.66039753285714	2.03934523714286	-0.542000317142857	2.58134555428571	0.12279025
6530403G13Rik	ENSMUSG00000052979	0.03221402125	0.8704645975	0.307617057142857	-0.01454192	0.275403035892857	-0.289944955892857	-0.83825057625
6530409C15Rik	ENSMUSG00000043340	1.95993822125	1.7084885725	1.35730176571429	1.05950452857143	-0.602636455535714	1.66214098410714	0.25144964875
6530418L21Rik	ENSMUSG00000048458	3.810039375	4.447449325	0.848157998571429	1.60017738571429	-2.96188137642857	4.56205876214286	-0.63740995
6720401G13Rik	ENSMUSG00000085396	2.96390247	3.6445480125	2.23471360285714	2.60138980714286	-0.729188867142857	3.33057867428571	-0.6806455425
6720416L17Rik	ENSMUSG00000075277	-0.27702736	-1.2480594625	-0.760087442857143	-0.837401314285714	-0.483060082857143	-0.354341231428571	0.9710321025
6720456B07Rik	ENSMUSG00000033940	7.5481281	7.972597675	6.39683	6.28628387142857	-1.1512981	7.43758197142857	-0.424469575
6720456H20Rik	ENSMUSG00000036339	3.6849799375	2.8704345375	1.09641705142857	2.61858107785714	-2.58856288607143	5.20714396392857	0.8145454
6720463M24Rik	ENSMUSG00000022070	1.88113550625	2.1811342925	-0.201960191428571	1.32397200571429	-2.08309569767857	3.40706770339286	-0.29999878625
6720489N17Rik	ENSMUSG00000072066	-0.86914806625	-1.2480594625	-0.92465932	-0.837401314285714	-0.05551125375	-0.781890060535714	0.37891139625
6820408C15Rik	ENSMUSG00000032680	-0.850147685	-1.2480594625	-0.738372692857143	-0.837401314285714	0.111774992142857	-0.949176306428571	0.3979117775
7330404K18Rik	ENSMUSG00000084942	-0.88814846	-1.2480594625	-0.92465932	-0.837401314285714	-0.0365108599999999	-0.800890454285714	0.3599110025
7420426K07Rik	ENSMUSG00000074123	-0.88814846	-1.2480594625	-0.92465932	-0.837401314285714	-0.0365108599999999	-0.800890454285714	0.3599110025
7420461P10Rik	ENSMUSG00000091060	-0.3932287225	-1.1910582875	0.353606744285714	-0.486542842142857	0.746835466785714	-1.23337830892857	0.797829565
7530422B04Rik	ENSMUSG00000079000	-0.88814846	-1.2480594625	-0.92465932	-0.837401314285714	-0.0365108599999999	-0.800890454285714	0.3599110025
8030411F24Rik	ENSMUSG00000027444	-0.88814846	-1.2480594625	-0.902944577142857	-0.837401314285714	-0.0147961171428571	-0.822605197142857	0.3599110025
8030423F21Rik	ENSMUSG00000052295	-0.88814846	-1.03093875625	-0.92465932	-0.589263375714286	-0.0365108599999999	-0.552752515714286	0.14279029625
8030423J24Rik	ENSMUSG00000021600	-0.88814846	-1.2480594625	-0.92465932	-0.837401314285714	-0.0365108599999999	-0.800890454285714	0.3599110025
8030443G20Rik	ENSMUSG00000086483	-0.5599066725	-1.2480594625	-0.902944585714286	-0.5299723	-0.343037913214286	-0.186934386785714	0.68815279
8030451A03Rik	ENSMUSG00000073821	0.55194552875	-1.229059075	-0.1961071	-0.42469148	-0.74805262875	0.32336114875	1.78100460375
8030453O22Rik	ENSMUSG00000085058	-0.45614729	0.45522361125	-0.501893862857143	-0.793971824285714	-0.0457465728571429	-0.748225251428571	-0.91137090125
8030462N17Rik	ENSMUSG00000047466	3.445225175	3.357406625	2.28878673142857	1.71705951428571	-1.15643844357143	2.87349795785714	0.0878185500000002
8030474K03Rik	ENSMUSG00000046774	-0.88814846	-1.2480594625	-0.92465932	-0.589263375714286	-0.0365108599999999	-0.552752515714286	0.3599110025
8430403D17Rik	ENSMUSG00000086199	0.37209448875	1.72351823	-0.263811562857143	-0.381262024285714	-0.635906051607143	0.254644027321429	-1.35142374125
8430406I07Rik	ENSMUSG00000027424	4.9306194	5.1075847375	1.22757646857143	2.54176591428571	-3.70304293142857	6.24480884571429	-0.1769653375
8430408G22Rik	ENSMUSG00000048489	1.1464083575	-0.93881805	2.50636529	2.58206337142857	1.3599569325	1.22210643892857	2.0852264075
8430410A17Rik	ENSMUSG00000030060	4.9916970625	5.4350929	4.86059944285714	3.43876982857143	-0.131097619642857	3.56986744821429	-0.4433958375
8430410K20Rik	ENSMUSG00000041124	3.4922088875	4.5779833125	2.42703545142857	2.54613562142857	-1.06517343607143	3.6113090575	-1.085774425
8430419K02Rik	ENSMUSG00000085743	-0.72514769	-1.2480594625	-0.760087442857143	-0.837401314285714	-0.0349397528571428	-0.802461561428572	0.5229117725
8430419L09Rik	ENSMUSG00000030207	1.54424581875	1.13317351875	2.15247868857143	-0.057971415	0.608232869821429	-0.666204284821429	0.4110723
8430423G03Rik	ENSMUSG00000079069	-0.88814846	-1.2480594625	-0.92465932	-0.672829436428571	-0.0365108599999999	-0.636318576428571	0.3599110025
8430427H17Rik	ENSMUSG00000061411	1.277978255	1.41469652	1.85930112142857	2.28042132142857	0.581322866428571	1.699098455	-0.136718265
8430429K09Rik	ENSMUSG00000034587	1.783325475	2.3281574125	1.05151497571429	-0.176553525714286	-0.731810499285714	0.555256973571428	-0.5448319375
8430432A02Rik	ENSMUSG00000041878	-0.51822871	-0.919817675	-0.92465932	-0.837401314285714	-0.40643061	-0.430970704285714	0.401588965
8430436N08Rik	ENSMUSG00000086070	-0.8691480725	-1.2480594625	-0.92465932	-0.837401314285714	-0.0555112474999999	-0.781890066785714	0.37891139
8430437L04Rik	ENSMUSG00000085252	-0.88814846	-1.2480594625	-0.92465932	-0.837401314285714	-0.0365108599999999	-0.800890454285714	0.3599110025
9030025P20Rik	ENSMUSG00000079709	-0.8691480725	-0.84893756375	-0.92465932	-0.837401314285714	-0.0555112475	-0.781890066785714	-0.0202105087499999
9030204H09Rik	ENSMUSG00000086449	-0.494148085	-1.2480594625	-0.92465932	-0.793971858571429	-0.430511235	-0.363460623571429	0.7539113775
9030224M15Rik	ENSMUSG00000045555	-0.88814846	0.4435849125	-0.92465932	-0.837401314285714	-0.0365108599999999	-0.800890454285714	-1.3317333725
9030418K01Rik	ENSMUSG00000070476	1.7223079875	0.9519742325	3.01617761428571	2.1719772	1.29386962678571	0.878107573214286	0.770333755
9030425E11Rik	ENSMUSG00000032024	6.7940805	6.9926209125	3.02397303714286	4.7804869	-3.77010746285714	8.55059436285714	-0.1985404125
9030612E09Rik	ENSMUSG00000045008	-0.41771875125	-0.7239375925	-0.92465932	-0.8156866	-0.50694056875	-0.30874603125	0.30621884125
9030617O03Rik	ENSMUSG00000021185	2.40473695875	3.0137937375	0.0536731085714286	0.737722278571429	-2.35106385017857	3.08878612875	-0.60905677875
9030619P08Rik	ENSMUSG00000053168	-0.88814846	-1.2480594625	-0.92465932	-0.837401314285714	-0.0365108599999999	-0.800890454285714	0.3599110025
9030622O22Rik	ENSMUSG00000086141	-0.88814846	-1.22905908	0.0461777828571429	-0.178624928571429	0.934326242857143	-1.11295117142857	0.34091062
9030624G23Rik	ENSMUSG00000073158	-0.29602776	-1.2480594625	-0.760087425285714	-0.672829441428571	-0.464059665285714	-0.208769776142857	0.9520317025
9030624J02Rik	ENSMUSG00000030982	4.2192268625	5.411171425	3.51901498571429	1.58435706	-0.700211876785714	2.28456893678571	-1.1919445625
9030625A04Rik	ENSMUSG00000044350	-0.040906295	1.3201799875	0.999497757142857	0.78587015	1.04040405214286	-0.254533902142857	-1.3610862825
9130008F23Rik	ENSMUSG00000054951	2.07005657125	1.9657772245	1.45654857857143	0.553640882857143	-0.613507992678571	1.16714887553571	0.10427934675
9130011E15Rik	ENSMUSG00000039901	5.167470125	4.8292593875	1.18288026142857	4.25578721428571	-3.98458986357143	8.24037707785714	0.338210737500001
9130011J15Rik	ENSMUSG00000044600	7.9929730875	8.5558805	6.68262604285714	7.22222454285714	-1.31034704464286	8.5325715875	-0.5629074125
9130014G24Rik	ENSMUSG00000050994	-0.88814846	-1.03093875625	-0.263811497142857	-0.111409385	0.624336962857143	-0.735746347857143	0.14279029625
9130015L21Rik	ENSMUSG00000086653	-0.88814846	-1.2480594625	-0.92465932	-0.837401314285714	-0.0365108599999999	-0.800890454285714	0.3599110025
9130017K11Rik	ENSMUSG00000055134	0.1784546025	-0.9059387625	0.13467894	0.0715844157142857	-0.0437756625000001	0.115360078214286	1.084393365
9130017N09Rik	ENSMUSG00000035852	-0.88814846	-0.734139338	-0.92465932	-0.837401314285714	-0.0365108599999999	-0.800890454285714	-0.154009122
9130019O22Rik	ENSMUSG00000030823	2.940031525	4.1811343375	1.99869115	2.57738712142857	-0.941340375	3.51872749642857	-1.2411028125
9130019P16Rik	ENSMUSG00000073067	-0.88814846	-1.10405905	0.180668631428571	-0.235844632857143	1.06881709142857	-1.30466172428571	0.21591059
9130020K20Rik	ENSMUSG00000086568	4.6579318875	5.34137835	2.37249066	3.06595634285714	-2.2854412275	5.35139757035714	-0.683446462499999
9130023H24Rik	ENSMUSG00000062944	1.653663975	3.1815648875	0.541535601428571	0.634800835714286	-1.11212837357143	1.74692920928571	-1.5279009125
9130024F11Rik	ENSMUSG00000087022	-0.88814846	-1.2480594625	-0.92465932	-0.837401314285714	-0.0365108599999999	-0.800890454285714	0.3599110025
9130204K15Rik	ENSMUSG00000086474	-0.6001476944375	-1.2480594625	-0.676521351428571	-0.837401314285714	-0.0763736569910715	-0.761027657294643	0.6479117680625
9130204L05Rik	ENSMUSG00000091175	-0.88814846	-1.2480594625	-0.92465932	-0.837401314285714	-0.0365108599999999	-0.800890454285714	0.3599110025
9130206I24Rik	ENSMUSG00000085399	-0.88814846	-1.2480594625	0.0461777585714286	-0.589263371428571	0.934326218571429	-1.52358959	0.3599110025
9130221H12Rik	ENSMUSG00000090330	1.9006968	2.9811891	1.17189720857143	0.875289299	-0.728799591428571	1.60408889042857	-1.0804923
9130230L23Rik	ENSMUSG00000054598	-0.25578676	-1.2480594625	0.220805257142857	-0.424691507142857	0.476592017142857	-0.901283524285714	0.9922727025
9130230N09Rik	ENSMUSG00000092626	-0.309906685	-1.0119383625	0.525673998571428	-0.228349263571429	0.835580683571429	-1.06392994714286	0.7020316775
9130401M01Rik	ENSMUSG00000022362	4.5130139375	4.1537424625	0.746991131428571	1.97535211428571	-3.76602280607143	5.74137492035714	0.359271475
9130404H23Rik	ENSMUSG00000024105	-0.88814846	-1.2480594625	-0.92465932	-0.772257121428571	-0.0365108599999999	-0.735746261428571	0.3599110025
9130409I23Rik	ENSMUSG00000038768	-0.88814846	-1.229059075	-0.92465932	-0.837401314285714	-0.0365108599999999	-0.800890454285714	0.340910615
9130409J20Rik	ENSMUSG00000085683	-0.88814846	-1.2480594625	-0.90294457	-0.837401314285714	-0.0147961099999999	-0.822605204285714	0.3599110025
9130410C08Rik	ENSMUSG00000085323	-0.88814846	-1.2480594625	-0.92465932	-0.837401314285714	-0.0365108599999999	-0.800890454285714	0.3599110025
9230009I02Rik	ENSMUSG00000072982	-0.88814846	-1.2480594625	-0.92465932	-0.837401314285714	-0.0365108599999999	-0.800890454285714	0.3599110025
9230019H11Rik	ENSMUSG00000071434	-0.88814846	-1.2480594625	-0.92465932	-0.837401314285714	-0.0365108599999999	-0.800890454285714	0.3599110025
9230020A06Rik	ENSMUSG00000072753	-0.88814846	-1.2480594625	-0.92465932	-0.672829436428571	-0.0365108599999999	-0.636318576428571	0.3599110025
9230102O04Rik	ENSMUSG00000079602	-0.88814846	-1.2480594625	-0.92465932	-0.837401314285714	-0.0365108599999999	-0.800890454285714	0.3599110025
9230104L09Rik	ENSMUSG00000027446	-0.88814846	-1.2480594625	-0.92465932	-0.815686584285714	-0.0365108599999999	-0.779175724285714	0.3599110025
9230105E05Rik	ENSMUSG00000090191	-0.619148085	-1.2480594625	-0.92465932	-0.837401314285714	-0.305511235	-0.531890079285714	0.6289113775
9230106D20Rik	ENSMUSG00000042940	-0.88814846	-1.2480594625	-0.67652137	-0.837401314285714	0.21162709	-1.04902840428571	0.3599110025
9230109A22Rik	ENSMUSG00000051237	-0.88814846	-1.2480594625	-0.92465932	-0.837401314285714	-0.0365108599999999	-0.800890454285714	0.3599110025
9230110C19Rik	ENSMUSG00000053070	0.9020276875	1.5574607875	-0.92465932	0.209223557142857	-1.8266870075	2.03591056464286	-0.6554331
9230110F15Rik	ENSMUSG00000047980	-0.744148085	-1.2480594625	-0.92465932	-0.387115128571429	-0.180511235	-0.206603893571429	0.5039113775
9230111E07Rik	ENSMUSG00000087624	-0.88814846	-1.2480594625	-0.501893891428571	-0.837401314285714	0.386254568571429	-1.22365588285714	0.3599110025
9230112D13Rik	ENSMUSG00000021797	-0.88814846	-1.2480594625	-0.92465932	-0.837401314285714	-0.0365108599999999	-0.800890454285714	0.3599110025
9230112E08Rik	ENSMUSG00000070461	-0.350147685	-0.6318168725	-0.92465932	-0.837401314285714	-0.574511635	-0.262889679285714	0.2816691875
9230113P08Rik	ENSMUSG00000078934	-0.88814846	-1.2480594625	-0.760087442857143	-0.837401314285714	0.128061017142857	-0.965462331428572	0.3599110025
9230115E21Rik	ENSMUSG00000074354	0.05121437125	2.7136115375	-0.90294457	-0.244258014285714	-0.95415894125	0.709900926964286	-2.66239716625
9230117E06Rik	ENSMUSG00000089874	-0.88814846	-1.2480594625	-0.92465932	-0.837401314285714	-0.0365108599999999	-0.800890454285714	0.3599110025
9330020H09Rik	ENSMUSG00000091050	2.4710182875	2.8642992875	1.24315520285714	1.91547303857143	-1.22786308464286	3.14333612321429	-0.393281
9330101J02Rik	ENSMUSG00000049571	0.33125368375	-0.5448176425	-0.92465932	-0.837401314285714	-1.25591300375	0.418511689464286	0.87607132625
9330154J02Rik	ENSMUSG00000056031	-0.7251476869375	-0.6508172725	-0.676521381428571	-0.341125392857143	0.0486263055089285	-0.389751698366071	-0.0743304144375
9330154K18Rik	ENSMUSG00000047807	0.1762144425	-0.308696555	1.12781867285714	-0.281834350714286	0.951604230357143	-1.23343858107143	0.4849109975
9330158H04Rik	ENSMUSG00000073154	-0.45390705375	-1.0309387625	-0.92465932	-0.815686578571429	-0.47075226625	-0.344934312321429	0.57703170875
9330160F10Rik	ENSMUSG00000072809	3.0060318375	3.1331881	1.72708369428571	2.02070672857143	-1.27894814321429	3.29965487178571	-0.1271562625
9330161L09Rik	ENSMUSG00000055271	-0.67102775375	-0.610576275	-0.902944568571429	-0.837401314285714	-0.231916814821429	-0.605484499464286	-0.06045147875
9330162012Rik	ENSMUSG00000086448	-0.869148085	0.12554485375	-0.90294457	-0.27805262	-0.033796485	-0.244256135	-0.99469293875
9330171B17Rik	ENSMUSG00000039133	0.1974550175	-0.0660169905	-0.76008743	-0.50825754	-0.9575424475	0.4492849075	0.263472008
9330182L06Rik	ENSMUSG00000056004	1.457761075	-0.59562853875	-0.0156735442857143	0.821422185714286	-1.47343461928571	2.294856805	2.05338961375
9330198N18Rik	ENSMUSG00000086405	-0.88814846	-1.2480594625	-0.92465932	-0.837401314285714	-0.0365108599999999	-0.800890454285714	0.3599110025
9430002A10Rik	ENSMUSG00000062704	-0.61914806625	-0.57769695625	-0.92465932	-0.483982557142857	-0.30551125375	-0.178471303392857	-0.0414511099999999
9430007A20Rik	ENSMUSG00000028593	-0.88814846	-1.2480594625	-0.92465932	-0.589263378571429	-0.0365108599999999	-0.552752518571429	0.3599110025
9430008C03Rik	ENSMUSG00000085385	6.316022025	6.555445	3.42298043714286	5.24443737142857	-2.89304158785714	8.13747895928571	-0.239422974999999
9430015G10Rik	ENSMUSG00000059939	3.1073913375	4.377432125	0.407679844285714	1.15893227071429	-2.69971149321429	3.85864376392857	-1.2700407875
9430016H08Rik	ENSMUSG00000025971	3.6748376375	5.3615352375	1.85580790714286	2.63384013571429	-1.81902973035714	4.45286986607143	-1.6866976
9430020K01Rik	ENSMUSG00000033960	6.9108329625	7.1682542625	7.4486441	6.89386357142857	0.5378111375	6.35605243392857	-0.2574213
9430021M05Rik	ENSMUSG00000054457	-0.88814846	-1.2480594625	-0.92465932	-0.837401314285714	-0.0365108599999999	-0.800890454285714	0.3599110025
9430023L20Rik	ENSMUSG00000037204	5.591638375	5.5632743625	3.50440613714286	4.5667411	-2.08723223785714	6.65397333785714	0.0283640124999991
9430024E24Rik	ENSMUSG00000085463	-0.88814846	-1.2480594625	-0.92465932	-0.837401314285714	-0.0365108599999999	-0.800890454285714	0.3599110025
9430029A11Rik	ENSMUSG00000086675	-0.88814846	-1.2480594625	-0.450098127142857	-0.837401314285714	0.438050332857143	-1.27545164714286	0.3599110025
9430031J16Rik	ENSMUSG00000054976	-0.67102776625	-1.2480594625	0.0896072071428572	0.30806325	0.760634973392857	-0.452571723392857	0.57703169625
9430038I01Rik	ENSMUSG00000040139	4.92625745	4.810502625	2.09045106571429	3.74865822857143	-2.83580638428571	6.58446461285714	0.115754825
9430041J12Rik	ENSMUSG00000086155	2.24653605	1.81864453	0.121965564285714	-0.837401314285714	-2.12457048571429	1.28716917142857	0.42789152
9430069I07Rik	ENSMUSG00000094447	0.2558931405625	1.0265726825	-0.263811512857143	0.0715844314285714	-0.519704653419643	0.591289084848214	-0.7706795419375
9430070O13Rik	ENSMUSG00000026601	-0.25802699625	-1.0850586525	0.22724637	-0.200828568571429	0.48527336625	-0.686101934821429	0.82703165625
9430091E24Rik	ENSMUSG00000084808	0.240084675	1.6618292295	0.577263494285714	-0.341125414285714	0.337178819285714	-0.678304233571428	-1.4217445545
9430093N23Rik	ENSMUSG00000085369	-0.8691480725	-1.2480594625	-0.92465932	-0.837401314285714	-0.0555112475	-0.781890066785714	0.37891139
9430097D07Rik	ENSMUSG00000075405	-0.86914806625	-1.2100586875	-0.92465932	-0.81568658	-0.05551125375	-0.76017532625	0.34091062125
9530002B09Rik	ENSMUSG00000023263	-0.88814846	-1.2480594625	-0.902944585714286	-0.81568658	-0.0147961257142857	-0.800890454285714	0.3599110025
9530003J23Rik	ENSMUSG00000020177	-0.88814846	-1.2480594625	-0.6172303	-0.815686557142857	0.27091816	-1.08660471714286	0.3599110025
9530008L14Rik	ENSMUSG00000058022	0.60309406625	2.1149309	-0.738372701428571	-0.837401314285714	-1.34146676767857	0.504065453392857	-1.51183683375
9530026F06Rik	ENSMUSG00000085447	-0.88814846	-1.2480594625	-0.92465932	-0.837401314285714	-0.0365108599999999	-0.800890454285714	0.3599110025
9530034E10Rik	ENSMUSG00000086554	-0.38302698125	-1.030938745	0.232464342857143	-0.837401314285714	0.615491324107143	-1.45289263839286	0.64791176375
9530036M11Rik	ENSMUSG00000087670	-0.8691480725	-1.2480594625	-0.676521351428571	-0.244258014285714	0.192626721071429	-0.436884735357143	0.37891139
9530046B11Rik	ENSMUSG00000086047	-0.52702736875	-0.54481763	-0.760087425285714	-0.651114684285714	-0.233060056535714	-0.41805462775	0.0177902612500001
9530048J24Rik	ENSMUSG00000085514	-0.88814846	-1.011938365	-0.92465932	-0.8156866	-0.0365108599999999	-0.77917574	0.123789905
9530051G07Rik	ENSMUSG00000085982	-0.88814846	-1.10405908	-0.92465932	-0.837401314285714	-0.0365108599999999	-0.800890454285714	0.21591062
9530053A07Rik	ENSMUSG00000078776	-0.869148085	-1.1040590625	-0.92465932	-0.231763357142857	-0.055511235	-0.176252122142857	0.2349109775
9530068E07Rik	ENSMUSG00000036275	7.3162960875	7.890426	5.37541121428571	6.06888691428571	-1.94088487321429	8.0097717875	-0.5741299125
9530072K05Rik	ENSMUSG00000089849	-0.88814846	-0.979059055	-0.92465932	-0.672829436428571	-0.0365108599999999	-0.636318576428571	0.090910595
9530077C05Rik	ENSMUSG00000036411	2.7098427875	2.9504932375	0.255821301428571	1.04528685	-2.45402148607143	3.49930833607143	-0.24065045
9530080O11Rik	ENSMUSG00000044125	-0.88814846	-1.2480594625	-0.92465932	-0.837401314285714	-0.0365108599999999	-0.800890454285714	0.3599110025
9630013D21Rik	ENSMUSG00000059027	-0.17610800375	-1.03093875375	-0.92465932	-0.341125414285714	-0.74855131625	0.407425901964286	0.85483075
9630013K17Rik	ENSMUSG00000086359	-0.8121469075	-0.75905713	-0.530371317142857	-0.793971822857143	0.281775590357143	-1.07574741321429	-0.0530897775
9630014M24Rik	ENSMUSG00000073576	-0.3691480725	-0.9388180625	-0.1108988	-0.837401314285714	0.2582492725	-1.09565058678571	0.56966999
9630028B13Rik	ENSMUSG00000051295	-0.60014767875	-0.6559387625	-0.109811164285714	-0.299767298571429	0.490336514464286	-0.790103813035714	0.0557910837500001
9630028H03Rik	ENSMUSG00000085631	-0.744148085	-1.2480594625	-0.902944577142857	-0.651114727142857	-0.158796492142857	-0.492318235	0.5039113775
9630033F20Rik	ENSMUSG00000038028	-0.51822871	0.1467854725	-0.166944122857143	0.260431271428571	0.351284587142857	-0.0908533157142857	-0.6650141825
9630041A04Rik	ENSMUSG00000057710	-0.88814846	-1.2290590625	-0.92465932	-0.837401314285714	-0.0365108599999999	-0.800890454285714	0.3409106025
9830001H06Rik	ENSMUSG00000055485	5.8350909125	5.674198625	5.26168947142857	4.93131608571429	-0.573401441071429	5.50471752678571	0.1608922875
9830107B12Rik	ENSMUSG00000073386	-0.88814846	-1.2480594625	-0.92465932	-0.672829441428571	-0.0365108599999999	-0.636318581428572	0.3599110025
9830144P21Rik	ENSMUSG00000087528	3.87616495	3.6438104625	3.2001405	2.47813012857143	-0.67602445	3.15415457857143	0.2323544875
9830147E19Rik	ENSMUSG00000074158	0.23364337125	-0.66981765	0.200178135714286	-0.341125414285714	-0.0334652355357143	-0.30766017875	0.90346102125
9930012K11Rik	ENSMUSG00000044551	-0.60014768625	-0.835058665	0.397941047142857	-0.414635878571429	0.998088733392857	-1.41272461196429	0.23491097875
9930013L23Rik	ENSMUSG00000052353	-0.518228735	-0.5985098	1.16736733	-0.0612171071428571	1.685596065	-1.74681317214286	0.080281065
9930021D14Rik	ENSMUSG00000045744	1.71929258375	2.126728075	-0.6172303	-0.672829436428571	-2.33652288375	1.66369344732143	-0.40743549125
9930021J03Rik	ENSMUSG00000046138	5.39977855	5.4014641375	5.15997702857143	4.97826762857143	-0.239801521428571	5.21806915	-0.00168558749999992
9930022D16Rik	ENSMUSG00000045065	-0.74414806875	-1.1040590525	-0.676521351428571	-0.837401314285714	0.0676267173214286	-0.905028031607143	0.35991098375
9930023K05Rik	ENSMUSG00000035818	-0.67102776	-1.22905908	0.301073614285714	-0.0336964292857143	0.972101374285714	-1.00579780357143	0.55803132
9930038B18Rik	ENSMUSG00000042976	-0.88814846	-1.2480594625	-0.90294457	-0.837401314285714	-0.0147961099999999	-0.822605204285714	0.3599110025
9930038K12Rik	ENSMUSG00000092475	-0.5789070725	-1.2480594625	-0.902944577142857	-0.837401314285714	-0.324037504642857	-0.513363809642857	0.66915239
9930104L06Rik	ENSMUSG00000044730	4.002899025	4.5729016875	1.27672940142857	0.789065528571429	-2.72616962357143	3.51523515214286	-0.5700026625
9930111J21Rik1	ENSMUSG00000069893	0.68572729	-0.1774927255	3.29416151428571	1.31391636428571	2.60843422428571	-1.29451786	0.8632200155
9930111J21Rik2	ENSMUSG00000069892	1.08077599625	-0.45493717375	-0.90294457	-0.837401314285714	-1.98372056625	1.14631925196429	1.53571317
a	ENSMUSG00000027596	3.5743170625	4.12704125	2.72868998571429	2.98988725714286	-0.845627076785714	3.83551433392857	-0.5527241875
A030003K02Rik	ENSMUSG00000087050	1.7958425625	2.4618795375	0.593966473857143	1.60091478571429	-1.20187608864286	2.80279087435714	-0.666036975
A030009H04Rik	ENSMUSG00000043419	0.060013065	-0.1624559325	-0.92465932	0.40121705	-0.984672385	1.385889435	0.2224689975
A130010J15Rik	ENSMUSG00000079144	2.8183995875	2.3429103375	2.00089390285714	-0.138977193571429	-0.817505684642857	0.678528491071429	0.47548925
A130023I24Rik	ENSMUSG00000050066	-0.88814846	-1.2480594625	-0.92465932	-0.8156866	-0.0365108599999999	-0.77917574	0.3599110025
A130030D18Rik	ENSMUSG00000087061	-0.88814846	-1.2480594625	-0.92465932	-0.672829441428571	-0.0365108599999999	-0.636318581428572	0.3599110025
A130050O07Rik	ENSMUSG00000051480	-0.88814846	-1.22905908	-0.90294457	-0.837401314285714	-0.0147961099999999	-0.822605204285714	0.34091062
A130066N16Rik	ENSMUSG00000053889	0.53593243375	0.8302235825	0.763070901428571	0.194437171428571	0.227138467678571	-0.03270129625	-0.29429114875
A1bg	ENSMUSG00000022347	-0.88814846	-1.2480594625	-0.319021334285714	-0.837401314285714	0.569127125714286	-1.40652844	0.3599110025
A1cf	ENSMUSG00000052595	-0.52702736875	-1.2480594625	-0.92465932	-0.187125071428571	-0.39763195125	0.210506879821429	0.72103209375
A230004M16Rik	ENSMUSG00000087306	-0.7441480725	-1.2480594625	-0.676521362857143	-0.793971878571429	0.0676267096428572	-0.861598588214286	0.50391139
A230005M16Rik	ENSMUSG00000087612	5.7755203125	5.7409108	1.78790234428571	3.55046341428571	-3.98761796821429	7.5380813825	0.0346095125000003
A230006K03Rik	ENSMUSG00000068151	-0.671027765	-1.2480594625	-0.92465932	-0.837401314285714	-0.253631555	-0.583769759285714	0.5770316975
A230009B12Rik	ENSMUSG00000089633	-0.7441480775	-1.2480594625	-0.92465932	-0.483982564285714	-0.1805112425	-0.303471321785714	0.503911385
A230046K03Rik	ENSMUSG00000034560	6.476804725	6.5522794375	4.45917395714286	5.30699882857143	-2.01763076785714	7.32462959642857	-0.0754747125000002
A230050P20Rik	ENSMUSG00000038884	5.2402978875	5.871299725	3.25836671428571	2.79177080428571	-1.98193117321429	4.7737019775	-0.6310018375
A230051G13Rik	ENSMUSG00000049287	2.004560125	2.0264874625	1.97641071857143	1.31549286857143	-0.0281494064285717	1.343642275	-0.0219273374999998
A230052G05Rik	ENSMUSG00000020887	-0.6001476775	-1.2480594625	-0.92465932	-0.341125428571429	-0.3245116425	-0.0166137860714286	0.647911785
A230056P14Rik	ENSMUSG00000087178	0.86925443875	1.8973412	-0.65480662	0.379013471428571	-1.52406105875	1.90307453017857	-1.02808676125
A230059L01Rik	ENSMUSG00000087627	-0.869148085	-1.2480594625	-0.92465932	-0.837401314285714	-0.055511235	-0.781890079285714	0.3789113775
A230065H16Rik	ENSMUSG00000087075	-0.88814846	-1.2480594625	-0.92465932	-0.837401314285714	-0.0365108599999999	-0.800890454285714	0.3599110025
A230065N10Rik	ENSMUSG00000092071	0.30269260125	1.23834528875	0.203762492857143	-0.371206434285714	-0.0989301083928571	-0.272276325892857	-0.9356526875
A230071N21Rik	ENSMUSG00000085049	-0.88814846	-0.84893758625	-0.92465932	-0.672829411428571	-0.0365108599999999	-0.636318551428572	-0.03921087375
A230072C01Rik	ENSMUSG00000086877	3.0095967375	3.899640275	1.53408742328571	1.52565232857143	-1.47550931421429	3.00116164278571	-0.8900435375
A230072I06Rik	ENSMUSG00000074473	-0.88814846	-1.2480594625	-0.92465932	-0.837401314285714	-0.0365108599999999	-0.800890454285714	0.3599110025
A230083G16Rik	ENSMUSG00000055818	-0.72514768625	-0.96005864875	-0.501893857142857	-0.362840128571429	0.223253829107143	-0.586093957678571	0.2349109625
A230083N12Rik	ENSMUSG00000085482	-0.86914806625	-0.761938365	-0.92465932	-0.793971844285714	-0.05551125375	-0.738460590535714	-0.10720970125
A230103J11Rik	ENSMUSG00000087026	1.11376488625	1.33353266825	0.289195211428571	-0.176553522857143	-0.824569674821429	0.648016151964286	-0.219767782
A230108P19Rik	ENSMUSG00000087125	-0.88814846	-1.2480594625	-0.92465932	-0.837401314285714	-0.0365108599999999	-0.800890454285714	0.3599110025
A2ld1	ENSMUSG00000041625	2.26960738375	2.34305869375	1.03872955428571	0.357298724285714	-1.23087782946429	1.58817655375	-0.0734513100000003
A2m	ENSMUSG00000030111	-0.7441480775	-1.2480594625	-0.676521351428571	-0.81568658	0.0676267260714286	-0.883313306071429	0.503911385
A330008L17Rik	ENSMUSG00000052479	-0.47290746	-0.938818075	-0.67652137	-0.837401314285714	-0.20361391	-0.633787404285714	0.465910615
A330017A19Rik	ENSMUSG00000073388	0.945683775	2.0204833075	0.480602308571429	-0.79397187	-0.465081466428571	-0.328890403571429	-1.0747995325
A330021E22Rik	ENSMUSG00000040473	0.6833285875	1.4271329625	1.52621001857143	0.448360096142857	0.842881431071429	-0.394521334928572	-0.743804375
A330035P11Rik	ENSMUSG00000085615	-0.86914806375	-0.79481765625	-0.40666867	-0.672829441428571	0.46247939375	-1.13530883517857	-0.0743304075
A330040F15Rik	ENSMUSG00000086213	0.13302731625	0.50278515125	0.726179974285714	0.462579496428571	0.593152658035714	-0.130573161607143	-0.369757835
A330041J22Rik	ENSMUSG00000087466	-0.88814846	-1.2480594625	-0.633091865714286	-0.837401314285714	0.255056594285714	-1.09245790857143	0.3599110025
A330043C09Rik	ENSMUSG00000086044	-0.88814846	-1.2480594625	-0.90294457	-0.446406228571429	-0.0147961099999999	-0.431610118571429	0.3599110025
A330044P14Rik	ENSMUSG00000093385	-0.5789070475	-1.2480594625	-0.6172303	-0.837401314285714	-0.0383232525	-0.799078061785714	0.669152415
A330049M08Rik	ENSMUSG00000043924	0.76459119375	1.805057025	1.40405637	0.289594228571429	0.63946517625	-0.349870947678571	-1.04046583125
A330050B17Rik	ENSMUSG00000086392	-0.0145442	0.06685916325	0.186474665714286	-0.281834318571429	0.201018865714286	-0.482853184285714	-0.0814033632499999
A330050F15Rik	ENSMUSG00000091636	-0.88814846	-1.2480594625	-0.92465932	-0.837401314285714	-0.0365108599999999	-0.800890454285714	0.3599110025
A330070K13Rik	ENSMUSG00000052014	-0.8691480725	-1.2480594625	-0.902944577142857	-0.837401314285714	-0.0337965046428571	-0.803604809642857	0.37891139
A330102I10Rik	ENSMUSG00000086363	-0.67102776	-0.81605828	-0.654806637142857	-0.837401314285714	0.0162211228571428	-0.853622437142857	0.14503052
A3galt2	ENSMUSG00000028794	0.08740271	1.56052223	1.25673942142857	0.951726142857143	1.16933671142857	-0.217610568571429	-1.47311952
A430005L14Rik	ENSMUSG00000047613	4.6420358875	5.2300974875	2.22126334571429	3.71118457142857	-2.42077254178571	6.13195711321429	-0.5880616
A430018G15Rik	ENSMUSG00000085315	1.8463712875	1.68677895	-0.0833780428571428	1.49526795328571	-1.92974933035714	3.42501728364286	0.1595923375
A430033K04Rik	ENSMUSG00000056014	0.56513453875	0.4603038325	-0.92465932	0.202782435714286	-1.48979385875	1.69257629446429	0.10483070625
A430035B10Rik	ENSMUSG00000087305	1.53305850625	1.90562537	-0.061663311	0.252017932857143	-1.59472181725	1.84673975010714	-0.37256686375
A430048G15Rik	ENSMUSG00000086650	-0.88814846	-1.2480594625	-0.902944577142857	-0.837401314285714	-0.0147961171428571	-0.822605197142857	0.3599110025
A430057M04Rik	ENSMUSG00000090564	2.8098174875	2.11798755	0.645246268571429	2.69437977142857	-2.16457121892857	4.85895099035714	0.6918299375
A430071A18Rik	ENSMUSG00000085081	0.35640316375	-0.09381607625	-0.760087448571429	-0.176553532857143	-1.11649061232143	0.939937079464286	0.45021924
A430072P03Rik	ENSMUSG00000090030	-0.88814846	-1.2480594625	-0.92465932	-0.319410671428571	-0.0365108599999999	-0.282899811428572	0.3599110025
A430078G23Rik	ENSMUSG00000074497	-0.88814846	-1.104059063	-0.92465932	-0.837401314285714	-0.0365108599999999	-0.800890454285714	0.215910603
A430078I02Rik	ENSMUSG00000085589	0.40264825875	0.8190994125	-0.676521355714286	-0.837401314285714	-1.07916961446429	0.241768300178571	-0.41645115375
A430084P05Rik	ENSMUSG00000057135	-0.88814846	-1.03093875375	-0.676521371428571	-0.589263371428571	0.211627088571429	-0.80089046	0.14279029375
A430089I19Rik	ENSMUSG00000094560	-0.88814846	-1.2480594625	-0.92465932	-0.837401314285714	-0.0365108599999999	-0.800890454285714	0.3599110025
A430092G05Rik	ENSMUSG00000085089	-0.88814846	-0.88693838	-0.92465932	-0.837401314285714	-0.0365108599999999	-0.800890454285714	-0.00121008
A430093F15Rik	ENSMUSG00000067577	-0.6710277725	-1.10405908	-0.92465932	-0.424691478571429	-0.2536315475	-0.171059931071429	0.4330313075
A430104N18Rik	ENSMUSG00000084796	-0.88814846	-1.2480594625	-0.92465932	-0.837401314285714	-0.0365108599999999	-0.800890454285714	0.3599110025
A430105I19Rik	ENSMUSG00000045838	2.2191895375	1.7221872375	1.51602050285714	0.759572491428571	-0.703169034642857	1.46274152607143	0.4970023
A430107O13Rik	ENSMUSG00000062980	2.8304158375	4.4479985125	5.37844642857143	3.89737608571429	2.54803059107143	1.34934549464286	-1.617582675
A430108G06Rik	ENSMUSG00000086851	-0.3932287225	-0.9388180625	-0.92465932	-0.837401314285714	-0.5314305975	-0.305970716785714	0.54558934
A430110C17Rik	ENSMUSG00000093578	0.50813337125	2.3218002625	-0.0733224342857143	2.06092435	-0.581455805535714	2.64238015553571	-1.81366689125
A430110L20Rik	ENSMUSG00000054135	0.831809445	1.4735182	0.164759875714286	-0.0714789857142857	-0.667049569285714	0.595570583571428	-0.641708755
A430110N23Rik	ENSMUSG00000035279	5.9536695375	6.992844825	2.93142448571429	2.28032662142857	-3.02224505178571	5.30257167321429	-1.0391752875
A4galt	ENSMUSG00000047878	2.5334730375	2.9838461875	-0.142669077142857	-0.0929874928571428	-2.67614211464286	2.58315462178571	-0.45037315
A4gnt	ENSMUSG00000037953	-0.88814846	-1.2480594625	-0.92465932	-0.483982564285714	-0.0365108599999999	-0.447471704285714	0.3599110025
A530006G24Rik	ENSMUSG00000051986	-0.88814846	-1.2480594625	-0.92465932	-0.362840157142857	-0.0365108599999999	-0.326329297142857	0.3599110025
A530010F05Rik	ENSMUSG00000085797	-0.88814846	-1.22905905625	-0.760087442857143	-0.837401314285714	0.128061017142857	-0.965462331428572	0.34091059625
A530013C23Rik	ENSMUSG00000006462	0.01833510875	0.7802159425	-0.347377588571429	-0.4464062	-0.365712697321429	-0.0806935026785714	-0.76188083375
A530016L24Rik	ENSMUSG00000043122	-0.67102776	-0.97905905	-0.902944577142857	-0.446406214285714	-0.231916817142857	-0.214489397142857	0.30803129
A530017D24Rik	ENSMUSG00000072847	0.80452343875	0.472411495	1.26801648142857	1.00307330714286	0.463493042678571	0.539580264464286	0.33211194375
A530021J07Rik	ENSMUSG00000053528	-0.88814846	-1.2480594625	-0.654806604285714	-0.837401314285714	0.233341855714286	-1.07074317	0.3599110025
A530032D15Rik	ENSMUSG00000089844	-0.7251476975	-0.9410582625	-0.738372691428571	-0.651114685714286	-0.0132249939285715	-0.637889691785714	0.215910565
A530040E14Rik	ENSMUSG00000072109	-0.88814846	-1.2290590625	-0.347377604285714	-0.815686592857143	0.540770855714286	-1.35645744857143	0.3409106025
A530053G22Rik	ENSMUSG00000046764	-0.88814846	-1.2480594625	-0.533664228571429	-0.414635885714286	0.354484231428571	-0.769120117142857	0.3599110025
A530054K11Rik	ENSMUSG00000021510	3.460607475	3.8339272125	0.584559847142857	1.05621172142857	-2.87604762785714	3.93225934928571	-0.3733197375
A530058N18Rik	ENSMUSG00000092201	-0.88814846	-1.2290590625	0.0637286771428572	-0.07334409	0.951877137142857	-1.02522122714286	0.3409106025
A530064D06Rik	ENSMUSG00000043939	-0.88814846	-1.2480594625	-0.92465932	-0.815686557142857	-0.0365108599999999	-0.779175697142857	0.3599110025
A530072M11Rik	ENSMUSG00000085112	-0.8691480725	-1.0309387625	-0.67652137	-0.508257565714286	0.1926267025	-0.700884268214286	0.16179069
A530076I17Rik	ENSMUSG00000086124	-0.88814846	-1.2480594625	-0.92465932	-0.589263371428571	-0.0365108599999999	-0.552752511428572	0.3599110025
A530084C06Rik	ENSMUSG00000090863	-0.88814846	-0.794817663	-0.92465932	-0.837401314285714	-0.0365108599999999	-0.800890454285714	-0.093330797
A530088E08Rik	ENSMUSG00000053467	-0.869148085	-1.2480594625	-0.92465932	0.133435747142857	-0.055511235	0.188946982142857	0.3789113775
A530095I07Rik	ENSMUSG00000051805	-0.88814846	-1.229059075	-0.319021334285714	-0.837401314285714	0.569127125714286	-1.40652844	0.340910615
A530098C11Rik	ENSMUSG00000047343	-0.88814846	0.4468527075	0.54698349	-0.414635871428571	1.43513195	-1.84976782142857	-1.3350011675
A530099J19Rik	ENSMUSG00000047462	-0.88814846	-1.2480594625	-0.92465932	-0.837401314285714	-0.0365108599999999	-0.800890454285714	0.3599110025
A630001G21Rik	ENSMUSG00000052760	-0.88814846	-0.941058253	-0.406668677142857	-0.0119816857142857	0.481479782857143	-0.493461468571429	0.052909793
A630007B06Rik	ENSMUSG00000035173	6.7437803125	6.5729649	5.7204406	5.62168945714286	-1.0233397125	6.64502916964286	0.170815412500001
A630010A05Rik	ENSMUSG00000075395	-0.88814846	-1.2480594625	-0.760087448571429	-0.837401314285714	0.128061011428572	-0.965462325714286	0.3599110025
A630012P03Rik	ENSMUSG00000055110	-0.88814846	-1.2480594625	-0.92465932	-0.837401314285714	-0.0365108599999999	-0.800890454285714	0.3599110025
A630014C17Rik	ENSMUSG00000086395	-0.4729074475	-0.188776815	-0.253755888571429	-0.589263375714286	0.219151558928571	-0.808414934642857	-0.2841306325
A630023P12Rik	ENSMUSG00000048215	-0.88814846	-1.2480594625	-0.533664212857143	-0.837401314285714	0.354484247142857	-1.19188556142857	0.3599110025
A630031M04Rik	ENSMUSG00000087470	-0.7441480775	-1.2480594625	-0.92465932	-0.837401314285714	-0.1805112425	-0.656890071785714	0.503911385
A630033H20Rik	ENSMUSG00000054293	0.32094594625	-1.2480594625	-0.760087425285714	0.202782471428571	-1.08103337153571	1.28381584296429	1.56900540875
A630050E04Rik	ENSMUSG00000085387	-0.88814846	-1.2480594625	-0.92465932	-0.837401314285714	-0.0365108599999999	-0.800890454285714	0.3599110025
A630052C17Rik	ENSMUSG00000086725	2.4965955125	3.026122825	1.750990969	1.05251751185714	-0.7456045435	1.79812205535714	-0.5295273125
A630055G03Rik	ENSMUSG00000037991	-0.74414808375	-0.308696568	-0.571240562857143	-0.837401314285714	0.172907520892857	-1.01030883517857	-0.43545151575
A630073D07Rik	ENSMUSG00000067541	-0.86914806625	-1.2480594625	-0.92465932	-0.837401314285714	-0.05551125375	-0.781890060535714	0.37891139625
A630077J23Rik	ENSMUSG00000086864	-0.88814846	-1.2480594625	-0.92465932	-0.0336964285714286	-0.0365108599999999	0.00281443142857136	0.3599110025
A630091E08Rik	ENSMUSG00000055446	-0.10522794125	-1.2480594625	-0.337321971428571	-0.837401314285714	-0.232094030178571	-0.605307284107143	1.14283152125
A630095E13Rik	ENSMUSG00000070313	-0.8691480775	-1.2480594625	-0.148475102857143	-0.837401314285714	0.720672974642857	-1.55807428892857	0.378911385
A730011C13Rik	ENSMUSG00000084846	1.599372855	3.2996711	0.210749655714286	0.448360162857143	-1.38862319928571	1.83698336214286	-1.700298245
A730011L01Rik	ENSMUSG00000039850	4.1597676875	4.2784958375	1.67378282142857	0.839364405714286	-2.48598486607143	3.32534927178571	-0.11872815
A730013G03Rik	ENSMUSG00000047384	-0.88814846	-1.2480594625	-0.92465932	-0.837401314285714	-0.0365108599999999	-0.800890454285714	0.3599110025
A730015C16Rik	ENSMUSG00000090551	4.644304475	4.86967235	3.43397435142857	3.26539497142857	-1.21033012357143	4.475725095	-0.225367875
A730017C20Rik	ENSMUSG00000050875	-0.6710277725	-1.22905905625	0.186474635714286	-0.446406242857143	0.857502408214286	-1.30390865107143	0.55803128375
A730017L22Rik	ENSMUSG00000085566	4.514335525	4.7208425625	2.82167165142857	3.26883472428571	-1.69266387357143	4.96149859785714	-0.2065070375
A730018C14Rik	ENSMUSG00000047828	-0.88814846	-1.2480594625	-0.110898757142857	-0.837401314285714	0.777249702857143	-1.61465101714286	0.3599110025
A730020M07Rik	ENSMUSG00000044522	-0.88814846	-1.2480594625	-0.92465932	-0.837401314285714	-0.0365108599999999	-0.800890454285714	0.3599110025
A730032A03Rik	ENSMUSG00000085649	-0.88814846	-1.2480594625	-0.92465932	-0.529972278571429	-0.0365108599999999	-0.493461418571429	0.3599110025
A730036I17Rik	ENSMUSG00000056738	-0.74414806375	-1.2480594625	-0.53366422	-0.81568658	0.21048384375	-1.02617042375	0.50391139875
A730037C10Rik	ENSMUSG00000048655	-0.869148085	-1.1040590775	-0.902944577142857	-0.837401314285714	-0.0337964921428572	-0.803604822142857	0.2349109925
A730045E13Rik	ENSMUSG00000053979	-0.88814846	-1.2480594625	-0.92465932	-0.837401314285714	-0.0365108599999999	-0.800890454285714	0.3599110025
A730046J19Rik	ENSMUSG00000085139	-0.744148085	-1.2480594625	-0.676521351428571	-0.672829436428571	0.0676267335714286	-0.74045617	0.5039113775
A730060N03Rik	ENSMUSG00000092375	-0.86914806625	-1.2480594625	-0.92465932	-0.837401314285714	-0.05551125375	-0.781890060535714	0.37891139625
A730061H03Rik	ENSMUSG00000053588	0.5563358818125	0.72502725375	-0.902944591428571	-0.256337844285714	-1.45928047324107	1.20294262895536	-0.1686913719375
A730081D07Rik	ENSMUSG00000086693	1.4924831875	1.761215555	3.47490774285714	2.0973329	1.98242455535714	0.114908344642857	-0.2687323675
A730085A09Rik	ENSMUSG00000085843	-0.8691480725	-1.2480594625	-0.92465932	-0.815686592857143	-0.0555112474999999	-0.760175345357143	0.37891139
A730085K08Rik	ENSMUSG00000093598	2.767811905	3.31599065	2.17025494285714	1.00648735	-0.597556962142857	1.60404431214286	-0.548178745
A730090H04Rik	ENSMUSG00000086552	-0.88814846	-1.2480594625	-0.92465932	-0.837401314285714	-0.0365108599999999	-0.800890454285714	0.3599110025
A730090N16Rik	ENSMUSG00000090120	-0.88814846	-1.2100586925	-0.881229835714286	-0.815686578571429	0.00691862428571433	-0.822605202857143	0.3219102325
A830005F24Rik	ENSMUSG00000053181	-0.88814846	-1.2480594625	-0.90294457	-0.837401314285714	-0.0147961099999999	-0.822605204285714	0.3599110025
A830007P12Rik	ENSMUSG00000059555	0.66457572125	0.1884634625	1.76370602571429	0.321364607142857	1.09913030446429	-0.777765697321428	0.47611225875
A830010M20Rik	ENSMUSG00000044060	1.03897169125	0.78165292875	-0.0992396457142857	1.02490442285714	-1.13821133696429	2.16311575982143	0.2573187625
A830011K09Rik	ENSMUSG00000089957	-0.88814846	-1.2480594625	-0.92465932	-0.837401314285714	-0.0365108599999999	-0.800890454285714	0.3599110025
A830012C17Rik	ENSMUSG00000085996	-0.88814846	-1.2100586925	-0.67652137	-0.2088398	0.21162709	-0.42046689	0.3219102325
A830018L16Rik	ENSMUSG00000057715	-0.16366606	-0.5045766675	-0.110898801428571	-0.0336963785714286	0.0527672585714286	-0.0864636371428572	0.3409106075
A830031A19Rik	ENSMUSG00000055010	-0.57890706	-1.2480594625	-0.92465932	-0.446406214285714	-0.34575226	-0.100653954285714	0.6691524025
A830035A12Rik	ENSMUSG00000059706	-0.86914806625	-1.2290590625	-0.92465932	-0.837401314285714	-0.05551125375	-0.781890060535714	0.35991099625
A830036E02Rik	ENSMUSG00000084890	-0.88814846	-1.2480594625	-0.92465932	-0.837401314285714	-0.0365108599999999	-0.800890454285714	0.3599110025
A830039N20Rik	ENSMUSG00000071567	0.39557529625	1.7778904825	-0.142669105714286	-0.837401314285714	-0.538244401964286	-0.299156912321429	-1.38231518625
A830073O21Rik	ENSMUSG00000091890	-0.5460277475	-1.01193838	-0.533664228571429	-0.414635871428571	0.0123635189285715	-0.426999390357143	0.4659106325
A830080D01Rik	ENSMUSG00000044150	4.7939127125	5.644342675	4.14800894285714	3.97038432857143	-0.645903769642858	4.61628809821429	-0.8504299625
A830082K12Rik	ENSMUSG00000087143	-0.5182286975	0.85985351	0.744219842857143	-0.130563785714286	1.26244854035714	-1.39301232607143	-1.3780822075
A830092H15Rik	ENSMUSG00000074664	-0.88814846	-1.2480594625	-0.92465932	-0.837401314285714	-0.0365108599999999	-0.800890454285714	0.3599110025
A830093I24Rik	ENSMUSG00000050545	0.97738825625	0.71965822	-0.760087442857143	-0.101400842857143	-1.73747569910714	1.63607485625	0.25773003625
A930001C03Rik	ENSMUSG00000087132	1.9668184125	3.5731087375	-0.571240567142857	-0.260119629285714	-2.53805897964286	2.27793935035714	-1.606290325
A930001N09Rik	ENSMUSG00000048249	7.1595088875	7.3769381125	5.94851942857143	5.3023394	-1.21098945892857	6.51332885892857	-0.217429225
A930002H24Rik	ENSMUSG00000045506	-0.85014769125	-1.1910582925	-0.67652137	-0.651114707142857	0.17362632125	-0.824741028392857	0.34091060125
A930002I21Rik	ENSMUSG00000050179	-0.88814846	-1.2480594625	-0.92465932	-0.837401314285714	-0.0365108599999999	-0.800890454285714	0.3599110025
A930003A15Rik	ENSMUSG00000075330	-0.8501476975	-0.3160582875	-0.92465932	-0.837401314285714	-0.0745116225	-0.762889691785714	-0.53408941
A930004D18Rik	ENSMUSG00000054057	-0.8691480775	-0.54481763	-0.760087448571429	-0.793971857142857	0.109060628928571	-0.903032486071429	-0.3243304475
A930005H10Rik	ENSMUSG00000054426	0.7734566025	1.8593817	-0.151035384285714	0.732432171428571	-0.924491986785714	1.65692415821429	-1.0859250975
A930005I04Rik	ENSMUSG00000051246	0.0229639825	-0.886938375	-0.309801262857143	-0.837401314285714	-0.332765245357143	-0.504636068928571	0.9099023575
A930006I01Rik	ENSMUSG00000087278	-0.8691480775	-1.2480594625	-0.474373127142857	-0.567548642857143	0.394774950357143	-0.962323593214286	0.378911385
A930006K02Rik	ENSMUSG00000084866	0.125771665	-0.487816475	0.675461171428571	-0.281834357142857	0.549689506428571	-0.831523863571429	0.61358814
A930009A15Rik	ENSMUSG00000092210	-0.88814846	-1.2290590625	-0.760087448571429	-0.81568658	0.128061011428572	-0.943747591428572	0.3409106025
A930011G23Rik	ENSMUSG00000089809	-0.86914806375	-0.0396961525	-0.92465932	-0.208839814285714	-0.05551125625	-0.153328558035714	-0.82945191125
A930012O16Rik	ENSMUSG00000054181	-0.68714692375	-0.77581727375	-0.92465932	-0.837401314285714	-0.23751239625	-0.599888918035714	0.08867035
A930013B10Rik	ENSMUSG00000063109	-0.88814846	-1.2480594625	-0.194464857142857	-0.362840142857143	0.693683602857143	-1.05652374571429	0.3599110025
A930015D03Rik	ENSMUSG00000092368	2.256487355	2.8272467	0.948176405285714	1.74238550714286	-1.30831094971429	3.05069645685714	-0.570759345
A930017K11Rik	ENSMUSG00000025727	-0.74414808375	-1.2480594625	-0.92465932	-0.837401314285714	-0.18051123625	-0.656890078035714	0.50391137875
A930018P22Rik	ENSMUSG00000032671	-0.88814846	-1.229059075	-0.90294457	-0.837401314285714	-0.0147961099999999	-0.822605204285714	0.340910615
A930019D19Rik	ENSMUSG00000085958	-0.86914806625	-1.2480594625	0.232464364285714	-0.8156866	1.10161243053571	-1.91729903053571	0.37891139625
A930024E05Rik	ENSMUSG00000056735	-0.14871836625	-0.7216973625	0.305056792857143	-0.837401314285714	0.453775159107143	-1.29117647339286	0.57297899625
A930028C08Rik	ENSMUSG00000085819	2.00746879375	2.2371364375	0.484683606142857	1.27535627	-1.52278518760714	2.79814145760714	-0.22966764375
A930031H19Rik	ENSMUSG00000086262	-0.88814846	-1.2480594625	-0.902944577142857	-0.837401314285714	-0.0147961171428571	-0.822605197142857	0.3599110025
A930033C23Rik	ENSMUSG00000093526	-0.88814846	-1.2480594625	-0.92465932	-0.837401314285714	-0.0365108599999999	-0.800890454285714	0.3599110025
A930033H14Rik	ENSMUSG00000090622	0.7994431675	-0.1836965725	-0.92465932	-0.589263352857143	-1.7241024875	1.13483913464286	0.98313974
A930038C07Rik	ENSMUSG00000049001	-0.7441480775	-0.6179379625	-0.374310381428571	-0.672829442857143	0.369837696071429	-1.04266713892857	-0.126210115
A930039A15Rik	ENSMUSG00000078493	2.816457425	2.03794415875	0.728740268571429	0.531926188571429	-2.08771715642857	2.619643345	0.77851326625
A930041C12Rik	ENSMUSG00000085900	-0.744148085	-1.2290590625	-0.676521351428571	-0.837401314285714	0.0676267335714286	-0.905028047857143	0.4849109775
A930104D05Rik	ENSMUSG00000045339	-0.88814846	-1.2480594625	-0.92465932	-0.529972278571429	-0.0365108599999999	-0.493461418571429	0.3599110025
AA386476	ENSMUSG00000074357	-0.08622756125	0.31630346125	-0.369092308571429	-0.392921158571429	-0.282864747321429	-0.11005641125	-0.4025310225
AA387200	ENSMUSG00000085946	-0.88814846	-1.2480594625	-0.92465932	-0.837401314285714	-0.0365108599999999	-0.800890454285714	0.3599110025
AA415398	ENSMUSG00000087385	0.65776975	0.3714921745	-0.319021342857143	0.174793835714286	-0.976791092857143	1.15158492857143	0.2862775755
AA465934	ENSMUSG00000093483	1.459134935	1.93724802	1.30016881714286	0.152590207857143	-0.158966117857143	0.311556325714286	-0.478113085
AA467197	ENSMUSG00000033213	0.230334335	0.080738065	4.70650584285714	2.37438932071429	4.47617150785714	-2.10178218714286	0.14959627
AA474408	ENSMUSG00000073867	2.606107325	2.0477703375	0.677532535714286	1.22663668142857	-1.92857478928571	3.15521147071429	0.5583369875
AA645442	ENSMUSG00000086669	-0.7441480725	-1.2100586875	-0.92465932	-0.837401314285714	-0.1805112475	-0.656890066785714	0.465910615
AA672651	ENSMUSG00000084895	-0.88814846	-1.2480594625	-0.92465932	-0.837401314285714	-0.0365108599999999	-0.800890454285714	0.3599110025
AA792892	ENSMUSG00000073497	-0.88814846	-1.2480594625	-0.408740062857143	-0.8156866	0.479408397142857	-1.29509499714286	0.3599110025
AA960436	ENSMUSG00000031792	4.636295375	5.006926875	1.99942854571429	1.79221020285714	-2.63686682928571	4.42907703214286	-0.3706315
AA986860	ENSMUSG00000042510	-0.8501476975	0.38434354	0.438862192857143	-0.837401314285714	1.28900989035714	-2.12641120464286	-1.2344912375
AA987161	ENSMUSG00000058093	1.402379595	2.90893817	0.922116946714286	1.22294077142857	-0.480262648285714	1.70320341971429	-1.506558575
Aaas	ENSMUSG00000036678	3.63464805	4.2194337	1.77725881671429	0.0715843771428571	-1.85738923328571	1.92897361042857	-0.58478565
Aacs	ENSMUSG00000029482	5.997910325	6.1101451	4.30532589428571	4.49513185714286	-1.69258443071429	6.18771628785714	-0.112234774999999
Aadac	ENSMUSG00000027761	-0.88814846	-1.2480594625	-0.92465932	-0.672829442857143	-0.0365108599999999	-0.636318582857143	0.3599110025
Aadacl2	ENSMUSG00000091376	-0.744148085	-1.22905905625	-0.92465932	-0.8156866	-0.180511235	-0.635175365	0.48491097125
Aadacl3	ENSMUSG00000078507	-0.3932287225	-1.2480594625	-0.92465932	-0.81568658	-0.5314305975	-0.2842559825	0.85483074
Aadat	ENSMUSG00000057228	-0.88814846	-1.2480594625	-0.859515114285714	-0.81568658	0.0286333457142858	-0.844319925714286	0.3599110025
Aagab	ENSMUSG00000037257	4.91063675	4.9577867375	1.30425010142857	1.55002688571429	-3.60638664857143	5.15641353428571	-0.0471499875000001
Aak1	ENSMUSG00000057230	3.7236554625	4.1368278875	3.0002448	2.28785098571429	-0.7234106625	3.01126164821429	-0.413172425
Aamp	ENSMUSG00000006299	8.964997	9.153150625	7.41780945714286	7.62430192857143	-1.54718754285714	9.17148947142857	-0.188153625
Aanat	ENSMUSG00000020804	-0.725147685	-1.0309387625	-0.92465932	-0.424691498571429	-0.199511635	-0.225179863571429	0.3057910775
Aard	ENSMUSG00000068522	1.23419905875	2.4625423875	-0.92465932	-0.341125414285714	-2.15885837875	1.81773296446429	-1.22834332875
Aars	ENSMUSG00000031960	8.468219625	8.712106875	6.54573558571429	6.99529417142857	-1.92248403928571	8.91777821071429	-0.24388725
Aars2	ENSMUSG00000023938	3.1252727875	4.0371781125	0.781662211428571	0.111721032857143	-2.34361057607143	2.45533160892857	-0.911905325
Aarsd1	ENSMUSG00000075528	5.55916015	6.2043455	3.15570498571429	3.90021975714286	-2.40345516428571	6.30367492142857	-0.645185349999999
Aasdh	ENSMUSG00000055923	3.4578011530625	3.7622368125	2.32126547428571	0.482222854285714	-1.13653567877679	1.6187585330625	-0.3044356594375
Aasdhppt	ENSMUSG00000025894	4.23920785	5.046286675	2.34116886614286	3.86437918571429	-1.89803898385714	5.76241816957143	-0.807078825
Aass	ENSMUSG00000029695	0.145575315	0.1672228075	-0.430943662428571	-0.260119595714286	-0.576518977428571	0.316399381714286	-0.0216474925
Aatf	ENSMUSG00000018697	5.432566975	5.51081115	2.13923219428571	2.24497187857143	-3.29333478071429	5.53830665928571	-0.078244175
AB041803	ENSMUSG00000044471	4.26187805	4.0849213125	2.899296051	3.41585034285714	-1.362581999	4.77843234185714	0.176956737499999
AB041806	ENSMUSG00000046109	-0.88814846	-1.2480594625	-0.92465932	-0.837401314285714	-0.0365108599999999	-0.800890454285714	0.3599110025
AB099516	ENSMUSG00000093789	-0.8501476975	-1.104059063	-0.92465932	-0.837401314285714	-0.0745116225	-0.762889691785714	0.2539113655
AB124611	ENSMUSG00000057191	-0.508026995	-0.6611250475	-0.902944591428571	-0.281834364285714	-0.394917596428571	0.113083232142857	0.1530980525
AB512673.1	ENSMUSG00000093806	-0.88814846	-1.2480594625	-0.92465932	-0.837401314285714	-0.0365108599999999	-0.800890454285714	0.3599110025
Abat	ENSMUSG00000057880	5.6359372875	5.758973525	1.54858731142857	2.89448311428571	-4.08734997607143	6.98183309035714	-0.1230362375
Abca12	ENSMUSG00000050296	-0.652027385	-1.2480594625	-0.263811552857143	-0.179113824285714	0.388215832142857	-0.567329656428571	0.5960320775
Abca13	ENSMUSG00000004668	-0.29090629625	-1.2290590625	0.189034868571429	-0.1389772	0.479941164821429	-0.618918364821429	0.93815276625
Abca14	ENSMUSG00000062017	-0.869148085	-1.2480594625	-0.0315351942857143	0.0848857642857143	0.837612890714286	-0.752727126428571	0.3789113775
Abca15	ENSMUSG00000054746	-0.72514769625	-1.21005867375	-0.406668668142857	0.176865221428571	0.318479028107143	-0.141613806678571	0.4849109775
Abca16	ENSMUSG00000051900	-0.1987855881875	-0.900817275	0.111321957142857	0.133435742857143	0.310107545330357	-0.176671802473214	0.7020316868125
Abca17	ENSMUSG00000035435	-0.55990666625	-1.229059075	-0.654806627142857	0.0932991492857143	-0.0948999608928571	0.188199110178571	0.66915240875
Abca2	ENSMUSG00000026944	5.50160445	5.5640431375	2.95699189	2.60054865	-2.54461256	5.14516121	-0.0624386875000003
Abca3	ENSMUSG00000024130	3.6188437375	4.6210381625	3.24926561428571	2.09588348571429	-0.369578123214286	2.46546160892857	-1.002194425
Abca4	ENSMUSG00000028125	-0.29314653125	0.4519741695	1.16139288042857	-0.117262457142857	1.45453941167857	-1.57180186882143	-0.74512070075
Abca5	ENSMUSG00000018800	5.872513825	6.723732775	4.40202501428571	4.12409135714286	-1.47048881071429	5.59458016785714	-0.85121895
Abca6	ENSMUSG00000044749	3.481679125	3.5612739125	1.92933199428571	1.11985147285714	-1.55234713071429	2.67219860357143	-0.0795947875
Abca7	ENSMUSG00000035722	1.9684025675	2.6157098875	1.98486242	1.43034036857143	0.0164598524999999	1.41388051607143	-0.64730732
Abca8a	ENSMUSG00000041828	7.243603625	7.5505245375	4.73649700285714	4.23254657142857	-2.50710662214286	6.73965319357143	-0.3069209125
Abca8b	ENSMUSG00000020620	7.041384575	7.82460245	4.73312218571429	4.8967078	-2.30826238928571	7.20497018928571	-0.783217874999999
Abca9	ENSMUSG00000041797	3.466308525	4.840398775	2.16845492285714	1.27036571714286	-1.29785360214286	2.56821931928571	-1.37409025
Abcb10	ENSMUSG00000031974	5.177426125	5.395629725	3.29450814285714	2.77592957142857	-1.88291798214286	4.65884755357143	-0.2182036
Abcb11	ENSMUSG00000027048	-0.5599066725	-1.229059075	-0.549525815714286	-0.567548635714286	0.0103808567857143	-0.5779294925	0.6691524025
Abcb1a	ENSMUSG00000040584	1.4867038925	0.5454147125	4.9664762	3.4963664	3.4797723075	0.0165940925000001	0.94128918
Abcb1b	ENSMUSG00000028970	6.59708205	6.1496795375	5.1353093	5.21849115714286	-1.46177275	6.68026390714286	0.4474025125
Abcb4	ENSMUSG00000042476	-0.5270273744375	1.4290608225	0.571663727142857	1.96028164285714	1.09869110158036	0.861590541276786	-1.9560881969375
Abcb5	ENSMUSG00000072791	-0.5409062975	-1.229059075	-0.53366422	-0.0119816581428571	0.00724207749999994	-0.0192237356428571	0.6881527775
Abcb6	ENSMUSG00000026198	4.0290578	3.61335855	2.36121352571429	1.10936190714286	-1.66784427428571	2.77720618142857	0.41569925
Abcb7	ENSMUSG00000031333	3.879359075	4.260074925	0.673651644285714	0.305502985	-3.20570743071429	3.51121041571429	-0.38071585
Abcb8	ENSMUSG00000028973	5.2525436625	5.7598214375	1.87499873714286	4.04098441428571	-3.37754492535714	7.41852933964286	-0.507277775
Abcb9	ENSMUSG00000029408	2.135970625	0.922772105	0.678586744285714	0.31972233	-1.45738388071429	1.77710621071429	1.21319852
Abcc1	ENSMUSG00000023088	5.8535595875	6.2034090625	4.80419391428571	4.9824755	-1.04936567321429	6.03184117321429	-0.349849474999999
Abcc10	ENSMUSG00000032842	4.09173845	3.4242887875	0.765800695714286	0.814273542857143	-3.32593775428571	4.14021129714286	0.6674496625
Abcc12	ENSMUSG00000036872	-0.744148085	-1.2480594625	-0.0921495485714285	-0.837401314285714	0.651998536428571	-1.48939985071429	0.5039113775
Abcc2	ENSMUSG00000025194	-0.7441480725	-1.2480594625	-0.654806601428571	0.0314478285714286	0.0893414710714286	-0.0578936425000001	0.50391139
Abcc3	ENSMUSG00000020865	-0.86914806625	-1.2480594625	-0.571240562857143	-0.651114706428571	0.297907503392857	-0.949022209821428	0.37891139625
Abcc4	ENSMUSG00000032849	3.56722233	1.76182532875	3.8042444	3.24807208571429	0.23702207	3.01105001571429	1.80539700125
Abcc5	ENSMUSG00000022822	7.648676825	7.8035457625	5.99641232857143	4.82676931428571	-1.65226449642857	6.47903381071429	-0.154868937500001
Abcc6	ENSMUSG00000030834	-0.88814846	-1.2480594625	-0.285526281428571	-0.837401314285714	0.602622178571429	-1.44002349285714	0.3599110025
Abcc8	ENSMUSG00000040136	-0.8691480725	-1.2480594625	0.537821960428571	-0.837401314285714	1.40697003292857	-2.24437134721429	0.37891139
Abcc9	ENSMUSG00000030249	3.9912053875	3.4355559125	5.82307055714286	5.35161857142857	1.83186516964286	3.51975340178571	0.555649475
[truncated: 23,901 more rows]

## Sheet: Fig 3C
	PC1	PC2
A03_Pre_Graft_1_EOM_Exp2	-32.768136886319	9.97735124940414
A05_Pre_Graft_5_EOM_Exp2	-38.8371329715795	0.549749846361524
C01_Pre_Graft_3_EOM_Exp1	-37.6498129181428	4.64576475001698
C03_Pre_Graft_2_EOM_Exp2	-43.7740619408374	5.98502391906718
C05_Pre_Graft_6_EOM_Exp2	-40.2169039658448	3.78329564342534
E01_Pre_Graft_4_EOM_Exp1	-32.9607414671086	10.4846848745724
G01_Pre_Graft_5_EOM_Exp1	-35.5439682777195	5.61248358642927
G03_Pre_Graft_4_EOM_Exp2	-34.907692957481	1.31652629858061
B03_Pre_Graft_1_TA_Exp2	32.9370311560012	13.8633366534119
B05_Pre_Graft_5_TA_Exp2	20.5998177343063	-1.27183250682961
D01_Pre_Graft_3_TA_Exp1	20.1828492791337	-2.68833647692672
D03_Pre_Graft_2_TA_Exp2	29.6782244705553	13.8070306176953
D05_Pre_Graft_6_TA_Exp2	31.8979618025114	13.0043165562524
F01_Pre_Graft_4_TA_Exp1	18.6515493577431	3.1425478829424
F03_Pre_Graft_3_TA_Exp2	31.215518450663	-9.15621921977239
H03_Pre_Graft_4_TA_Exp2	16.4960962150921	1.93725784707574
Corrected_A04_Graft_1_EOM_Exp2	14.6448193925125	-7.45656335321655
Corrected_A06_Graft_5_EOM_Exp2	11.2202166543652	-11.1157072779237
Corrected_C04_Graft_2_EOM_Exp2	3.50344400721269	-45.1666255419853
Corrected_C06_Graft_6_EOM_Exp2	18.0281363266288	-0.0829834601352328
Corrected_G04_Graft_4_EOM_Exp2	25.2880241668771	17.6187292596321
Corrected_E02_Graft_4_EOM_Exp1	-1.793338025247	-44.9805427368468
Corrected_E04_Graft_3_EOM_Exp2	24.1081003966773	16.1907115887689

## Sheet: Fig 3D EOM
Gene	ID	Sample	EOM score
0610010O12Rik	ENSMUSG00000046727	Pre_Graft_TA	-4.9960036108132e-16
1810010H24Rik	ENSMUSG00000078607	Pre_Graft_TA	8.88178419700125e-16
2310081O03Rik	ENSMUSG00000085020	Pre_Graft_TA	5.55111512312578e-16
2610109H07Rik	ENSMUSG00000029005	Pre_Graft_TA	-4.44089209850063e-16
3010003L10Rik	ENSMUSG00000085256	Pre_Graft_TA	1.22124532708767e-15
4930583H14Rik	ENSMUSG00000037161	Pre_Graft_TA	5.60662627435704e-15
4933436C20Rik	ENSMUSG00000031736	Pre_Graft_TA	-1.55431223447522e-15
A930018M24Rik	ENSMUSG00000091089	Pre_Graft_TA	6.43929354282591e-15
Aatk	ENSMUSG00000025375	Pre_Graft_TA	-3.5527136788005e-15
Abca1	ENSMUSG00000015243	Pre_Graft_TA	-1.5105972028806e-14
Adam19	ENSMUSG00000011256	Pre_Graft_TA	-7.99360577730113e-15
Adamts6	ENSMUSG00000046169	Pre_Graft_TA	1.22124532708767e-15
Adamts8	ENSMUSG00000031994	Pre_Graft_TA	-1.55431223447522e-15
Adamtsl1	ENSMUSG00000066113	Pre_Graft_TA	1.97342142627122e-14
Add3	ENSMUSG00000025026	Pre_Graft_TA	1.86517468137026e-14
Adnp2	ENSMUSG00000053950	Pre_Graft_TA	-2.42028619368284e-14
Adra1b	ENSMUSG00000050541	Pre_Graft_TA	-5.55111512312578e-16
Aebp1	ENSMUSG00000020473	Pre_Graft_TA	7.32747196252603e-15
Aftph	ENSMUSG00000049659	Pre_Graft_TA	1.32255317808472e-14
Agap1	ENSMUSG00000055013	Pre_Graft_TA	2.22044604925031e-16
Agtr2	ENSMUSG00000068122	Pre_Graft_TA	-6.21724893790088e-15
AI118078	ENSMUSG00000032313	Pre_Graft_TA	-8.88178419700125e-16
Aif1l	ENSMUSG00000001864	Pre_Graft_TA	5.55111512312578e-16
Alx4	ENSMUSG00000040310	Pre_Graft_TA	-7.07767178198537e-16
Ang	ENSMUSG00000072115	Pre_Graft_TA	-3.77475828372553e-15
Angptl2	ENSMUSG00000004105	Pre_Graft_TA	3.10862446895044e-15
Angptl3	ENSMUSG00000028553	Pre_Graft_TA	-1.88737914186277e-15
Angptl4	ENSMUSG00000002289	Pre_Graft_TA	4.81836792687318e-14
Ano5	ENSMUSG00000055489	Pre_Graft_TA	7.49400541621981e-15
Aplp1	ENSMUSG00000006651	Pre_Graft_TA	1.77635683940025e-15
Apod	ENSMUSG00000022548	Pre_Graft_TA	-5.32907051820075e-15
Arhgap20	ENSMUSG00000053199	Pre_Graft_TA	1.0769163338864e-14
Arsg	ENSMUSG00000020604	Pre_Graft_TA	7.99360577730113e-15
Asap3	ENSMUSG00000036995	Pre_Graft_TA	-7.32747196252603e-15
Axl	ENSMUSG00000002602	Pre_Graft_TA	-6.54684639833647e-15
Barx2	ENSMUSG00000032033	Pre_Graft_TA	-3.33066907387547e-16
Bcas1	ENSMUSG00000013523	Pre_Graft_TA	6.66133814775094e-16
Bex1	ENSMUSG00000050071	Pre_Graft_TA	-2.1094237467878e-15
Bex4	ENSMUSG00000047844	Pre_Graft_TA	2.22044604925031e-16
Bgn	ENSMUSG00000031375	Pre_Graft_TA	1.0547118733939e-14
Bloc1s3	ENSMUSG00000057667	Pre_Graft_TA	-2.22044604925031e-15
C130021I20Rik	ENSMUSG00000052951	Pre_Graft_TA	1.33226762955019e-15
C1ql1	ENSMUSG00000045532	Pre_Graft_TA	-5.77315972805081e-15
C1qtnf7	ENSMUSG00000061535	Pre_Graft_TA	-9.99200722162641e-16
Cadm2	ENSMUSG00000064115	Pre_Graft_TA	-4.44089209850063e-15
Calca	ENSMUSG00000030669	Pre_Graft_TA	8.88178419700125e-16
Calml4	ENSMUSG00000032246	Pre_Graft_TA	1.99840144432528e-15
Car13	ENSMUSG00000027555	Pre_Graft_TA	-1.33226762955019e-15
Car2	ENSMUSG00000027562	Pre_Graft_TA	1.77635683940025e-15
Ccdc80	ENSMUSG00000022665	Pre_Graft_TA	-3.88578058618805e-15
Ccl2	ENSMUSG00000035385	Pre_Graft_TA	-8.79851747015437e-15
Cd24a	ENSMUSG00000047139	Pre_Graft_TA	-6.21724893790088e-15
Cd34	ENSMUSG00000016494	Pre_Graft_TA	-1.73472347597681e-14
Cd97	ENSMUSG00000002885	Pre_Graft_TA	-1.30451205393456e-14
Cdh4	ENSMUSG00000000305	Pre_Graft_TA	1.36557432028894e-14
Chrdl2	ENSMUSG00000030732	Pre_Graft_TA	4.32986979603811e-15
Chst8	ENSMUSG00000060402	Pre_Graft_TA	3.99680288865056e-15
Cnp	ENSMUSG00000006782	Pre_Graft_TA	-4.03566069451244e-14
Col15a1	ENSMUSG00000028339	Pre_Graft_TA	4.55191440096314e-15
Col16a1	ENSMUSG00000040690	Pre_Graft_TA	-2.44249065417534e-15
Col6a2	ENSMUSG00000020241	Pre_Graft_TA	-4.88498130835069e-15
Colec12	ENSMUSG00000036103	Pre_Graft_TA	-1.28785870856518e-14
Cox11	ENSMUSG00000020544	Pre_Graft_TA	2.47024622979097e-15
Creb5	ENSMUSG00000053007	Pre_Graft_TA	6.21724893790088e-15
D10Bwg1379e	ENSMUSG00000019852	Pre_Graft_TA	-5.34294830600857e-16
D18Ertd653e	ENSMUSG00000024544	Pre_Graft_TA	1.29236898960272e-15
D630003M21Rik	ENSMUSG00000037813	Pre_Graft_TA	-1.77635683940025e-15
Dbn1	ENSMUSG00000034675	Pre_Graft_TA	2.22044604925031e-16
Dcdc2a	ENSMUSG00000035910	Pre_Graft_TA	-4.44089209850063e-16
Dio2	ENSMUSG00000007682	Pre_Graft_TA	9.2148511043888e-15
Dmrta2	ENSMUSG00000047143	Pre_Graft_TA	-1.38777878078145e-15
Dusp14	ENSMUSG00000018648	Pre_Graft_TA	4.13558076672871e-15
Eda	ENSMUSG00000059327	Pre_Graft_TA	-1.18655085756814e-14
Efemp1	ENSMUSG00000020467	Pre_Graft_TA	0
Efemp2	ENSMUSG00000024909	Pre_Graft_TA	-2.12052597703405e-14
Enpp2	ENSMUSG00000022425	Pre_Graft_TA	-2.99760216648792e-14
Epb4.1l3	ENSMUSG00000024044	Pre_Graft_TA	5.49560397189452e-15
Epha3	ENSMUSG00000052504	Pre_Graft_TA	1.11022302462516e-15
Epha7	ENSMUSG00000028289	Pre_Graft_TA	2.80331313717852e-15
Epyc	ENSMUSG00000019936	Pre_Graft_TA	6.66133814775094e-16
Espnl	ENSMUSG00000049515	Pre_Graft_TA	-1.11022302462516e-16
Eya2	ENSMUSG00000017897	Pre_Graft_TA	8.46545056276682e-16
Fam132b	ENSMUSG00000047443	Pre_Graft_TA	-3.33066907387547e-16
Fam70a	ENSMUSG00000036502	Pre_Graft_TA	2.88657986402541e-15
Fbln5	ENSMUSG00000021186	Pre_Graft_TA	8.71525074330748e-15
Fmn2	ENSMUSG00000028354	Pre_Graft_TA	7.21644966006352e-16
Foxc1	ENSMUSG00000050295	Pre_Graft_TA	2.22044604925031e-15
Foxp1	ENSMUSG00000030067	Pre_Graft_TA	-2.37587727269783e-14
Fstl3	ENSMUSG00000020325	Pre_Graft_TA	-2.18713935851156e-14
Gal	ENSMUSG00000024907	Pre_Graft_TA	-3.574918139293e-14
Gfra1	ENSMUSG00000025089	Pre_Graft_TA	1.28508315100362e-14
Glb1l2	ENSMUSG00000036395	Pre_Graft_TA	3.33066907387547e-16
Glis3	ENSMUSG00000052942	Pre_Graft_TA	1.48769885299771e-14
Gm13070	ENSMUSG00000086767	Pre_Graft_TA	-2.4980018054066e-15
Gm13373	ENSMUSG00000087196	Pre_Graft_TA	-2.44249065417534e-15
Gm14616	ENSMUSG00000086177	Pre_Graft_TA	-7.54951656745106e-15
Gm15270	ENSMUSG00000087400	Pre_Graft_TA	3.5527136788005e-15
Gm16054	ENSMUSG00000087431	Pre_Graft_TA	6.66133814775094e-16
Gm16156	ENSMUSG00000087436	Pre_Graft_TA	-4.88498130835069e-15
Gm16277	ENSMUSG00000087002	Pre_Graft_TA	-7.54951656745106e-15
Gm17189	ENSMUSG00000091709	Pre_Graft_TA	-5.55111512312578e-15
Gm885	ENSMUSG00000040528	Pre_Graft_TA	-2.55351295663786e-15
Gpd2	ENSMUSG00000026827	Pre_Graft_TA	5.77315972805081e-15
Gpm6b	ENSMUSG00000031342	Pre_Graft_TA	2.1094237467878e-15
Gpr153	ENSMUSG00000042804	Pre_Graft_TA	-3.77475828372553e-15
Gpr85	ENSMUSG00000048216	Pre_Graft_TA	8.88178419700125e-16
Gprasp2	ENSMUSG00000072966	Pre_Graft_TA	-1.77635683940025e-15
Grik3	ENSMUSG00000001985	Pre_Graft_TA	-8.88178419700125e-16
Grik4	ENSMUSG00000032017	Pre_Graft_TA	-4.44089209850063e-16
H19	ENSMUSG00000000031	Pre_Graft_TA	2.33146835171283e-15
Hdx	ENSMUSG00000034551	Pre_Graft_TA	1.55431223447522e-15
Hs3st3b1	ENSMUSG00000070407	Pre_Graft_TA	-1.11022302462516e-15
Hs3st4	ENSMUSG00000078591	Pre_Graft_TA	-2.77555756156289e-16
Icosl	ENSMUSG00000000732	Pre_Graft_TA	-2.33146835171283e-15
Igfbp4	ENSMUSG00000017493	Pre_Graft_TA	1.62092561595273e-14
Igsf9	ENSMUSG00000037995	Pre_Graft_TA	1.11022302462516e-15
Igsf9b	ENSMUSG00000034275	Pre_Graft_TA	-2.27595720048157e-15
Il12a	ENSMUSG00000027776	Pre_Graft_TA	-9.99200722162641e-16
Il17rd	ENSMUSG00000040717	Pre_Graft_TA	-8.32667268468867e-15
Ints5	ENSMUSG00000071652	Pre_Graft_TA	-1.59872115546023e-14
Irx3	ENSMUSG00000031734	Pre_Graft_TA	9.76996261670138e-15
Irx5	ENSMUSG00000031737	Pre_Graft_TA	-2.22044604925031e-16
Islr	ENSMUSG00000037206	Pre_Graft_TA	4.44089209850063e-16
Kcna3	ENSMUSG00000047959	Pre_Graft_TA	-2.22044604925031e-15
Klhl11	ENSMUSG00000048732	Pre_Graft_TA	7.09501901674514e-15
Klhl30	ENSMUSG00000026308	Pre_Graft_TA	-8.43769498715119e-15
Krt80	ENSMUSG00000037185	Pre_Graft_TA	8.88178419700125e-16
Lbp	ENSMUSG00000016024	Pre_Graft_TA	-4.88498130835069e-15
Lmo2	ENSMUSG00000032698	Pre_Graft_TA	1.57651669496772e-14
Lmx1a	ENSMUSG00000026686	Pre_Graft_TA	6.38378239159465e-16
Loxl2	ENSMUSG00000034205	Pre_Graft_TA	-5.49560397189452e-15
Lrch2	ENSMUSG00000031290	Pre_Graft_TA	-1.11022302462516e-15
Lrp4	ENSMUSG00000027253	Pre_Graft_TA	-7.21644966006352e-16
Lrrc8b	ENSMUSG00000070639	Pre_Graft_TA	1.11022302462516e-15
Lrtm2	ENSMUSG00000055003	Pre_Graft_TA	-3.99680288865056e-15
Lsp1	ENSMUSG00000018819	Pre_Graft_TA	-9.32587340685131e-15
Ly6k	ENSMUSG00000044678	Pre_Graft_TA	8.21565038222616e-15
Marcksl1	ENSMUSG00000047945	Pre_Graft_TA	-1.20459198171829e-14
Mbp	ENSMUSG00000041607	Pre_Graft_TA	-2.72004641033163e-15
Mcm6	ENSMUSG00000026355	Pre_Graft_TA	-5.32907051820075e-15
Mdk	ENSMUSG00000027239	Pre_Graft_TA	1.90958360235527e-14
Me3	ENSMUSG00000030621	Pre_Graft_TA	3.5527136788005e-15
Mfap4	ENSMUSG00000042436	Pre_Graft_TA	-3.33066907387547e-15
Mfap5	ENSMUSG00000030116	Pre_Graft_TA	-8.88178419700125e-16
Mgat3	ENSMUSG00000042428	Pre_Graft_TA	7.7715611723761e-16
Mmp2	ENSMUSG00000031740	Pre_Graft_TA	-3.00870439673417e-14
Mobp	ENSMUSG00000032517	Pre_Graft_TA	4.44089209850063e-16
Morn4	ENSMUSG00000049670	Pre_Graft_TA	8.88178419700125e-16
Ms4a4d	ENSMUSG00000024678	Pre_Graft_TA	-2.22044604925031e-16
Mum1l1	ENSMUSG00000042515	Pre_Graft_TA	2.66453525910038e-14
Mycl1	ENSMUSG00000028654	Pre_Graft_TA	1.33226762955019e-15
Nckipsd	ENSMUSG00000032598	Pre_Graft_TA	-9.99200722162641e-15
Ncrna00085	ENSMUSG00000080316	Pre_Graft_TA	-2.42028619368284e-14
Necab1	ENSMUSG00000040536	Pre_Graft_TA	2.1094237467878e-15
Nespas	ENSMUSG00000086537	Pre_Graft_TA	-1.66533453693773e-16
Nova1	ENSMUSG00000021047	Pre_Graft_TA	-5.55111512312578e-16
Nr1d1	ENSMUSG00000020889	Pre_Graft_TA	1.82909243306995e-14
Nr2f1	ENSMUSG00000069171	Pre_Graft_TA	0
Nrk	ENSMUSG00000052854	Pre_Graft_TA	7.21644966006352e-16
Ntn1	ENSMUSG00000020902	Pre_Graft_TA	-2.22044604925031e-16
Nxph3	ENSMUSG00000046719	Pre_Graft_TA	5.77315972805081e-15
Oaf	ENSMUSG00000032014	Pre_Graft_TA	2.30718222304915e-14
Olfml1	ENSMUSG00000051041	Pre_Graft_TA	8.88178419700125e-16
Olfml2a	ENSMUSG00000046618	Pre_Graft_TA	1.68753899743024e-14
Olfr1507	ENSMUSG00000059887	Pre_Graft_TA	-1.11022302462516e-15
Olfr1508	ENSMUSG00000057564	Pre_Graft_TA	7.7715611723761e-16
Olfr456	ENSMUSG00000090631	Pre_Graft_TA	2.22044604925031e-15
Osr1	ENSMUSG00000048387	Pre_Graft_TA	-4.44089209850063e-16
Otoa	ENSMUSG00000034990	Pre_Graft_TA	1.20459198171829e-14
P2ry14	ENSMUSG00000036381	Pre_Graft_TA	4.5102810375397e-15
Papolg	ENSMUSG00000020273	Pre_Graft_TA	-7.21644966006352e-16
Pcdh9	ENSMUSG00000055421	Pre_Graft_TA	-2.22044604925031e-16
Pcsk2	ENSMUSG00000027419	Pre_Graft_TA	5.55111512312578e-16
Pde9a	ENSMUSG00000041119	Pre_Graft_TA	4.44089209850063e-16
Pdgfc	ENSMUSG00000028019	Pre_Graft_TA	-1.06858966120171e-15
Pdlim7	ENSMUSG00000021493	Pre_Graft_TA	5.55111512312578e-17
Pgf	ENSMUSG00000004791	Pre_Graft_TA	1.42941214420489e-15
Pi15	ENSMUSG00000067780	Pre_Graft_TA	3.05311331771918e-16
Pi16	ENSMUSG00000024011	Pre_Graft_TA	-5.27355936696949e-16
Pitx2	ENSMUSG00000028023	Pre_Graft_TA	-7.21644966006352e-16
Pkp2	ENSMUSG00000041957	Pre_Graft_TA	2.66453525910038e-15
Plekhb1	ENSMUSG00000030701	Pre_Graft_TA	-8.27116153345742e-15
Plod2	ENSMUSG00000032374	Pre_Graft_TA	1.58206781009085e-14
Plscr4	ENSMUSG00000032377	Pre_Graft_TA	2.54241072639161e-14
Prex1	ENSMUSG00000039621	Pre_Graft_TA	2.26485497023532e-14
Prkar1b	ENSMUSG00000025855	Pre_Graft_TA	-1.22124532708767e-15
Prr7	ENSMUSG00000034686	Pre_Graft_TA	-1.11022302462516e-15
Prss57	ENSMUSG00000020323	Pre_Graft_TA	-8.93729534823251e-15
Pygl	ENSMUSG00000021069	Pre_Graft_TA	-4.44089209850063e-16
Ralgps2	ENSMUSG00000026594	Pre_Graft_TA	-5.77315972805081e-15
Rcan2	ENSMUSG00000039601	Pre_Graft_TA	-1.14908083048704e-14
Rhod	ENSMUSG00000041845	Pre_Graft_TA	-4.44089209850063e-16
Rimklb	ENSMUSG00000040649	Pre_Graft_TA	2.94209101525666e-15
Rin2	ENSMUSG00000001768	Pre_Graft_TA	1.24344978758018e-14
Rnase4	ENSMUSG00000021876	Pre_Graft_TA	-1.97619698383278e-14
Rnf182	ENSMUSG00000044164	Pre_Graft_TA	2.22044604925031e-16
Rtl1	ENSMUSG00000085925	Pre_Graft_TA	-1.13242748511766e-14
Rtn1	ENSMUSG00000021087	Pre_Graft_TA	-4.44089209850063e-15
Samd4	ENSMUSG00000021838	Pre_Graft_TA	2.41646980203569e-14
Sbk2	ENSMUSG00000030433	Pre_Graft_TA	8.88178419700125e-16
Scara3	ENSMUSG00000034463	Pre_Graft_TA	-1.01585406753202e-14
Scly	ENSMUSG00000026307	Pre_Graft_TA	-9.29811783123569e-16
Sdc1	ENSMUSG00000020592	Pre_Graft_TA	2.41473507855972e-15
Sdc3	ENSMUSG00000025743	Pre_Graft_TA	-1.33226762955019e-15
Sec14l4	ENSMUSG00000019368	Pre_Graft_TA	1.99840144432528e-15
Sema3b	ENSMUSG00000057969	Pre_Graft_TA	8.88178419700125e-16
Sema3d	ENSMUSG00000040254	Pre_Graft_TA	5.55111512312578e-16
2008-09-01	ENSMUSG00000018398	Pre_Graft_TA	2.07334149848748e-14
Serinc2	ENSMUSG00000023232	Pre_Graft_TA	1.22124532708767e-14
Serpinb8	ENSMUSG00000026315	Pre_Graft_TA	5.10702591327572e-15
Serpine2	ENSMUSG00000026249	Pre_Graft_TA	2.31065167000111e-15
Sh2d4a	ENSMUSG00000053886	Pre_Graft_TA	2.1094237467878e-15
Slc16a6	ENSMUSG00000041920	Pre_Graft_TA	3.19189119579733e-16
Slc38a3	ENSMUSG00000010064	Pre_Graft_TA	9.7456764880377e-15
Slc38a4	ENSMUSG00000022464	Pre_Graft_TA	2.22044604925031e-16
Slc39a8	ENSMUSG00000053897	Pre_Graft_TA	8.88178419700125e-16
Slit2	ENSMUSG00000031558	Pre_Graft_TA	-4.71844785465692e-16
Sln	ENSMUSG00000042045	Pre_Graft_TA	2.22044604925031e-15
Smarca1	ENSMUSG00000031099	Pre_Graft_TA	4.9960036108132e-16
Smoc2	ENSMUSG00000023886	Pre_Graft_TA	1.24344978758018e-14
Sorcs1	ENSMUSG00000043531	Pre_Graft_TA	-1.11022302462516e-15
Sorcs2	ENSMUSG00000029093	Pre_Graft_TA	-7.32747196252603e-15
Spsb1	ENSMUSG00000039911	Pre_Graft_TA	-3.34177130412172e-14
Steap1	ENSMUSG00000015652	Pre_Graft_TA	3.33066907387547e-15
Stk32a	ENSMUSG00000039954	Pre_Graft_TA	-9.43689570931383e-16
Svil	ENSMUSG00000024236	Pre_Graft_TA	-3.88578058618805e-15
Syn3	ENSMUSG00000059602	Pre_Graft_TA	2.22044604925031e-16
Synpo	ENSMUSG00000043079	Pre_Graft_TA	-6.88338275267597e-15
Syt12	ENSMUSG00000049303	Pre_Graft_TA	-1.12132525487141e-14
Tac4	ENSMUSG00000020872	Pre_Graft_TA	8.57647286522933e-15
Tbx15	ENSMUSG00000027868	Pre_Graft_TA	2.66453525910038e-15
Tceal3	ENSMUSG00000044550	Pre_Graft_TA	-1.33226762955019e-15
Tceal7	ENSMUSG00000079428	Pre_Graft_TA	0
Tcf21	ENSMUSG00000045680	Pre_Graft_TA	1.22124532708767e-15
Tfpi2	ENSMUSG00000029664	Pre_Graft_TA	2.87755930195033e-14
Tgfbi	ENSMUSG00000035493	Pre_Graft_TA	-1.11022302462516e-15
Thbs3	ENSMUSG00000028047	Pre_Graft_TA	-9.71445146547012e-15
Thsd7a	ENSMUSG00000032625	Pre_Graft_TA	7.7715611723761e-15
Timeless	ENSMUSG00000039994	Pre_Graft_TA	-8.71525074330748e-15
Timp3	ENSMUSG00000020044	Pre_Graft_TA	2.4230617512444e-14
Tmc3	ENSMUSG00000038540	Pre_Graft_TA	-4.44089209850063e-16
Tmem136	ENSMUSG00000048503	Pre_Graft_TA	8.88178419700125e-16
Tnfrsf21	ENSMUSG00000023915	Pre_Graft_TA	1.52100554373646e-14
Tox2	ENSMUSG00000074607	Pre_Graft_TA	-4.88498130835069e-15
Tppp3	ENSMUSG00000014846	Pre_Graft_TA	4.44089209850063e-16
Trip13	ENSMUSG00000021569	Pre_Graft_TA	1.50573997714787e-15
Tshr	ENSMUSG00000020963	Pre_Graft_TA	-3.75220687853783e-15
Tubb4a	ENSMUSG00000062591	Pre_Graft_TA	2.4757973449141e-14
Tuft1	ENSMUSG00000005968	Pre_Graft_TA	-3.88578058618805e-16
Unc13c	ENSMUSG00000062151	Pre_Graft_TA	-4.44089209850063e-16
Vcan	ENSMUSG00000021614	Pre_Graft_TA	5.55111512312578e-16
Vipr2	ENSMUSG00000011171	Pre_Graft_TA	-3.66373598126302e-15
Wars2	ENSMUSG00000004233	Pre_Graft_TA	-1.33226762955019e-14
Wnt11	ENSMUSG00000015957	Pre_Graft_TA	3.10862446895044e-15
Wnt4	ENSMUSG00000036856	Pre_Graft_TA	-5.6621374255883e-15
Xlr	ENSMUSG00000054626	Pre_Graft_TA	9.99200722162641e-16
Zbp1	ENSMUSG00000027514	Pre_Graft_TA	3.44169137633799e-15
Zfp276	ENSMUSG00000001065	Pre_Graft_TA	-1.24344978758018e-14
Zfp322a	ENSMUSG00000046351	Pre_Graft_TA	-8.88178419700125e-16
Zfp398	ENSMUSG00000062519	Pre_Graft_TA	-2.66453525910038e-15
Zfp90	ENSMUSG00000031907	Pre_Graft_TA	3.99680288865056e-15
0610010O12Rik	ENSMUSG00000046727	Pre_Graft_EOM	100
1810010H24Rik	ENSMUSG00000078607	Pre_Graft_EOM	100
2310081O03Rik	ENSMUSG00000085020	Pre_Graft_EOM	100
2610109H07Rik	ENSMUSG00000029005	Pre_Graft_EOM	100
3010003L10Rik	ENSMUSG00000085256	Pre_Graft_EOM	100
4930583H14Rik	ENSMUSG00000037161	Pre_Graft_EOM	100
4933436C20Rik	ENSMUSG00000031736	Pre_Graft_EOM	100
A930018M24Rik	ENSMUSG00000091089	Pre_Graft_EOM	100
Aatk	ENSMUSG00000025375	Pre_Graft_EOM	100
Abca1	ENSMUSG00000015243	Pre_Graft_EOM	100
Adam19	ENSMUSG00000011256	Pre_Graft_EOM	100
Adamts6	ENSMUSG00000046169	Pre_Graft_EOM	100
Adamts8	ENSMUSG00000031994	Pre_Graft_EOM	100
Adamtsl1	ENSMUSG00000066113	Pre_Graft_EOM	100
Add3	ENSMUSG00000025026	Pre_Graft_EOM	100
Adnp2	ENSMUSG00000053950	Pre_Graft_EOM	100
Adra1b	ENSMUSG00000050541	Pre_Graft_EOM	100
Aebp1	ENSMUSG00000020473	Pre_Graft_EOM	100
Aftph	ENSMUSG00000049659	Pre_Graft_EOM	100
Agap1	ENSMUSG00000055013	Pre_Graft_EOM	100
Agtr2	ENSMUSG00000068122	Pre_Graft_EOM	100
AI118078	ENSMUSG00000032313	Pre_Graft_EOM	100
Aif1l	ENSMUSG00000001864	Pre_Graft_EOM	100
Alx4	ENSMUSG00000040310	Pre_Graft_EOM	100
Ang	ENSMUSG00000072115	Pre_Graft_EOM	100
Angptl2	ENSMUSG00000004105	Pre_Graft_EOM	100
Angptl3	ENSMUSG00000028553	Pre_Graft_EOM	100
Angptl4	ENSMUSG00000002289	Pre_Graft_EOM	100
Ano5	ENSMUSG00000055489	Pre_Graft_EOM	100
Aplp1	ENSMUSG00000006651	Pre_Graft_EOM	100
Apod	ENSMUSG00000022548	Pre_Graft_EOM	100
Arhgap20	ENSMUSG00000053199	Pre_Graft_EOM	100
Arsg	ENSMUSG00000020604	Pre_Graft_EOM	100
Asap3	ENSMUSG00000036995	Pre_Graft_EOM	100
Axl	ENSMUSG00000002602	Pre_Graft_EOM	100
Barx2	ENSMUSG00000032033	Pre_Graft_EOM	100
Bcas1	ENSMUSG00000013523	Pre_Graft_EOM	100
Bex1	ENSMUSG00000050071	Pre_Graft_EOM	100
Bex4	ENSMUSG00000047844	Pre_Graft_EOM	100
Bgn	ENSMUSG00000031375	Pre_Graft_EOM	100
Bloc1s3	ENSMUSG00000057667	Pre_Graft_EOM	100
C130021I20Rik	ENSMUSG00000052951	Pre_Graft_EOM	100
C1ql1	ENSMUSG00000045532	Pre_Graft_EOM	100
C1qtnf7	ENSMUSG00000061535	Pre_Graft_EOM	100
Cadm2	ENSMUSG00000064115	Pre_Graft_EOM	100
Calca	ENSMUSG00000030669	Pre_Graft_EOM	100
Calml4	ENSMUSG00000032246	Pre_Graft_EOM	100
Car13	ENSMUSG00000027555	Pre_Graft_EOM	100
Car2	ENSMUSG00000027562	Pre_Graft_EOM	100
Ccdc80	ENSMUSG00000022665	Pre_Graft_EOM	100
Ccl2	ENSMUSG00000035385	Pre_Graft_EOM	100
Cd24a	ENSMUSG00000047139	Pre_Graft_EOM	100
Cd34	ENSMUSG00000016494	Pre_Graft_EOM	100
Cd97	ENSMUSG00000002885	Pre_Graft_EOM	100
Cdh4	ENSMUSG00000000305	Pre_Graft_EOM	100
Chrdl2	ENSMUSG00000030732	Pre_Graft_EOM	100
Chst8	ENSMUSG00000060402	Pre_Graft_EOM	100
Cnp	ENSMUSG00000006782	Pre_Graft_EOM	100
Col15a1	ENSMUSG00000028339	Pre_Graft_EOM	100
Col16a1	ENSMUSG00000040690	Pre_Graft_EOM	100
Col6a2	ENSMUSG00000020241	Pre_Graft_EOM	100
Colec12	ENSMUSG00000036103	Pre_Graft_EOM	100
Cox11	ENSMUSG00000020544	Pre_Graft_EOM	100
Creb5	ENSMUSG00000053007	Pre_Graft_EOM	100
D10Bwg1379e	ENSMUSG00000019852	Pre_Graft_EOM	100
D18Ertd653e	ENSMUSG00000024544	Pre_Graft_EOM	100
D630003M21Rik	ENSMUSG00000037813	Pre_Graft_EOM	100
Dbn1	ENSMUSG00000034675	Pre_Graft_EOM	100
Dcdc2a	ENSMUSG00000035910	Pre_Graft_EOM	100
Dio2	ENSMUSG00000007682	Pre_Graft_EOM	100
Dmrta2	ENSMUSG00000047143	Pre_Graft_EOM	100
Dusp14	ENSMUSG00000018648	Pre_Graft_EOM	100
Eda	ENSMUSG00000059327	Pre_Graft_EOM	100
Efemp1	ENSMUSG00000020467	Pre_Graft_EOM	100
Efemp2	ENSMUSG00000024909	Pre_Graft_EOM	100
Enpp2	ENSMUSG00000022425	Pre_Graft_EOM	100
Epb4.1l3	ENSMUSG00000024044	Pre_Graft_EOM	100
Epha3	ENSMUSG00000052504	Pre_Graft_EOM	100
Epha7	ENSMUSG00000028289	Pre_Graft_EOM	100
Epyc	ENSMUSG00000019936	Pre_Graft_EOM	100
Espnl	ENSMUSG00000049515	Pre_Graft_EOM	100
Eya2	ENSMUSG00000017897	Pre_Graft_EOM	100
Fam132b	ENSMUSG00000047443	Pre_Graft_EOM	100
Fam70a	ENSMUSG00000036502	Pre_Graft_EOM	100
Fbln5	ENSMUSG00000021186	Pre_Graft_EOM	100
Fmn2	ENSMUSG00000028354	Pre_Graft_EOM	100
Foxc1	ENSMUSG00000050295	Pre_Graft_EOM	100
Foxp1	ENSMUSG00000030067	Pre_Graft_EOM	100
Fstl3	ENSMUSG00000020325	Pre_Graft_EOM	100
Gal	ENSMUSG00000024907	Pre_Graft_EOM	100
Gfra1	ENSMUSG00000025089	Pre_Graft_EOM	100
Glb1l2	ENSMUSG00000036395	Pre_Graft_EOM	100
Glis3	ENSMUSG00000052942	Pre_Graft_EOM	100
Gm13070	ENSMUSG00000086767	Pre_Graft_EOM	100
Gm13373	ENSMUSG00000087196	Pre_Graft_EOM	100
Gm14616	ENSMUSG00000086177	Pre_Graft_EOM	100
Gm15270	ENSMUSG00000087400	Pre_Graft_EOM	100
Gm16054	ENSMUSG00000087431	Pre_Graft_EOM	100
Gm16156	ENSMUSG00000087436	Pre_Graft_EOM	100
Gm16277	ENSMUSG00000087002	Pre_Graft_EOM	100
Gm17189	ENSMUSG00000091709	Pre_Graft_EOM	100
Gm885	ENSMUSG00000040528	Pre_Graft_EOM	100
Gpd2	ENSMUSG00000026827	Pre_Graft_EOM	100
Gpm6b	ENSMUSG00000031342	Pre_Graft_EOM	100
Gpr153	ENSMUSG00000042804	Pre_Graft_EOM	100
Gpr85	ENSMUSG00000048216	Pre_Graft_EOM	100
Gprasp2	ENSMUSG00000072966	Pre_Graft_EOM	100
Grik3	ENSMUSG00000001985	Pre_Graft_EOM	100
Grik4	ENSMUSG00000032017	Pre_Graft_EOM	100
H19	ENSMUSG00000000031	Pre_Graft_EOM	100
Hdx	ENSMUSG00000034551	Pre_Graft_EOM	100
Hs3st3b1	ENSMUSG00000070407	Pre_Graft_EOM	100
Hs3st4	ENSMUSG00000078591	Pre_Graft_EOM	100
Icosl	ENSMUSG00000000732	Pre_Graft_EOM	100
Igfbp4	ENSMUSG00000017493	Pre_Graft_EOM	100
Igsf9	ENSMUSG00000037995	Pre_Graft_EOM	100
Igsf9b	ENSMUSG00000034275	Pre_Graft_EOM	100
Il12a	ENSMUSG00000027776	Pre_Graft_EOM	100
Il17rd	ENSMUSG00000040717	Pre_Graft_EOM	100
Ints5	ENSMUSG00000071652	Pre_Graft_EOM	100
Irx3	ENSMUSG00000031734	Pre_Graft_EOM	100
Irx5	ENSMUSG00000031737	Pre_Graft_EOM	100
Islr	ENSMUSG00000037206	Pre_Graft_EOM	100
Kcna3	ENSMUSG00000047959	Pre_Graft_EOM	100
Klhl11	ENSMUSG00000048732	Pre_Graft_EOM	100
Klhl30	ENSMUSG00000026308	Pre_Graft_EOM	100
Krt80	ENSMUSG00000037185	Pre_Graft_EOM	100
Lbp	ENSMUSG00000016024	Pre_Graft_EOM	100
Lmo2	ENSMUSG00000032698	Pre_Graft_EOM	100
Lmx1a	ENSMUSG00000026686	Pre_Graft_EOM	100
Loxl2	ENSMUSG00000034205	Pre_Graft_EOM	100
Lrch2	ENSMUSG00000031290	Pre_Graft_EOM	100
Lrp4	ENSMUSG00000027253	Pre_Graft_EOM	100
Lrrc8b	ENSMUSG00000070639	Pre_Graft_EOM	100
Lrtm2	ENSMUSG00000055003	Pre_Graft_EOM	100
Lsp1	ENSMUSG00000018819	Pre_Graft_EOM	100
Ly6k	ENSMUSG00000044678	Pre_Graft_EOM	100
Marcksl1	ENSMUSG00000047945	Pre_Graft_EOM	100
Mbp	ENSMUSG00000041607	Pre_Graft_EOM	100
Mcm6	ENSMUSG00000026355	Pre_Graft_EOM	100
Mdk	ENSMUSG00000027239	Pre_Graft_EOM	100
Me3	ENSMUSG00000030621	Pre_Graft_EOM	100
Mfap4	ENSMUSG00000042436	Pre_Graft_EOM	100
Mfap5	ENSMUSG00000030116	Pre_Graft_EOM	100
Mgat3	ENSMUSG00000042428	Pre_Graft_EOM	100
Mmp2	ENSMUSG00000031740	Pre_Graft_EOM	100
Mobp	ENSMUSG00000032517	Pre_Graft_EOM	100
Morn4	ENSMUSG00000049670	Pre_Graft_EOM	100
Ms4a4d	ENSMUSG00000024678	Pre_Graft_EOM	100
Mum1l1	ENSMUSG00000042515	Pre_Graft_EOM	100
Mycl1	ENSMUSG00000028654	Pre_Graft_EOM	100
Nckipsd	ENSMUSG00000032598	Pre_Graft_EOM	100
Ncrna00085	ENSMUSG00000080316	Pre_Graft_EOM	100
Necab1	ENSMUSG00000040536	Pre_Graft_EOM	100
Nespas	ENSMUSG00000086537	Pre_Graft_EOM	100
Nova1	ENSMUSG00000021047	Pre_Graft_EOM	100
Nr1d1	ENSMUSG00000020889	Pre_Graft_EOM	100
Nr2f1	ENSMUSG00000069171	Pre_Graft_EOM	100
Nrk	ENSMUSG00000052854	Pre_Graft_EOM	100
Ntn1	ENSMUSG00000020902	Pre_Graft_EOM	100
Nxph3	ENSMUSG00000046719	Pre_Graft_EOM	100
Oaf	ENSMUSG00000032014	Pre_Graft_EOM	100
Olfml1	ENSMUSG00000051041	Pre_Graft_EOM	100
Olfml2a	ENSMUSG00000046618	Pre_Graft_EOM	100
Olfr1507	ENSMUSG00000059887	Pre_Graft_EOM	100
Olfr1508	ENSMUSG00000057564	Pre_Graft_EOM	100
Olfr456	ENSMUSG00000090631	Pre_Graft_EOM	100
Osr1	ENSMUSG00000048387	Pre_Graft_EOM	100
Otoa	ENSMUSG00000034990	Pre_Graft_EOM	100
P2ry14	ENSMUSG00000036381	Pre_Graft_EOM	100
Papolg	ENSMUSG00000020273	Pre_Graft_EOM	100
Pcdh9	ENSMUSG00000055421	Pre_Graft_EOM	100
Pcsk2	ENSMUSG00000027419	Pre_Graft_EOM	100
Pde9a	ENSMUSG00000041119	Pre_Graft_EOM	100
Pdgfc	ENSMUSG00000028019	Pre_Graft_EOM	100
Pdlim7	ENSMUSG00000021493	Pre_Graft_EOM	100
Pgf	ENSMUSG00000004791	Pre_Graft_EOM	100
Pi15	ENSMUSG00000067780	Pre_Graft_EOM	100
Pi16	ENSMUSG00000024011	Pre_Graft_EOM	100
Pitx2	ENSMUSG00000028023	Pre_Graft_EOM	100
Pkp2	ENSMUSG00000041957	Pre_Graft_EOM	100
Plekhb1	ENSMUSG00000030701	Pre_Graft_EOM	99.9999999999999
Plod2	ENSMUSG00000032374	Pre_Graft_EOM	100
Plscr4	ENSMUSG00000032377	Pre_Graft_EOM	100
Prex1	ENSMUSG00000039621	Pre_Graft_EOM	100
Prkar1b	ENSMUSG00000025855	Pre_Graft_EOM	100
Prr7	ENSMUSG00000034686	Pre_Graft_EOM	100
Prss57	ENSMUSG00000020323	Pre_Graft_EOM	100
Pygl	ENSMUSG00000021069	Pre_Graft_EOM	100
Ralgps2	ENSMUSG00000026594	Pre_Graft_EOM	100
Rcan2	ENSMUSG00000039601	Pre_Graft_EOM	100
Rhod	ENSMUSG00000041845	Pre_Graft_EOM	100
Rimklb	ENSMUSG00000040649	Pre_Graft_EOM	100
Rin2	ENSMUSG00000001768	Pre_Graft_EOM	100
Rnase4	ENSMUSG00000021876	Pre_Graft_EOM	100
Rnf182	ENSMUSG00000044164	Pre_Graft_EOM	100
Rtl1	ENSMUSG00000085925	Pre_Graft_EOM	100
Rtn1	ENSMUSG00000021087	Pre_Graft_EOM	100
Samd4	ENSMUSG00000021838	Pre_Graft_EOM	100
Sbk2	ENSMUSG00000030433	Pre_Graft_EOM	100
Scara3	ENSMUSG00000034463	Pre_Graft_EOM	100
Scly	ENSMUSG00000026307	Pre_Graft_EOM	100
Sdc1	ENSMUSG00000020592	Pre_Graft_EOM	100
Sdc3	ENSMUSG00000025743	Pre_Graft_EOM	100
Sec14l4	ENSMUSG00000019368	Pre_Graft_EOM	100
Sema3b	ENSMUSG00000057969	Pre_Graft_EOM	100
Sema3d	ENSMUSG00000040254	Pre_Graft_EOM	100
2008-09-01	ENSMUSG00000018398	Pre_Graft_EOM	100
Serinc2	ENSMUSG00000023232	Pre_Graft_EOM	100
Serpinb8	ENSMUSG00000026315	Pre_Graft_EOM	100
Serpine2	ENSMUSG00000026249	Pre_Graft_EOM	100
Sh2d4a	ENSMUSG00000053886	Pre_Graft_EOM	100
Slc16a6	ENSMUSG00000041920	Pre_Graft_EOM	100
Slc38a3	ENSMUSG00000010064	Pre_Graft_EOM	100
Slc38a4	ENSMUSG00000022464	Pre_Graft_EOM	100
Slc39a8	ENSMUSG00000053897	Pre_Graft_EOM	100
Slit2	ENSMUSG00000031558	Pre_Graft_EOM	100
Sln	ENSMUSG00000042045	Pre_Graft_EOM	100
Smarca1	ENSMUSG00000031099	Pre_Graft_EOM	100
Smoc2	ENSMUSG00000023886	Pre_Graft_EOM	100
Sorcs1	ENSMUSG00000043531	Pre_Graft_EOM	100
Sorcs2	ENSMUSG00000029093	Pre_Graft_EOM	100
Spsb1	ENSMUSG00000039911	Pre_Graft_EOM	100
Steap1	ENSMUSG00000015652	Pre_Graft_EOM	100
Stk32a	ENSMUSG00000039954	Pre_Graft_EOM	100
Svil	ENSMUSG00000024236	Pre_Graft_EOM	100
Syn3	ENSMUSG00000059602	Pre_Graft_EOM	100
Synpo	ENSMUSG00000043079	Pre_Graft_EOM	100
Syt12	ENSMUSG00000049303	Pre_Graft_EOM	100
Tac4	ENSMUSG00000020872	Pre_Graft_EOM	100
Tbx15	ENSMUSG00000027868	Pre_Graft_EOM	100
Tceal3	ENSMUSG00000044550	Pre_Graft_EOM	100
Tceal7	ENSMUSG00000079428	Pre_Graft_EOM	100
Tcf21	ENSMUSG00000045680	Pre_Graft_EOM	100
Tfpi2	ENSMUSG00000029664	Pre_Graft_EOM	100
Tgfbi	ENSMUSG00000035493	Pre_Graft_EOM	100
Thbs3	ENSMUSG00000028047	Pre_Graft_EOM	100
Thsd7a	ENSMUSG00000032625	Pre_Graft_EOM	100
Timeless	ENSMUSG00000039994	Pre_Graft_EOM	100
Timp3	ENSMUSG00000020044	Pre_Graft_EOM	100
Tmc3	ENSMUSG00000038540	Pre_Graft_EOM	100
Tmem136	ENSMUSG00000048503	Pre_Graft_EOM	100
Tnfrsf21	ENSMUSG00000023915	Pre_Graft_EOM	100
Tox2	ENSMUSG00000074607	Pre_Graft_EOM	100
Tppp3	ENSMUSG00000014846	Pre_Graft_EOM	100
Trip13	ENSMUSG00000021569	Pre_Graft_EOM	100
Tshr	ENSMUSG00000020963	Pre_Graft_EOM	100
Tubb4a	ENSMUSG00000062591	Pre_Graft_EOM	100
Tuft1	ENSMUSG00000005968	Pre_Graft_EOM	100
Unc13c	ENSMUSG00000062151	Pre_Graft_EOM	100
Vcan	ENSMUSG00000021614	Pre_Graft_EOM	100
Vipr2	ENSMUSG00000011171	Pre_Graft_EOM	100
Wars2	ENSMUSG00000004233	Pre_Graft_EOM	100
Wnt11	ENSMUSG00000015957	Pre_Graft_EOM	100
Wnt4	ENSMUSG00000036856	Pre_Graft_EOM	100
Xlr	ENSMUSG00000054626	Pre_Graft_EOM	100
Zbp1	ENSMUSG00000027514	Pre_Graft_EOM	100
Zfp276	ENSMUSG00000001065	Pre_Graft_EOM	100
Zfp322a	ENSMUSG00000046351	Pre_Graft_EOM	100
Zfp398	ENSMUSG00000062519	Pre_Graft_EOM	100
Zfp90	ENSMUSG00000031907	Pre_Graft_EOM	100
0610010O12Rik	ENSMUSG00000046727	Corrected_Post_Graft_EOM	-18.4454098306989
1810010H24Rik	ENSMUSG00000078607	Corrected_Post_Graft_EOM	2.94152020527408
2310081O03Rik	ENSMUSG00000085020	Corrected_Post_Graft_EOM	10.1544068384971
2610109H07Rik	ENSMUSG00000029005	Corrected_Post_Graft_EOM	4.22499803834658
3010003L10Rik	ENSMUSG00000085256	Corrected_Post_Graft_EOM	25.3744413603447
4930583H14Rik	ENSMUSG00000037161	Corrected_Post_Graft_EOM	49.3965039813357
4933436C20Rik	ENSMUSG00000031736	Corrected_Post_Graft_EOM	50.1965999298028
A930018M24Rik	ENSMUSG00000091089	Corrected_Post_Graft_EOM	22.4052888648806
Aatk	ENSMUSG00000025375	Corrected_Post_Graft_EOM	7.80508931835422
Abca1	ENSMUSG00000015243	Corrected_Post_Graft_EOM	-36.0648000146571
Adam19	ENSMUSG00000011256	Corrected_Post_Graft_EOM	21.1333756465237
Adamts6	ENSMUSG00000046169	Corrected_Post_Graft_EOM	-7.46942616337586
Adamts8	ENSMUSG00000031994	Corrected_Post_Graft_EOM	-28.6756257394044
Adamtsl1	ENSMUSG00000066113	Corrected_Post_Graft_EOM	-13.477778686038
Add3	ENSMUSG00000025026	Corrected_Post_Graft_EOM	-14.5227506254494
Adnp2	ENSMUSG00000053950	Corrected_Post_Graft_EOM	33.1774312297544
Adra1b	ENSMUSG00000050541	Corrected_Post_Graft_EOM	-22.0110876778517
Aebp1	ENSMUSG00000020473	Corrected_Post_Graft_EOM	61.3155032387654
Aftph	ENSMUSG00000049659	Corrected_Post_Graft_EOM	14.9879656639012
Agap1	ENSMUSG00000055013	Corrected_Post_Graft_EOM	-17.2713371189569
Agtr2	ENSMUSG00000068122	Corrected_Post_Graft_EOM	86.7538837701913
AI118078	ENSMUSG00000032313	Corrected_Post_Graft_EOM	-6.30069075745297
Aif1l	ENSMUSG00000001864	Corrected_Post_Graft_EOM	36.1615828311059
Alx4	ENSMUSG00000040310	Corrected_Post_Graft_EOM	64.4454779805932
Ang	ENSMUSG00000072115	Corrected_Post_Graft_EOM	23.4838659454949
Angptl2	ENSMUSG00000004105	Corrected_Post_Graft_EOM	34.1914180102043
Angptl3	ENSMUSG00000028553	Corrected_Post_Graft_EOM	-72.2170203639184
Angptl4	ENSMUSG00000002289	Corrected_Post_Graft_EOM	47.2052185336139
Ano5	ENSMUSG00000055489	Corrected_Post_Graft_EOM	13.2748550242329
Aplp1	ENSMUSG00000006651	Corrected_Post_Graft_EOM	-20.7709143280568
Apod	ENSMUSG00000022548	Corrected_Post_Graft_EOM	-29.3547649698639
Arhgap20	ENSMUSG00000053199	Corrected_Post_Graft_EOM	46.3597867251716
Arsg	ENSMUSG00000020604	Corrected_Post_Graft_EOM	144.448024159553
Asap3	ENSMUSG00000036995	Corrected_Post_Graft_EOM	94.1069063802086
Axl	ENSMUSG00000002602	Corrected_Post_Graft_EOM	-2.5881084749713
Barx2	ENSMUSG00000032033	Corrected_Post_Graft_EOM	27.7049379260151
Bcas1	ENSMUSG00000013523	Corrected_Post_Graft_EOM	-3.32934515776722
Bex1	ENSMUSG00000050071	Corrected_Post_Graft_EOM	5.7500724287859
Bex4	ENSMUSG00000047844	Corrected_Post_Graft_EOM	2.42256238619697
Bgn	ENSMUSG00000031375	Corrected_Post_Graft_EOM	37.89118741773
Bloc1s3	ENSMUSG00000057667	Corrected_Post_Graft_EOM	28.742370137723
C130021I20Rik	ENSMUSG00000052951	Corrected_Post_Graft_EOM	-9.39904657980665
C1ql1	ENSMUSG00000045532	Corrected_Post_Graft_EOM	34.5012079889256
C1qtnf7	ENSMUSG00000061535	Corrected_Post_Graft_EOM	53.7554969056494
Cadm2	ENSMUSG00000064115	Corrected_Post_Graft_EOM	-14.0013078162662
Calca	ENSMUSG00000030669	Corrected_Post_Graft_EOM	21.7849510415431
Calml4	ENSMUSG00000032246	Corrected_Post_Graft_EOM	43.0226030877278
Car13	ENSMUSG00000027555	Corrected_Post_Graft_EOM	6.59724063265302
Car2	ENSMUSG00000027562	Corrected_Post_Graft_EOM	-28.8021109665677
Ccdc80	ENSMUSG00000022665	Corrected_Post_Graft_EOM	57.8336531359176
Ccl2	ENSMUSG00000035385	Corrected_Post_Graft_EOM	-37.3501330779675
Cd24a	ENSMUSG00000047139	Corrected_Post_Graft_EOM	68.448328298629
Cd34	ENSMUSG00000016494	Corrected_Post_Graft_EOM	-49.7079200205241
Cd97	ENSMUSG00000002885	Corrected_Post_Graft_EOM	54.388002410614
Cdh4	ENSMUSG00000000305	Corrected_Post_Graft_EOM	14.3882008939244
Chrdl2	ENSMUSG00000030732	Corrected_Post_Graft_EOM	46.4480808642276
Chst8	ENSMUSG00000060402	Corrected_Post_Graft_EOM	-3.0814515944977
Cnp	ENSMUSG00000006782	Corrected_Post_Graft_EOM	-102.605589344092
Col15a1	ENSMUSG00000028339	Corrected_Post_Graft_EOM	32.0667017038551
Col16a1	ENSMUSG00000040690	Corrected_Post_Graft_EOM	12.3957560095483
Col6a2	ENSMUSG00000020241	Corrected_Post_Graft_EOM	80.9703158845134
Colec12	ENSMUSG00000036103	Corrected_Post_Graft_EOM	113.367680397783
Cox11	ENSMUSG00000020544	Corrected_Post_Graft_EOM	-28.4693800998942
Creb5	ENSMUSG00000053007	Corrected_Post_Graft_EOM	34.1348314300445
D10Bwg1379e	ENSMUSG00000019852	Corrected_Post_Graft_EOM	18.5463351163861
D18Ertd653e	ENSMUSG00000024544	Corrected_Post_Graft_EOM	39.7974034170654
D630003M21Rik	ENSMUSG00000037813	Corrected_Post_Graft_EOM	52.0309694441383
Dbn1	ENSMUSG00000034675	Corrected_Post_Graft_EOM	65.6708665518425
Dcdc2a	ENSMUSG00000035910	Corrected_Post_Graft_EOM	-9.00902579134558
Dio2	ENSMUSG00000007682	Corrected_Post_Graft_EOM	79.389929561807
Dmrta2	ENSMUSG00000047143	Corrected_Post_Graft_EOM	39.4039342533137
Dusp14	ENSMUSG00000018648	Corrected_Post_Graft_EOM	64.7498809310492
Eda	ENSMUSG00000059327	Corrected_Post_Graft_EOM	39.2683823385236
Efemp1	ENSMUSG00000020467	Corrected_Post_Graft_EOM	40.2085611291756
Efemp2	ENSMUSG00000024909	Corrected_Post_Graft_EOM	12.0436413373898
Enpp2	ENSMUSG00000022425	Corrected_Post_Graft_EOM	-57.878524781862
Epb4.1l3	ENSMUSG00000024044	Corrected_Post_Graft_EOM	53.8695690540416
Epha3	ENSMUSG00000052504	Corrected_Post_Graft_EOM	10.6096578275686
Epha7	ENSMUSG00000028289	Corrected_Post_Graft_EOM	-0.668198522618024
Epyc	ENSMUSG00000019936	Corrected_Post_Graft_EOM	29.5550770919396
Espnl	ENSMUSG00000049515	Corrected_Post_Graft_EOM	11.6522362913876
Eya2	ENSMUSG00000017897	Corrected_Post_Graft_EOM	20.4765320501366
Fam132b	ENSMUSG00000047443	Corrected_Post_Graft_EOM	210.617442986877
Fam70a	ENSMUSG00000036502	Corrected_Post_Graft_EOM	22.3502840354674
Fbln5	ENSMUSG00000021186	Corrected_Post_Graft_EOM	20.4403137798428
Fmn2	ENSMUSG00000028354	Corrected_Post_Graft_EOM	-1.913960110193
Foxc1	ENSMUSG00000050295	Corrected_Post_Graft_EOM	-2.34952469763999
Foxp1	ENSMUSG00000030067	Corrected_Post_Graft_EOM	44.6171061030862
Fstl3	ENSMUSG00000020325	Corrected_Post_Graft_EOM	52.7671500426235
Gal	ENSMUSG00000024907	Corrected_Post_Graft_EOM	150.637292936725
Gfra1	ENSMUSG00000025089	Corrected_Post_Graft_EOM	32.1085046699496
Glb1l2	ENSMUSG00000036395	Corrected_Post_Graft_EOM	-33.562601862512
Glis3	ENSMUSG00000052942	Corrected_Post_Graft_EOM	49.3492541315268
Gm13070	ENSMUSG00000086767	Corrected_Post_Graft_EOM	34.3612416421671
Gm13373	ENSMUSG00000087196	Corrected_Post_Graft_EOM	1.97438533477298
Gm14616	ENSMUSG00000086177	Corrected_Post_Graft_EOM	67.9975602486782
Gm15270	ENSMUSG00000087400	Corrected_Post_Graft_EOM	120.426323869898
Gm16054	ENSMUSG00000087431	Corrected_Post_Graft_EOM	31.4008125983598
Gm16156	ENSMUSG00000087436	Corrected_Post_Graft_EOM	-6.02504265254098
Gm16277	ENSMUSG00000087002	Corrected_Post_Graft_EOM	26.8706315447343
Gm17189	ENSMUSG00000091709	Corrected_Post_Graft_EOM	35.2494710850037
Gm885	ENSMUSG00000040528	Corrected_Post_Graft_EOM	133.273411038274
Gpd2	ENSMUSG00000026827	Corrected_Post_Graft_EOM	-45.9592569701421
Gpm6b	ENSMUSG00000031342	Corrected_Post_Graft_EOM	45.5543471559542
Gpr153	ENSMUSG00000042804	Corrected_Post_Graft_EOM	55.4445001434951
Gpr85	ENSMUSG00000048216	Corrected_Post_Graft_EOM	25.2603394397239
Gprasp2	ENSMUSG00000072966	Corrected_Post_Graft_EOM	115.492069009047
Grik3	ENSMUSG00000001985	Corrected_Post_Graft_EOM	-4.66847310177483
Grik4	ENSMUSG00000032017	Corrected_Post_Graft_EOM	-24.2948916327717
H19	ENSMUSG00000000031	Corrected_Post_Graft_EOM	115.224331023128
Hdx	ENSMUSG00000034551	Corrected_Post_Graft_EOM	3.64915833695145
Hs3st3b1	ENSMUSG00000070407	Corrected_Post_Graft_EOM	-34.4424291973008
Hs3st4	ENSMUSG00000078591	Corrected_Post_Graft_EOM	-1.33694095860587
Icosl	ENSMUSG00000000732	Corrected_Post_Graft_EOM	-5.21429596856472
Igfbp4	ENSMUSG00000017493	Corrected_Post_Graft_EOM	-67.2886905779145
Igsf9	ENSMUSG00000037995	Corrected_Post_Graft_EOM	16.3581056214361
Igsf9b	ENSMUSG00000034275	Corrected_Post_Graft_EOM	-20.5330150865996
Il12a	ENSMUSG00000027776	Corrected_Post_Graft_EOM	-18.6466361513139
Il17rd	ENSMUSG00000040717	Corrected_Post_Graft_EOM	13.3235703913693
Ints5	ENSMUSG00000071652	Corrected_Post_Graft_EOM	74.6972080041309
Irx3	ENSMUSG00000031734	Corrected_Post_Graft_EOM	-2.74012909739881
Irx5	ENSMUSG00000031737	Corrected_Post_Graft_EOM	16.1402066011781
Islr	ENSMUSG00000037206	Corrected_Post_Graft_EOM	90.9436014070921
Kcna3	ENSMUSG00000047959	Corrected_Post_Graft_EOM	-22.7269886339718
Klhl11	ENSMUSG00000048732	Corrected_Post_Graft_EOM	-20.289738244266
Klhl30	ENSMUSG00000026308	Corrected_Post_Graft_EOM	-91.8981316588221
Krt80	ENSMUSG00000037185	Corrected_Post_Graft_EOM	27.6102068029719
Lbp	ENSMUSG00000016024	Corrected_Post_Graft_EOM	32.4890704956886
Lmo2	ENSMUSG00000032698	Corrected_Post_Graft_EOM	1.34739934072284
Lmx1a	ENSMUSG00000026686	Corrected_Post_Graft_EOM	11.7878162270654
Loxl2	ENSMUSG00000034205	Corrected_Post_Graft_EOM	-44.7223374679072
Lrch2	ENSMUSG00000031290	Corrected_Post_Graft_EOM	5.51448515616113
Lrp4	ENSMUSG00000027253	Corrected_Post_Graft_EOM	10.2839328268021
Lrrc8b	ENSMUSG00000070639	Corrected_Post_Graft_EOM	14.8294391744741
Lrtm2	ENSMUSG00000055003	Corrected_Post_Graft_EOM	4.33111682984586
Lsp1	ENSMUSG00000018819	Corrected_Post_Graft_EOM	42.9190911841291
Ly6k	ENSMUSG00000044678	Corrected_Post_Graft_EOM	60.8788799836707
Marcksl1	ENSMUSG00000047945	Corrected_Post_Graft_EOM	34.9693794109573
Mbp	ENSMUSG00000041607	Corrected_Post_Graft_EOM	41.9278789543537
Mcm6	ENSMUSG00000026355	Corrected_Post_Graft_EOM	27.150677812685
Mdk	ENSMUSG00000027239	Corrected_Post_Graft_EOM	77.2482926510379
Me3	ENSMUSG00000030621	Corrected_Post_Graft_EOM	-10.4929137945289
Mfap4	ENSMUSG00000042436	Corrected_Post_Graft_EOM	62.5063077478829
Mfap5	ENSMUSG00000030116	Corrected_Post_Graft_EOM	-14.8781611083842
Mgat3	ENSMUSG00000042428	Corrected_Post_Graft_EOM	-55.1616520460853
Mmp2	ENSMUSG00000031740	Corrected_Post_Graft_EOM	-94.1286911992599
Mobp	ENSMUSG00000032517	Corrected_Post_Graft_EOM	-0.49478755712621
Morn4	ENSMUSG00000049670	Corrected_Post_Graft_EOM	39.517615296274
Ms4a4d	ENSMUSG00000024678	Corrected_Post_Graft_EOM	40.7258008866737
Mum1l1	ENSMUSG00000042515	Corrected_Post_Graft_EOM	46.3602038637377
Mycl1	ENSMUSG00000028654	Corrected_Post_Graft_EOM	-18.8086500506008
Nckipsd	ENSMUSG00000032598	Corrected_Post_Graft_EOM	-69.7788375102095
Ncrna00085	ENSMUSG00000080316	Corrected_Post_Graft_EOM	-28.8578958234285
Necab1	ENSMUSG00000040536	Corrected_Post_Graft_EOM	24.8434038068429
Nespas	ENSMUSG00000086537	Corrected_Post_Graft_EOM	11.9071877467783
Nova1	ENSMUSG00000021047	Corrected_Post_Graft_EOM	21.0094693082836
Nr1d1	ENSMUSG00000020889	Corrected_Post_Graft_EOM	33.6023232876718
Nr2f1	ENSMUSG00000069171	Corrected_Post_Graft_EOM	-25.141497471738
Nrk	ENSMUSG00000052854	Corrected_Post_Graft_EOM	5.66395173745524
Ntn1	ENSMUSG00000020902	Corrected_Post_Graft_EOM	-9.33617012746829
Nxph3	ENSMUSG00000046719	Corrected_Post_Graft_EOM	-12.7786362199114
Oaf	ENSMUSG00000032014	Corrected_Post_Graft_EOM	22.5315818680393
Olfml1	ENSMUSG00000051041	Corrected_Post_Graft_EOM	54.0564119726393
Olfml2a	ENSMUSG00000046618	Corrected_Post_Graft_EOM	-52.3401398168319
Olfr1507	ENSMUSG00000059887	Corrected_Post_Graft_EOM	-0.281888758876715
Olfr1508	ENSMUSG00000057564	Corrected_Post_Graft_EOM	17.220636493187
Olfr456	ENSMUSG00000090631	Corrected_Post_Graft_EOM	-23.5049347681545
Osr1	ENSMUSG00000048387	Corrected_Post_Graft_EOM	5.04665579687889
Otoa	ENSMUSG00000034990	Corrected_Post_Graft_EOM	45.0848530455004
P2ry14	ENSMUSG00000036381	Corrected_Post_Graft_EOM	33.0877171960813
Papolg	ENSMUSG00000020273	Corrected_Post_Graft_EOM	7.28228914312017
Pcdh9	ENSMUSG00000055421	Corrected_Post_Graft_EOM	82.0314326173424
Pcsk2	ENSMUSG00000027419	Corrected_Post_Graft_EOM	-2.8187757418465
Pde9a	ENSMUSG00000041119	Corrected_Post_Graft_EOM	-65.0802007840191
Pdgfc	ENSMUSG00000028019	Corrected_Post_Graft_EOM	79.7915155002809
Pdlim7	ENSMUSG00000021493	Corrected_Post_Graft_EOM	-2.31749105648245
Pgf	ENSMUSG00000004791	Corrected_Post_Graft_EOM	-38.6506899314894
Pi15	ENSMUSG00000067780	Corrected_Post_Graft_EOM	-19.1632851915218
Pi16	ENSMUSG00000024011	Corrected_Post_Graft_EOM	19.5215544706062
Pitx2	ENSMUSG00000028023	Corrected_Post_Graft_EOM	128.390797355094
Pkp2	ENSMUSG00000041957	Corrected_Post_Graft_EOM	115.75030145339
Plekhb1	ENSMUSG00000030701	Corrected_Post_Graft_EOM	-17.8441201488864
Plod2	ENSMUSG00000032374	Corrected_Post_Graft_EOM	7.22000510626365
Plscr4	ENSMUSG00000032377	Corrected_Post_Graft_EOM	-75.0420520439817
Prex1	ENSMUSG00000039621	Corrected_Post_Graft_EOM	19.9515709155227
Prkar1b	ENSMUSG00000025855	Corrected_Post_Graft_EOM	74.3317441991165
Prr7	ENSMUSG00000034686	Corrected_Post_Graft_EOM	-81.3535364691623
Prss57	ENSMUSG00000020323	Corrected_Post_Graft_EOM	37.7509672290891
Pygl	ENSMUSG00000021069	Corrected_Post_Graft_EOM	13.6366358613894
Ralgps2	ENSMUSG00000026594	Corrected_Post_Graft_EOM	83.60150646884
Rcan2	ENSMUSG00000039601	Corrected_Post_Graft_EOM	15.495502063416
Rhod	ENSMUSG00000041845	Corrected_Post_Graft_EOM	1.28835236270864
Rimklb	ENSMUSG00000040649	Corrected_Post_Graft_EOM	-38.8949079718438
Rin2	ENSMUSG00000001768	Corrected_Post_Graft_EOM	23.3746558357993
Rnase4	ENSMUSG00000021876	Corrected_Post_Graft_EOM	19.9358262679182
Rnf182	ENSMUSG00000044164	Corrected_Post_Graft_EOM	-17.5645325648702
Rtl1	ENSMUSG00000085925	Corrected_Post_Graft_EOM	80.8067998352929
Rtn1	ENSMUSG00000021087	Corrected_Post_Graft_EOM	-95.0564980695812
Samd4	ENSMUSG00000021838	Corrected_Post_Graft_EOM	2.88468539510357
Sbk2	ENSMUSG00000030433	Corrected_Post_Graft_EOM	3.49857024412515
Scara3	ENSMUSG00000034463	Corrected_Post_Graft_EOM	-21.8779937352772
Scly	ENSMUSG00000026307	Corrected_Post_Graft_EOM	-7.36053184550327
Sdc1	ENSMUSG00000020592	Corrected_Post_Graft_EOM	27.9566651863417
Sdc3	ENSMUSG00000025743	Corrected_Post_Graft_EOM	-0.988738604502804
Sec14l4	ENSMUSG00000019368	Corrected_Post_Graft_EOM	-0.508384364503946
Sema3b	ENSMUSG00000057969	Corrected_Post_Graft_EOM	-33.4776218174698
Sema3d	ENSMUSG00000040254	Corrected_Post_Graft_EOM	19.2089843435275
2008-09-01	ENSMUSG00000018398	Corrected_Post_Graft_EOM	6.06094515808577
Serinc2	ENSMUSG00000023232	Corrected_Post_Graft_EOM	108.079745196295
Serpinb8	ENSMUSG00000026315	Corrected_Post_Graft_EOM	72.3426476051709
Serpine2	ENSMUSG00000026249	Corrected_Post_Graft_EOM	-50.9890161433372
Sh2d4a	ENSMUSG00000053886	Corrected_Post_Graft_EOM	39.3861195843701
Slc16a6	ENSMUSG00000041920	Corrected_Post_Graft_EOM	10.5449978867735
Slc38a3	ENSMUSG00000010064	Corrected_Post_Graft_EOM	-45.55842427613
Slc38a4	ENSMUSG00000022464	Corrected_Post_Graft_EOM	-12.319628914418
Slc39a8	ENSMUSG00000053897	Corrected_Post_Graft_EOM	36.6714128633031
Slit2	ENSMUSG00000031558	Corrected_Post_Graft_EOM	-4.02863574848663
Sln	ENSMUSG00000042045	Corrected_Post_Graft_EOM	-11.4567324935648
Smarca1	ENSMUSG00000031099	Corrected_Post_Graft_EOM	43.4671347433087
Smoc2	ENSMUSG00000023886	Corrected_Post_Graft_EOM	-247.795587737525
Sorcs1	ENSMUSG00000043531	Corrected_Post_Graft_EOM	12.5222478062401
Sorcs2	ENSMUSG00000029093	Corrected_Post_Graft_EOM	15.4888194135434
Spsb1	ENSMUSG00000039911	Corrected_Post_Graft_EOM	34.0153355964357
Steap1	ENSMUSG00000015652	Corrected_Post_Graft_EOM	46.4676006258352
Stk32a	ENSMUSG00000039954	Corrected_Post_Graft_EOM	-4.07315875135687
Svil	ENSMUSG00000024236	Corrected_Post_Graft_EOM	12.0921930291735
Syn3	ENSMUSG00000059602	Corrected_Post_Graft_EOM	17.9712246104834
Synpo	ENSMUSG00000043079	Corrected_Post_Graft_EOM	-11.3787135649238
Syt12	ENSMUSG00000049303	Corrected_Post_Graft_EOM	75.977071653652
Tac4	ENSMUSG00000020872	Corrected_Post_Graft_EOM	80.1364232712412
Tbx15	ENSMUSG00000027868	Corrected_Post_Graft_EOM	37.3706413564581
Tceal3	ENSMUSG00000044550	Corrected_Post_Graft_EOM	140.181274082995
Tceal7	ENSMUSG00000079428	Corrected_Post_Graft_EOM	13.3888187636346
Tcf21	ENSMUSG00000045680	Corrected_Post_Graft_EOM	2.43521267727418
Tfpi2	ENSMUSG00000029664	Corrected_Post_Graft_EOM	18.4306506598677
Tgfbi	ENSMUSG00000035493	Corrected_Post_Graft_EOM	128.581701889855
Thbs3	ENSMUSG00000028047	Corrected_Post_Graft_EOM	14.440046719064
Thsd7a	ENSMUSG00000032625	Corrected_Post_Graft_EOM	-8.62318937171868
Timeless	ENSMUSG00000039994	Corrected_Post_Graft_EOM	-0.220070488334056
Timp3	ENSMUSG00000020044	Corrected_Post_Graft_EOM	17.6535375943417
Tmc3	ENSMUSG00000038540	Corrected_Post_Graft_EOM	3.74119528222803
Tmem136	ENSMUSG00000048503	Corrected_Post_Graft_EOM	25.4024395532471
Tnfrsf21	ENSMUSG00000023915	Corrected_Post_Graft_EOM	58.4745136444658
Tox2	ENSMUSG00000074607	Corrected_Post_Graft_EOM	-42.3273764892857
Tppp3	ENSMUSG00000014846	Corrected_Post_Graft_EOM	31.1461865914449
Trip13	ENSMUSG00000021569	Corrected_Post_Graft_EOM	49.7621487296468
Tshr	ENSMUSG00000020963	Corrected_Post_Graft_EOM	92.1440460611099
Tubb4a	ENSMUSG00000062591	Corrected_Post_Graft_EOM	-64.7417342590115
Tuft1	ENSMUSG00000005968	Corrected_Post_Graft_EOM	29.2767349281186
Unc13c	ENSMUSG00000062151	Corrected_Post_Graft_EOM	32.9401952349033
Vcan	ENSMUSG00000021614	Corrected_Post_Graft_EOM	59.5495410840646
Vipr2	ENSMUSG00000011171	Corrected_Post_Graft_EOM	12.5436041430136
Wars2	ENSMUSG00000004233	Corrected_Post_Graft_EOM	47.2021526576121
Wnt11	ENSMUSG00000015957	Corrected_Post_Graft_EOM	52.2322871255805
Wnt4	ENSMUSG00000036856	Corrected_Post_Graft_EOM	32.3866979159937
Xlr	ENSMUSG00000054626	Corrected_Post_Graft_EOM	21.673805097394
Zbp1	ENSMUSG00000027514	Corrected_Post_Graft_EOM	24.7984611587177
Zfp276	ENSMUSG00000001065	Corrected_Post_Graft_EOM	67.4704852310651
Zfp322a	ENSMUSG00000046351	Corrected_Post_Graft_EOM	2.73121751579726
Zfp398	ENSMUSG00000062519	Corrected_Post_Graft_EOM	60.4611395643867
Zfp90	ENSMUSG00000031907	Corrected_Post_Graft_EOM	46.6025729526733

## Sheet: Fig 3D TA
Gene	ID	Sample	TA score
1700003F17Rik	ENSMUSG00000086327	Pre_Graft_TA	100
2010204K13Rik	ENSMUSG00000063018	Pre_Graft_TA	100
2210408F21Rik	ENSMUSG00000087380	Pre_Graft_TA	100
2700086A05Rik	ENSMUSG00000085696	Pre_Graft_TA	100
2900026A02Rik	ENSMUSG00000051339	Pre_Graft_TA	100
5330439A09Rik	ENSMUSG00000089708	Pre_Graft_TA	100
5430416O09Rik	ENSMUSG00000028475	Pre_Graft_TA	100
9330159F19Rik	ENSMUSG00000004360	Pre_Graft_TA	100
9430073C21Rik	ENSMUSG00000085479	Pre_Graft_TA	100
A730049H05Rik	ENSMUSG00000048636	Pre_Graft_TA	100
A930016O22Rik	ENSMUSG00000040705	Pre_Graft_TA	100
Ablim1	ENSMUSG00000025085	Pre_Graft_TA	100
Acta1	ENSMUSG00000031972	Pre_Graft_TA	100
Adam15	ENSMUSG00000028041	Pre_Graft_TA	100
Adam22	ENSMUSG00000040537	Pre_Graft_TA	100
Adamts12	ENSMUSG00000047497	Pre_Graft_TA	100
Adamts3	ENSMUSG00000043635	Pre_Graft_TA	100
Adamts9	ENSMUSG00000030022	Pre_Graft_TA	100
Adh1	ENSMUSG00000074207	Pre_Graft_TA	100
Ahcyl2	ENSMUSG00000029772	Pre_Graft_TA	100
Ahr	ENSMUSG00000019256	Pre_Graft_TA	100
Akap6	ENSMUSG00000061603	Pre_Graft_TA	100
Aldh1l1	ENSMUSG00000030088	Pre_Graft_TA	100
Alpk1	ENSMUSG00000028028	Pre_Graft_TA	100
Alpl	ENSMUSG00000028766	Pre_Graft_TA	100
Ankrd29	ENSMUSG00000057766	Pre_Graft_TA	100
Aox3	ENSMUSG00000064294	Pre_Graft_TA	100
Apobec1	ENSMUSG00000040613	Pre_Graft_TA	100
Ar	ENSMUSG00000046532	Pre_Graft_TA	100
Arap2	ENSMUSG00000037999	Pre_Graft_TA	100
Arap3	ENSMUSG00000024451	Pre_Graft_TA	100
Arg2	ENSMUSG00000021125	Pre_Graft_TA	100
Arhgap26	ENSMUSG00000036452	Pre_Graft_TA	100
Arhgap27	ENSMUSG00000034255	Pre_Graft_TA	100
Arhgap31	ENSMUSG00000022799	Pre_Graft_TA	100
Arl4c	ENSMUSG00000049866	Pre_Graft_TA	100
Arpp21	ENSMUSG00000032503	Pre_Graft_TA	100
Arrdc2	ENSMUSG00000002910	Pre_Graft_TA	100
Asb4	ENSMUSG00000042607	Pre_Graft_TA	100
Atp10d	ENSMUSG00000046808	Pre_Graft_TA	100
Atp2b1	ENSMUSG00000019943	Pre_Graft_TA	99.9999999999999
Auts2	ENSMUSG00000029673	Pre_Graft_TA	100
Aven	ENSMUSG00000003604	Pre_Graft_TA	100
B3gnt2	ENSMUSG00000051650	Pre_Graft_TA	100
B4galt6	ENSMUSG00000056124	Pre_Graft_TA	100
Baat1	ENSMUSG00000000148	Pre_Graft_TA	100
Bcl2l11	ENSMUSG00000027381	Pre_Graft_TA	100
Bsnd	ENSMUSG00000025418	Pre_Graft_TA	100
Btbd19	ENSMUSG00000073771	Pre_Graft_TA	100
C1qtnf3	ENSMUSG00000058914	Pre_Graft_TA	100
C1qtnf6	ENSMUSG00000022440	Pre_Graft_TA	100
Cap2	ENSMUSG00000021373	Pre_Graft_TA	100
Car12	ENSMUSG00000032373	Pre_Graft_TA	100
Casp4	ENSMUSG00000033538	Pre_Graft_TA	100
Cav2	ENSMUSG00000000058	Pre_Graft_TA	100
Cbx4	ENSMUSG00000039989	Pre_Graft_TA	100
Ccnd1	ENSMUSG00000070348	Pre_Graft_TA	100
Cd109	ENSMUSG00000046186	Pre_Graft_TA	100
Cd22	ENSMUSG00000030577	Pre_Graft_TA	100
Cdc42ep3	ENSMUSG00000036533	Pre_Graft_TA	100
Cdh2	ENSMUSG00000024304	Pre_Graft_TA	100
Cdk5r1	ENSMUSG00000048895	Pre_Graft_TA	100
Cdk6	ENSMUSG00000040274	Pre_Graft_TA	100
Cdkn1a	ENSMUSG00000023067	Pre_Graft_TA	99.9999999999999
Cdkn2c	ENSMUSG00000028551	Pre_Graft_TA	100
Cit	ENSMUSG00000029516	Pre_Graft_TA	100
Cited2	ENSMUSG00000039910	Pre_Graft_TA	100
Ckm	ENSMUSG00000030399	Pre_Graft_TA	100
Cmtm7	ENSMUSG00000032436	Pre_Graft_TA	100
Cnn1	ENSMUSG00000001349	Pre_Graft_TA	100
Coch	ENSMUSG00000020953	Pre_Graft_TA	100
Col18a1	ENSMUSG00000001435	Pre_Graft_TA	100
Col19a1	ENSMUSG00000026141	Pre_Graft_TA	100
Col4a2	ENSMUSG00000031503	Pre_Graft_TA	100
Col5a3	ENSMUSG00000004098	Pre_Graft_TA	100
Col8a1	ENSMUSG00000068196	Pre_Graft_TA	100
Cp	ENSMUSG00000003617	Pre_Graft_TA	100
Ctnna3	ENSMUSG00000060843	Pre_Graft_TA	100
Cxcl1	ENSMUSG00000029380	Pre_Graft_TA	99.9999999999999
Cxcl12	ENSMUSG00000061353	Pre_Graft_TA	100
Cxcl2	ENSMUSG00000058427	Pre_Graft_TA	100
Cybrd1	ENSMUSG00000027015	Pre_Graft_TA	100
Cyp2j9	ENSMUSG00000015224	Pre_Graft_TA	100
Cyp51	ENSMUSG00000001467	Pre_Graft_TA	100
Cyr61	ENSMUSG00000028195	Pre_Graft_TA	99.9999999999999
D0H4S114	ENSMUSG00000042834	Pre_Graft_TA	100
Dapk2	ENSMUSG00000032380	Pre_Graft_TA	100
Dbx1	ENSMUSG00000030507	Pre_Graft_TA	100
Ddit4	ENSMUSG00000020108	Pre_Graft_TA	100
Dhcr24	ENSMUSG00000034926	Pre_Graft_TA	100
Dhtkd1	ENSMUSG00000025815	Pre_Graft_TA	100
Dock5	ENSMUSG00000044447	Pre_Graft_TA	100
Dock9	ENSMUSG00000025558	Pre_Graft_TA	100
Dusp5	ENSMUSG00000034765	Pre_Graft_TA	100
Dusp6	ENSMUSG00000019960	Pre_Graft_TA	100
Ece1	ENSMUSG00000057530	Pre_Graft_TA	100
Ecsit	ENSMUSG00000066839	Pre_Graft_TA	100
Efnb2	ENSMUSG00000001300	Pre_Graft_TA	100
Egfl7	ENSMUSG00000026921	Pre_Graft_TA	100
Egr3	ENSMUSG00000033730	Pre_Graft_TA	100
Eif4g3	ENSMUSG00000028760	Pre_Graft_TA	100
Eml1	ENSMUSG00000058070	Pre_Graft_TA	100
En1	ENSMUSG00000058665	Pre_Graft_TA	100
Enox1	ENSMUSG00000022012	Pre_Graft_TA	100
Enpep	ENSMUSG00000028024	Pre_Graft_TA	100
Ephx1	ENSMUSG00000038776	Pre_Graft_TA	100
Evi2a	ENSMUSG00000078771	Pre_Graft_TA	100
Fam124a	ENSMUSG00000035184	Pre_Graft_TA	100
Fam129b	ENSMUSG00000026796	Pre_Graft_TA	100
Fam176b	ENSMUSG00000050212	Pre_Graft_TA	100
Fam195a	ENSMUSG00000025732	Pre_Graft_TA	100
Fam198b	ENSMUSG00000027955	Pre_Graft_TA	100
Fam46b	ENSMUSG00000046694	Pre_Graft_TA	100
Fam57a	ENSMUSG00000069808	Pre_Graft_TA	100
Fam70b	ENSMUSG00000038457	Pre_Graft_TA	100
Fat3	ENSMUSG00000074505	Pre_Graft_TA	100
Fbxo31	ENSMUSG00000052934	Pre_Graft_TA	100
Fdps	ENSMUSG00000059743	Pre_Graft_TA	100
Fgl2	ENSMUSG00000039899	Pre_Graft_TA	100
Fkbp5	ENSMUSG00000024222	Pre_Graft_TA	100
Fos	ENSMUSG00000021250	Pre_Graft_TA	100
Gabrr2	ENSMUSG00000023267	Pre_Graft_TA	100
Gadd45g	ENSMUSG00000021453	Pre_Graft_TA	100
Gadl1	ENSMUSG00000056880	Pre_Graft_TA	100
Galntl2	ENSMUSG00000021903	Pre_Graft_TA	100
Gcnt2	ENSMUSG00000021360	Pre_Graft_TA	100
Gcnt4	ENSMUSG00000091387	Pre_Graft_TA	100
Gdnf	ENSMUSG00000022144	Pre_Graft_TA	100
Ggta1	ENSMUSG00000035778	Pre_Graft_TA	100
Gimap4	ENSMUSG00000054435	Pre_Graft_TA	100
Gimap8	ENSMUSG00000064262	Pre_Graft_TA	100
Gm10222	ENSMUSG00000067736	Pre_Graft_TA	100
Gm11638	ENSMUSG00000086487	Pre_Graft_TA	100
Gm12002	ENSMUSG00000086584	Pre_Graft_TA	100
Gm12744	ENSMUSG00000085023	Pre_Graft_TA	100
Gm13441	ENSMUSG00000086356	Pre_Graft_TA	100
Gm13861	ENSMUSG00000085382	Pre_Graft_TA	100
Gm13889	ENSMUSG00000087006	Pre_Graft_TA	100
Gm14005	ENSMUSG00000074813	Pre_Graft_TA	100
Gm14636	ENSMUSG00000073274	Pre_Graft_TA	100
Gm15051	ENSMUSG00000087658	Pre_Graft_TA	100
Gm15337	ENSMUSG00000085289	Pre_Graft_TA	100
Gm16299	ENSMUSG00000089679	Pre_Graft_TA	100
Gm16516	ENSMUSG00000042549	Pre_Graft_TA	100
Gm16559	ENSMUSG00000089635	Pre_Graft_TA	100
Gm20398	ENSMUSG00000092585	Pre_Graft_TA	100
Gm20481	ENSMUSG00000092609	Pre_Graft_TA	100
Gm9947	ENSMUSG00000054493	Pre_Graft_TA	100
Gpr111	ENSMUSG00000057899	Pre_Graft_TA	100
Gpt2	ENSMUSG00000031700	Pre_Graft_TA	100
Gstm2	ENSMUSG00000040562	Pre_Graft_TA	100
H2-Q6	ENSMUSG00000073409	Pre_Graft_TA	100
Hdac5	ENSMUSG00000008855	Pre_Graft_TA	100
Hk2	ENSMUSG00000000628	Pre_Graft_TA	100
Hlx	ENSMUSG00000039377	Pre_Graft_TA	100
Hmgcs1	ENSMUSG00000093930	Pre_Graft_TA	100
Hmox1	ENSMUSG00000005413	Pre_Graft_TA	100
Hotair	ENSMUSG00000086903	Pre_Graft_TA	100
Hoxa10	ENSMUSG00000000938	Pre_Graft_TA	100
Hoxa11	ENSMUSG00000038210	Pre_Graft_TA	100
Hoxa11as	ENSMUSG00000086427	Pre_Graft_TA	100
Hoxa3	ENSMUSG00000079560	Pre_Graft_TA	100
Hoxa5	ENSMUSG00000038253	Pre_Graft_TA	100
Hoxa6	ENSMUSG00000043219	Pre_Graft_TA	100
Hoxa7	ENSMUSG00000038236	Pre_Graft_TA	100
Hoxa9	ENSMUSG00000038227	Pre_Graft_TA	100
Hoxc10	ENSMUSG00000022484	Pre_Graft_TA	100
Hoxc11	ENSMUSG00000001656	Pre_Graft_TA	100
Hoxc5	ENSMUSG00000022485	Pre_Graft_TA	100
Hoxc6	ENSMUSG00000001661	Pre_Graft_TA	100
Hoxc8	ENSMUSG00000001657	Pre_Graft_TA	100
Hoxc9	ENSMUSG00000036139	Pre_Graft_TA	100
Hs3st1	ENSMUSG00000051022	Pre_Graft_TA	100
Hs6st3	ENSMUSG00000053465	Pre_Graft_TA	100
Hsd17b7	ENSMUSG00000026675	Pre_Graft_TA	100
Hspa1a	ENSMUSG00000091971	Pre_Graft_TA	100
Hspb2	ENSMUSG00000038086	Pre_Graft_TA	100
Hunk	ENSMUSG00000053414	Pre_Graft_TA	100
Id2	ENSMUSG00000020644	Pre_Graft_TA	100
Idi1	ENSMUSG00000058258	Pre_Graft_TA	100
Ier2	ENSMUSG00000053560	Pre_Graft_TA	100
Ier5l	ENSMUSG00000089762	Pre_Graft_TA	100
Igfbp3	ENSMUSG00000020427	Pre_Graft_TA	100
Il34	ENSMUSG00000031750	Pre_Graft_TA	100
Iqgap2	ENSMUSG00000021676	Pre_Graft_TA	100
Isg20	ENSMUSG00000039236	Pre_Graft_TA	100
Itga1	ENSMUSG00000042284	Pre_Graft_TA	100
Izumo1	ENSMUSG00000064158	Pre_Graft_TA	100
Jph2	ENSMUSG00000017817	Pre_Graft_TA	100
Jun	ENSMUSG00000052684	Pre_Graft_TA	100
Kbtbd11	ENSMUSG00000055675	Pre_Graft_TA	100
Kcnb1	ENSMUSG00000050556	Pre_Graft_TA	100
Kcne4	ENSMUSG00000047330	Pre_Graft_TA	100
Kcnt1	ENSMUSG00000058740	Pre_Graft_TA	100
Klf16	ENSMUSG00000035397	Pre_Graft_TA	100
Klhl5	ENSMUSG00000054920	Pre_Graft_TA	100
Lama3	ENSMUSG00000024421	Pre_Graft_TA	100
Lamc3	ENSMUSG00000026840	Pre_Graft_TA	100
Lbh	ENSMUSG00000024063	Pre_Graft_TA	100
Lbx1	ENSMUSG00000025216	Pre_Graft_TA	100
Ldlr	ENSMUSG00000032193	Pre_Graft_TA	99.9999999999999
Lgals3	ENSMUSG00000050335	Pre_Graft_TA	100
Lin7a	ENSMUSG00000019906	Pre_Graft_TA	100
Lix1	ENSMUSG00000047786	Pre_Graft_TA	100
Lpar1	ENSMUSG00000038668	Pre_Graft_TA	100
Lpar6	ENSMUSG00000033446	Pre_Graft_TA	100
Lrch1	ENSMUSG00000068015	Pre_Graft_TA	100
Lypd6	ENSMUSG00000050447	Pre_Graft_TA	100
Lzts2	ENSMUSG00000035342	Pre_Graft_TA	100
Maf	ENSMUSG00000055435	Pre_Graft_TA	100
Mafk	ENSMUSG00000018143	Pre_Graft_TA	99.9999999999999
Map3k5	ENSMUSG00000071369	Pre_Graft_TA	100
Map3k6	ENSMUSG00000028862	Pre_Graft_TA	100
Marveld1	ENSMUSG00000044345	Pre_Graft_TA	100
Mblac2	ENSMUSG00000051098	Pre_Graft_TA	100
Mboat1	ENSMUSG00000038732	Pre_Graft_TA	99.9999999999999
Meis1	ENSMUSG00000020160	Pre_Graft_TA	100
Mfng	ENSMUSG00000018169	Pre_Graft_TA	100
Mical3	ENSMUSG00000051586	Pre_Graft_TA	100
Mmp19	ENSMUSG00000025355	Pre_Graft_TA	100
Msc	ENSMUSG00000025930	Pre_Graft_TA	100
mt-Co1	ENSMUSG00000064351	Pre_Graft_TA	100
mt-Cytb	ENSMUSG00000064370	Pre_Graft_TA	99.9999999999999
mt-Nd1	ENSMUSG00000064341	Pre_Graft_TA	100
mt-Nd2	ENSMUSG00000064345	Pre_Graft_TA	100
mt-Nd3	ENSMUSG00000064360	Pre_Graft_TA	100
mt-Nd4	ENSMUSG00000064363	Pre_Graft_TA	100
mt-Nd5	ENSMUSG00000064367	Pre_Graft_TA	100
mt-Nd6	ENSMUSG00000064368	Pre_Graft_TA	100
Mt1	ENSMUSG00000031765	Pre_Graft_TA	100
Mt2	ENSMUSG00000031762	Pre_Graft_TA	99.9999999999999
Myh11	ENSMUSG00000018830	Pre_Graft_TA	100
Myh4	ENSMUSG00000057003	Pre_Graft_TA	100
Myl1	ENSMUSG00000061816	Pre_Graft_TA	100
Myo10	ENSMUSG00000022272	Pre_Graft_TA	100
Myod1	ENSMUSG00000009471	Pre_Graft_TA	100
Nav3	ENSMUSG00000020181	Pre_Graft_TA	100
Ncoa7	ENSMUSG00000039697	Pre_Graft_TA	100
Ndst3	ENSMUSG00000027977	Pre_Graft_TA	100
Nedd4l	ENSMUSG00000024589	Pre_Graft_TA	100
Neu2	ENSMUSG00000079434	Pre_Graft_TA	100
Nr4a1	ENSMUSG00000023034	Pre_Graft_TA	100
Nr4a3	ENSMUSG00000028341	Pre_Graft_TA	100
Nsdhl	ENSMUSG00000031349	Pre_Graft_TA	100
Odz4	ENSMUSG00000048078	Pre_Graft_TA	100
Olfr558	ENSMUSG00000070423	Pre_Graft_TA	100
Osgin1	ENSMUSG00000074063	Pre_Graft_TA	99.9999999999999
Osr2	ENSMUSG00000022330	Pre_Graft_TA	100
Pax3	ENSMUSG00000004872	Pre_Graft_TA	100
Pax7	ENSMUSG00000028736	Pre_Graft_TA	100
Pcdh12	ENSMUSG00000024440	Pre_Graft_TA	100
Pcdh17	ENSMUSG00000035566	Pre_Graft_TA	100
Pde2a	ENSMUSG00000030653	Pre_Graft_TA	100
Phgdh	ENSMUSG00000053398	Pre_Graft_TA	100
Phlda1	ENSMUSG00000020205	Pre_Graft_TA	100
Pkn3	ENSMUSG00000026785	Pre_Graft_TA	100
Plau	ENSMUSG00000021822	Pre_Graft_TA	100
Plekha3	ENSMUSG00000002733	Pre_Graft_TA	100
Plekhh3	ENSMUSG00000035172	Pre_Graft_TA	100
Plk2	ENSMUSG00000021701	Pre_Graft_TA	100
Plxna1	ENSMUSG00000030084	Pre_Graft_TA	100
Pmaip1	ENSMUSG00000024521	Pre_Graft_TA	100
Podxl	ENSMUSG00000025608	Pre_Graft_TA	100
Pou4f1	ENSMUSG00000048349	Pre_Graft_TA	100
Prkch	ENSMUSG00000021108	Pre_Graft_TA	100
Ptp4a3	ENSMUSG00000059895	Pre_Graft_TA	100
Ptpn13	ENSMUSG00000034573	Pre_Graft_TA	100
Ptx3	ENSMUSG00000027832	Pre_Graft_TA	100
Pxk	ENSMUSG00000033885	Pre_Graft_TA	99.9999999999999
Pygm	ENSMUSG00000032648	Pre_Graft_TA	100
Rad18	ENSMUSG00000030254	Pre_Graft_TA	99.9999999999999
Rangrf	ENSMUSG00000032892	Pre_Graft_TA	100
Rasgrf2	ENSMUSG00000021708	Pre_Graft_TA	100
Rbm20	ENSMUSG00000043639	Pre_Graft_TA	100
Rerg	ENSMUSG00000030222	Pre_Graft_TA	100
Rilpl2	ENSMUSG00000029401	Pre_Graft_TA	100
Ripk2	ENSMUSG00000041135	Pre_Graft_TA	100
Rnd1	ENSMUSG00000054855	Pre_Graft_TA	100
Rnf150	ENSMUSG00000047747	Pre_Graft_TA	100
Ryr3	ENSMUSG00000057378	Pre_Graft_TA	100
Sc4mol	ENSMUSG00000031604	Pre_Graft_TA	100
Sdsl	ENSMUSG00000029596	Pre_Graft_TA	100
2004-09-01	ENSMUSG00000020486	Pre_Graft_TA	100
Sertad3	ENSMUSG00000055200	Pre_Graft_TA	100
Sestd1	ENSMUSG00000042272	Pre_Graft_TA	100
Sim1	ENSMUSG00000019913	Pre_Graft_TA	100
Skap2	ENSMUSG00000059182	Pre_Graft_TA	100
Slc10a6	ENSMUSG00000029321	Pre_Graft_TA	100
Slc16a13	ENSMUSG00000044367	Pre_Graft_TA	100
Slc24a2	ENSMUSG00000037996	Pre_Graft_TA	100
Slc25a35	ENSMUSG00000018740	Pre_Graft_TA	100
Slc4a4	ENSMUSG00000060961	Pre_Graft_TA	100
Slc7a2	ENSMUSG00000031596	Pre_Graft_TA	100
Slc7a8	ENSMUSG00000022180	Pre_Graft_TA	100
Slco2a1	ENSMUSG00000032548	Pre_Graft_TA	100
Slco3a1	ENSMUSG00000025790	Pre_Graft_TA	100
Sorbs2	ENSMUSG00000031626	Pre_Graft_TA	100
Sox9	ENSMUSG00000000567	Pre_Graft_TA	100
Spock3	ENSMUSG00000054162	Pre_Graft_TA	100
Spred1	ENSMUSG00000027351	Pre_Graft_TA	100
Spry4	ENSMUSG00000024427	Pre_Graft_TA	100
Sqle	ENSMUSG00000022351	Pre_Graft_TA	100
St6galnac3	ENSMUSG00000052544	Pre_Graft_TA	100
Steap4	ENSMUSG00000012428	Pre_Graft_TA	100
Stim2	ENSMUSG00000039156	Pre_Graft_TA	100
Svep1	ENSMUSG00000028369	Pre_Graft_TA	100
Synpo2	ENSMUSG00000050315	Pre_Graft_TA	100
Tal2	ENSMUSG00000028417	Pre_Graft_TA	100
Tbc1d1	ENSMUSG00000029174	Pre_Graft_TA	99.9999999999999
Tbx1	ENSMUSG00000009097	Pre_Graft_TA	100
Tgfb2	ENSMUSG00000039239	Pre_Graft_TA	100
Thbd	ENSMUSG00000074743	Pre_Graft_TA	100
Thbs1	ENSMUSG00000040152	Pre_Graft_TA	100
Thrsp	ENSMUSG00000035686	Pre_Graft_TA	100
Thsd4	ENSMUSG00000032289	Pre_Graft_TA	100
Tmem176a	ENSMUSG00000023367	Pre_Graft_TA	100
Tmem229a	ENSMUSG00000048022	Pre_Graft_TA	100
Tmem30b	ENSMUSG00000034435	Pre_Graft_TA	100
Tmem61	ENSMUSG00000085933	Pre_Graft_TA	100
Tmem88	ENSMUSG00000045377	Pre_Graft_TA	100
Tmprss5	ENSMUSG00000032268	Pre_Graft_TA	100
Tnfrsf10b	ENSMUSG00000022074	Pre_Graft_TA	100
Tpm2	ENSMUSG00000028464	Pre_Graft_TA	100
Trim2	ENSMUSG00000027993	Pre_Graft_TA	100
Tsc22d1	ENSMUSG00000022010	Pre_Graft_TA	100
Ttc7b	ENSMUSG00000033530	Pre_Graft_TA	100
Unc45b	ENSMUSG00000018845	Pre_Graft_TA	100
Vamp5	ENSMUSG00000073002	Pre_Graft_TA	100
Vegfc	ENSMUSG00000031520	Pre_Graft_TA	100
Vgll2	ENSMUSG00000049641	Pre_Graft_TA	100
Vgll3	ENSMUSG00000091243	Pre_Graft_TA	100
Vipr1	ENSMUSG00000032528	Pre_Graft_TA	100
Vwa3a	ENSMUSG00000030889	Pre_Graft_TA	100
Xrcc1	ENSMUSG00000051768	Pre_Graft_TA	100
Zfp36	ENSMUSG00000044786	Pre_Graft_TA	99.9999999999999
Zfp36l1	ENSMUSG00000021127	Pre_Graft_TA	100
Zfp423	ENSMUSG00000045333	Pre_Graft_TA	100
Zfp608	ENSMUSG00000052713	Pre_Graft_TA	100
Zfp697	ENSMUSG00000050064	Pre_Graft_TA	100
1700003F17Rik	ENSMUSG00000086327	Pre_Graft_EOM	-1.11022302462516e-15
2010204K13Rik	ENSMUSG00000063018	Pre_Graft_EOM	-2.1094237467878e-14
2210408F21Rik	ENSMUSG00000087380	Pre_Graft_EOM	4.44089209850063e-16
2700086A05Rik	ENSMUSG00000085696	Pre_Graft_EOM	2.88657986402541e-15
2900026A02Rik	ENSMUSG00000051339	Pre_Graft_EOM	-4.44089209850063e-15
5330439A09Rik	ENSMUSG00000089708	Pre_Graft_EOM	0
5430416O09Rik	ENSMUSG00000028475	Pre_Graft_EOM	4.55191440096314e-15
9330159F19Rik	ENSMUSG00000004360	Pre_Graft_EOM	-3.86357612569554e-14
9430073C21Rik	ENSMUSG00000085479	Pre_Graft_EOM	-6.45317133063372e-16
A730049H05Rik	ENSMUSG00000048636	Pre_Graft_EOM	9.99200722162641e-15
A930016O22Rik	ENSMUSG00000040705	Pre_Graft_EOM	-1.11022302462516e-15
Ablim1	ENSMUSG00000025085	Pre_Graft_EOM	1.12132525487141e-14
Acta1	ENSMUSG00000031972	Pre_Graft_EOM	-5.99520433297585e-15
Adam15	ENSMUSG00000028041	Pre_Graft_EOM	-1.57651669496772e-14
Adam22	ENSMUSG00000040537	Pre_Graft_EOM	1.26565424807268e-14
Adamts12	ENSMUSG00000047497	Pre_Graft_EOM	8.60422844084496e-16
Adamts3	ENSMUSG00000043635	Pre_Graft_EOM	7.54951656745106e-15
Adamts9	ENSMUSG00000030022	Pre_Graft_EOM	1.47538231631827e-14
Adh1	ENSMUSG00000074207	Pre_Graft_EOM	6.66133814775094e-15
Ahcyl2	ENSMUSG00000029772	Pre_Graft_EOM	-6.77236045021345e-15
Ahr	ENSMUSG00000019256	Pre_Graft_EOM	4.77395900588817e-15
Akap6	ENSMUSG00000061603	Pre_Graft_EOM	-1.11022302462516e-15
Aldh1l1	ENSMUSG00000030088	Pre_Graft_EOM	3.99680288865056e-15
Alpk1	ENSMUSG00000028028	Pre_Graft_EOM	-6.21724893790088e-15
Alpl	ENSMUSG00000028766	Pre_Graft_EOM	4.77395900588817e-15
Ankrd29	ENSMUSG00000057766	Pre_Graft_EOM	-2.22044604925031e-16
Aox3	ENSMUSG00000064294	Pre_Graft_EOM	-1.11022302462516e-15
Apobec1	ENSMUSG00000040613	Pre_Graft_EOM	-3.10862446895044e-14
Ar	ENSMUSG00000046532	Pre_Graft_EOM	-1.93178806284777e-14
Arap2	ENSMUSG00000037999	Pre_Graft_EOM	2.38697950294409e-15
Arap3	ENSMUSG00000024451	Pre_Graft_EOM	0
Arg2	ENSMUSG00000021125	Pre_Graft_EOM	6.77236045021345e-15
Arhgap26	ENSMUSG00000036452	Pre_Graft_EOM	-9.65894031423886e-15
Arhgap27	ENSMUSG00000034255	Pre_Graft_EOM	1.81799020282369e-15
Arhgap31	ENSMUSG00000022799	Pre_Graft_EOM	7.54951656745106e-15
Arl4c	ENSMUSG00000049866	Pre_Graft_EOM	6.16173778666962e-15
Arpp21	ENSMUSG00000032503	Pre_Graft_EOM	-1.11022302462516e-15
Arrdc2	ENSMUSG00000002910	Pre_Graft_EOM	-5.01820807130571e-14
Asb4	ENSMUSG00000042607	Pre_Graft_EOM	1.69309011255336e-15
Atp10d	ENSMUSG00000046808	Pre_Graft_EOM	4.88498130835069e-15
Atp2b1	ENSMUSG00000019943	Pre_Graft_EOM	-7.63833440942108e-14
Auts2	ENSMUSG00000029673	Pre_Graft_EOM	2.4980018054066e-16
Aven	ENSMUSG00000003604	Pre_Graft_EOM	3.5527136788005e-15
B3gnt2	ENSMUSG00000051650	Pre_Graft_EOM	3.41393580072236e-15
B4galt6	ENSMUSG00000056124	Pre_Graft_EOM	-1.95399252334028e-14
Baat1	ENSMUSG00000000148	Pre_Graft_EOM	4.88498130835069e-14
Bcl2l11	ENSMUSG00000027381	Pre_Graft_EOM	6.60582699651968e-15
Bsnd	ENSMUSG00000025418	Pre_Graft_EOM	-8.60422844084496e-16
Btbd19	ENSMUSG00000073771	Pre_Graft_EOM	1.66533453693773e-15
C1qtnf3	ENSMUSG00000058914	Pre_Graft_EOM	-1.03417274743833e-13
C1qtnf6	ENSMUSG00000022440	Pre_Graft_EOM	3.44169137633799e-15
Cap2	ENSMUSG00000021373	Pre_Graft_EOM	9.82547376793264e-15
Car12	ENSMUSG00000032373	Pre_Graft_EOM	-1.08801856413265e-14
Casp4	ENSMUSG00000033538	Pre_Graft_EOM	9.54791801177635e-15
Cav2	ENSMUSG00000000058	Pre_Graft_EOM	6.75015598972095e-14
Cbx4	ENSMUSG00000039989	Pre_Graft_EOM	-1.37667655053519e-14
Ccnd1	ENSMUSG00000070348	Pre_Graft_EOM	-5.55111512312578e-16
Cd109	ENSMUSG00000046186	Pre_Graft_EOM	1.80411241501588e-15
Cd22	ENSMUSG00000030577	Pre_Graft_EOM	2.22044604925031e-16
Cdc42ep3	ENSMUSG00000036533	Pre_Graft_EOM	1.04360964314765e-14
Cdh2	ENSMUSG00000024304	Pre_Graft_EOM	1.11022302462516e-15
Cdk5r1	ENSMUSG00000048895	Pre_Graft_EOM	4.44089209850063e-16
Cdk6	ENSMUSG00000040274	Pre_Graft_EOM	-3.60822483003176e-15
Cdkn1a	ENSMUSG00000023067	Pre_Graft_EOM	2.42028619368284e-14
Cdkn2c	ENSMUSG00000028551	Pre_Graft_EOM	9.54791801177635e-15
Cit	ENSMUSG00000029516	Pre_Graft_EOM	6.21724893790088e-15
Cited2	ENSMUSG00000039910	Pre_Graft_EOM	-1.17128529097954e-14
Ckm	ENSMUSG00000030399	Pre_Graft_EOM	2.22044604925031e-15
Cmtm7	ENSMUSG00000032436	Pre_Graft_EOM	4.44089209850063e-14
Cnn1	ENSMUSG00000001349	Pre_Graft_EOM	4.21884749357559e-15
Coch	ENSMUSG00000020953	Pre_Graft_EOM	-8.88178419700125e-16
Col18a1	ENSMUSG00000001435	Pre_Graft_EOM	-5.88418203051333e-15
Col19a1	ENSMUSG00000026141	Pre_Graft_EOM	-4.02455846426619e-15
Col4a2	ENSMUSG00000031503	Pre_Graft_EOM	-1.76803016671556e-14
Col5a3	ENSMUSG00000004098	Pre_Graft_EOM	2.42028619368284e-14
Col8a1	ENSMUSG00000068196	Pre_Graft_EOM	-1.64035451888367e-14
Cp	ENSMUSG00000003617	Pre_Graft_EOM	1.40165656858926e-15
Ctnna3	ENSMUSG00000060843	Pre_Graft_EOM	8.60422844084496e-16
Cxcl1	ENSMUSG00000029380	Pre_Graft_EOM	-7.7715611723761e-14
Cxcl12	ENSMUSG00000061353	Pre_Graft_EOM	4.35207425653061e-14
Cxcl2	ENSMUSG00000058427	Pre_Graft_EOM	9.15933995315754e-16
Cybrd1	ENSMUSG00000027015	Pre_Graft_EOM	3.44169137633799e-15
Cyp2j9	ENSMUSG00000015224	Pre_Graft_EOM	3.88578058618805e-15
Cyp51	ENSMUSG00000001467	Pre_Graft_EOM	4.44089209850063e-16
Cyr61	ENSMUSG00000028195	Pre_Graft_EOM	-2.79776202205539e-14
D0H4S114	ENSMUSG00000042834	Pre_Graft_EOM	-1.87280746466456e-14
Dapk2	ENSMUSG00000032380	Pre_Graft_EOM	2.1094237467878e-15
Dbx1	ENSMUSG00000030507	Pre_Graft_EOM	2.66453525910038e-15
Ddit4	ENSMUSG00000020108	Pre_Graft_EOM	-2.46469511466785e-14
Dhcr24	ENSMUSG00000034926	Pre_Graft_EOM	6.93889390390723e-15
Dhtkd1	ENSMUSG00000025815	Pre_Graft_EOM	1.55431223447522e-14
Dock5	ENSMUSG00000044447	Pre_Graft_EOM	4.16333634234434e-15
Dock9	ENSMUSG00000025558	Pre_Graft_EOM	4.88498130835069e-14
Dusp5	ENSMUSG00000034765	Pre_Graft_EOM	7.54951656745106e-15
Dusp6	ENSMUSG00000019960	Pre_Graft_EOM	3.10862446895044e-15
Ece1	ENSMUSG00000057530	Pre_Graft_EOM	5.25135490647699e-14
Ecsit	ENSMUSG00000066839	Pre_Graft_EOM	-4.84057238736568e-14
Efnb2	ENSMUSG00000001300	Pre_Graft_EOM	-2.8643754035329e-14
Egfl7	ENSMUSG00000026921	Pre_Graft_EOM	4.44089209850063e-15
Egr3	ENSMUSG00000033730	Pre_Graft_EOM	-8.88178419700125e-16
Eif4g3	ENSMUSG00000028760	Pre_Graft_EOM	-3.10029779626575e-14
Eml1	ENSMUSG00000058070	Pre_Graft_EOM	2.73114864057789e-14
En1	ENSMUSG00000058665	Pre_Graft_EOM	-6.10622663543836e-16
Enox1	ENSMUSG00000022012	Pre_Graft_EOM	1.11022302462516e-15
Enpep	ENSMUSG00000028024	Pre_Graft_EOM	-1.19348975147204e-15
Ephx1	ENSMUSG00000038776	Pre_Graft_EOM	1.08801856413265e-14
Evi2a	ENSMUSG00000078771	Pre_Graft_EOM	4.37427871702312e-14
Fam124a	ENSMUSG00000035184	Pre_Graft_EOM	2.48967513272191e-14
Fam129b	ENSMUSG00000026796	Pre_Graft_EOM	-4.9737991503207e-14
Fam176b	ENSMUSG00000050212	Pre_Graft_EOM	3.77475828372553e-14
Fam195a	ENSMUSG00000025732	Pre_Graft_EOM	8.43769498715119e-15
Fam198b	ENSMUSG00000027955	Pre_Graft_EOM	-6.66133814775094e-15
Fam46b	ENSMUSG00000046694	Pre_Graft_EOM	2.66453525910038e-15
Fam57a	ENSMUSG00000069808	Pre_Graft_EOM	3.5527136788005e-15
Fam70b	ENSMUSG00000038457	Pre_Graft_EOM	6.66133814775094e-16
Fat3	ENSMUSG00000074505	Pre_Graft_EOM	-1.66533453693773e-15
Fbxo31	ENSMUSG00000052934	Pre_Graft_EOM	1.50990331349021e-14
Fdps	ENSMUSG00000059743	Pre_Graft_EOM	-1.04916075827077e-14
Fgl2	ENSMUSG00000039899	Pre_Graft_EOM	4.44089209850063e-16
Fkbp5	ENSMUSG00000024222	Pre_Graft_EOM	-1.70419234279962e-14
Fos	ENSMUSG00000021250	Pre_Graft_EOM	-4.44089209850063e-16
Gabrr2	ENSMUSG00000023267	Pre_Graft_EOM	-4.88498130835069e-15
Gadd45g	ENSMUSG00000021453	Pre_Graft_EOM	-3.85247389544929e-14
Gadl1	ENSMUSG00000056880	Pre_Graft_EOM	-1.90403248723214e-14
Galntl2	ENSMUSG00000021903	Pre_Graft_EOM	-5.39845945723982e-15
Gcnt2	ENSMUSG00000021360	Pre_Graft_EOM	-8.88178419700125e-15
Gcnt4	ENSMUSG00000091387	Pre_Graft_EOM	-4.66293670342566e-15
Gdnf	ENSMUSG00000022144	Pre_Graft_EOM	-3.10862446895044e-15
Ggta1	ENSMUSG00000035778	Pre_Graft_EOM	1.44051437445114e-14
Gimap4	ENSMUSG00000054435	Pre_Graft_EOM	1.77635683940025e-15
Gimap8	ENSMUSG00000064262	Pre_Graft_EOM	3.10862446895044e-15
Gm10222	ENSMUSG00000067736	Pre_Graft_EOM	0
Gm11638	ENSMUSG00000086487	Pre_Graft_EOM	1.66533453693773e-15
Gm12002	ENSMUSG00000086584	Pre_Graft_EOM	2.22044604925031e-15
Gm12744	ENSMUSG00000085023	Pre_Graft_EOM	-1.22124532708767e-15
Gm13441	ENSMUSG00000086356	Pre_Graft_EOM	2.99760216648792e-15
Gm13861	ENSMUSG00000085382	Pre_Graft_EOM	4.21884749357559e-15
Gm13889	ENSMUSG00000087006	Pre_Graft_EOM	8.88178419700125e-16
Gm14005	ENSMUSG00000074813	Pre_Graft_EOM	-3.5527136788005e-15
Gm14636	ENSMUSG00000073274	Pre_Graft_EOM	5.6621374255883e-15
Gm15051	ENSMUSG00000087658	Pre_Graft_EOM	3.5527136788005e-15
Gm15337	ENSMUSG00000085289	Pre_Graft_EOM	2.22044604925031e-15
Gm16299	ENSMUSG00000089679	Pre_Graft_EOM	-1.2490009027033e-16
Gm16516	ENSMUSG00000042549	Pre_Graft_EOM	-6.21724893790088e-15
Gm16559	ENSMUSG00000089635	Pre_Graft_EOM	1.16573417585641e-15
Gm20398	ENSMUSG00000092585	Pre_Graft_EOM	2.55351295663786e-15
Gm20481	ENSMUSG00000092609	Pre_Graft_EOM	-2.0122792321331e-14
Gm9947	ENSMUSG00000054493	Pre_Graft_EOM	-2.52020626589911e-14
Gpr111	ENSMUSG00000057899	Pre_Graft_EOM	-3.83026943495679e-15
Gpt2	ENSMUSG00000031700	Pre_Graft_EOM	-8.88178419700125e-16
Gstm2	ENSMUSG00000040562	Pre_Graft_EOM	4.63518112781003e-14
H2-Q6	ENSMUSG00000073409	Pre_Graft_EOM	2.66453525910038e-15
Hdac5	ENSMUSG00000008855	Pre_Graft_EOM	8.88178419700125e-16
Hk2	ENSMUSG00000000628	Pre_Graft_EOM	2.67841304690819e-14
Hlx	ENSMUSG00000039377	Pre_Graft_EOM	1.11022302462516e-15
Hmgcs1	ENSMUSG00000093930	Pre_Graft_EOM	2.41473507855972e-14
Hmox1	ENSMUSG00000005413	Pre_Graft_EOM	1.36557432028894e-14
Hotair	ENSMUSG00000086903	Pre_Graft_EOM	1.99840144432528e-15
Hoxa10	ENSMUSG00000000938	Pre_Graft_EOM	1.4432899320127e-15
Hoxa11	ENSMUSG00000038210	Pre_Graft_EOM	2.33146835171283e-15
Hoxa11as	ENSMUSG00000086427	Pre_Graft_EOM	1.94289029309402e-15
Hoxa3	ENSMUSG00000079560	Pre_Graft_EOM	-2.77555756156289e-15
Hoxa5	ENSMUSG00000038253	Pre_Graft_EOM	3.31679128606766e-15
Hoxa6	ENSMUSG00000043219	Pre_Graft_EOM	3.5527136788005e-15
Hoxa7	ENSMUSG00000038236	Pre_Graft_EOM	2.05391259555654e-15
Hoxa9	ENSMUSG00000038227	Pre_Graft_EOM	1.66533453693773e-15
Hoxc10	ENSMUSG00000022484	Pre_Graft_EOM	1.11022302462516e-15
Hoxc11	ENSMUSG00000001656	Pre_Graft_EOM	1.55431223447522e-15
Hoxc5	ENSMUSG00000022485	Pre_Graft_EOM	2.88657986402541e-15
Hoxc6	ENSMUSG00000001661	Pre_Graft_EOM	3.5527136788005e-15
Hoxc8	ENSMUSG00000001657	Pre_Graft_EOM	3.21964677141295e-15
Hoxc9	ENSMUSG00000036139	Pre_Graft_EOM	1.49880108324396e-15
Hs3st1	ENSMUSG00000051022	Pre_Graft_EOM	-2.08166817117217e-15
Hs6st3	ENSMUSG00000053465	Pre_Graft_EOM	-2.22044604925031e-16
Hsd17b7	ENSMUSG00000026675	Pre_Graft_EOM	1.0547118733939e-15
Hspa1a	ENSMUSG00000091971	Pre_Graft_EOM	4.44089209850063e-16
Hspb2	ENSMUSG00000038086	Pre_Graft_EOM	-1.82076576038526e-14
Hunk	ENSMUSG00000053414	Pre_Graft_EOM	8.88178419700125e-16
Id2	ENSMUSG00000020644	Pre_Graft_EOM	-4.2854608750531e-14
Idi1	ENSMUSG00000058258	Pre_Graft_EOM	-3.79696274421804e-14
Ier2	ENSMUSG00000053560	Pre_Graft_EOM	-5.08482145278322e-14
Ier5l	ENSMUSG00000089762	Pre_Graft_EOM	4.44089209850063e-16
Igfbp3	ENSMUSG00000020427	Pre_Graft_EOM	-3.10862446895044e-15
Il34	ENSMUSG00000031750	Pre_Graft_EOM	2.22044604925031e-15
Iqgap2	ENSMUSG00000021676	Pre_Graft_EOM	-3.28626015289046e-14
Isg20	ENSMUSG00000039236	Pre_Graft_EOM	6.28386231937839e-14
Itga1	ENSMUSG00000042284	Pre_Graft_EOM	2.1094237467878e-14
Izumo1	ENSMUSG00000064158	Pre_Graft_EOM	-2.66453525910038e-15
Jph2	ENSMUSG00000017817	Pre_Graft_EOM	1.49880108324396e-15
Jun	ENSMUSG00000052684	Pre_Graft_EOM	5.52335954751015e-14
Kbtbd11	ENSMUSG00000055675	Pre_Graft_EOM	2.22044604925031e-16
Kcnb1	ENSMUSG00000050556	Pre_Graft_EOM	-3.33066907387547e-15
Kcne4	ENSMUSG00000047330	Pre_Graft_EOM	-1.22124532708767e-15
Kcnt1	ENSMUSG00000058740	Pre_Graft_EOM	-5.55111512312578e-16
Klf16	ENSMUSG00000035397	Pre_Graft_EOM	-3.88022947106492e-14
Klhl5	ENSMUSG00000054920	Pre_Graft_EOM	-2.08166817117217e-14
Lama3	ENSMUSG00000024421	Pre_Graft_EOM	1.38777878078145e-15
Lamc3	ENSMUSG00000026840	Pre_Graft_EOM	-1.16573417585641e-15
Lbh	ENSMUSG00000024063	Pre_Graft_EOM	-2.04281036531029e-14
Lbx1	ENSMUSG00000025216	Pre_Graft_EOM	1.33226762955019e-15
Ldlr	ENSMUSG00000032193	Pre_Graft_EOM	3.22797344409764e-14
Lgals3	ENSMUSG00000050335	Pre_Graft_EOM	5.6621374255883e-15
Lin7a	ENSMUSG00000019906	Pre_Graft_EOM	-7.09154956979319e-15
Lix1	ENSMUSG00000047786	Pre_Graft_EOM	7.7715611723761e-15
Lpar1	ENSMUSG00000038668	Pre_Graft_EOM	2.52020626589911e-14
Lpar6	ENSMUSG00000033446	Pre_Graft_EOM	7.54951656745106e-15
Lrch1	ENSMUSG00000068015	Pre_Graft_EOM	-9.49240686054509e-15
Lypd6	ENSMUSG00000050447	Pre_Graft_EOM	-1.55431223447522e-15
Lzts2	ENSMUSG00000035342	Pre_Graft_EOM	2.22044604925031e-15
Maf	ENSMUSG00000055435	Pre_Graft_EOM	-2.1094237467878e-15
Mafk	ENSMUSG00000018143	Pre_Graft_EOM	1.4432899320127e-14
Map3k5	ENSMUSG00000071369	Pre_Graft_EOM	2.83106871279415e-14
Map3k6	ENSMUSG00000028862	Pre_Graft_EOM	7.7715611723761e-16
Marveld1	ENSMUSG00000044345	Pre_Graft_EOM	1.77635683940025e-15
Mblac2	ENSMUSG00000051098	Pre_Graft_EOM	-5.10702591327572e-15
Mboat1	ENSMUSG00000038732	Pre_Graft_EOM	-3.31401572850609e-14
Meis1	ENSMUSG00000020160	Pre_Graft_EOM	7.54951656745106e-15
Mfng	ENSMUSG00000018169	Pre_Graft_EOM	8.88178419700125e-16
Mical3	ENSMUSG00000051586	Pre_Graft_EOM	-9.90874049477952e-15
Mmp19	ENSMUSG00000025355	Pre_Graft_EOM	-1.33226762955019e-15
Msc	ENSMUSG00000025930	Pre_Graft_EOM	-2.98094882111855e-14
mt-Co1	ENSMUSG00000064351	Pre_Graft_EOM	-5.83977310952832e-14
mt-Cytb	ENSMUSG00000064370	Pre_Graft_EOM	3.69704267200177e-14
mt-Nd1	ENSMUSG00000064341	Pre_Graft_EOM	-1.4432899320127e-15
mt-Nd2	ENSMUSG00000064345	Pre_Graft_EOM	2.99760216648792e-14
mt-Nd3	ENSMUSG00000064360	Pre_Graft_EOM	8.88178419700125e-15
mt-Nd4	ENSMUSG00000064363	Pre_Graft_EOM	-4.81836792687318e-14
mt-Nd5	ENSMUSG00000064367	Pre_Graft_EOM	2.14273043752655e-14
mt-Nd6	ENSMUSG00000064368	Pre_Graft_EOM	6.12843109593086e-14
Mt1	ENSMUSG00000031765	Pre_Graft_EOM	-2.62012633811537e-14
Mt2	ENSMUSG00000031762	Pre_Graft_EOM	0
Myh11	ENSMUSG00000018830	Pre_Graft_EOM	2.22044604925031e-15
Myh4	ENSMUSG00000057003	Pre_Graft_EOM	5.55111512312578e-16
Myl1	ENSMUSG00000061816	Pre_Graft_EOM	0
Myo10	ENSMUSG00000022272	Pre_Graft_EOM	-1.67643676718399e-14
Myod1	ENSMUSG00000009471	Pre_Graft_EOM	1.09356967925578e-14
Nav3	ENSMUSG00000020181	Pre_Graft_EOM	-2.1094237467878e-15
Ncoa7	ENSMUSG00000039697	Pre_Graft_EOM	3.65263375101677e-14
Ndst3	ENSMUSG00000027977	Pre_Graft_EOM	4.44089209850063e-15
Nedd4l	ENSMUSG00000024589	Pre_Graft_EOM	3.15580894749701e-14
Neu2	ENSMUSG00000079434	Pre_Graft_EOM	9.71445146547012e-17
Nr4a1	ENSMUSG00000023034	Pre_Graft_EOM	5.00155472593633e-14
Nr4a3	ENSMUSG00000028341	Pre_Graft_EOM	-8.21565038222616e-15
Nsdhl	ENSMUSG00000031349	Pre_Graft_EOM	1.50990331349021e-14
Odz4	ENSMUSG00000048078	Pre_Graft_EOM	-2.40363284831346e-14
Olfr558	ENSMUSG00000070423	Pre_Graft_EOM	5.80091530366644e-15
Osgin1	ENSMUSG00000074063	Pre_Graft_EOM	-3.33066907387547e-16
Osr2	ENSMUSG00000022330	Pre_Graft_EOM	7.99360577730113e-15
Pax3	ENSMUSG00000004872	Pre_Graft_EOM	-1.4432899320127e-15
Pax7	ENSMUSG00000028736	Pre_Graft_EOM	1.74860126378462e-15
Pcdh12	ENSMUSG00000024440	Pre_Graft_EOM	4.88498130835069e-15
Pcdh17	ENSMUSG00000035566	Pre_Graft_EOM	-5.21804821573824e-15
Pde2a	ENSMUSG00000030653	Pre_Graft_EOM	-8.43769498715119e-15
Phgdh	ENSMUSG00000053398	Pre_Graft_EOM	1.64313007644523e-14
Phlda1	ENSMUSG00000020205	Pre_Graft_EOM	2.66453525910038e-15
Pkn3	ENSMUSG00000026785	Pre_Graft_EOM	1.99840144432528e-15
Plau	ENSMUSG00000021822	Pre_Graft_EOM	-1.06581410364015e-14
Plekha3	ENSMUSG00000002733	Pre_Graft_EOM	1.58206781009085e-15
Plekhh3	ENSMUSG00000035172	Pre_Graft_EOM	-2.24265050974282e-14
Plk2	ENSMUSG00000021701	Pre_Graft_EOM	-4.39856484568679e-14
Plxna1	ENSMUSG00000030084	Pre_Graft_EOM	2.86159984597134e-14
Pmaip1	ENSMUSG00000024521	Pre_Graft_EOM	0
Podxl	ENSMUSG00000025608	Pre_Graft_EOM	8.43769498715119e-15
Pou4f1	ENSMUSG00000048349	Pre_Graft_EOM	2.66453525910038e-15
Prkch	ENSMUSG00000021108	Pre_Graft_EOM	-8.88178419700125e-16
Ptp4a3	ENSMUSG00000059895	Pre_Graft_EOM	-1.40998324127395e-14
Ptpn13	ENSMUSG00000034573	Pre_Graft_EOM	-1.55431223447522e-14
Ptx3	ENSMUSG00000027832	Pre_Graft_EOM	3.86357612569554e-14
Pxk	ENSMUSG00000033885	Pre_Graft_EOM	-8.88178419700125e-16
Pygm	ENSMUSG00000032648	Pre_Graft_EOM	1.22124532708767e-14
Rad18	ENSMUSG00000030254	Pre_Graft_EOM	-3.77475828372553e-14
Rangrf	ENSMUSG00000032892	Pre_Graft_EOM	-8.88178419700125e-16
Rasgrf2	ENSMUSG00000021708	Pre_Graft_EOM	-7.35522753814166e-16
Rbm20	ENSMUSG00000043639	Pre_Graft_EOM	5.55111512312578e-16
Rerg	ENSMUSG00000030222	Pre_Graft_EOM	-1.99840144432528e-15
Rilpl2	ENSMUSG00000029401	Pre_Graft_EOM	-6.88338275267597e-15
Ripk2	ENSMUSG00000041135	Pre_Graft_EOM	7.38298311375729e-15
Rnd1	ENSMUSG00000054855	Pre_Graft_EOM	7.32747196252603e-15
Rnf150	ENSMUSG00000047747	Pre_Graft_EOM	4.41868763800812e-14
Ryr3	ENSMUSG00000057378	Pre_Graft_EOM	-5.62570823259279e-15
Sc4mol	ENSMUSG00000031604	Pre_Graft_EOM	4.2632564145606e-14
Sdsl	ENSMUSG00000029596	Pre_Graft_EOM	-3.5527136788005e-15
2004-09-01	ENSMUSG00000020486	Pre_Graft_EOM	6.43929354282591e-15
Sertad3	ENSMUSG00000055200	Pre_Graft_EOM	6.79664657887713e-15
Sestd1	ENSMUSG00000042272	Pre_Graft_EOM	-2.8643754035329e-14
Sim1	ENSMUSG00000019913	Pre_Graft_EOM	-5.55111512312578e-17
Skap2	ENSMUSG00000059182	Pre_Graft_EOM	-1.77635683940025e-15
Slc10a6	ENSMUSG00000029321	Pre_Graft_EOM	-1.79856129989275e-14
Slc16a13	ENSMUSG00000044367	Pre_Graft_EOM	3.5527136788005e-15
Slc24a2	ENSMUSG00000037996	Pre_Graft_EOM	-1.27675647831893e-15
Slc25a35	ENSMUSG00000018740	Pre_Graft_EOM	2.42028619368284e-14
Slc4a4	ENSMUSG00000060961	Pre_Graft_EOM	1.99840144432528e-15
Slc7a2	ENSMUSG00000031596	Pre_Graft_EOM	-1.37667655053519e-14
Slc7a8	ENSMUSG00000022180	Pre_Graft_EOM	6.66133814775094e-16
Slco2a1	ENSMUSG00000032548	Pre_Graft_EOM	-1.33226762955019e-15
Slco3a1	ENSMUSG00000025790	Pre_Graft_EOM	1.33226762955019e-15
Sorbs2	ENSMUSG00000031626	Pre_Graft_EOM	8.88178419700125e-16
Sox9	ENSMUSG00000000567	Pre_Graft_EOM	3.99680288865056e-14
Spock3	ENSMUSG00000054162	Pre_Graft_EOM	1.83186799063151e-15
Spred1	ENSMUSG00000027351	Pre_Graft_EOM	1.85962356624714e-15
Spry4	ENSMUSG00000024427	Pre_Graft_EOM	4.61575222487909e-14
Sqle	ENSMUSG00000022351	Pre_Graft_EOM	-2.66453525910038e-15
St6galnac3	ENSMUSG00000052544	Pre_Graft_EOM	6.10622663543836e-16
Steap4	ENSMUSG00000012428	Pre_Graft_EOM	-1.33226762955019e-14
Stim2	ENSMUSG00000039156	Pre_Graft_EOM	-5.99520433297585e-14
Svep1	ENSMUSG00000028369	Pre_Graft_EOM	2.69090305593522e-14
Synpo2	ENSMUSG00000050315	Pre_Graft_EOM	8.88178419700125e-15
Tal2	ENSMUSG00000028417	Pre_Graft_EOM	3.5527136788005e-15
Tbc1d1	ENSMUSG00000029174	Pre_Graft_EOM	5.30409050014669e-14
Tbx1	ENSMUSG00000009097	Pre_Graft_EOM	-1.66533453693773e-16
Tgfb2	ENSMUSG00000039239	Pre_Graft_EOM	-3.88578058618805e-16
Thbd	ENSMUSG00000074743	Pre_Graft_EOM	0
Thbs1	ENSMUSG00000040152	Pre_Graft_EOM	-8.89566198480907e-15
Thrsp	ENSMUSG00000035686	Pre_Graft_EOM	8.88178419700125e-16
Thsd4	ENSMUSG00000032289	Pre_Graft_EOM	1.74860126378462e-15
Tmem176a	ENSMUSG00000023367	Pre_Graft_EOM	-2.26485497023532e-14
Tmem229a	ENSMUSG00000048022	Pre_Graft_EOM	2.64233079860787e-14
Tmem30b	ENSMUSG00000034435	Pre_Graft_EOM	-3.85802501057242e-15
Tmem61	ENSMUSG00000085933	Pre_Graft_EOM	1.97758476261356e-15
Tmem88	ENSMUSG00000045377	Pre_Graft_EOM	2.14273043752655e-14
Tmprss5	ENSMUSG00000032268	Pre_Graft_EOM	2.44249065417534e-15
Tnfrsf10b	ENSMUSG00000022074	Pre_Graft_EOM	8.10462807976364e-15
Tpm2	ENSMUSG00000028464	Pre_Graft_EOM	-1.06581410364015e-14
Trim2	ENSMUSG00000027993	Pre_Graft_EOM	-3.43058914609173e-14
Tsc22d1	ENSMUSG00000022010	Pre_Graft_EOM	2.42028619368284e-14
Ttc7b	ENSMUSG00000033530	Pre_Graft_EOM	2.8643754035329e-14
Unc45b	ENSMUSG00000018845	Pre_Graft_EOM	3.27515792264421e-15
Vamp5	ENSMUSG00000073002	Pre_Graft_EOM	-1.82076576038526e-14
Vegfc	ENSMUSG00000031520	Pre_Graft_EOM	-7.105427357601e-15
Vgll2	ENSMUSG00000049641	Pre_Graft_EOM	1.0991207943789e-14
Vgll3	ENSMUSG00000091243	Pre_Graft_EOM	-3.33066907387547e-16
Vipr1	ENSMUSG00000032528	Pre_Graft_EOM	3.5527136788005e-15
Vwa3a	ENSMUSG00000030889	Pre_Graft_EOM	-3.33066907387547e-16
Xrcc1	ENSMUSG00000051768	Pre_Graft_EOM	6.20614670765463e-14
Zfp36	ENSMUSG00000044786	Pre_Graft_EOM	-3.18078896555107e-14
Zfp36l1	ENSMUSG00000021127	Pre_Graft_EOM	5.52335954751015e-14
Zfp423	ENSMUSG00000045333	Pre_Graft_EOM	2.44249065417534e-15
Zfp608	ENSMUSG00000052713	Pre_Graft_EOM	-7.54951656745106e-15
Zfp697	ENSMUSG00000050064	Pre_Graft_EOM	-1.59872115546023e-14
1700003F17Rik	ENSMUSG00000086327	Corrected_Post_Graft_EOM	22.7272958288989
2010204K13Rik	ENSMUSG00000063018	Corrected_Post_Graft_EOM	31.8599185344264
2210408F21Rik	ENSMUSG00000087380	Corrected_Post_Graft_EOM	110.219659667423
2700086A05Rik	ENSMUSG00000085696	Corrected_Post_Graft_EOM	75.8476143343083
2900026A02Rik	ENSMUSG00000051339	Corrected_Post_Graft_EOM	79.1650395069592
5330439A09Rik	ENSMUSG00000089708	Corrected_Post_Graft_EOM	150.052816612723
5430416O09Rik	ENSMUSG00000028475	Corrected_Post_Graft_EOM	81.3398487248781
9330159F19Rik	ENSMUSG00000004360	Corrected_Post_Graft_EOM	42.3323872887591
9430073C21Rik	ENSMUSG00000085479	Corrected_Post_Graft_EOM	91.5713355220155
A730049H05Rik	ENSMUSG00000048636	Corrected_Post_Graft_EOM	-14.6894123208072
A930016O22Rik	ENSMUSG00000040705	Corrected_Post_Graft_EOM	88.755594477341
Ablim1	ENSMUSG00000025085	Corrected_Post_Graft_EOM	67.8281534440515
Acta1	ENSMUSG00000031972	Corrected_Post_Graft_EOM	89.5658079639061
Adam15	ENSMUSG00000028041	Corrected_Post_Graft_EOM	-69.6092804366533
Adam22	ENSMUSG00000040537	Corrected_Post_Graft_EOM	50.4203986092521
Adamts12	ENSMUSG00000047497	Corrected_Post_Graft_EOM	192.880764767873
Adamts3	ENSMUSG00000043635	Corrected_Post_Graft_EOM	94.9809061974978
Adamts9	ENSMUSG00000030022	Corrected_Post_Graft_EOM	3.67509828857163
Adh1	ENSMUSG00000074207	Corrected_Post_Graft_EOM	80.9262542586529
Ahcyl2	ENSMUSG00000029772	Corrected_Post_Graft_EOM	150.086936682953
Ahr	ENSMUSG00000019256	Corrected_Post_Graft_EOM	84.2395424526776
Akap6	ENSMUSG00000061603	Corrected_Post_Graft_EOM	46.3288315304003
Aldh1l1	ENSMUSG00000030088	Corrected_Post_Graft_EOM	85.3664323295397
Alpk1	ENSMUSG00000028028	Corrected_Post_Graft_EOM	195.226727683088
Alpl	ENSMUSG00000028766	Corrected_Post_Graft_EOM	61.9565696440421
Ankrd29	ENSMUSG00000057766	Corrected_Post_Graft_EOM	62.5224116050439
Aox3	ENSMUSG00000064294	Corrected_Post_Graft_EOM	103.810583163584
Apobec1	ENSMUSG00000040613	Corrected_Post_Graft_EOM	122.072469470213
Ar	ENSMUSG00000046532	Corrected_Post_Graft_EOM	66.8012490474196
Arap2	ENSMUSG00000037999	Corrected_Post_Graft_EOM	115.488798204004
Arap3	ENSMUSG00000024451	Corrected_Post_Graft_EOM	69.8233238955496
Arg2	ENSMUSG00000021125	Corrected_Post_Graft_EOM	67.4418920003565
Arhgap26	ENSMUSG00000036452	Corrected_Post_Graft_EOM	112.269970332934
Arhgap27	ENSMUSG00000034255	Corrected_Post_Graft_EOM	82.4378278549371
Arhgap31	ENSMUSG00000022799	Corrected_Post_Graft_EOM	14.4984026870466
Arl4c	ENSMUSG00000049866	Corrected_Post_Graft_EOM	41.7089559017965
Arpp21	ENSMUSG00000032503	Corrected_Post_Graft_EOM	124.796916979671
Arrdc2	ENSMUSG00000002910	Corrected_Post_Graft_EOM	132.2338167519
Asb4	ENSMUSG00000042607	Corrected_Post_Graft_EOM	-42.5697928075749
Atp10d	ENSMUSG00000046808	Corrected_Post_Graft_EOM	-72.3344435854382
Atp2b1	ENSMUSG00000019943	Corrected_Post_Graft_EOM	124.545371241002
Auts2	ENSMUSG00000029673	Corrected_Post_Graft_EOM	90.2293211811124
Aven	ENSMUSG00000003604	Corrected_Post_Graft_EOM	42.2218614338885
B3gnt2	ENSMUSG00000051650	Corrected_Post_Graft_EOM	15.0777127810243
B4galt6	ENSMUSG00000056124	Corrected_Post_Graft_EOM	73.3242075671718
Baat1	ENSMUSG00000000148	Corrected_Post_Graft_EOM	189.825439048949
Bcl2l11	ENSMUSG00000027381	Corrected_Post_Graft_EOM	120.056658331827
Bsnd	ENSMUSG00000025418	Corrected_Post_Graft_EOM	89.6961311805484
Btbd19	ENSMUSG00000073771	Corrected_Post_Graft_EOM	43.9195058627253
C1qtnf3	ENSMUSG00000058914	Corrected_Post_Graft_EOM	279.607627883956
C1qtnf6	ENSMUSG00000022440	Corrected_Post_Graft_EOM	119.361187793536
Cap2	ENSMUSG00000021373	Corrected_Post_Graft_EOM	197.617857249946
Car12	ENSMUSG00000032373	Corrected_Post_Graft_EOM	85.6858645042498
Casp4	ENSMUSG00000033538	Corrected_Post_Graft_EOM	-79.4938000990349
Cav2	ENSMUSG00000000058	Corrected_Post_Graft_EOM	-54.5227713909504
Cbx4	ENSMUSG00000039989	Corrected_Post_Graft_EOM	151.366448543843
Ccnd1	ENSMUSG00000070348	Corrected_Post_Graft_EOM	104.523876426289
Cd109	ENSMUSG00000046186	Corrected_Post_Graft_EOM	89.5116054323069
Cd22	ENSMUSG00000030577	Corrected_Post_Graft_EOM	64.6015462986461
Cdc42ep3	ENSMUSG00000036533	Corrected_Post_Graft_EOM	-23.2038372459414
Cdh2	ENSMUSG00000024304	Corrected_Post_Graft_EOM	153.445632994886
Cdk5r1	ENSMUSG00000048895	Corrected_Post_Graft_EOM	128.38256915276
Cdk6	ENSMUSG00000040274	Corrected_Post_Graft_EOM	89.7931978003212
Cdkn1a	ENSMUSG00000023067	Corrected_Post_Graft_EOM	59.5572139989728
Cdkn2c	ENSMUSG00000028551	Corrected_Post_Graft_EOM	-34.3009645426835
Cit	ENSMUSG00000029516	Corrected_Post_Graft_EOM	127.094091458753
Cited2	ENSMUSG00000039910	Corrected_Post_Graft_EOM	87.7430866500535
Ckm	ENSMUSG00000030399	Corrected_Post_Graft_EOM	93.4979335957767
Cmtm7	ENSMUSG00000032436	Corrected_Post_Graft_EOM	233.471575475698
Cnn1	ENSMUSG00000001349	Corrected_Post_Graft_EOM	-20.3119334349358
Coch	ENSMUSG00000020953	Corrected_Post_Graft_EOM	72.8041626984984
Col18a1	ENSMUSG00000001435	Corrected_Post_Graft_EOM	3.49355569220213
Col19a1	ENSMUSG00000026141	Corrected_Post_Graft_EOM	-45.6254499682595
Col4a2	ENSMUSG00000031503	Corrected_Post_Graft_EOM	74.5503921880779
Col5a3	ENSMUSG00000004098	Corrected_Post_Graft_EOM	135.370083216261
Col8a1	ENSMUSG00000068196	Corrected_Post_Graft_EOM	128.579526138076
Cp	ENSMUSG00000003617	Corrected_Post_Graft_EOM	67.3090503960517
Ctnna3	ENSMUSG00000060843	Corrected_Post_Graft_EOM	27.4853486267562
Cxcl1	ENSMUSG00000029380	Corrected_Post_Graft_EOM	67.1010099091294
Cxcl12	ENSMUSG00000061353	Corrected_Post_Graft_EOM	20.5578703748875
Cxcl2	ENSMUSG00000058427	Corrected_Post_Graft_EOM	133.734939740106
Cybrd1	ENSMUSG00000027015	Corrected_Post_Graft_EOM	83.0521590298996
Cyp2j9	ENSMUSG00000015224	Corrected_Post_Graft_EOM	52.4137718139415
Cyp51	ENSMUSG00000001467	Corrected_Post_Graft_EOM	129.678258378822
Cyr61	ENSMUSG00000028195	Corrected_Post_Graft_EOM	40.2606083556371
D0H4S114	ENSMUSG00000042834	Corrected_Post_Graft_EOM	70.1081779563284
Dapk2	ENSMUSG00000032380	Corrected_Post_Graft_EOM	80.2256403452959
Dbx1	ENSMUSG00000030507	Corrected_Post_Graft_EOM	25.9032772127534
Ddit4	ENSMUSG00000020108	Corrected_Post_Graft_EOM	-73.363508664978
Dhcr24	ENSMUSG00000034926	Corrected_Post_Graft_EOM	94.3081433589773
Dhtkd1	ENSMUSG00000025815	Corrected_Post_Graft_EOM	161.667847362039
Dock5	ENSMUSG00000044447	Corrected_Post_Graft_EOM	47.2038039007298
Dock9	ENSMUSG00000025558	Corrected_Post_Graft_EOM	6.04196163565463
Dusp5	ENSMUSG00000034765	Corrected_Post_Graft_EOM	152.322010132049
Dusp6	ENSMUSG00000019960	Corrected_Post_Graft_EOM	56.3229494826029
Ece1	ENSMUSG00000057530	Corrected_Post_Graft_EOM	55.6151950916705
Ecsit	ENSMUSG00000066839	Corrected_Post_Graft_EOM	-133.895115560254
Efnb2	ENSMUSG00000001300	Corrected_Post_Graft_EOM	-36.4127104678282
Egfl7	ENSMUSG00000026921	Corrected_Post_Graft_EOM	81.8203877438777
Egr3	ENSMUSG00000033730	Corrected_Post_Graft_EOM	167.465186404473
Eif4g3	ENSMUSG00000028760	Corrected_Post_Graft_EOM	116.124104056365
Eml1	ENSMUSG00000058070	Corrected_Post_Graft_EOM	-86.2629248484454
En1	ENSMUSG00000058665	Corrected_Post_Graft_EOM	101.768330484277
Enox1	ENSMUSG00000022012	Corrected_Post_Graft_EOM	92.1760482651062
Enpep	ENSMUSG00000028024	Corrected_Post_Graft_EOM	103.954891379147
Ephx1	ENSMUSG00000038776	Corrected_Post_Graft_EOM	77.4593194787474
Evi2a	ENSMUSG00000078771	Corrected_Post_Graft_EOM	288.339144466206
Fam124a	ENSMUSG00000035184	Corrected_Post_Graft_EOM	41.7728856678644
Fam129b	ENSMUSG00000026796	Corrected_Post_Graft_EOM	226.703214726765
Fam176b	ENSMUSG00000050212	Corrected_Post_Graft_EOM	-55.459847374037
Fam195a	ENSMUSG00000025732	Corrected_Post_Graft_EOM	129.46570243422
Fam198b	ENSMUSG00000027955	Corrected_Post_Graft_EOM	67.4587412401779
Fam46b	ENSMUSG00000046694	Corrected_Post_Graft_EOM	118.514288779093
Fam57a	ENSMUSG00000069808	Corrected_Post_Graft_EOM	-58.1988922835579
Fam70b	ENSMUSG00000038457	Corrected_Post_Graft_EOM	63.8329703408125
Fat3	ENSMUSG00000074505	Corrected_Post_Graft_EOM	85.26779723769
Fbxo31	ENSMUSG00000052934	Corrected_Post_Graft_EOM	-127.897528330374
Fdps	ENSMUSG00000059743	Corrected_Post_Graft_EOM	13.6460956396498
Fgl2	ENSMUSG00000039899	Corrected_Post_Graft_EOM	-11.0174865328668
Fkbp5	ENSMUSG00000024222	Corrected_Post_Graft_EOM	37.1150218206388
Fos	ENSMUSG00000021250	Corrected_Post_Graft_EOM	66.6864911983
Gabrr2	ENSMUSG00000023267	Corrected_Post_Graft_EOM	61.3205616297555
Gadd45g	ENSMUSG00000021453	Corrected_Post_Graft_EOM	22.6181476451994
Gadl1	ENSMUSG00000056880	Corrected_Post_Graft_EOM	-42.8730815989685
Galntl2	ENSMUSG00000021903	Corrected_Post_Graft_EOM	84.1177079153706
Gcnt2	ENSMUSG00000021360	Corrected_Post_Graft_EOM	48.1436932190222
Gcnt4	ENSMUSG00000091387	Corrected_Post_Graft_EOM	123.712026130793
Gdnf	ENSMUSG00000022144	Corrected_Post_Graft_EOM	40.30768081665
Ggta1	ENSMUSG00000035778	Corrected_Post_Graft_EOM	19.0673190477004
Gimap4	ENSMUSG00000054435	Corrected_Post_Graft_EOM	114.107311246566
Gimap8	ENSMUSG00000064262	Corrected_Post_Graft_EOM	78.783635664312
Gm10222	ENSMUSG00000067736	Corrected_Post_Graft_EOM	104.07198714212
Gm11638	ENSMUSG00000086487	Corrected_Post_Graft_EOM	88.6150378790576
Gm12002	ENSMUSG00000086584	Corrected_Post_Graft_EOM	62.1849236164277
Gm12744	ENSMUSG00000085023	Corrected_Post_Graft_EOM	92.1289435273368
Gm13441	ENSMUSG00000086356	Corrected_Post_Graft_EOM	104.007103785405
Gm13861	ENSMUSG00000085382	Corrected_Post_Graft_EOM	4.13388208920596
Gm13889	ENSMUSG00000087006	Corrected_Post_Graft_EOM	33.2439227004816
Gm14005	ENSMUSG00000074813	Corrected_Post_Graft_EOM	136.788597060428
Gm14636	ENSMUSG00000073274	Corrected_Post_Graft_EOM	83.6308418746945
Gm15051	ENSMUSG00000087658	Corrected_Post_Graft_EOM	51.9120364855829
Gm15337	ENSMUSG00000085289	Corrected_Post_Graft_EOM	71.1927085111433
Gm16299	ENSMUSG00000089679	Corrected_Post_Graft_EOM	52.6701502183514
Gm16516	ENSMUSG00000042549	Corrected_Post_Graft_EOM	-4.57082476511218
Gm16559	ENSMUSG00000089635	Corrected_Post_Graft_EOM	86.1013732412831
Gm20398	ENSMUSG00000092585	Corrected_Post_Graft_EOM	80.9263134422791
Gm20481	ENSMUSG00000092609	Corrected_Post_Graft_EOM	43.0972559731154
Gm9947	ENSMUSG00000054493	Corrected_Post_Graft_EOM	168.854416565209
Gpr111	ENSMUSG00000057899	Corrected_Post_Graft_EOM	100.369537274807
Gpt2	ENSMUSG00000031700	Corrected_Post_Graft_EOM	133.66067919985
Gstm2	ENSMUSG00000040562	Corrected_Post_Graft_EOM	36.194915327279
H2-Q6	ENSMUSG00000073409	Corrected_Post_Graft_EOM	72.7101385080837
Hdac5	ENSMUSG00000008855	Corrected_Post_Graft_EOM	66.4787893466831
Hk2	ENSMUSG00000000628	Corrected_Post_Graft_EOM	180.547586131153
Hlx	ENSMUSG00000039377	Corrected_Post_Graft_EOM	129.218561058488
Hmgcs1	ENSMUSG00000093930	Corrected_Post_Graft_EOM	25.9875189080289
Hmox1	ENSMUSG00000005413	Corrected_Post_Graft_EOM	99.5140898641152
Hotair	ENSMUSG00000086903	Corrected_Post_Graft_EOM	74.8601800037401
Hoxa10	ENSMUSG00000000938	Corrected_Post_Graft_EOM	66.2505411677696
Hoxa11	ENSMUSG00000038210	Corrected_Post_Graft_EOM	64.3363063402925
Hoxa11as	ENSMUSG00000086427	Corrected_Post_Graft_EOM	67.7094095269906
Hoxa3	ENSMUSG00000079560	Corrected_Post_Graft_EOM	33.4196491281793
Hoxa5	ENSMUSG00000038253	Corrected_Post_Graft_EOM	26.9805832857389
Hoxa6	ENSMUSG00000043219	Corrected_Post_Graft_EOM	150.149350879149
Hoxa7	ENSMUSG00000038236	Corrected_Post_Graft_EOM	50.662868853054
Hoxa9	ENSMUSG00000038227	Corrected_Post_Graft_EOM	64.6782705074164
Hoxc10	ENSMUSG00000022484	Corrected_Post_Graft_EOM	71.4149697504843
Hoxc11	ENSMUSG00000001656	Corrected_Post_Graft_EOM	96.2273711003431
Hoxc5	ENSMUSG00000022485	Corrected_Post_Graft_EOM	59.3331673199534
Hoxc6	ENSMUSG00000001661	Corrected_Post_Graft_EOM	51.7868235046363
Hoxc8	ENSMUSG00000001657	Corrected_Post_Graft_EOM	117.229705146203
Hoxc9	ENSMUSG00000036139	Corrected_Post_Graft_EOM	82.26155506506
Hs3st1	ENSMUSG00000051022	Corrected_Post_Graft_EOM	-3.34046898811753
Hs6st3	ENSMUSG00000053465	Corrected_Post_Graft_EOM	80.181375540157
Hsd17b7	ENSMUSG00000026675	Corrected_Post_Graft_EOM	61.6275422498157
Hspa1a	ENSMUSG00000091971	Corrected_Post_Graft_EOM	53.7398609973432
Hspb2	ENSMUSG00000038086	Corrected_Post_Graft_EOM	87.5545195075315
Hunk	ENSMUSG00000053414	Corrected_Post_Graft_EOM	100.169895484984
Id2	ENSMUSG00000020644	Corrected_Post_Graft_EOM	50.4848524584649
Idi1	ENSMUSG00000058258	Corrected_Post_Graft_EOM	2.22973292992814
Ier2	ENSMUSG00000053560	Corrected_Post_Graft_EOM	106.56378399459
Ier5l	ENSMUSG00000089762	Corrected_Post_Graft_EOM	11.3734762084491
Igfbp3	ENSMUSG00000020427	Corrected_Post_Graft_EOM	38.9985889309796
Il34	ENSMUSG00000031750	Corrected_Post_Graft_EOM	71.6513447384853
Iqgap2	ENSMUSG00000021676	Corrected_Post_Graft_EOM	148.956332295178
Isg20	ENSMUSG00000039236	Corrected_Post_Graft_EOM	-75.9667988393564
Itga1	ENSMUSG00000042284	Corrected_Post_Graft_EOM	-36.9775621275668
Izumo1	ENSMUSG00000064158	Corrected_Post_Graft_EOM	51.4215088620539
Jph2	ENSMUSG00000017817	Corrected_Post_Graft_EOM	93.7291717987164
Jun	ENSMUSG00000052684	Corrected_Post_Graft_EOM	77.7344643883025
Kbtbd11	ENSMUSG00000055675	Corrected_Post_Graft_EOM	84.3352931533544
Kcnb1	ENSMUSG00000050556	Corrected_Post_Graft_EOM	106.417422255004
Kcne4	ENSMUSG00000047330	Corrected_Post_Graft_EOM	62.8664094966389
Kcnt1	ENSMUSG00000058740	Corrected_Post_Graft_EOM	66.0260430466833
Klf16	ENSMUSG00000035397	Corrected_Post_Graft_EOM	174.32802106811
Klhl5	ENSMUSG00000054920	Corrected_Post_Graft_EOM	130.085746803974
Lama3	ENSMUSG00000024421	Corrected_Post_Graft_EOM	78.8149500749703
Lamc3	ENSMUSG00000026840	Corrected_Post_Graft_EOM	62.412344357509
Lbh	ENSMUSG00000024063	Corrected_Post_Graft_EOM	58.5069012394283
Lbx1	ENSMUSG00000025216	Corrected_Post_Graft_EOM	94.5045884351119
Ldlr	ENSMUSG00000032193	Corrected_Post_Graft_EOM	-7.42826243813789
Lgals3	ENSMUSG00000050335	Corrected_Post_Graft_EOM	55.330469202667
Lin7a	ENSMUSG00000019906	Corrected_Post_Graft_EOM	43.8143180297063
Lix1	ENSMUSG00000047786	Corrected_Post_Graft_EOM	287.5892982672
Lpar1	ENSMUSG00000038668	Corrected_Post_Graft_EOM	2.19681178064078
Lpar6	ENSMUSG00000033446	Corrected_Post_Graft_EOM	-51.2445721999782
Lrch1	ENSMUSG00000068015	Corrected_Post_Graft_EOM	88.744197222591
Lypd6	ENSMUSG00000050447	Corrected_Post_Graft_EOM	103.537541182592
Lzts2	ENSMUSG00000035342	Corrected_Post_Graft_EOM	79.4644891530803
Maf	ENSMUSG00000055435	Corrected_Post_Graft_EOM	71.4603456153102
Mafk	ENSMUSG00000018143	Corrected_Post_Graft_EOM	34.5484454437381
Map3k5	ENSMUSG00000071369	Corrected_Post_Graft_EOM	-20.7478023952116
Map3k6	ENSMUSG00000028862	Corrected_Post_Graft_EOM	-63.8777685423819
Marveld1	ENSMUSG00000044345	Corrected_Post_Graft_EOM	-84.8190110289185
Mblac2	ENSMUSG00000051098	Corrected_Post_Graft_EOM	82.0854483471735
Mboat1	ENSMUSG00000038732	Corrected_Post_Graft_EOM	131.690134247638
Meis1	ENSMUSG00000020160	Corrected_Post_Graft_EOM	103.867951684609
Mfng	ENSMUSG00000018169	Corrected_Post_Graft_EOM	113.363848077249
Mical3	ENSMUSG00000051586	Corrected_Post_Graft_EOM	43.9505611718083
Mmp19	ENSMUSG00000025355	Corrected_Post_Graft_EOM	215.325901168261
Msc	ENSMUSG00000025930	Corrected_Post_Graft_EOM	239.537937667185
mt-Co1	ENSMUSG00000064351	Corrected_Post_Graft_EOM	122.428006922465
mt-Cytb	ENSMUSG00000064370	Corrected_Post_Graft_EOM	110.631591385361
mt-Nd1	ENSMUSG00000064341	Corrected_Post_Graft_EOM	109.33360763829
mt-Nd2	ENSMUSG00000064345	Corrected_Post_Graft_EOM	112.472403108238
mt-Nd3	ENSMUSG00000064360	Corrected_Post_Graft_EOM	115.916755172917
mt-Nd4	ENSMUSG00000064363	Corrected_Post_Graft_EOM	111.514478118395
mt-Nd5	ENSMUSG00000064367	Corrected_Post_Graft_EOM	122.285797826657
mt-Nd6	ENSMUSG00000064368	Corrected_Post_Graft_EOM	120.682817680682
Mt1	ENSMUSG00000031765	Corrected_Post_Graft_EOM	68.0021336096905
Mt2	ENSMUSG00000031762	Corrected_Post_Graft_EOM	81.5519951860128
Myh11	ENSMUSG00000018830	Corrected_Post_Graft_EOM	58.0850032851765
Myh4	ENSMUSG00000057003	Corrected_Post_Graft_EOM	129.856407950702
Myl1	ENSMUSG00000061816	Corrected_Post_Graft_EOM	92.8515256594526
Myo10	ENSMUSG00000022272	Corrected_Post_Graft_EOM	126.633760519099
Myod1	ENSMUSG00000009471	Corrected_Post_Graft_EOM	48.731783697782
Nav3	ENSMUSG00000020181	Corrected_Post_Graft_EOM	81.3298787945593
Ncoa7	ENSMUSG00000039697	Corrected_Post_Graft_EOM	-57.9907560239896
Ndst3	ENSMUSG00000027977	Corrected_Post_Graft_EOM	118.893241160396
Nedd4l	ENSMUSG00000024589	Corrected_Post_Graft_EOM	152.028808220746
Neu2	ENSMUSG00000079434	Corrected_Post_Graft_EOM	92.394841360816
Nr4a1	ENSMUSG00000023034	Corrected_Post_Graft_EOM	79.978709495858
Nr4a3	ENSMUSG00000028341	Corrected_Post_Graft_EOM	-60.8449704015401
Nsdhl	ENSMUSG00000031349	Corrected_Post_Graft_EOM	283.553822796598
Odz4	ENSMUSG00000048078	Corrected_Post_Graft_EOM	112.39118453113
Olfr558	ENSMUSG00000070423	Corrected_Post_Graft_EOM	-5.06770934295669
Osgin1	ENSMUSG00000074063	Corrected_Post_Graft_EOM	217.44221457435
Osr2	ENSMUSG00000022330	Corrected_Post_Graft_EOM	-39.9622565762145
Pax3	ENSMUSG00000004872	Corrected_Post_Graft_EOM	73.5962308400634
Pax7	ENSMUSG00000028736	Corrected_Post_Graft_EOM	98.8431176799491
Pcdh12	ENSMUSG00000024440	Corrected_Post_Graft_EOM	147.248628225341
Pcdh17	ENSMUSG00000035566	Corrected_Post_Graft_EOM	62.8103758509225
Pde2a	ENSMUSG00000030653	Corrected_Post_Graft_EOM	85.0347794553581
Phgdh	ENSMUSG00000053398	Corrected_Post_Graft_EOM	142.078143310625
Phlda1	ENSMUSG00000020205	Corrected_Post_Graft_EOM	20.100760495033
Pkn3	ENSMUSG00000026785	Corrected_Post_Graft_EOM	8.46119430958787
Plau	ENSMUSG00000021822	Corrected_Post_Graft_EOM	-11.5974190619456
Plekha3	ENSMUSG00000002733	Corrected_Post_Graft_EOM	21.2722359892249
Plekhh3	ENSMUSG00000035172	Corrected_Post_Graft_EOM	45.7938126839074
Plk2	ENSMUSG00000021701	Corrected_Post_Graft_EOM	13.6214874577404
Plxna1	ENSMUSG00000030084	Corrected_Post_Graft_EOM	-173.645219753745
Pmaip1	ENSMUSG00000024521	Corrected_Post_Graft_EOM	75.5408051902428
Podxl	ENSMUSG00000025608	Corrected_Post_Graft_EOM	27.3316416395958
Pou4f1	ENSMUSG00000048349	Corrected_Post_Graft_EOM	82.3450989382227
Prkch	ENSMUSG00000021108	Corrected_Post_Graft_EOM	21.353030088648
Ptp4a3	ENSMUSG00000059895	Corrected_Post_Graft_EOM	41.5538012310735
Ptpn13	ENSMUSG00000034573	Corrected_Post_Graft_EOM	16.8469219024431
Ptx3	ENSMUSG00000027832	Corrected_Post_Graft_EOM	245.276772934623
Pxk	ENSMUSG00000033885	Corrected_Post_Graft_EOM	123.609451402982
Pygm	ENSMUSG00000032648	Corrected_Post_Graft_EOM	137.028640924016
Rad18	ENSMUSG00000030254	Corrected_Post_Graft_EOM	-0.451669701592475
Rangrf	ENSMUSG00000032892	Corrected_Post_Graft_EOM	-36.5978418066215
Rasgrf2	ENSMUSG00000021708	Corrected_Post_Graft_EOM	74.7663354376995
Rbm20	ENSMUSG00000043639	Corrected_Post_Graft_EOM	30.0984727180363
Rerg	ENSMUSG00000030222	Corrected_Post_Graft_EOM	117.696853031675
Rilpl2	ENSMUSG00000029401	Corrected_Post_Graft_EOM	41.1678114911461
Ripk2	ENSMUSG00000041135	Corrected_Post_Graft_EOM	-10.1084226180713
Rnd1	ENSMUSG00000054855	Corrected_Post_Graft_EOM	28.0904883876685
Rnf150	ENSMUSG00000047747	Corrected_Post_Graft_EOM	285.075894740569
Ryr3	ENSMUSG00000057378	Corrected_Post_Graft_EOM	73.486112844215
Sc4mol	ENSMUSG00000031604	Corrected_Post_Graft_EOM	-33.2580600329724
Sdsl	ENSMUSG00000029596	Corrected_Post_Graft_EOM	111.991546078587
2004-09-01	ENSMUSG00000020486	Corrected_Post_Graft_EOM	116.969823818046
Sertad3	ENSMUSG00000055200	Corrected_Post_Graft_EOM	-21.5571286734067
Sestd1	ENSMUSG00000042272	Corrected_Post_Graft_EOM	44.9383307243007
Sim1	ENSMUSG00000019913	Corrected_Post_Graft_EOM	44.2248711747442
Skap2	ENSMUSG00000059182	Corrected_Post_Graft_EOM	99.1898346661868
Slc10a6	ENSMUSG00000029321	Corrected_Post_Graft_EOM	31.3875408985162
Slc16a13	ENSMUSG00000044367	Corrected_Post_Graft_EOM	87.4599529666233
Slc24a2	ENSMUSG00000037996	Corrected_Post_Graft_EOM	128.343978936089
Slc25a35	ENSMUSG00000018740	Corrected_Post_Graft_EOM	-57.1065553035913
Slc4a4	ENSMUSG00000060961	Corrected_Post_Graft_EOM	80.688535720656
Slc7a2	ENSMUSG00000031596	Corrected_Post_Graft_EOM	-44.4960279399532
Slc7a8	ENSMUSG00000022180	Corrected_Post_Graft_EOM	87.4110858620608
Slco2a1	ENSMUSG00000032548	Corrected_Post_Graft_EOM	27.7782647269452
Slco3a1	ENSMUSG00000025790	Corrected_Post_Graft_EOM	97.6562170899954
Sorbs2	ENSMUSG00000031626	Corrected_Post_Graft_EOM	35.9456999669654
Sox9	ENSMUSG00000000567	Corrected_Post_Graft_EOM	219.011200549717
Spock3	ENSMUSG00000054162	Corrected_Post_Graft_EOM	57.6700807131186
Spred1	ENSMUSG00000027351	Corrected_Post_Graft_EOM	33.7413213851184
Spry4	ENSMUSG00000024427	Corrected_Post_Graft_EOM	108.584690298606
Sqle	ENSMUSG00000022351	Corrected_Post_Graft_EOM	92.5624368097174
St6galnac3	ENSMUSG00000052544	Corrected_Post_Graft_EOM	80.269965827049
Steap4	ENSMUSG00000012428	Corrected_Post_Graft_EOM	26.7219673248945
Stim2	ENSMUSG00000039156	Corrected_Post_Graft_EOM	26.637282519154
Svep1	ENSMUSG00000028369	Corrected_Post_Graft_EOM	100.512642305855
Synpo2	ENSMUSG00000050315	Corrected_Post_Graft_EOM	-145.643308789732
Tal2	ENSMUSG00000028417	Corrected_Post_Graft_EOM	104.671628452041
Tbc1d1	ENSMUSG00000029174	Corrected_Post_Graft_EOM	-102.857810376643
Tbx1	ENSMUSG00000009097	Corrected_Post_Graft_EOM	55.7443143466306
Tgfb2	ENSMUSG00000039239	Corrected_Post_Graft_EOM	72.5934081688376
Thbd	ENSMUSG00000074743	Corrected_Post_Graft_EOM	47.7809995706252
Thbs1	ENSMUSG00000040152	Corrected_Post_Graft_EOM	51.6824017331611
Thrsp	ENSMUSG00000035686	Corrected_Post_Graft_EOM	122.263556744929
Thsd4	ENSMUSG00000032289	Corrected_Post_Graft_EOM	55.1826545250865
Tmem176a	ENSMUSG00000023367	Corrected_Post_Graft_EOM	-43.431536228354
Tmem229a	ENSMUSG00000048022	Corrected_Post_Graft_EOM	137.075549437604
Tmem30b	ENSMUSG00000034435	Corrected_Post_Graft_EOM	126.782034944828
Tmem61	ENSMUSG00000085933	Corrected_Post_Graft_EOM	102.379883266112
Tmem88	ENSMUSG00000045377	Corrected_Post_Graft_EOM	75.7391393895025
Tmprss5	ENSMUSG00000032268	Corrected_Post_Graft_EOM	42.5368117037947
Tnfrsf10b	ENSMUSG00000022074	Corrected_Post_Graft_EOM	-26.2778210523789
Tpm2	ENSMUSG00000028464	Corrected_Post_Graft_EOM	-37.9176102545983
Trim2	ENSMUSG00000027993	Corrected_Post_Graft_EOM	37.2668023320959
Tsc22d1	ENSMUSG00000022010	Corrected_Post_Graft_EOM	37.6871823666117
Ttc7b	ENSMUSG00000033530	Corrected_Post_Graft_EOM	85.1196573500398
Unc45b	ENSMUSG00000018845	Corrected_Post_Graft_EOM	21.7687675188602
Vamp5	ENSMUSG00000073002	Corrected_Post_Graft_EOM	115.494058971759
Vegfc	ENSMUSG00000031520	Corrected_Post_Graft_EOM	51.1559757129539
Vgll2	ENSMUSG00000049641	Corrected_Post_Graft_EOM	64.9963125670218
Vgll3	ENSMUSG00000091243	Corrected_Post_Graft_EOM	263.380568298419
Vipr1	ENSMUSG00000032528	Corrected_Post_Graft_EOM	63.5153684674994
Vwa3a	ENSMUSG00000030889	Corrected_Post_Graft_EOM	26.1916696888565
Xrcc1	ENSMUSG00000051768	Corrected_Post_Graft_EOM	-93.6277970259468
Zfp36	ENSMUSG00000044786	Corrected_Post_Graft_EOM	65.1170377869422
Zfp36l1	ENSMUSG00000021127	Corrected_Post_Graft_EOM	84.1452135543569
Zfp423	ENSMUSG00000045333	Corrected_Post_Graft_EOM	31.6137833278557
Zfp608	ENSMUSG00000052713	Corrected_Post_Graft_EOM	-148.248164601457
Zfp697	ENSMUSG00000050064	Corrected_Post_Graft_EOM	69.0197228623713

## Sheet: Fig 3E
Gene	ID	Sample	Log2 count	Group
Myod1	ENSMUSG00000009471	Pre_Graft_1_EOM_Exp2	8.564905	Pre Graft EOM
Myod1	ENSMUSG00000009471	Pre_Graft_5_EOM_Exp2	7.990034	Pre Graft EOM
Myod1	ENSMUSG00000009471	Pre_Graft_3_EOM_Exp1	7.8314934	Pre Graft EOM
Myod1	ENSMUSG00000009471	Pre_Graft_2_EOM_Exp2	7.6344366	Pre Graft EOM
Myod1	ENSMUSG00000009471	Pre_Graft_6_EOM_Exp2	8.755242	Pre Graft EOM
Myod1	ENSMUSG00000009471	Pre_Graft_4_EOM_Exp1	6.9088225	Pre Graft EOM
Myod1	ENSMUSG00000009471	Pre_Graft_5_EOM_Exp1	7.20098	Pre Graft EOM
Myod1	ENSMUSG00000009471	Pre_Graft_4_EOM_Exp2	8.446042	Pre Graft EOM
Myod1	ENSMUSG00000009471	Pre_Graft_1_TA_Exp2	9.773123	Pre Graft TA
Myod1	ENSMUSG00000009471	Pre_Graft_5_TA_Exp2	10.568844	Pre Graft TA
Myod1	ENSMUSG00000009471	Pre_Graft_3_TA_Exp1	10.190578	Pre Graft TA
Myod1	ENSMUSG00000009471	Pre_Graft_2_TA_Exp2	9.991459	Pre Graft TA
Myod1	ENSMUSG00000009471	Pre_Graft_6_TA_Exp2	10.203652	Pre Graft TA
Myod1	ENSMUSG00000009471	Pre_Graft_4_TA_Exp1	8.919444	Pre Graft TA
Myod1	ENSMUSG00000009471	Pre_Graft_3_TA_Exp2	10.077826	Pre Graft TA
Myod1	ENSMUSG00000009471	Pre_Graft_4_TA_Exp2	9.805594	Pre Graft TA
Myod1	ENSMUSG00000009471	Corrected_Graft_1_EOM_Exp2	9.64175731428571	Corrected Post Graft EOM
Myod1	ENSMUSG00000009471	Corrected_Graft_5_EOM_Exp2	9.08430451428571	Corrected Post Graft EOM
Myod1	ENSMUSG00000009471	Corrected_Graft_2_EOM_Exp2	10.3860858142857	Corrected Post Graft EOM
Myod1	ENSMUSG00000009471	Corrected_Graft_6_EOM_Exp2	8.62234191428571	Corrected Post Graft EOM
Myod1	ENSMUSG00000009471	Corrected_Graft_4_EOM_Exp2	4.93855601428571	Corrected Post Graft EOM
Myod1	ENSMUSG00000009471	Corrected_Graft_4_EOM_Exp1	11.2132475142857	Corrected Post Graft EOM
Myod1	ENSMUSG00000009471	Corrected_Graft_3_EOM_Exp2	8.43628621428571	Corrected Post Graft EOM
Pax7	ENSMUSG00000028736	Pre_Graft_1_EOM_Exp2	8.390993	Pre Graft EOM
Pax7	ENSMUSG00000028736	Pre_Graft_5_EOM_Exp2	8.298064	Pre Graft EOM
Pax7	ENSMUSG00000028736	Pre_Graft_3_EOM_Exp1	9.219202	Pre Graft EOM
Pax7	ENSMUSG00000028736	Pre_Graft_2_EOM_Exp2	8.561504	Pre Graft EOM
Pax7	ENSMUSG00000028736	Pre_Graft_6_EOM_Exp2	8.142413	Pre Graft EOM
Pax7	ENSMUSG00000028736	Pre_Graft_4_EOM_Exp1	8.997661	Pre Graft EOM
Pax7	ENSMUSG00000028736	Pre_Graft_5_EOM_Exp1	8.8361435	Pre Graft EOM
Pax7	ENSMUSG00000028736	Pre_Graft_4_EOM_Exp2	8.14504	Pre Graft EOM
Pax7	ENSMUSG00000028736	Pre_Graft_1_TA_Exp2	9.156211	Pre Graft TA
Pax7	ENSMUSG00000028736	Pre_Graft_5_TA_Exp2	9.555537	Pre Graft TA
Pax7	ENSMUSG00000028736	Pre_Graft_3_TA_Exp1	10.512641	Pre Graft TA
Pax7	ENSMUSG00000028736	Pre_Graft_2_TA_Exp2	9.239136	Pre Graft TA
Pax7	ENSMUSG00000028736	Pre_Graft_6_TA_Exp2	9.299676	Pre Graft TA
Pax7	ENSMUSG00000028736	Pre_Graft_4_TA_Exp1	10.316653	Pre Graft TA
Pax7	ENSMUSG00000028736	Pre_Graft_3_TA_Exp2	9.368189	Pre Graft TA
Pax7	ENSMUSG00000028736	Pre_Graft_4_TA_Exp2	10.34663	Pre Graft TA
Pax7	ENSMUSG00000028736	Corrected_Graft_1_EOM_Exp2	10.9498126964286	Corrected Post Graft EOM
Pax7	ENSMUSG00000028736	Corrected_Graft_5_EOM_Exp2	9.74412369642857	Corrected Post Graft EOM
Pax7	ENSMUSG00000028736	Corrected_Graft_2_EOM_Exp2	11.1386516964286	Corrected Post Graft EOM
Pax7	ENSMUSG00000028736	Corrected_Graft_6_EOM_Exp2	9.40939599642857	Corrected Post Graft EOM
Pax7	ENSMUSG00000028736	Corrected_Graft_4_EOM_Exp2	6.44637239642857	Corrected Post Graft EOM
Pax7	ENSMUSG00000028736	Corrected_Graft_4_EOM_Exp1	12.0921836964286	Corrected Post Graft EOM
Pax7	ENSMUSG00000028736	Corrected_Graft_3_EOM_Exp2	8.19663269642857	Corrected Post Graft EOM
Myf5	ENSMUSG00000000435	Pre_Graft_1_EOM_Exp2	9.6008625	Pre Graft EOM
Myf5	ENSMUSG00000000435	Pre_Graft_5_EOM_Exp2	10.126453	Pre Graft EOM
Myf5	ENSMUSG00000000435	Pre_Graft_3_EOM_Exp1	8.975645	Pre Graft EOM
Myf5	ENSMUSG00000000435	Pre_Graft_2_EOM_Exp2	9.511213	Pre Graft EOM
Myf5	ENSMUSG00000000435	Pre_Graft_6_EOM_Exp2	9.6911125	Pre Graft EOM
Myf5	ENSMUSG00000000435	Pre_Graft_4_EOM_Exp1	9.166974	Pre Graft EOM
Myf5	ENSMUSG00000000435	Pre_Graft_5_EOM_Exp1	8.905884	Pre Graft EOM
Myf5	ENSMUSG00000000435	Pre_Graft_4_EOM_Exp2	9.878538	Pre Graft EOM
Myf5	ENSMUSG00000000435	Pre_Graft_1_TA_Exp2	9.368281	Pre Graft TA
Myf5	ENSMUSG00000000435	Pre_Graft_5_TA_Exp2	10.01351	Pre Graft TA
Myf5	ENSMUSG00000000435	Pre_Graft_3_TA_Exp1	10.217719	Pre Graft TA
Myf5	ENSMUSG00000000435	Pre_Graft_2_TA_Exp2	9.45823	Pre Graft TA
Myf5	ENSMUSG00000000435	Pre_Graft_6_TA_Exp2	9.706562	Pre Graft TA
Myf5	ENSMUSG00000000435	Pre_Graft_4_TA_Exp1	9.824963	Pre Graft TA
Myf5	ENSMUSG00000000435	Pre_Graft_3_TA_Exp2	10.138441	Pre Graft TA
Myf5	ENSMUSG00000000435	Pre_Graft_4_TA_Exp2	9.488649	Pre Graft TA
Myf5	ENSMUSG00000000435	Corrected_Graft_1_EOM_Exp2	9.77093844642857	Corrected Post Graft EOM
Myf5	ENSMUSG00000000435	Corrected_Graft_5_EOM_Exp2	10.2133344464286	Corrected Post Graft EOM
Myf5	ENSMUSG00000000435	Corrected_Graft_2_EOM_Exp2	11.3887994464286	Corrected Post Graft EOM
Myf5	ENSMUSG00000000435	Corrected_Graft_6_EOM_Exp2	9.80241344642857	Corrected Post Graft EOM
Myf5	ENSMUSG00000000435	Corrected_Graft_4_EOM_Exp2	8.23405044642857	Corrected Post Graft EOM
Myf5	ENSMUSG00000000435	Corrected_Graft_4_EOM_Exp1	12.4131984464286	Corrected Post Graft EOM
Myf5	ENSMUSG00000000435	Corrected_Graft_3_EOM_Exp2	6.86883384642857	Corrected Post Graft EOM
Pitx2	ENSMUSG00000028023	Pre_Graft_1_EOM_Exp2	6.475735	Pre Graft EOM
Pitx2	ENSMUSG00000028023	Pre_Graft_5_EOM_Exp2	6.777149	Pre Graft EOM
Pitx2	ENSMUSG00000028023	Pre_Graft_3_EOM_Exp1	5.643126	Pre Graft EOM
Pitx2	ENSMUSG00000028023	Pre_Graft_2_EOM_Exp2	5.9604225	Pre Graft EOM
Pitx2	ENSMUSG00000028023	Pre_Graft_6_EOM_Exp2	6.830998	Pre Graft EOM
Pitx2	ENSMUSG00000028023	Pre_Graft_4_EOM_Exp1	6.19762	Pre Graft EOM
Pitx2	ENSMUSG00000028023	Pre_Graft_5_EOM_Exp1	6.2477746	Pre Graft EOM
Pitx2	ENSMUSG00000028023	Pre_Graft_4_EOM_Exp2	6.633212	Pre Graft EOM
Pitx2	ENSMUSG00000028023	Pre_Graft_1_TA_Exp2	4.7160335	Pre Graft TA
Pitx2	ENSMUSG00000028023	Pre_Graft_5_TA_Exp2	5.2453256	Pre Graft TA
Pitx2	ENSMUSG00000028023	Pre_Graft_3_TA_Exp1	4.6993937	Pre Graft TA
Pitx2	ENSMUSG00000028023	Pre_Graft_2_TA_Exp2	5.1745496	Pre Graft TA
Pitx2	ENSMUSG00000028023	Pre_Graft_6_TA_Exp2	4.581476	Pre Graft TA
Pitx2	ENSMUSG00000028023	Pre_Graft_4_TA_Exp1	5.0773797	Pre Graft TA
Pitx2	ENSMUSG00000028023	Pre_Graft_3_TA_Exp2	5.2405553	Pre Graft TA
Pitx2	ENSMUSG00000028023	Pre_Graft_4_TA_Exp2	5.022986	Pre Graft TA
Pitx2	ENSMUSG00000028023	Corrected_Graft_1_EOM_Exp2	5.82870282214286	Corrected Post Graft EOM
Pitx2	ENSMUSG00000028023	Corrected_Graft_5_EOM_Exp2	6.98693002214286	Corrected Post Graft EOM
Pitx2	ENSMUSG00000028023	Corrected_Graft_2_EOM_Exp2	4.81138942214286	Corrected Post Graft EOM
Pitx2	ENSMUSG00000028023	Corrected_Graft_6_EOM_Exp2	7.98067322214286	Corrected Post Graft EOM
Pitx2	ENSMUSG00000028023	Corrected_Graft_4_EOM_Exp2	5.99903332214286	Corrected Post Graft EOM
Pitx2	ENSMUSG00000028023	Corrected_Graft_4_EOM_Exp1	10.9144225221429	Corrected Post Graft EOM
Pitx2	ENSMUSG00000028023	Corrected_Graft_3_EOM_Exp2	4.63381662214286	Corrected Post Graft EOM
Alx4	ENSMUSG00000040310	Pre_Graft_1_EOM_Exp2	4.957006	Pre Graft EOM
Alx4	ENSMUSG00000040310	Pre_Graft_5_EOM_Exp2	5.407454	Pre Graft EOM
Alx4	ENSMUSG00000040310	Pre_Graft_3_EOM_Exp1	5.90616	Pre Graft EOM
Alx4	ENSMUSG00000040310	Pre_Graft_2_EOM_Exp2	5.7038574	Pre Graft EOM
Alx4	ENSMUSG00000040310	Pre_Graft_6_EOM_Exp2	5.2316804	Pre Graft EOM
Alx4	ENSMUSG00000040310	Pre_Graft_4_EOM_Exp1	6.171857	Pre Graft EOM
Alx4	ENSMUSG00000040310	Pre_Graft_5_EOM_Exp1	5.237506	Pre Graft EOM
Alx4	ENSMUSG00000040310	Pre_Graft_4_EOM_Exp2	4.660382	Pre Graft EOM
Alx4	ENSMUSG00000040310	Pre_Graft_1_TA_Exp2	-1.020932	Pre Graft TA
Alx4	ENSMUSG00000040310	Pre_Graft_5_TA_Exp2	1.4797907	Pre Graft TA
Alx4	ENSMUSG00000040310	Pre_Graft_3_TA_Exp1	-1.0375715	Pre Graft TA
Alx4	ENSMUSG00000040310	Pre_Graft_2_TA_Exp2	-1.4037182	Pre Graft TA
Alx4	ENSMUSG00000040310	Pre_Graft_6_TA_Exp2	-1.4531696	Pre Graft TA
Alx4	ENSMUSG00000040310	Pre_Graft_4_TA_Exp1	-0.534055	Pre Graft TA
Alx4	ENSMUSG00000040310	Pre_Graft_3_TA_Exp2	-1.1402664	Pre Graft TA
Alx4	ENSMUSG00000040310	Pre_Graft_4_TA_Exp2	0.47866547	Pre Graft TA
Alx4	ENSMUSG00000040310	Corrected_Graft_1_EOM_Exp2	5.58091725375	Corrected Post Graft EOM
Alx4	ENSMUSG00000040310	Corrected_Graft_5_EOM_Exp2	3.12023475375	Corrected Post Graft EOM
Alx4	ENSMUSG00000040310	Corrected_Graft_2_EOM_Exp2	5.24237495375	Corrected Post Graft EOM
Alx4	ENSMUSG00000040310	Corrected_Graft_6_EOM_Exp2	1.73546635375	Corrected Post Graft EOM
Alx4	ENSMUSG00000040310	Corrected_Graft_4_EOM_Exp2	4.50157225375	Corrected Post Graft EOM
Alx4	ENSMUSG00000040310	Corrected_Graft_4_EOM_Exp1	3.16671495375	Corrected Post Graft EOM
Alx4	ENSMUSG00000040310	Corrected_Graft_3_EOM_Exp2	-0.38488189625	Corrected Post Graft EOM
Mobp	ENSMUSG00000032517	Pre_Graft_1_EOM_Exp2	8.724173	Pre Graft EOM
Mobp	ENSMUSG00000032517	Pre_Graft_5_EOM_Exp2	4.071171	Pre Graft EOM
Mobp	ENSMUSG00000032517	Pre_Graft_3_EOM_Exp1	4.3586726	Pre Graft EOM
Mobp	ENSMUSG00000032517	Pre_Graft_2_EOM_Exp2	7.526348	Pre Graft EOM
Mobp	ENSMUSG00000032517	Pre_Graft_6_EOM_Exp2	10.366723	Pre Graft EOM
Mobp	ENSMUSG00000032517	Pre_Graft_4_EOM_Exp1	7.3661256	Pre Graft EOM
Mobp	ENSMUSG00000032517	Pre_Graft_5_EOM_Exp1	6.7006803	Pre Graft EOM
Mobp	ENSMUSG00000032517	Pre_Graft_4_EOM_Exp2	1.9162207	Pre Graft EOM
Mobp	ENSMUSG00000032517	Pre_Graft_1_TA_Exp2	-1.020932	Pre Graft TA
Mobp	ENSMUSG00000032517	Pre_Graft_5_TA_Exp2	-0.99414045	Pre Graft TA
Mobp	ENSMUSG00000032517	Pre_Graft_3_TA_Exp1	-1.0375715	Pre Graft TA
Mobp	ENSMUSG00000032517	Pre_Graft_2_TA_Exp2	-1.4037182	Pre Graft TA
Mobp	ENSMUSG00000032517	Pre_Graft_6_TA_Exp2	-1.4531696	Pre Graft TA
[truncated: 79 more rows]

## Sheet: Fig 3F EOM
Gene	ID	Sample	Log2 count	Stage	Anterior posterior axis level
[truncated: 273 more rows]

[truncated: 1 more sheets: Fig 3F TA]
