# Supplementary material for: Transcriptome and epigenome diversity and plasticity of muscle stem cells following transplantation
Source: PLoS Genet. 2020 Oct 30;16(10):e1009022. doi: 10.1371/journal.pgen.1009022 (PMC7657492; doi:10.1371/journal.pgen.1009022)
Supplement: S1 Data — (ZIP) [file pgen.1009022.s001.zip › Fig 2_v3_BE.xlsx]

## Sheet: Fig 2A_Whole_Genome
Sample	Mean DNA methylation level	Group
Pre-graft_4_EOM_500cells_Exp1	60.3126598408394	EOM
Pre-graft_5_TA_500cells_Exp1	57.918170784141	TA
Pre-graft_1_EOM_500cells_Exp1	60.7248827779889	EOM
Pre-graft_5_EOM_500cells_Exp1	59.807517320746	EOM
Pre-graft_1_TA_500cells_Exp1	59.1756529731278	TA
Pre-graft_4_TA_500cells_Exp1	55.7825097194235	TA
Pre-graft_5_TA_500cells_Exp2	56.2982415220076	TA
Pre-graft_5_EOM_500cells_Exp2	60.1214368856974	EOM
Pre-graft_3_EOM_500cells_Exp2	60.7418599302792	EOM
Pre-graft_2_EOM_500cells_Exp2	60.2126509206003	EOM
Pre-graft_6_TA_500cells_Exp2	56.5524454117052	TA
Pre-graft_3_TA_500cells_Exp1	55.0439347099728	TA
Pre-graft_3_TA_500cells_Exp2	54.1694750444166	TA
Pre-graft_4_EOM_500cells_Exp2	60.8436753543342	EOM
Pre-graft_1_EOM_500cells_Exp2	61.4223305078897	EOM
Pre-graft_3_EOM_500cells_Exp1	60.492800816952	EOM
Pre-graft_1_TA_500cells_Exp2	56.7030342407102	TA
Pre-graft_4_TA_500cells_Exp2	56.7437599531505	TA
Pre-graft_2_TA_500cells_Exp2	57.3242040250153	TA
Pre-graft_6_EOM_500cells_Exp2	60.5385900474345	EOM

## Sheet: Fig 2A_CGI
CGI	Name	DNA methylation level	Location
chr1:10037950-10038215	Pre-graft_4_EOM_500cells_Exp1	0	Pre Graft EOM
chr1:10039745-10040279	Pre-graft_4_EOM_500cells_Exp1	NA	Pre Graft EOM
chr1:10232143-10233428	Pre-graft_4_EOM_500cells_Exp1	0.34965034965035	Pre Graft EOM
chr1:104993908-104994456	Pre-graft_4_EOM_500cells_Exp1	1.88679245283019	Pre Graft EOM
chr1:105355962-105356898	Pre-graft_4_EOM_500cells_Exp1	2.22222222222222	Pre Graft EOM
chr1:105663826-105664647	Pre-graft_4_EOM_500cells_Exp1	2.20588235294118	Pre Graft EOM
chr1:105989879-105991754	Pre-graft_4_EOM_500cells_Exp1	0	Pre Graft EOM
chr1:105993773-105994038	Pre-graft_4_EOM_500cells_Exp1	0	Pre Graft EOM
chr1:106171429-106173330	Pre-graft_4_EOM_500cells_Exp1	0	Pre Graft EOM
chr1:106712493-106712947	Pre-graft_4_EOM_500cells_Exp1	0	Pre Graft EOM
chr1:106713656-106714232	Pre-graft_4_EOM_500cells_Exp1	0	Pre Graft EOM
chr1:106796242-106796781	Pre-graft_4_EOM_500cells_Exp1	0	Pre Graft EOM
chr1:10805299-10805885	Pre-graft_4_EOM_500cells_Exp1	NA	Pre Graft EOM
chr1:109982432-109983228	Pre-graft_4_EOM_500cells_Exp1	0.943396226415094	Pre Graft EOM
chr1:111864486-111864996	Pre-graft_4_EOM_500cells_Exp1	NA	Pre Graft EOM
chr1:11414060-11414465	Pre-graft_4_EOM_500cells_Exp1	0	Pre Graft EOM
chr1:118310997-118311533	Pre-graft_4_EOM_500cells_Exp1	0	Pre Graft EOM
chr1:118388759-118389005	Pre-graft_4_EOM_500cells_Exp1	0	Pre Graft EOM
chr1:118389219-118389718	Pre-graft_4_EOM_500cells_Exp1	0	Pre Graft EOM
chr1:118837394-118838033	Pre-graft_4_EOM_500cells_Exp1	95.4545454545455	Pre Graft EOM
chr1:119053398-119053783	Pre-graft_4_EOM_500cells_Exp1	0	Pre Graft EOM
chr1:119420294-119422877	Pre-graft_4_EOM_500cells_Exp1	0	Pre Graft EOM
chr1:119525825-119526478	Pre-graft_4_EOM_500cells_Exp1	NA	Pre Graft EOM
chr1:119648353-119649055	Pre-graft_4_EOM_500cells_Exp1	0.431034482758621	Pre Graft EOM
chr1:120073679-120073931	Pre-graft_4_EOM_500cells_Exp1	0	Pre Graft EOM
chr1:120340460-120341881	Pre-graft_4_EOM_500cells_Exp1	1.14942528735632	Pre Graft EOM
chr1:120602843-120603990	Pre-graft_4_EOM_500cells_Exp1	4.48717948717949	Pre Graft EOM
chr1:121327653-121328143	Pre-graft_4_EOM_500cells_Exp1	0	Pre Graft EOM
chr1:121567592-121568081	Pre-graft_4_EOM_500cells_Exp1	0	Pre Graft EOM
chr1:124045451-124046133	Pre-graft_4_EOM_500cells_Exp1	0	Pre Graft EOM
chr1:125435174-125435976	Pre-graft_4_EOM_500cells_Exp1	0	Pre Graft EOM
chr1:125560389-125561346	Pre-graft_4_EOM_500cells_Exp1	0	Pre Graft EOM
chr1:125911448-125912249	Pre-graft_4_EOM_500cells_Exp1	0	Pre Graft EOM
chr1:127204918-127205651	Pre-graft_4_EOM_500cells_Exp1	0	Pre Graft EOM
chr1:127773918-127774860	Pre-graft_4_EOM_500cells_Exp1	0	Pre Graft EOM
chr1:127868687-127869081	Pre-graft_4_EOM_500cells_Exp1	0	Pre Graft EOM
chr1:128103279-128103980	Pre-graft_4_EOM_500cells_Exp1	0	Pre Graft EOM
chr1:128244099-128244972	Pre-graft_4_EOM_500cells_Exp1	0	Pre Graft EOM
chr1:128359337-128359856	Pre-graft_4_EOM_500cells_Exp1	0	Pre Graft EOM
chr1:128416824-128417442	Pre-graft_4_EOM_500cells_Exp1	0	Pre Graft EOM
chr1:128590909-128591764	Pre-graft_4_EOM_500cells_Exp1	0	Pre Graft EOM
chr1:12991485-12992784	Pre-graft_4_EOM_500cells_Exp1	0	Pre Graft EOM
chr1:130715566-130715870	Pre-graft_4_EOM_500cells_Exp1	NA	Pre Graft EOM
chr1:130878193-130878535	Pre-graft_4_EOM_500cells_Exp1	0	Pre Graft EOM
chr1:131096809-131097847	Pre-graft_4_EOM_500cells_Exp1	0	Pre Graft EOM
chr1:131137776-131138378	Pre-graft_4_EOM_500cells_Exp1	2.4390243902439	Pre Graft EOM
chr1:131153025-131153329	Pre-graft_4_EOM_500cells_Exp1	11.1111111111111	Pre Graft EOM
chr1:131244662-131245555	Pre-graft_4_EOM_500cells_Exp1	5.88235294117647	Pre Graft EOM
chr1:13126298-13126669	Pre-graft_4_EOM_500cells_Exp1	9.09090909090909	Pre Graft EOM
chr1:131525716-131528397	Pre-graft_4_EOM_500cells_Exp1	0	Pre Graft EOM
chr1:131827610-131828289	Pre-graft_4_EOM_500cells_Exp1	0	Pre Graft EOM
chr1:131867226-131867488	Pre-graft_4_EOM_500cells_Exp1	0	Pre Graft EOM
chr1:131910244-131911218	Pre-graft_4_EOM_500cells_Exp1	0	Pre Graft EOM
chr1:131962972-131963459	Pre-graft_4_EOM_500cells_Exp1	0	Pre Graft EOM
chr1:132007342-132008412	Pre-graft_4_EOM_500cells_Exp1	0	Pre Graft EOM
chr1:132067625-132068248	Pre-graft_4_EOM_500cells_Exp1	0	Pre Graft EOM
chr1:132139305-132139560	Pre-graft_4_EOM_500cells_Exp1	0	Pre Graft EOM
chr1:132190087-132191155	Pre-graft_4_EOM_500cells_Exp1	1.96078431372549	Pre Graft EOM
chr1:132229003-132229380	Pre-graft_4_EOM_500cells_Exp1	40	Pre Graft EOM
chr1:132315898-132316555	Pre-graft_4_EOM_500cells_Exp1	0	Pre Graft EOM
chr1:132391390-132391882	Pre-graft_4_EOM_500cells_Exp1	0	Pre Graft EOM
chr1:132417369-132417990	Pre-graft_4_EOM_500cells_Exp1	1.78571428571429	Pre Graft EOM
chr1:132880310-132880946	Pre-graft_4_EOM_500cells_Exp1	0	Pre Graft EOM
chr1:133025085-133025419	Pre-graft_4_EOM_500cells_Exp1	0	Pre Graft EOM
chr1:133045978-133046709	Pre-graft_4_EOM_500cells_Exp1	2.12765957446809	Pre Graft EOM
chr1:133131080-133131904	Pre-graft_4_EOM_500cells_Exp1	1.16279069767442	Pre Graft EOM
chr1:133363428-133364312	Pre-graft_4_EOM_500cells_Exp1	0	Pre Graft EOM
chr1:133423057-133424444	Pre-graft_4_EOM_500cells_Exp1	0.75187969924812	Pre Graft EOM
chr1:13372746-13374794	Pre-graft_4_EOM_500cells_Exp1	0	Pre Graft EOM
chr1:134078807-134079438	Pre-graft_4_EOM_500cells_Exp1	0	Pre Graft EOM
chr1:134298895-134299450	Pre-graft_4_EOM_500cells_Exp1	3.44827586206897	Pre Graft EOM
chr1:134415248-134415959	Pre-graft_4_EOM_500cells_Exp1	1.44927536231884	Pre Graft EOM
chr1:134455275-134455836	Pre-graft_4_EOM_500cells_Exp1	0	Pre Graft EOM
chr1:134494514-134494948	Pre-graft_4_EOM_500cells_Exp1	0	Pre Graft EOM
chr1:134513328-134513584	Pre-graft_4_EOM_500cells_Exp1	0	Pre Graft EOM
chr1:134560080-134561744	Pre-graft_4_EOM_500cells_Exp1	1.53508771929825	Pre Graft EOM
chr1:134708873-134709423	Pre-graft_4_EOM_500cells_Exp1	0	Pre Graft EOM
chr1:134955511-134955991	Pre-graft_4_EOM_500cells_Exp1	0	Pre Graft EOM
chr1:134962406-134962752	Pre-graft_4_EOM_500cells_Exp1	0	Pre Graft EOM
chr1:134987516-134988073	Pre-graft_4_EOM_500cells_Exp1	13.3333333333333	Pre Graft EOM
chr1:135104868-135105311	Pre-graft_4_EOM_500cells_Exp1	0	Pre Graft EOM
chr1:135146495-135147566	Pre-graft_4_EOM_500cells_Exp1	1.20481927710843	Pre Graft EOM
chr1:135283531-135284122	Pre-graft_4_EOM_500cells_Exp1	0	Pre Graft EOM
chr1:135313596-135313916	Pre-graft_4_EOM_500cells_Exp1	0	Pre Graft EOM
chr1:135374915-135375165	Pre-graft_4_EOM_500cells_Exp1	NA	Pre Graft EOM
chr1:135429953-135430720	Pre-graft_4_EOM_500cells_Exp1	0	Pre Graft EOM
chr1:135532492-135532693	Pre-graft_4_EOM_500cells_Exp1	NA	Pre Graft EOM
chr1:135584707-135585354	Pre-graft_4_EOM_500cells_Exp1	0	Pre Graft EOM
chr1:135687731-135688484	Pre-graft_4_EOM_500cells_Exp1	0	Pre Graft EOM
chr1:135729162-135729379	Pre-graft_4_EOM_500cells_Exp1	0	Pre Graft EOM
chr1:135765880-135766710	Pre-graft_4_EOM_500cells_Exp1	0	Pre Graft EOM
chr1:135818508-135819008	Pre-graft_4_EOM_500cells_Exp1	1.58730158730159	Pre Graft EOM
chr1:13589162-13590177	Pre-graft_4_EOM_500cells_Exp1	1	Pre Graft EOM
chr1:135918709-135919286	Pre-graft_4_EOM_500cells_Exp1	4.44444444444444	Pre Graft EOM
chr1:136050821-136051352	Pre-graft_4_EOM_500cells_Exp1	3.7037037037037	Pre Graft EOM
chr1:136140304-136140607	Pre-graft_4_EOM_500cells_Exp1	0	Pre Graft EOM
chr1:136259769-136260914	Pre-graft_4_EOM_500cells_Exp1	0.248756218905472	Pre Graft EOM
chr1:136345398-136346321	Pre-graft_4_EOM_500cells_Exp1	0	Pre Graft EOM
chr1:136415222-136415678	Pre-graft_4_EOM_500cells_Exp1	0	Pre Graft EOM
chr1:13660231-13660732	Pre-graft_4_EOM_500cells_Exp1	0	Pre Graft EOM
chr1:136952915-136953134	Pre-graft_4_EOM_500cells_Exp1	NA	Pre Graft EOM
chr1:138619152-138619864	Pre-graft_4_EOM_500cells_Exp1	1.04166666666667	Pre Graft EOM
chr1:138843604-138843837	Pre-graft_4_EOM_500cells_Exp1	NA	Pre Graft EOM
chr1:138856300-138856821	Pre-graft_4_EOM_500cells_Exp1	0	Pre Graft EOM
chr1:138963394-138964108	Pre-graft_4_EOM_500cells_Exp1	2.56410256410256	Pre Graft EOM
chr1:143702761-143703176	Pre-graft_4_EOM_500cells_Exp1	0	Pre Graft EOM
chr1:143739387-143739756	Pre-graft_4_EOM_500cells_Exp1	0	Pre Graft EOM
chr1:143776714-143777655	Pre-graft_4_EOM_500cells_Exp1	0	Pre Graft EOM
chr1:144004129-144004509	Pre-graft_4_EOM_500cells_Exp1	0	Pre Graft EOM
chr1:14506541-14507148	Pre-graft_4_EOM_500cells_Exp1	10.5263157894737	Pre Graft EOM
chr1:14755151-14755803	Pre-graft_4_EOM_500cells_Exp1	0	Pre Graft EOM
chr1:150392777-150393719	Pre-graft_4_EOM_500cells_Exp1	0	Pre Graft EOM
chr1:151344225-151345424	Pre-graft_4_EOM_500cells_Exp1	1.69491525423729	Pre Graft EOM
chr1:151428085-151429020	Pre-graft_4_EOM_500cells_Exp1	0	Pre Graft EOM
chr1:151500026-151501141	Pre-graft_4_EOM_500cells_Exp1	0	Pre Graft EOM
chr1:151571313-151571755	Pre-graft_4_EOM_500cells_Exp1	0	Pre Graft EOM
chr1:151755184-151755925	Pre-graft_4_EOM_500cells_Exp1	0	Pre Graft EOM
chr1:152089616-152090328	Pre-graft_4_EOM_500cells_Exp1	2.22222222222222	Pre Graft EOM
chr1:152399918-152400364	Pre-graft_4_EOM_500cells_Exp1	1.75438596491228	Pre Graft EOM
chr1:152624908-152625288	Pre-graft_4_EOM_500cells_Exp1	0	Pre Graft EOM
chr1:152765927-152767261	Pre-graft_4_EOM_500cells_Exp1	0	Pre Graft EOM
chr1:15286418-15287178	Pre-graft_4_EOM_500cells_Exp1	0	Pre Graft EOM
chr1:152901953-152903964	Pre-graft_4_EOM_500cells_Exp1	0	Pre Graft EOM
chr1:153185935-153186287	Pre-graft_4_EOM_500cells_Exp1	0	Pre Graft EOM
chr1:153332003-153333079	Pre-graft_4_EOM_500cells_Exp1	1.04166666666667	Pre Graft EOM
chr1:153899777-153901066	Pre-graft_4_EOM_500cells_Exp1	0	Pre Graft EOM
chr1:154204837-154205538	Pre-graft_4_EOM_500cells_Exp1	4.40251572327044	Pre Graft EOM
chr1:154799259-154799676	Pre-graft_4_EOM_500cells_Exp1	NA	Pre Graft EOM
chr1:155083181-155083561	Pre-graft_4_EOM_500cells_Exp1	0	Pre Graft EOM
chr1:155098325-155099738	Pre-graft_4_EOM_500cells_Exp1	1.01781170483461	Pre Graft EOM
chr1:155158548-155159280	Pre-graft_4_EOM_500cells_Exp1	0	Pre Graft EOM
chr1:155244091-155244947	Pre-graft_4_EOM_500cells_Exp1	2.04081632653061	Pre Graft EOM
chr1:155416849-155417545	Pre-graft_4_EOM_500cells_Exp1	0	Pre Graft EOM
chr1:155736867-155737982	Pre-graft_4_EOM_500cells_Exp1	0	Pre Graft EOM
chr1:155741117-155743246	Pre-graft_4_EOM_500cells_Exp1	0.769230769230769	Pre Graft EOM
chr1:155812433-155813157	Pre-graft_4_EOM_500cells_Exp1	0	Pre Graft EOM
chr1:155972723-155973671	Pre-graft_4_EOM_500cells_Exp1	3.24675324675325	Pre Graft EOM
chr1:156035532-156036386	Pre-graft_4_EOM_500cells_Exp1	0	Pre Graft EOM
chr1:156204683-156205085	Pre-graft_4_EOM_500cells_Exp1	0	Pre Graft EOM
chr1:156303117-156303790	Pre-graft_4_EOM_500cells_Exp1	NA	Pre Graft EOM
chr1:156420694-156421188	Pre-graft_4_EOM_500cells_Exp1	0	Pre Graft EOM
chr1:156558496-156559438	Pre-graft_4_EOM_500cells_Exp1	0	Pre Graft EOM
chr1:156674055-156674416	Pre-graft_4_EOM_500cells_Exp1	0	Pre Graft EOM
chr1:156718337-156718908	Pre-graft_4_EOM_500cells_Exp1	0	Pre Graft EOM
chr1:156938962-156940007	Pre-graft_4_EOM_500cells_Exp1	0	Pre Graft EOM
chr1:157411786-157412829	Pre-graft_4_EOM_500cells_Exp1	0.297619047619048	Pre Graft EOM
chr1:158356039-158356243	Pre-graft_4_EOM_500cells_Exp1	0	Pre Graft EOM
chr1:15892420-15893052	Pre-graft_4_EOM_500cells_Exp1	0	Pre Graft EOM
chr1:159231781-159232536	Pre-graft_4_EOM_500cells_Exp1	0	Pre Graft EOM
chr1:160194961-160195410	Pre-graft_4_EOM_500cells_Exp1	NA	Pre Graft EOM
chr1:160212438-160213405	Pre-graft_4_EOM_500cells_Exp1	NA	Pre Graft EOM
chr1:160792029-160793170	Pre-graft_4_EOM_500cells_Exp1	0.520833333333333	Pre Graft EOM
chr1:160906209-160907096	Pre-graft_4_EOM_500cells_Exp1	0	Pre Graft EOM
chr1:16092956-16093371	Pre-graft_4_EOM_500cells_Exp1	3.77358490566038	Pre Graft EOM
chr1:161034404-161035181	Pre-graft_4_EOM_500cells_Exp1	0	Pre Graft EOM
chr1:16104765-16106291	Pre-graft_4_EOM_500cells_Exp1	0	Pre Graft EOM
chr1:161070648-161071145	Pre-graft_4_EOM_500cells_Exp1	0	Pre Graft EOM
chr1:161142783-161143001	Pre-graft_4_EOM_500cells_Exp1	NA	Pre Graft EOM
chr1:161250817-161251278	Pre-graft_4_EOM_500cells_Exp1	0	Pre Graft EOM
chr1:161876451-161877098	Pre-graft_4_EOM_500cells_Exp1	0	Pre Graft EOM
chr1:161969118-161969514	Pre-graft_4_EOM_500cells_Exp1	0	Pre Graft EOM
chr1:162477565-162478079	Pre-graft_4_EOM_500cells_Exp1	0	Pre Graft EOM
chr1:162570353-162571602	Pre-graft_4_EOM_500cells_Exp1	0	Pre Graft EOM
chr1:162739971-162740673	Pre-graft_4_EOM_500cells_Exp1	0	Pre Graft EOM
chr1:163312001-163312621	Pre-graft_4_EOM_500cells_Exp1	0	Pre Graft EOM
chr1:163994433-163995154	Pre-graft_4_EOM_500cells_Exp1	2.08333333333333	Pre Graft EOM
chr1:164248619-164248915	Pre-graft_4_EOM_500cells_Exp1	NA	Pre Graft EOM
chr1:164249039-164249686	Pre-graft_4_EOM_500cells_Exp1	NA	Pre Graft EOM
chr1:16519743-16520093	Pre-graft_4_EOM_500cells_Exp1	0	Pre Graft EOM
chr1:165236383-165237118	Pre-graft_4_EOM_500cells_Exp1	2.94117647058824	Pre Graft EOM
chr1:165281918-165282567	Pre-graft_4_EOM_500cells_Exp1	0	Pre Graft EOM
chr1:165459579-165461564	Pre-graft_4_EOM_500cells_Exp1	1.14503816793893	Pre Graft EOM
chr1:165634115-165634787	Pre-graft_4_EOM_500cells_Exp1	0	Pre Graft EOM
chr1:165707783-165708059	Pre-graft_4_EOM_500cells_Exp1	NA	Pre Graft EOM
chr1:165763705-165764219	Pre-graft_4_EOM_500cells_Exp1	0	Pre Graft EOM
chr1:165845013-165845260	Pre-graft_4_EOM_500cells_Exp1	0	Pre Graft EOM
chr1:166001465-166003585	Pre-graft_4_EOM_500cells_Exp1	0.793650793650794	Pre Graft EOM
chr1:16618558-16619401	Pre-graft_4_EOM_500cells_Exp1	0	Pre Graft EOM
chr1:166238497-166238965	Pre-graft_4_EOM_500cells_Exp1	64.5161290322581	Pre Graft EOM
chr1:166253979-166254247	Pre-graft_4_EOM_500cells_Exp1	0	Pre Graft EOM
chr1:166308841-166309482	Pre-graft_4_EOM_500cells_Exp1	0	Pre Graft EOM
chr1:166378930-166379154	Pre-graft_4_EOM_500cells_Exp1	NA	Pre Graft EOM
chr1:166379307-166379976	Pre-graft_4_EOM_500cells_Exp1	0	Pre Graft EOM
chr1:166409386-166410061	Pre-graft_4_EOM_500cells_Exp1	0	Pre Graft EOM
chr1:16665146-16665626	Pre-graft_4_EOM_500cells_Exp1	1.0752688172043	Pre Graft EOM
chr1:167000591-167001863	Pre-graft_4_EOM_500cells_Exp1	1.0989010989011	Pre Graft EOM
chr1:167226375-167226581	Pre-graft_4_EOM_500cells_Exp1	81.8181818181818	Pre Graft EOM
chr1:167283764-167285152	Pre-graft_4_EOM_500cells_Exp1	1.19047619047619	Pre Graft EOM
chr1:167308249-167309065	Pre-graft_4_EOM_500cells_Exp1	0	Pre Graft EOM
chr1:167394071-167394421	Pre-graft_4_EOM_500cells_Exp1	NA	Pre Graft EOM
chr1:167688274-167689255	Pre-graft_4_EOM_500cells_Exp1	0	Pre Graft EOM
chr1:167692181-167692395	Pre-graft_4_EOM_500cells_Exp1	6.25	Pre Graft EOM
chr1:169531289-169531599	Pre-graft_4_EOM_500cells_Exp1	0	Pre Graft EOM
chr1:169968945-169969431	Pre-graft_4_EOM_500cells_Exp1	0	Pre Graft EOM
chr1:170174609-170175289	Pre-graft_4_EOM_500cells_Exp1	0	Pre Graft EOM
chr1:170215003-170215422	Pre-graft_4_EOM_500cells_Exp1	0	Pre Graft EOM
chr1:170255385-170255751	Pre-graft_4_EOM_500cells_Exp1	3.84615384615385	Pre Graft EOM
chr1:170589279-170590058	Pre-graft_4_EOM_500cells_Exp1	0	Pre Graft EOM
chr1:170644195-170644660	Pre-graft_4_EOM_500cells_Exp1	0	Pre Graft EOM
chr1:170885006-170885507	Pre-graft_4_EOM_500cells_Exp1	NA	Pre Graft EOM
chr1:170907403-170908171	Pre-graft_4_EOM_500cells_Exp1	2.88461538461538	Pre Graft EOM
chr1:17091517-17091971	Pre-graft_4_EOM_500cells_Exp1	95.8333333333333	Pre Graft EOM
chr1:17096764-17098139	Pre-graft_4_EOM_500cells_Exp1	0.471698113207547	Pre Graft EOM
chr1:171038072-171038372	Pre-graft_4_EOM_500cells_Exp1	0	Pre Graft EOM
chr1:171063939-171065960	Pre-graft_4_EOM_500cells_Exp1	6.81818181818182	Pre Graft EOM
chr1:171077941-171078407	Pre-graft_4_EOM_500cells_Exp1	2.91666666666667	Pre Graft EOM
chr1:171079181-171081209	Pre-graft_4_EOM_500cells_Exp1	0	Pre Graft EOM
chr1:171085563-171086059	Pre-graft_4_EOM_500cells_Exp1	NA	Pre Graft EOM
chr1:171150341-171150666	Pre-graft_4_EOM_500cells_Exp1	NA	Pre Graft EOM
chr1:171247014-171247401	Pre-graft_4_EOM_500cells_Exp1	0	Pre Graft EOM
chr1:171270155-171270714	Pre-graft_4_EOM_500cells_Exp1	0	Pre Graft EOM
chr1:171287538-171288060	Pre-graft_4_EOM_500cells_Exp1	0	Pre Graft EOM
chr1:171345438-171345901	Pre-graft_4_EOM_500cells_Exp1	0	Pre Graft EOM
chr1:171411209-171411871	Pre-graft_4_EOM_500cells_Exp1	0	Pre Graft EOM
chr1:171503388-171504200	Pre-graft_4_EOM_500cells_Exp1	0.43859649122807	Pre Graft EOM
chr1:172026998-172027483	Pre-graft_4_EOM_500cells_Exp1	8.33333333333333	Pre Graft EOM
chr1:172054001-172054248	Pre-graft_4_EOM_500cells_Exp1	15.3846153846154	Pre Graft EOM
chr1:172082539-172083159	Pre-graft_4_EOM_500cells_Exp1	0	Pre Graft EOM
chr1:172147961-172148562	Pre-graft_4_EOM_500cells_Exp1	NA	Pre Graft EOM
chr1:172325700-172326579	Pre-graft_4_EOM_500cells_Exp1	18.1818181818182	Pre Graft EOM
chr1:172376350-172377347	Pre-graft_4_EOM_500cells_Exp1	0	Pre Graft EOM
chr1:172481968-172482213	Pre-graft_4_EOM_500cells_Exp1	0	Pre Graft EOM
chr1:172500078-172500860	Pre-graft_4_EOM_500cells_Exp1	0	Pre Graft EOM
chr1:172632538-172633129	Pre-graft_4_EOM_500cells_Exp1	NA	Pre Graft EOM
chr1:173367181-173367799	Pre-graft_4_EOM_500cells_Exp1	5.26315789473684	Pre Graft EOM
chr1:174501729-174502540	Pre-graft_4_EOM_500cells_Exp1	0	Pre Graft EOM
chr1:175492098-175492716	Pre-graft_4_EOM_500cells_Exp1	0	Pre Graft EOM
chr1:175692085-175693081	Pre-graft_4_EOM_500cells_Exp1	0.809061488673139	Pre Graft EOM
chr1:175880606-175881239	Pre-graft_4_EOM_500cells_Exp1	0	Pre Graft EOM
chr1:176274633-176275572	Pre-graft_4_EOM_500cells_Exp1	0	Pre Graft EOM
chr1:176813368-176814723	Pre-graft_4_EOM_500cells_Exp1	0	Pre Graft EOM
chr1:177257299-177259121	Pre-graft_4_EOM_500cells_Exp1	0.581395348837209	Pre Graft EOM
chr1:177338930-177339192	Pre-graft_4_EOM_500cells_Exp1	0	Pre Graft EOM
chr1:177441491-177442776	Pre-graft_4_EOM_500cells_Exp1	1.81818181818182	Pre Graft EOM
chr1:177795934-177796483	Pre-graft_4_EOM_500cells_Exp1	0	Pre Graft EOM
chr1:177983180-177984000	Pre-graft_4_EOM_500cells_Exp1	0	Pre Graft EOM
chr1:178187432-178188253	Pre-graft_4_EOM_500cells_Exp1	0	Pre Graft EOM
chr1:178276097-178276585	Pre-graft_4_EOM_500cells_Exp1	1.72413793103448	Pre Graft EOM
chr1:178318207-178319311	Pre-graft_4_EOM_500cells_Exp1	0	Pre Graft EOM
chr1:178336419-178338012	Pre-graft_4_EOM_500cells_Exp1	0.364963503649635	Pre Graft EOM
chr1:178368934-178369181	Pre-graft_4_EOM_500cells_Exp1	2.12765957446809	Pre Graft EOM
chr1:178405659-178406671	Pre-graft_4_EOM_500cells_Exp1	1.47058823529412	Pre Graft EOM
chr1:178527287-178530895	Pre-graft_4_EOM_500cells_Exp1	0.460829493087558	Pre Graft EOM
chr1:179545916-179546885	Pre-graft_4_EOM_500cells_Exp1	0	Pre Graft EOM
chr1:179802926-179804038	Pre-graft_4_EOM_500cells_Exp1	0	Pre Graft EOM
chr1:179959520-179960569	Pre-graft_4_EOM_500cells_Exp1	0.917431192660551	Pre Graft EOM
chr1:180330555-180332867	Pre-graft_4_EOM_500cells_Exp1	7.57575757575758	Pre Graft EOM
chr1:180483196-180483577	Pre-graft_4_EOM_500cells_Exp1	1.5625	Pre Graft EOM
chr1:18058035-18058896	Pre-graft_4_EOM_500cells_Exp1	0	Pre Graft EOM
chr1:180640767-180641881	Pre-graft_4_EOM_500cells_Exp1	0	Pre Graft EOM
chr1:180696595-180697327	Pre-graft_4_EOM_500cells_Exp1	0	Pre Graft EOM
chr1:180725762-180726715	Pre-graft_4_EOM_500cells_Exp1	0	Pre Graft EOM
chr1:180777732-180778382	Pre-graft_4_EOM_500cells_Exp1	9.09090909090909	Pre Graft EOM
chr1:180812492-180814356	Pre-graft_4_EOM_500cells_Exp1	0	Pre Graft EOM
chr1:180850520-180851311	Pre-graft_4_EOM_500cells_Exp1	0	Pre Graft EOM
chr1:180894424-180894798	Pre-graft_4_EOM_500cells_Exp1	10.5263157894737	Pre Graft EOM
chr1:180904154-180904539	Pre-graft_4_EOM_500cells_Exp1	0	Pre Graft EOM
chr1:180936981-180937192	Pre-graft_4_EOM_500cells_Exp1	0	Pre Graft EOM
chr1:180942243-180942939	Pre-graft_4_EOM_500cells_Exp1	0	Pre Graft EOM
chr1:181143973-181144305	Pre-graft_4_EOM_500cells_Exp1	0	Pre Graft EOM
chr1:181150891-181151345	Pre-graft_4_EOM_500cells_Exp1	0	Pre Graft EOM
chr1:181210807-181212388	Pre-graft_4_EOM_500cells_Exp1	1.69491525423729	Pre Graft EOM
chr1:181352377-181352907	Pre-graft_4_EOM_500cells_Exp1	0	Pre Graft EOM
chr1:181841863-181842754	Pre-graft_4_EOM_500cells_Exp1	0	Pre Graft EOM
chr1:182019510-182020714	Pre-graft_4_EOM_500cells_Exp1	1.89873417721519	Pre Graft EOM
chr1:182124654-182125276	Pre-graft_4_EOM_500cells_Exp1	0	Pre Graft EOM
chr1:182282094-182282871	Pre-graft_4_EOM_500cells_Exp1	1.22950819672131	Pre Graft EOM
chr1:182340986-182341585	Pre-graft_4_EOM_500cells_Exp1	0	Pre Graft EOM
chr1:182408662-182409611	Pre-graft_4_EOM_500cells_Exp1	0.595238095238095	Pre Graft EOM
chr1:182516998-182517820	Pre-graft_4_EOM_500cells_Exp1	0	Pre Graft EOM
chr1:182763892-182764150	Pre-graft_4_EOM_500cells_Exp1	0	Pre Graft EOM
chr1:183087493-183088015	Pre-graft_4_EOM_500cells_Exp1	100	Pre Graft EOM
chr1:183088462-183089219	Pre-graft_4_EOM_500cells_Exp1	87.5	Pre Graft EOM
chr1:183296524-183297797	Pre-graft_4_EOM_500cells_Exp1	2.22222222222222	Pre Graft EOM
chr1:183345070-183345515	Pre-graft_4_EOM_500cells_Exp1	0.584795321637426	Pre Graft EOM
chr1:183368926-183369826	Pre-graft_4_EOM_500cells_Exp1	0	Pre Graft EOM
chr1:184033312-184034537	Pre-graft_4_EOM_500cells_Exp1	0	Pre Graft EOM
chr1:184718485-184718804	Pre-graft_4_EOM_500cells_Exp1	NA	Pre Graft EOM
chr1:184731654-184733045	Pre-graft_4_EOM_500cells_Exp1	0	Pre Graft EOM
chr1:184882561-184883166	Pre-graft_4_EOM_500cells_Exp1	1.28205128205128	Pre Graft EOM
chr1:185328863-185329438	Pre-graft_4_EOM_500cells_Exp1	0	Pre Graft EOM
chr1:185454936-185455661	Pre-graft_4_EOM_500cells_Exp1	0	Pre Graft EOM
chr1:186117069-186117376	Pre-graft_4_EOM_500cells_Exp1	0	Pre Graft EOM
chr1:186705139-186705716	Pre-graft_4_EOM_500cells_Exp1	0	Pre Graft EOM
chr1:186749248-186749502	Pre-graft_4_EOM_500cells_Exp1	0	Pre Graft EOM
chr1:186967389-186968306	Pre-graft_4_EOM_500cells_Exp1	50	Pre Graft EOM
chr1:187607313-187607594	Pre-graft_4_EOM_500cells_Exp1	NA	Pre Graft EOM
chr1:187608997-187609682	Pre-graft_4_EOM_500cells_Exp1	0	Pre Graft EOM
chr1:189343314-189343982	Pre-graft_4_EOM_500cells_Exp1	0	Pre Graft EOM
chr1:189687914-189688439	Pre-graft_4_EOM_500cells_Exp1	NA	Pre Graft EOM
chr1:189727926-189728833	Pre-graft_4_EOM_500cells_Exp1	0	Pre Graft EOM
chr1:190169225-190169601	Pre-graft_4_EOM_500cells_Exp1	0	Pre Graft EOM
chr1:190172743-190173199	Pre-graft_4_EOM_500cells_Exp1	77.3148148148148	Pre Graft EOM
chr1:190174914-190175594	Pre-graft_4_EOM_500cells_Exp1	0	Pre Graft EOM
chr1:190682137-190682339	Pre-graft_4_EOM_500cells_Exp1	NA	Pre Graft EOM
chr1:190911493-190911931	Pre-graft_4_EOM_500cells_Exp1	5.55555555555556	Pre Graft EOM
chr1:190928447-190928974	Pre-graft_4_EOM_500cells_Exp1	4.34782608695652	Pre Graft EOM
chr1:190978248-190979451	Pre-graft_4_EOM_500cells_Exp1	0	Pre Graft EOM
chr1:191025524-191026487	Pre-graft_4_EOM_500cells_Exp1	0	Pre Graft EOM
chr1:191062647-191063355	Pre-graft_4_EOM_500cells_Exp1	NA	Pre Graft EOM
chr1:191182423-191184370	Pre-graft_4_EOM_500cells_Exp1	0	Pre Graft EOM
chr1:191224326-191224923	Pre-graft_4_EOM_500cells_Exp1	0	Pre Graft EOM
chr1:191325846-191326480	Pre-graft_4_EOM_500cells_Exp1	0	Pre Graft EOM
chr1:191396078-191397801	Pre-graft_4_EOM_500cells_Exp1	0.925925925925926	Pre Graft EOM
chr1:191574955-191576091	Pre-graft_4_EOM_500cells_Exp1	0	Pre Graft EOM
chr1:191717734-191719135	Pre-graft_4_EOM_500cells_Exp1	0	Pre Graft EOM
chr1:191821249-191821971	Pre-graft_4_EOM_500cells_Exp1	0	Pre Graft EOM
chr1:191906596-191907697	Pre-graft_4_EOM_500cells_Exp1	0.718390804597701	Pre Graft EOM
chr1:19209755-19210067	Pre-graft_4_EOM_500cells_Exp1	0	Pre Graft EOM
chr1:192136724-192138612	Pre-graft_4_EOM_500cells_Exp1	0	Pre Graft EOM
chr1:19213940-19214404	Pre-graft_4_EOM_500cells_Exp1	10	Pre Graft EOM
chr1:192190665-192191086	Pre-graft_4_EOM_500cells_Exp1	0	Pre Graft EOM
chr1:192770640-192771138	Pre-graft_4_EOM_500cells_Exp1	0	Pre Graft EOM
chr1:192854886-192855455	Pre-graft_4_EOM_500cells_Exp1	0	Pre Graft EOM
chr1:193035479-193036021	Pre-graft_4_EOM_500cells_Exp1	NA	Pre Graft EOM
chr1:193129819-193130377	Pre-graft_4_EOM_500cells_Exp1	0	Pre Graft EOM
chr1:193152869-193153412	Pre-graft_4_EOM_500cells_Exp1	9.09090909090909	Pre Graft EOM
chr1:194619660-194620876	Pre-graft_4_EOM_500cells_Exp1	0	Pre Graft EOM
chr1:194976273-194976831	Pre-graft_4_EOM_500cells_Exp1	NA	Pre Graft EOM
chr1:20819888-20820297	Pre-graft_4_EOM_500cells_Exp1	0	Pre Graft EOM
chr1:20890434-20890811	Pre-graft_4_EOM_500cells_Exp1	0	Pre Graft EOM
chr1:21078869-21079694	Pre-graft_4_EOM_500cells_Exp1	3.125	Pre Graft EOM
chr1:21961003-21962124	Pre-graft_4_EOM_500cells_Exp1	1.44230769230769	Pre Graft EOM
chr1:22533177-22534185	Pre-graft_4_EOM_500cells_Exp1	1.47058823529412	Pre Graft EOM
chr1:22805682-22806364	Pre-graft_4_EOM_500cells_Exp1	0	Pre Graft EOM
chr1:23101887-23102262	Pre-graft_4_EOM_500cells_Exp1	NA	Pre Graft EOM
chr1:23256018-23257054	Pre-graft_4_EOM_500cells_Exp1	0	Pre Graft EOM
chr1:23382681-23383400	Pre-graft_4_EOM_500cells_Exp1	0	Pre Graft EOM
chr1:23761822-23763204	Pre-graft_4_EOM_500cells_Exp1	0	Pre Graft EOM
chr1:23921719-23922554	Pre-graft_4_EOM_500cells_Exp1	0	Pre Graft EOM
chr1:24005371-24005714	Pre-graft_4_EOM_500cells_Exp1	0	Pre Graft EOM
chr1:24099641-24100556	Pre-graft_4_EOM_500cells_Exp1	1.05263157894737	Pre Graft EOM
chr1:24586521-24587177	Pre-graft_4_EOM_500cells_Exp1	0	Pre Graft EOM
chr1:25829845-25830680	Pre-graft_4_EOM_500cells_Exp1	0.884955752212389	Pre Graft EOM
chr1:30873108-30874026	Pre-graft_4_EOM_500cells_Exp1	0	Pre Graft EOM
chr1:30948826-30950216	Pre-graft_4_EOM_500cells_Exp1	0	Pre Graft EOM
chr1:32172540-32173046	Pre-graft_4_EOM_500cells_Exp1	0	Pre Graft EOM
chr1:33669553-33670569	Pre-graft_4_EOM_500cells_Exp1	0	Pre Graft EOM
chr1:33719825-33720450	Pre-graft_4_EOM_500cells_Exp1	0	Pre Graft EOM
chr1:33814130-33814690	Pre-graft_4_EOM_500cells_Exp1	0	Pre Graft EOM
chr1:33907457-33907693	Pre-graft_4_EOM_500cells_Exp1	0	Pre Graft EOM
chr1:33907902-33908106	Pre-graft_4_EOM_500cells_Exp1	0	Pre Graft EOM
chr1:34177942-34178193	Pre-graft_4_EOM_500cells_Exp1	NA	Pre Graft EOM
chr1:34439241-34440138	Pre-graft_4_EOM_500cells_Exp1	0	Pre Graft EOM
chr1:34459407-34459964	Pre-graft_4_EOM_500cells_Exp1	2.7027027027027	Pre Graft EOM
chr1:34472754-34472966	Pre-graft_4_EOM_500cells_Exp1	0	Pre Graft EOM
chr1:34750258-34751085	Pre-graft_4_EOM_500cells_Exp1	1.88172043010753	Pre Graft EOM
chr1:34801701-34802059	Pre-graft_4_EOM_500cells_Exp1	2.56410256410256	Pre Graft EOM
chr1:34842534-34843165	Pre-graft_4_EOM_500cells_Exp1	0	Pre Graft EOM
chr1:34849895-34850178	Pre-graft_4_EOM_500cells_Exp1	0	Pre Graft EOM
chr1:34930034-34930639	Pre-graft_4_EOM_500cells_Exp1	84.0909090909091	Pre Graft EOM
chr1:36068460-36069216	Pre-graft_4_EOM_500cells_Exp1	0	Pre Graft EOM
chr1:36103537-36104186	Pre-graft_4_EOM_500cells_Exp1	100	Pre Graft EOM
chr1:36269231-36269697	Pre-graft_4_EOM_500cells_Exp1	8.53658536585366	Pre Graft EOM
chr1:36307616-36308213	Pre-graft_4_EOM_500cells_Exp1	0	Pre Graft EOM
chr1:36368684-36369330	Pre-graft_4_EOM_500cells_Exp1	0.512820512820512	Pre Graft EOM
chr1:36444875-36445308	Pre-graft_4_EOM_500cells_Exp1	0	Pre Graft EOM
chr1:36471266-36472155	Pre-graft_4_EOM_500cells_Exp1	0.735294117647059	Pre Graft EOM
chr1:36556807-36558424	Pre-graft_4_EOM_500cells_Exp1	0	Pre Graft EOM
chr1:36691322-36691869	Pre-graft_4_EOM_500cells_Exp1	0	Pre Graft EOM
chr1:3670619-3671074	Pre-graft_4_EOM_500cells_Exp1	2.63157894736842	Pre Graft EOM
chr1:36709621-36710148	Pre-graft_4_EOM_500cells_Exp1	0.666666666666667	Pre Graft EOM
chr1:36770808-36771193	Pre-graft_4_EOM_500cells_Exp1	7.60233918128655	Pre Graft EOM
chr1:36779084-36779320	Pre-graft_4_EOM_500cells_Exp1	100	Pre Graft EOM
chr1:36938841-36940122	Pre-graft_4_EOM_500cells_Exp1	0.694444444444444	Pre Graft EOM
chr1:37429777-37430415	Pre-graft_4_EOM_500cells_Exp1	0	Pre Graft EOM
chr1:37540315-37540920	Pre-graft_4_EOM_500cells_Exp1	0	Pre Graft EOM
chr1:37719313-37720128	Pre-graft_4_EOM_500cells_Exp1	1.8018018018018	Pre Graft EOM
chr1:37864612-37865324	Pre-graft_4_EOM_500cells_Exp1	0	Pre Graft EOM
chr1:37996946-37997459	Pre-graft_4_EOM_500cells_Exp1	0	Pre Graft EOM
chr1:37997823-37998675	Pre-graft_4_EOM_500cells_Exp1	0	Pre Graft EOM
chr1:38129048-38130208	Pre-graft_4_EOM_500cells_Exp1	0	Pre Graft EOM
chr1:38626793-38628084	Pre-graft_4_EOM_500cells_Exp1	0	Pre Graft EOM
chr1:38835801-38836776	Pre-graft_4_EOM_500cells_Exp1	0	Pre Graft EOM
chr1:38897864-38898202	Pre-graft_4_EOM_500cells_Exp1	1.40845070422535	Pre Graft EOM
chr1:38987499-38988052	Pre-graft_4_EOM_500cells_Exp1	0	Pre Graft EOM
chr1:39193418-39194435	Pre-graft_4_EOM_500cells_Exp1	1.19047619047619	Pre Graft EOM
chr1:39367434-39368617	Pre-graft_4_EOM_500cells_Exp1	0	Pre Graft EOM
chr1:39478123-39478997	Pre-graft_4_EOM_500cells_Exp1	0	Pre Graft EOM
chr1:39535587-39536365	Pre-graft_4_EOM_500cells_Exp1	0	Pre Graft EOM
chr1:39576525-39577527	Pre-graft_4_EOM_500cells_Exp1	0	Pre Graft EOM
chr1:39650441-39651282	Pre-graft_4_EOM_500cells_Exp1	1.72413793103448	Pre Graft EOM
chr1:39900472-39901459	Pre-graft_4_EOM_500cells_Exp1	0	Pre Graft EOM
chr1:40266556-40266876	Pre-graft_4_EOM_500cells_Exp1	0	Pre Graft EOM
chr1:40681006-40682084	Pre-graft_4_EOM_500cells_Exp1	0	Pre Graft EOM
chr1:40790518-40790811	Pre-graft_4_EOM_500cells_Exp1	2	Pre Graft EOM
chr1:42686605-42686928	Pre-graft_4_EOM_500cells_Exp1	0	Pre Graft EOM
chr1:42694733-42695261	Pre-graft_4_EOM_500cells_Exp1	0	Pre Graft EOM
chr1:42696574-42698657	Pre-graft_4_EOM_500cells_Exp1	1.49700598802395	Pre Graft EOM
chr1:42851139-42851682	Pre-graft_4_EOM_500cells_Exp1	0	Pre Graft EOM
chr1:42952792-42953543	Pre-graft_4_EOM_500cells_Exp1	0	Pre Graft EOM
chr1:43098480-43098954	Pre-graft_4_EOM_500cells_Exp1	0	Pre Graft EOM
chr1:43163728-43164080	Pre-graft_4_EOM_500cells_Exp1	0	Pre Graft EOM
chr1:43445846-43446568	Pre-graft_4_EOM_500cells_Exp1	0	Pre Graft EOM
chr1:43933652-43934550	Pre-graft_4_EOM_500cells_Exp1	NA	Pre Graft EOM
chr1:44101935-44102758	Pre-graft_4_EOM_500cells_Exp1	0	Pre Graft EOM
chr1:44551578-44552491	Pre-graft_4_EOM_500cells_Exp1	0	Pre Graft EOM
chr1:4491701-4493673	Pre-graft_4_EOM_500cells_Exp1	0.581395348837209	Pre Graft EOM
chr1:4496947-4497608	Pre-graft_4_EOM_500cells_Exp1	0	Pre Graft EOM
chr1:4571641-4572075	Pre-graft_4_EOM_500cells_Exp1	0	Pre Graft EOM
chr1:45795375-45795757	Pre-graft_4_EOM_500cells_Exp1	1.23456790123457	Pre Graft EOM
chr1:46425460-46425706	Pre-graft_4_EOM_500cells_Exp1	0	Pre Graft EOM
chr1:46852696-46854053	Pre-graft_4_EOM_500cells_Exp1	0	Pre Graft EOM
chr1:4689184-4689397	Pre-graft_4_EOM_500cells_Exp1	3.33333333333333	Pre Graft EOM
chr1:4785376-4785814	Pre-graft_4_EOM_500cells_Exp1	0	Pre Graft EOM
chr1:4807559-4808103	Pre-graft_4_EOM_500cells_Exp1	0	Pre Graft EOM
chr1:5083039-5083536	Pre-graft_4_EOM_500cells_Exp1	0.833333333333332	Pre Graft EOM
chr1:50927047-50928062	Pre-graft_4_EOM_500cells_Exp1	1.0989010989011	Pre Graft EOM
chr1:51915183-51916194	Pre-graft_4_EOM_500cells_Exp1	0	Pre Graft EOM
chr1:52113708-52113995	Pre-graft_4_EOM_500cells_Exp1	0	Pre Graft EOM
chr1:52119293-52119737	Pre-graft_4_EOM_500cells_Exp1	0	Pre Graft EOM
chr1:52232207-52233503	Pre-graft_4_EOM_500cells_Exp1	0	Pre Graft EOM
chr1:52500031-52500252	Pre-graft_4_EOM_500cells_Exp1	0	Pre Graft EOM
chr1:52630541-52630942	Pre-graft_4_EOM_500cells_Exp1	0	Pre Graft EOM
chr1:52726791-52727529	Pre-graft_4_EOM_500cells_Exp1	1.96078431372549	Pre Graft EOM
chr1:52817206-52817862	Pre-graft_4_EOM_500cells_Exp1	0	Pre Graft EOM
chr1:53296788-53297379	Pre-graft_4_EOM_500cells_Exp1	0	Pre Graft EOM
chr1:53352464-53352777	Pre-graft_4_EOM_500cells_Exp1	0.847457627118644	Pre Graft EOM
chr1:53706523-53706879	Pre-graft_4_EOM_500cells_Exp1	0.854700854700854	Pre Graft EOM
chr1:54194342-54195242	Pre-graft_4_EOM_500cells_Exp1	2.38095238095238	Pre Graft EOM
chr1:54250569-54250800	Pre-graft_4_EOM_500cells_Exp1	0	Pre Graft EOM
chr1:54557255-54557805	Pre-graft_4_EOM_500cells_Exp1	0	Pre Graft EOM
chr1:54925725-54926617	Pre-graft_4_EOM_500cells_Exp1	0	Pre Graft EOM
chr1:55026873-55027605	Pre-graft_4_EOM_500cells_Exp1	0	Pre Graft EOM
chr1:55052507-55053297	Pre-graft_4_EOM_500cells_Exp1	0	Pre Graft EOM
chr1:55087410-55088640	Pre-graft_4_EOM_500cells_Exp1	0	Pre Graft EOM
chr1:55131057-55131773	Pre-graft_4_EOM_500cells_Exp1	0	Pre Graft EOM
chr1:55236985-55237816	Pre-graft_4_EOM_500cells_Exp1	0.617283950617283	Pre Graft EOM
chr1:55362481-55363657	Pre-graft_4_EOM_500cells_Exp1	21.0144927536232	Pre Graft EOM
chr1:55405582-55406648	Pre-graft_4_EOM_500cells_Exp1	0	Pre Graft EOM
chr1:56971509-56973501	Pre-graft_4_EOM_500cells_Exp1	0	Pre Graft EOM
chr1:56977104-56977392	Pre-graft_4_EOM_500cells_Exp1	0	Pre Graft EOM
chr1:57377474-57378019	Pre-graft_4_EOM_500cells_Exp1	0	Pre Graft EOM
chr1:57406137-57407067	Pre-graft_4_EOM_500cells_Exp1	0	Pre Graft EOM
chr1:57774698-57775632	Pre-graft_4_EOM_500cells_Exp1	1.03092783505155	Pre Graft EOM
chr1:57969733-57970245	Pre-graft_4_EOM_500cells_Exp1	0	Pre Graft EOM
chr1:57995863-57996253	Pre-graft_4_EOM_500cells_Exp1	0	Pre Graft EOM
chr1:58392748-58393897	Pre-graft_4_EOM_500cells_Exp1	0	Pre Graft EOM
chr1:58423343-58424130	Pre-graft_4_EOM_500cells_Exp1	0	Pre Graft EOM
chr1:58445081-58445545	Pre-graft_4_EOM_500cells_Exp1	NA	Pre Graft EOM
chr1:58585919-58586427	Pre-graft_4_EOM_500cells_Exp1	0	Pre Graft EOM
chr1:58711442-58711764	Pre-graft_4_EOM_500cells_Exp1	0	Pre Graft EOM
chr1:58973210-58974117	Pre-graft_4_EOM_500cells_Exp1	0	Pre Graft EOM
chr1:59119822-59120480	Pre-graft_4_EOM_500cells_Exp1	0	Pre Graft EOM
chr1:5916428-5917474	Pre-graft_4_EOM_500cells_Exp1	3.54938271604938	Pre Graft EOM
chr1:59236919-59237493	Pre-graft_4_EOM_500cells_Exp1	0	Pre Graft EOM
chr1:59481951-59483937	Pre-graft_4_EOM_500cells_Exp1	1.93370165745856	Pre Graft EOM
chr1:59670696-59670900	Pre-graft_4_EOM_500cells_Exp1	0	Pre Graft EOM
chr1:59762785-59764213	Pre-graft_4_EOM_500cells_Exp1	0	Pre Graft EOM
chr1:59912548-59913890	Pre-graft_4_EOM_500cells_Exp1	0	Pre Graft EOM
chr1:60042646-60043499	Pre-graft_4_EOM_500cells_Exp1	1.66666666666667	Pre Graft EOM
chr1:60098156-60098777	Pre-graft_4_EOM_500cells_Exp1	0	Pre Graft EOM
chr1:60180214-60180489	Pre-graft_4_EOM_500cells_Exp1	0	Pre Graft EOM
chr1:60343255-60343657	Pre-graft_4_EOM_500cells_Exp1	2.46913580246914	Pre Graft EOM
chr1:60409278-60410251	Pre-graft_4_EOM_500cells_Exp1	0	Pre Graft EOM
chr1:60566182-60567260	Pre-graft_4_EOM_500cells_Exp1	0	Pre Graft EOM
chr1:61638736-61639406	Pre-graft_4_EOM_500cells_Exp1	1.5625	Pre Graft EOM
chr1:6214430-6215332	Pre-graft_4_EOM_500cells_Exp1	0	Pre Graft EOM
chr1:62705850-62707032	Pre-graft_4_EOM_500cells_Exp1	2.5	Pre Graft EOM
chr1:63113485-63114349	Pre-graft_4_EOM_500cells_Exp1	0	Pre Graft EOM
chr1:63176547-63177427	Pre-graft_4_EOM_500cells_Exp1	0	Pre Graft EOM
chr1:63248289-63248615	Pre-graft_4_EOM_500cells_Exp1	NA	Pre Graft EOM
chr1:63273063-63273913	Pre-graft_4_EOM_500cells_Exp1	7.2289156626506	Pre Graft EOM
chr1:63365284-63365489	Pre-graft_4_EOM_500cells_Exp1	75	Pre Graft EOM
chr1:63445715-63446529	Pre-graft_4_EOM_500cells_Exp1	0	Pre Graft EOM
chr1:6359082-6359442	Pre-graft_4_EOM_500cells_Exp1	0	Pre Graft EOM
chr1:6382891-6383203	Pre-graft_4_EOM_500cells_Exp1	1.58730158730159	Pre Graft EOM
chr1:64121613-64122142	Pre-graft_4_EOM_500cells_Exp1	0	Pre Graft EOM
chr1:64532367-64533738	Pre-graft_4_EOM_500cells_Exp1	0	Pre Graft EOM
chr1:64616945-64617792	Pre-graft_4_EOM_500cells_Exp1	0	Pre Graft EOM
chr1:64690534-64691585	Pre-graft_4_EOM_500cells_Exp1	1.48514851485149	Pre Graft EOM
chr1:64734847-64737979	Pre-graft_4_EOM_500cells_Exp1	1.25786163522013	Pre Graft EOM
chr1:64956498-64956870	Pre-graft_4_EOM_500cells_Exp1	0	Pre Graft EOM
chr1:65178904-65179373	Pre-graft_4_EOM_500cells_Exp1	NA	Pre Graft EOM
chr1:65186379-65187053	Pre-graft_4_EOM_500cells_Exp1	NA	Pre Graft EOM
chr1:66468022-66468623	Pre-graft_4_EOM_500cells_Exp1	0.632911392405063	Pre Graft EOM
chr1:66677401-66677639	Pre-graft_4_EOM_500cells_Exp1	100	Pre Graft EOM
chr1:66700752-66701351	Pre-graft_4_EOM_500cells_Exp1	0	Pre Graft EOM
chr1:66816436-66817867	Pre-graft_4_EOM_500cells_Exp1	0	Pre Graft EOM
chr1:66862839-66863146	Pre-graft_4_EOM_500cells_Exp1	7.69230769230769	Pre Graft EOM
chr1:67038520-67038937	Pre-graft_4_EOM_500cells_Exp1	0	Pre Graft EOM
chr1:69107034-69108055	Pre-graft_4_EOM_500cells_Exp1	0	Pre Graft EOM
chr1:69377803-69378045	Pre-graft_4_EOM_500cells_Exp1	100	Pre Graft EOM
chr1:69826863-69827202	Pre-graft_4_EOM_500cells_Exp1	10	Pre Graft EOM
chr1:71102404-71103220	Pre-graft_4_EOM_500cells_Exp1	0	Pre Graft EOM
chr1:71556948-71557367	Pre-graft_4_EOM_500cells_Exp1	0	Pre Graft EOM
chr1:71652697-71653358	Pre-graft_4_EOM_500cells_Exp1	0	Pre Graft EOM
chr1:72225934-72226218	Pre-graft_4_EOM_500cells_Exp1	NA	Pre Graft EOM
chr1:72640793-72641380	Pre-graft_4_EOM_500cells_Exp1	NA	Pre Graft EOM
chr1:72710861-72711718	Pre-graft_4_EOM_500cells_Exp1	0	Pre Graft EOM
chr1:72824693-72824937	Pre-graft_4_EOM_500cells_Exp1	0	Pre Graft EOM
chr1:7397746-7398594	Pre-graft_4_EOM_500cells_Exp1	0	Pre Graft EOM
chr1:74124244-74124923	Pre-graft_4_EOM_500cells_Exp1	0.961538461538462	Pre Graft EOM
chr1:74236580-74237193	Pre-graft_4_EOM_500cells_Exp1	3.03030303030303	Pre Graft EOM
chr1:74284463-74285135	Pre-graft_4_EOM_500cells_Exp1	0	Pre Graft EOM
chr1:74303866-74304355	Pre-graft_4_EOM_500cells_Exp1	NA	Pre Graft EOM
chr1:74391332-74392430	Pre-graft_4_EOM_500cells_Exp1	1.92307692307692	Pre Graft EOM
chr1:74505461-74506819	Pre-graft_4_EOM_500cells_Exp1	1.75438596491228	Pre Graft EOM
chr1:74587633-74588472	Pre-graft_4_EOM_500cells_Exp1	1.58730158730159	Pre Graft EOM
chr1:74661672-74662164	Pre-graft_4_EOM_500cells_Exp1	3.33333333333333	Pre Graft EOM
chr1:74713618-74713831	Pre-graft_4_EOM_500cells_Exp1	0	Pre Graft EOM
chr1:74771686-74772209	Pre-graft_4_EOM_500cells_Exp1	NA	Pre Graft EOM
chr1:74784035-74784616	Pre-graft_4_EOM_500cells_Exp1	4.44444444444444	Pre Graft EOM
chr1:74791733-74792242	Pre-graft_4_EOM_500cells_Exp1	12.5	Pre Graft EOM
chr1:74800537-74800744	Pre-graft_4_EOM_500cells_Exp1	5.76923076923077	Pre Graft EOM
chr1:74803204-74803609	Pre-graft_4_EOM_500cells_Exp1	0	Pre Graft EOM
chr1:74816944-74817187	Pre-graft_4_EOM_500cells_Exp1	NA	Pre Graft EOM
chr1:74854859-74856469	Pre-graft_4_EOM_500cells_Exp1	1.07913669064748	Pre Graft EOM
chr1:74881947-74882612	Pre-graft_4_EOM_500cells_Exp1	3.08641975308642	Pre Graft EOM
chr1:74892725-74893136	Pre-graft_4_EOM_500cells_Exp1	0	Pre Graft EOM
chr1:74900555-74900984	Pre-graft_4_EOM_500cells_Exp1	0	Pre Graft EOM
chr1:74950631-74952093	Pre-graft_4_EOM_500cells_Exp1	3.16901408450704	Pre Graft EOM
chr1:75124739-75125149	Pre-graft_4_EOM_500cells_Exp1	0	Pre Graft EOM
chr1:75141432-75143190	Pre-graft_4_EOM_500cells_Exp1	0	Pre Graft EOM
chr1:75219212-75219982	Pre-graft_4_EOM_500cells_Exp1	0	Pre Graft EOM
chr1:75236419-75236960	Pre-graft_4_EOM_500cells_Exp1	0	Pre Graft EOM
chr1:75317105-75318069	Pre-graft_4_EOM_500cells_Exp1	0.704225352112676	Pre Graft EOM
chr1:75375225-75375786	Pre-graft_4_EOM_500cells_Exp1	16.358024691358	Pre Graft EOM
chr1:75387985-75389104	Pre-graft_4_EOM_500cells_Exp1	22.2222222222222	Pre Graft EOM
chr1:75421988-75423440	Pre-graft_4_EOM_500cells_Exp1	26.4150943396226	Pre Graft EOM
chr1:75458558-75458772	Pre-graft_4_EOM_500cells_Exp1	0	Pre Graft EOM
chr1:75478669-75479786	Pre-graft_4_EOM_500cells_Exp1	1.5625	Pre Graft EOM
chr1:75482645-75483019	Pre-graft_4_EOM_500cells_Exp1	45.4545454545455	Pre Graft EOM
chr1:75505201-75506384	Pre-graft_4_EOM_500cells_Exp1	1.72413793103448	Pre Graft EOM
chr1:75546264-75546756	Pre-graft_4_EOM_500cells_Exp1	0	Pre Graft EOM
chr1:78196631-78197287	Pre-graft_4_EOM_500cells_Exp1	0.925925925925925	Pre Graft EOM
chr1:78203836-78204189	Pre-graft_4_EOM_500cells_Exp1	0	Pre Graft EOM
chr1:78216544-78217797	Pre-graft_4_EOM_500cells_Exp1	0.900900900900901	Pre Graft EOM
chr1:78310063-78310738	Pre-graft_4_EOM_500cells_Exp1	0	Pre Graft EOM
chr1:78488483-78488916	Pre-graft_4_EOM_500cells_Exp1	2.94117647058824	Pre Graft EOM
chr1:78511827-78512070	Pre-graft_4_EOM_500cells_Exp1	0	Pre Graft EOM
chr1:78657622-78658549	Pre-graft_4_EOM_500cells_Exp1	0	Pre Graft EOM
chr1:79671574-79671937	Pre-graft_4_EOM_500cells_Exp1	3.44827586206897	Pre Graft EOM
chr1:79761251-79761833	Pre-graft_4_EOM_500cells_Exp1	0	Pre Graft EOM
chr1:79775983-79776386	Pre-graft_4_EOM_500cells_Exp1	0	Pre Graft EOM
chr1:79858193-79859006	Pre-graft_4_EOM_500cells_Exp1	0	Pre Graft EOM
chr1:80758071-80758785	Pre-graft_4_EOM_500cells_Exp1	0	Pre Graft EOM
chr1:82316445-82316916	Pre-graft_4_EOM_500cells_Exp1	0	Pre Graft EOM
chr1:82839328-82840320	Pre-graft_4_EOM_500cells_Exp1	0	Pre Graft EOM
chr1:84695498-84695745	Pre-graft_4_EOM_500cells_Exp1	0	Pre Graft EOM
chr1:84838454-84840300	Pre-graft_4_EOM_500cells_Exp1	0	Pre Graft EOM
chr1:84934572-84935054	Pre-graft_4_EOM_500cells_Exp1	2.67857142857143	Pre Graft EOM
chr1:85793327-85794491	Pre-graft_4_EOM_500cells_Exp1	0	Pre Graft EOM
chr1:85894474-85894906	Pre-graft_4_EOM_500cells_Exp1	0	Pre Graft EOM
chr1:86018289-86018836	Pre-graft_4_EOM_500cells_Exp1	0	Pre Graft EOM
chr1:86045856-86046583	Pre-graft_4_EOM_500cells_Exp1	0	Pre Graft EOM
chr1:86064458-86065168	Pre-graft_4_EOM_500cells_Exp1	0	Pre Graft EOM
chr1:86154608-86155041	Pre-graft_4_EOM_500cells_Exp1	0	Pre Graft EOM
chr1:86303140-86303984	Pre-graft_4_EOM_500cells_Exp1	0	Pre Graft EOM
chr1:86358611-86360007	Pre-graft_4_EOM_500cells_Exp1	0	Pre Graft EOM
chr1:86434301-86434867	Pre-graft_4_EOM_500cells_Exp1	6.25	Pre Graft EOM
chr1:86441992-86443154	Pre-graft_4_EOM_500cells_Exp1	2.40963855421687	Pre Graft EOM
chr1:86487213-86488016	Pre-graft_4_EOM_500cells_Exp1	NA	Pre Graft EOM
chr1:86503849-86504493	Pre-graft_4_EOM_500cells_Exp1	0	Pre Graft EOM
chr1:86524827-86528579	Pre-graft_4_EOM_500cells_Exp1	0	Pre Graft EOM
chr1:86582144-86582638	Pre-graft_4_EOM_500cells_Exp1	0	Pre Graft EOM
chr1:86587037-86587467	Pre-graft_4_EOM_500cells_Exp1	NA	Pre Graft EOM
chr1:86669612-86670874	Pre-graft_4_EOM_500cells_Exp1	1.66666666666667	Pre Graft EOM
chr1:86703618-86704161	Pre-graft_4_EOM_500cells_Exp1	0	Pre Graft EOM
chr1:87153912-87155085	Pre-graft_4_EOM_500cells_Exp1	0	Pre Graft EOM
chr1:87155838-87156120	Pre-graft_4_EOM_500cells_Exp1	NA	Pre Graft EOM
chr1:87186574-87187227	Pre-graft_4_EOM_500cells_Exp1	1.04166666666667	Pre Graft EOM
chr1:87213816-87214382	Pre-graft_4_EOM_500cells_Exp1	0	Pre Graft EOM
chr1:87264206-87264956	Pre-graft_4_EOM_500cells_Exp1	0	Pre Graft EOM
chr1:87475331-87475685	Pre-graft_4_EOM_500cells_Exp1	0	Pre Graft EOM
chr1:87509540-87510557	Pre-graft_4_EOM_500cells_Exp1	0	Pre Graft EOM
chr1:87755866-87756662	Pre-graft_4_EOM_500cells_Exp1	0	Pre Graft EOM
chr1:87853349-87853897	Pre-graft_4_EOM_500cells_Exp1	0	Pre Graft EOM
chr1:88008207-88008601	Pre-graft_4_EOM_500cells_Exp1	0	Pre Graft EOM
chr1:88277213-88277704	Pre-graft_4_EOM_500cells_Exp1	0	Pre Graft EOM
chr1:88700953-88702514	Pre-graft_4_EOM_500cells_Exp1	0	Pre Graft EOM
chr1:89454368-89455875	Pre-graft_4_EOM_500cells_Exp1	0.99009900990099	Pre Graft EOM
chr1:89580254-89581800	Pre-graft_4_EOM_500cells_Exp1	1.85185185185185	Pre Graft EOM
chr1:89930082-89931398	Pre-graft_4_EOM_500cells_Exp1	0	Pre Graft EOM
chr1:89941589-89942209	Pre-graft_4_EOM_500cells_Exp1	5.26315789473684	Pre Graft EOM
chr1:89968235-89968791	Pre-graft_4_EOM_500cells_Exp1	0	Pre Graft EOM
chr1:89992163-89992477	Pre-graft_4_EOM_500cells_Exp1	15.625	Pre Graft EOM
chr1:90603176-90603710	Pre-graft_4_EOM_500cells_Exp1	2.85714285714286	Pre Graft EOM
chr1:90998517-90999142	Pre-graft_4_EOM_500cells_Exp1	0	Pre Graft EOM
chr1:91052628-91053202	Pre-graft_4_EOM_500cells_Exp1	0	Pre Graft EOM
chr1:91250291-91250853	Pre-graft_4_EOM_500cells_Exp1	0	Pre Graft EOM
chr1:91297895-91298794	Pre-graft_4_EOM_500cells_Exp1	0.854700854700854	Pre Graft EOM
chr1:91344457-91345817	Pre-graft_4_EOM_500cells_Exp1	15.1041666666667	Pre Graft EOM
chr1:91366303-91366752	Pre-graft_4_EOM_500cells_Exp1	3.44827586206897	Pre Graft EOM
chr1:91398097-91399067	Pre-graft_4_EOM_500cells_Exp1	0.462962962962963	Pre Graft EOM
chr1:91412380-91413380	Pre-graft_4_EOM_500cells_Exp1	0	Pre Graft EOM
chr1:91458999-91459734	Pre-graft_4_EOM_500cells_Exp1	2.04081632653061	Pre Graft EOM
chr1:91494464-91494909	Pre-graft_4_EOM_500cells_Exp1	0	Pre Graft EOM
chr1:91540317-91541072	Pre-graft_4_EOM_500cells_Exp1	0	Pre Graft EOM
chr1:91800886-91802681	Pre-graft_4_EOM_500cells_Exp1	14.5502645502646	Pre Graft EOM
chr1:92179620-92181074	Pre-graft_4_EOM_500cells_Exp1	2.29885057471264	Pre Graft EOM
chr1:92831686-92832865	Pre-graft_4_EOM_500cells_Exp1	0	Pre Graft EOM
chr1:92848434-92848783	Pre-graft_4_EOM_500cells_Exp1	NA	Pre Graft EOM
chr1:92906972-92907592	Pre-graft_4_EOM_500cells_Exp1	0	Pre Graft EOM
chr1:92910510-92911527	Pre-graft_4_EOM_500cells_Exp1	0.537634408602151	Pre Graft EOM
chr1:9299215-9300020	Pre-graft_4_EOM_500cells_Exp1	0.769230769230769	Pre Graft EOM
chr1:93100328-93100711	Pre-graft_4_EOM_500cells_Exp1	5.55555555555556	Pre Graft EOM
chr1:93235701-93236507	Pre-graft_4_EOM_500cells_Exp1	0	Pre Graft EOM
chr1:93305704-93305961	Pre-graft_4_EOM_500cells_Exp1	0	Pre Graft EOM
chr1:93342560-93344092	Pre-graft_4_EOM_500cells_Exp1	0	Pre Graft EOM
chr1:93444931-93445766	Pre-graft_4_EOM_500cells_Exp1	0	Pre Graft EOM
chr1:93478226-93479457	Pre-graft_4_EOM_500cells_Exp1	1.0840108401084	Pre Graft EOM
chr1:93635101-93635978	Pre-graft_4_EOM_500cells_Exp1	1.06382978723404	Pre Graft EOM
chr1:93753866-93755348	Pre-graft_4_EOM_500cells_Exp1	0.974025974025974	Pre Graft EOM
chr1:93803477-93804391	Pre-graft_4_EOM_500cells_Exp1	0	Pre Graft EOM
chr1:93940675-93940991	Pre-graft_4_EOM_500cells_Exp1	NA	Pre Graft EOM
chr1:95313518-95314246	Pre-graft_4_EOM_500cells_Exp1	1.69491525423729	Pre Graft EOM
chr1:9545269-9546268	Pre-graft_4_EOM_500cells_Exp1	1.28205128205128	Pre Graft EOM
chr1:96872144-96872429	Pre-graft_4_EOM_500cells_Exp1	0	Pre Graft EOM
chr1:9699785-9700881	Pre-graft_4_EOM_500cells_Exp1	0	Pre Graft EOM
chr1:9747560-9748645	Pre-graft_4_EOM_500cells_Exp1	0	Pre Graft EOM
chr1:97660683-97662278	Pre-graft_4_EOM_500cells_Exp1	0	Pre Graft EOM
chr1:97769532-97770690	Pre-graft_4_EOM_500cells_Exp1	0	Pre Graft EOM
chr1:97976934-97977255	Pre-graft_4_EOM_500cells_Exp1	0	Pre Graft EOM
chr1:9797821-9798652	Pre-graft_4_EOM_500cells_Exp1	1.30718954248366	Pre Graft EOM
chr1:98095047-98095891	Pre-graft_4_EOM_500cells_Exp1	0	Pre Graft EOM
chr1:9943785-9944196	Pre-graft_4_EOM_500cells_Exp1	0	Pre Graft EOM
chr1:9967118-9968330	Pre-graft_4_EOM_500cells_Exp1	1.49253731343284	Pre Graft EOM
chr10:100015456-100016640	Pre-graft_4_EOM_500cells_Exp1	0	Pre Graft EOM
chr10:100487147-100487810	Pre-graft_4_EOM_500cells_Exp1	0	Pre Graft EOM
chr10:100588950-100589339	Pre-graft_4_EOM_500cells_Exp1	10.7142857142857	Pre Graft EOM
chr10:103028165-103028662	Pre-graft_4_EOM_500cells_Exp1	7.35294117647059	Pre Graft EOM
chr10:105573440-105574450	Pre-graft_4_EOM_500cells_Exp1	0	Pre Graft EOM
chr10:10557825-10558187	Pre-graft_4_EOM_500cells_Exp1	0	Pre Graft EOM
chr10:105799833-105800159	Pre-graft_4_EOM_500cells_Exp1	94	Pre Graft EOM
chr10:105841082-105841866	Pre-graft_4_EOM_500cells_Exp1	1.76470588235294	Pre Graft EOM
chr10:10689177-10689398	Pre-graft_4_EOM_500cells_Exp1	0	Pre Graft EOM
chr10:107271870-107272607	Pre-graft_4_EOM_500cells_Exp1	0	Pre Graft EOM
chr10:108161582-108162873	Pre-graft_4_EOM_500cells_Exp1	0	Pre Graft EOM
chr10:108332143-108333308	Pre-graft_4_EOM_500cells_Exp1	0	Pre Graft EOM
chr10:110455608-110456050	Pre-graft_4_EOM_500cells_Exp1	0	Pre Graft EOM
chr10:110744922-110745773	Pre-graft_4_EOM_500cells_Exp1	NA	Pre Graft EOM
chr10:110919752-110920283	Pre-graft_4_EOM_500cells_Exp1	0	Pre Graft EOM
chr10:111009455-111010438	Pre-graft_4_EOM_500cells_Exp1	0	Pre Graft EOM
chr10:111164482-111165676	Pre-graft_4_EOM_500cells_Exp1	1.36986301369863	Pre Graft EOM
chr10:111298434-111298840	Pre-graft_4_EOM_500cells_Exp1	0	Pre Graft EOM
chr10:111472968-111473826	Pre-graft_4_EOM_500cells_Exp1	0	Pre Graft EOM
chr10:11149205-11149869	Pre-graft_4_EOM_500cells_Exp1	0	Pre Graft EOM
chr10:111506137-111506897	Pre-graft_4_EOM_500cells_Exp1	1.20481927710843	Pre Graft EOM
chr10:112270163-112270423	Pre-graft_4_EOM_500cells_Exp1	3.2258064516129	Pre Graft EOM
chr10:112271836-112272249	Pre-graft_4_EOM_500cells_Exp1	0	Pre Graft EOM
chr10:11280717-11282102	Pre-graft_4_EOM_500cells_Exp1	0	Pre Graft EOM
chr10:11343296-11343812	Pre-graft_4_EOM_500cells_Exp1	2.17391304347826	Pre Graft EOM
chr10:114800439-114802201	Pre-graft_4_EOM_500cells_Exp1	1.06382978723404	Pre Graft EOM
chr10:115251058-115251685	Pre-graft_4_EOM_500cells_Exp1	0	Pre Graft EOM
chr10:115315154-115315707	Pre-graft_4_EOM_500cells_Exp1	1.44927536231884	Pre Graft EOM
chr10:115362064-115362593	Pre-graft_4_EOM_500cells_Exp1	0	Pre Graft EOM
chr10:115384251-115385961	Pre-graft_4_EOM_500cells_Exp1	0	Pre Graft EOM
chr10:115587398-115587909	Pre-graft_4_EOM_500cells_Exp1	NA	Pre Graft EOM
chr10:116113438-116114341	Pre-graft_4_EOM_500cells_Exp1	82.3529411764706	Pre Graft EOM
chr10:116301376-116301579	Pre-graft_4_EOM_500cells_Exp1	0	Pre Graft EOM
chr10:116472993-116474365	Pre-graft_4_EOM_500cells_Exp1	0	Pre Graft EOM
chr10:116581167-116582169	Pre-graft_4_EOM_500cells_Exp1	0.193798449612403	Pre Graft EOM
chr10:116949738-116950599	Pre-graft_4_EOM_500cells_Exp1	0.833333333333333	Pre Graft EOM
chr10:117063294-117063896	Pre-graft_4_EOM_500cells_Exp1	0	Pre Graft EOM
chr10:117147828-117148852	Pre-graft_4_EOM_500cells_Exp1	0	Pre Graft EOM
chr10:117224057-117224549	Pre-graft_4_EOM_500cells_Exp1	0	Pre Graft EOM
chr10:117375820-117377176	Pre-graft_4_EOM_500cells_Exp1	0.274725274725275	Pre Graft EOM
chr10:117629216-117629990	Pre-graft_4_EOM_500cells_Exp1	0	Pre Graft EOM
chr10:117709874-117710932	Pre-graft_4_EOM_500cells_Exp1	3.7037037037037	Pre Graft EOM
chr10:117746137-117746486	Pre-graft_4_EOM_500cells_Exp1	1.31578947368421	Pre Graft EOM
chr10:118141542-118142296	Pre-graft_4_EOM_500cells_Exp1	0	Pre Graft EOM
chr10:118867982-118869486	Pre-graft_4_EOM_500cells_Exp1	0	Pre Graft EOM
chr10:119239198-119240393	Pre-graft_4_EOM_500cells_Exp1	0	Pre Graft EOM
chr10:120089622-120089870	Pre-graft_4_EOM_500cells_Exp1	85	Pre Graft EOM
chr10:120112608-120113331	Pre-graft_4_EOM_500cells_Exp1	0	Pre Graft EOM
chr10:120201290-120201968	Pre-graft_4_EOM_500cells_Exp1	5.88235294117647	Pre Graft EOM
chr10:120208701-120208952	Pre-graft_4_EOM_500cells_Exp1	0	Pre Graft EOM
chr10:120226998-120227574	Pre-graft_4_EOM_500cells_Exp1	0	Pre Graft EOM
chr10:120414651-120414898	Pre-graft_4_EOM_500cells_Exp1	NA	Pre Graft EOM
chr10:120474919-120477610	Pre-graft_4_EOM_500cells_Exp1	0	Pre Graft EOM
chr10:120552439-120553188	Pre-graft_4_EOM_500cells_Exp1	0	Pre Graft EOM
chr10:120898367-120899190	Pre-graft_4_EOM_500cells_Exp1	0	Pre Graft EOM
chr10:120977864-120979758	Pre-graft_4_EOM_500cells_Exp1	0.904977375565611	Pre Graft EOM
chr10:121310231-121311024	Pre-graft_4_EOM_500cells_Exp1	0	Pre Graft EOM
chr10:121351001-121351542	Pre-graft_4_EOM_500cells_Exp1	0	Pre Graft EOM
chr10:121475503-121476794	Pre-graft_4_EOM_500cells_Exp1	0	Pre Graft EOM
chr10:121586242-121586510	Pre-graft_4_EOM_500cells_Exp1	0	Pre Graft EOM
chr10:121586706-121587024	Pre-graft_4_EOM_500cells_Exp1	0	Pre Graft EOM
chr10:121625915-121626707	Pre-graft_4_EOM_500cells_Exp1	0.373134328358209	Pre Graft EOM
chr10:121641588-121642085	Pre-graft_4_EOM_500cells_Exp1	2.38095238095238	Pre Graft EOM
chr10:121739650-121740164	Pre-graft_4_EOM_500cells_Exp1	0	Pre Graft EOM
chr10:122047373-122047900	Pre-graft_4_EOM_500cells_Exp1	1.66666666666667	Pre Graft EOM
chr10:122096631-122097215	Pre-graft_4_EOM_500cells_Exp1	0	Pre Graft EOM
chr10:122448598-122449321	Pre-graft_4_EOM_500cells_Exp1	0	Pre Graft EOM
chr10:122678629-122679478	Pre-graft_4_EOM_500cells_Exp1	0	Pre Graft EOM
chr10:122985224-122986608	Pre-graft_4_EOM_500cells_Exp1	1.92307692307692	Pre Graft EOM
chr10:123076025-123076570	Pre-graft_4_EOM_500cells_Exp1	1.03092783505155	Pre Graft EOM
chr10:123196325-123197341	Pre-graft_4_EOM_500cells_Exp1	1.04166666666667	Pre Graft EOM
chr10:123264440-123265789	Pre-graft_4_EOM_500cells_Exp1	1.00671140939597	Pre Graft EOM
chr10:125388967-125389366	Pre-graft_4_EOM_500cells_Exp1	0	Pre Graft EOM
chr10:125966085-125966921	Pre-graft_4_EOM_500cells_Exp1	0.454545454545455	Pre Graft EOM
chr10:126900951-126901454	Pre-graft_4_EOM_500cells_Exp1	0	Pre Graft EOM
chr10:126928336-126928636	Pre-graft_4_EOM_500cells_Exp1	0	Pre Graft EOM
chr10:126978410-126980162	Pre-graft_4_EOM_500cells_Exp1	0	Pre Graft EOM
chr10:127030576-127030856	Pre-graft_4_EOM_500cells_Exp1	NA	Pre Graft EOM
chr10:127059284-127060460	Pre-graft_4_EOM_500cells_Exp1	1.47058823529412	Pre Graft EOM
chr10:127063628-127063839	Pre-graft_4_EOM_500cells_Exp1	0	Pre Graft EOM
chr10:127079603-127080375	Pre-graft_4_EOM_500cells_Exp1	5.26315789473684	Pre Graft EOM
chr10:127164980-127166258	Pre-graft_4_EOM_500cells_Exp1	1	Pre Graft EOM
chr10:127180239-127180475	Pre-graft_4_EOM_500cells_Exp1	NA	Pre Graft EOM
chr10:127188512-127188857	Pre-graft_4_EOM_500cells_Exp1	0	Pre Graft EOM
chr10:127266238-127266876	Pre-graft_4_EOM_500cells_Exp1	0	Pre Graft EOM
chr10:127288692-127289174	Pre-graft_4_EOM_500cells_Exp1	0	Pre Graft EOM
chr10:127311492-127312038	Pre-graft_4_EOM_500cells_Exp1	0	Pre Graft EOM
chr10:127326332-127327247	Pre-graft_4_EOM_500cells_Exp1	0	Pre Graft EOM
chr10:127380387-127380653	Pre-graft_4_EOM_500cells_Exp1	0	Pre Graft EOM
chr10:127511688-127512121	Pre-graft_4_EOM_500cells_Exp1	0	Pre Graft EOM
chr10:127512785-127513196	Pre-graft_4_EOM_500cells_Exp1	NA	Pre Graft EOM
chr10:127526221-127526946	Pre-graft_4_EOM_500cells_Exp1	3.03030303030303	Pre Graft EOM
chr10:127534110-127534472	Pre-graft_4_EOM_500cells_Exp1	NA	Pre Graft EOM
chr10:127666490-127667185	Pre-graft_4_EOM_500cells_Exp1	0	Pre Graft EOM
chr10:127739625-127740040	Pre-graft_4_EOM_500cells_Exp1	0	Pre Graft EOM
chr10:128035278-128036310	Pre-graft_4_EOM_500cells_Exp1	1.0752688172043	Pre Graft EOM
chr10:128058706-128059869	Pre-graft_4_EOM_500cells_Exp1	0	Pre Graft EOM
chr10:128083247-128083990	Pre-graft_4_EOM_500cells_Exp1	0	Pre Graft EOM
chr10:128096761-128097485	Pre-graft_4_EOM_500cells_Exp1	0	Pre Graft EOM
chr10:128194009-128195213	Pre-graft_4_EOM_500cells_Exp1	1.53846153846154	Pre Graft EOM
chr10:128211740-128211946	Pre-graft_4_EOM_500cells_Exp1	NA	Pre Graft EOM
chr10:128232070-128232435	Pre-graft_4_EOM_500cells_Exp1	3.7037037037037	Pre Graft EOM
chr10:128270359-128270771	Pre-graft_4_EOM_500cells_Exp1	0	Pre Graft EOM
chr10:128303133-128303455	Pre-graft_4_EOM_500cells_Exp1	NA	Pre Graft EOM
chr10:128322413-128322847	Pre-graft_4_EOM_500cells_Exp1	0	Pre Graft EOM
chr10:128337602-128338095	Pre-graft_4_EOM_500cells_Exp1	0	Pre Graft EOM
chr10:128368484-128369261	Pre-graft_4_EOM_500cells_Exp1	2.22222222222222	Pre Graft EOM
chr10:128376744-128377541	Pre-graft_4_EOM_500cells_Exp1	2.22222222222222	Pre Graft EOM
chr10:128409748-128409952	Pre-graft_4_EOM_500cells_Exp1	0	Pre Graft EOM
chr10:128411345-128411845	Pre-graft_4_EOM_500cells_Exp1	9.09090909090909	Pre Graft EOM
chr10:128525060-128525800	Pre-graft_4_EOM_500cells_Exp1	1.78571428571429	Pre Graft EOM
chr10:128547283-128548018	Pre-graft_4_EOM_500cells_Exp1	0	Pre Graft EOM
chr10:128548861-128549223	Pre-graft_4_EOM_500cells_Exp1	0	Pre Graft EOM
chr10:128565283-128566452	Pre-graft_4_EOM_500cells_Exp1	0	Pre Graft EOM
chr10:128589595-128590569	Pre-graft_4_EOM_500cells_Exp1	0	Pre Graft EOM
chr10:128626155-128626554	Pre-graft_4_EOM_500cells_Exp1	0	Pre Graft EOM
chr10:128645754-128645956	Pre-graft_4_EOM_500cells_Exp1	0	Pre Graft EOM
chr10:128673785-128673993	Pre-graft_4_EOM_500cells_Exp1	0	Pre Graft EOM
chr10:12868951-12869657	Pre-graft_4_EOM_500cells_Exp1	0	Pre Graft EOM
chr10:128704529-128705218	Pre-graft_4_EOM_500cells_Exp1	0	Pre Graft EOM
chr10:128743785-128744155	Pre-graft_4_EOM_500cells_Exp1	0	Pre Graft EOM
chr10:128747783-128748685	Pre-graft_4_EOM_500cells_Exp1	0	Pre Graft EOM
chr10:128821444-128822073	Pre-graft_4_EOM_500cells_Exp1	0	Pre Graft EOM
chr10:128891065-128891677	Pre-graft_4_EOM_500cells_Exp1	0	Pre Graft EOM
chr10:128909881-128910349	Pre-graft_4_EOM_500cells_Exp1	0.505050505050505	Pre Graft EOM
chr10:128923104-128923546	Pre-graft_4_EOM_500cells_Exp1	0	Pre Graft EOM
chr10:128933615-128934211	Pre-graft_4_EOM_500cells_Exp1	3.7037037037037	Pre Graft EOM
chr10:12941180-12941796	Pre-graft_4_EOM_500cells_Exp1	19.047619047619	Pre Graft EOM
chr10:12964008-12964687	Pre-graft_4_EOM_500cells_Exp1	0	Pre Graft EOM
chr10:13008301-13009120	Pre-graft_4_EOM_500cells_Exp1	1.28205128205128	Pre Graft EOM
chr10:13060921-13061266	Pre-graft_4_EOM_500cells_Exp1	0	Pre Graft EOM
chr10:13090532-13091299	Pre-graft_4_EOM_500cells_Exp1	43.5714285714286	Pre Graft EOM
chr10:13192788-13193234	Pre-graft_4_EOM_500cells_Exp1	7.14285714285714	Pre Graft EOM
chr10:13323869-13324113	Pre-graft_4_EOM_500cells_Exp1	0	Pre Graft EOM
chr10:13868752-13869155	Pre-graft_4_EOM_500cells_Exp1	0	Pre Graft EOM
chr10:13964565-13967616	Pre-graft_4_EOM_500cells_Exp1	0.819672131147541	Pre Graft EOM
chr10:14544965-14545639	Pre-graft_4_EOM_500cells_Exp1	0	Pre Graft EOM
chr10:17723028-17724216	Pre-graft_4_EOM_500cells_Exp1	0	Pre Graft EOM
chr10:17947226-17948280	Pre-graft_4_EOM_500cells_Exp1	0.943396226415094	Pre Graft EOM
chr10:18022557-18023138	Pre-graft_4_EOM_500cells_Exp1	0	Pre Graft EOM
chr10:18055233-18056285	Pre-graft_4_EOM_500cells_Exp1	4.34782608695652	Pre Graft EOM
chr10:18318272-18319406	Pre-graft_4_EOM_500cells_Exp1	0.854700854700855	Pre Graft EOM
chr10:18844886-18845426	Pre-graft_4_EOM_500cells_Exp1	0	Pre Graft EOM
chr10:19591980-19592356	Pre-graft_4_EOM_500cells_Exp1	0	Pre Graft EOM
chr10:19849982-19850245	Pre-graft_4_EOM_500cells_Exp1	NA	Pre Graft EOM
chr10:19850509-19851710	Pre-graft_4_EOM_500cells_Exp1	0	Pre Graft EOM
chr10:19907369-19907747	Pre-graft_4_EOM_500cells_Exp1	0	Pre Graft EOM
chr10:19933613-19935110	Pre-graft_4_EOM_500cells_Exp1	0	Pre Graft EOM
chr10:20148433-20149349	Pre-graft_4_EOM_500cells_Exp1	0	Pre Graft EOM
chr10:20311946-20313153	Pre-graft_4_EOM_500cells_Exp1	0.625	Pre Graft EOM
chr10:20952416-20952958	Pre-graft_4_EOM_500cells_Exp1	1.53846153846154	Pre Graft EOM
chr10:21158976-21161316	Pre-graft_4_EOM_500cells_Exp1	0	Pre Graft EOM
chr10:21295914-21296647	Pre-graft_4_EOM_500cells_Exp1	0	Pre Graft EOM
chr10:21882249-21882569	Pre-graft_4_EOM_500cells_Exp1	0	Pre Graft EOM
chr10:21993907-21994913	Pre-graft_4_EOM_500cells_Exp1	0	Pre Graft EOM
chr10:22058365-22058829	Pre-graft_4_EOM_500cells_Exp1	0	Pre Graft EOM
chr10:22148532-22151691	Pre-graft_4_EOM_500cells_Exp1	1.44230769230769	Pre Graft EOM
chr10:22158441-22158777	Pre-graft_4_EOM_500cells_Exp1	0	Pre Graft EOM
chr10:22159928-22160147	Pre-graft_4_EOM_500cells_Exp1	0	Pre Graft EOM
chr10:22273321-22274267	Pre-graft_4_EOM_500cells_Exp1	0	Pre Graft EOM
chr10:22730666-22732025	Pre-graft_4_EOM_500cells_Exp1	0	Pre Graft EOM
chr10:23349734-23350605	Pre-graft_4_EOM_500cells_Exp1	4.76190476190476	Pre Graft EOM
chr10:23786957-23787467	Pre-graft_4_EOM_500cells_Exp1	0	Pre Graft EOM
chr10:24223586-24223967	Pre-graft_4_EOM_500cells_Exp1	0	Pre Graft EOM
chr10:24595451-24596086	Pre-graft_4_EOM_500cells_Exp1	0	Pre Graft EOM
chr10:24711705-24712429	Pre-graft_4_EOM_500cells_Exp1	0	Pre Graft EOM
chr10:24869850-24870388	Pre-graft_4_EOM_500cells_Exp1	0	Pre Graft EOM
chr10:25296719-25297222	Pre-graft_4_EOM_500cells_Exp1	0	Pre Graft EOM
chr10:25359584-25360596	Pre-graft_4_EOM_500cells_Exp1	0	Pre Graft EOM
chr10:26078147-26078929	Pre-graft_4_EOM_500cells_Exp1	2.17391304347826	Pre Graft EOM
chr10:26373691-26375527	Pre-graft_4_EOM_500cells_Exp1	0	Pre Graft EOM
chr10:29146671-29147681	Pre-graft_4_EOM_500cells_Exp1	0	Pre Graft EOM
chr10:29148176-29148387	Pre-graft_4_EOM_500cells_Exp1	NA	Pre Graft EOM
chr10:29196623-29197487	Pre-graft_4_EOM_500cells_Exp1	100	Pre Graft EOM
chr10:29361569-29362250	Pre-graft_4_EOM_500cells_Exp1	0	Pre Graft EOM
chr10:30600366-30600787	Pre-graft_4_EOM_500cells_Exp1	0	Pre Graft EOM
chr10:30618238-30618608	Pre-graft_4_EOM_500cells_Exp1	0	Pre Graft EOM
chr10:31445574-31445999	Pre-graft_4_EOM_500cells_Exp1	1.92307692307692	Pre Graft EOM
chr10:31608595-31609655	Pre-graft_4_EOM_500cells_Exp1	0.819672131147541	Pre Graft EOM
chr10:32889855-32890355	Pre-graft_4_EOM_500cells_Exp1	0	Pre Graft EOM
chr10:33624362-33624567	Pre-graft_4_EOM_500cells_Exp1	0	Pre Graft EOM
chr10:3366238-3367166	Pre-graft_4_EOM_500cells_Exp1	2.08333333333333	Pre Graft EOM
chr10:34019156-34019944	Pre-graft_4_EOM_500cells_Exp1	0	Pre Graft EOM
chr10:34127459-34127727	Pre-graft_4_EOM_500cells_Exp1	25	Pre Graft EOM
chr10:34282057-34282751	Pre-graft_4_EOM_500cells_Exp1	0	Pre Graft EOM
chr10:34418214-34418534	Pre-graft_4_EOM_500cells_Exp1	0	Pre Graft EOM
chr10:36506875-36507677	Pre-graft_4_EOM_500cells_Exp1	3.63636363636364	Pre Graft EOM
chr10:36974139-36975258	Pre-graft_4_EOM_500cells_Exp1	0	Pre Graft EOM
chr10:3740269-3741007	Pre-graft_4_EOM_500cells_Exp1	0	Pre Graft EOM
chr10:39133882-39134286	Pre-graft_4_EOM_500cells_Exp1	0	Pre Graft EOM
chr10:39369546-39370460	Pre-graft_4_EOM_500cells_Exp1	0.909090909090909	Pre Graft EOM
chr10:39731123-39733134	Pre-graft_4_EOM_500cells_Exp1	1.38888888888889	Pre Graft EOM
chr10:3973179-3973942	Pre-graft_4_EOM_500cells_Exp1	0	Pre Graft EOM
chr10:40024853-40025279	Pre-graft_4_EOM_500cells_Exp1	0	Pre Graft EOM
chr10:40141759-40142438	Pre-graft_4_EOM_500cells_Exp1	0	Pre Graft EOM
chr10:40300770-40302743	Pre-graft_4_EOM_500cells_Exp1	0	Pre Graft EOM
chr10:40349040-40350160	Pre-graft_4_EOM_500cells_Exp1	0	Pre Graft EOM
chr10:40683153-40683657	Pre-graft_4_EOM_500cells_Exp1	0	Pre Graft EOM
chr10:40883344-40884526	Pre-graft_4_EOM_500cells_Exp1	0.326797385620915	Pre Graft EOM
chr10:41070803-41071589	Pre-graft_4_EOM_500cells_Exp1	6.12244897959184	Pre Graft EOM
chr10:41072162-41072365	Pre-graft_4_EOM_500cells_Exp1	2.08333333333333	Pre Graft EOM
chr10:41302854-41303319	Pre-graft_4_EOM_500cells_Exp1	0	Pre Graft EOM
chr10:41450337-41450690	Pre-graft_4_EOM_500cells_Exp1	0	Pre Graft EOM
chr10:41518857-41519970	Pre-graft_4_EOM_500cells_Exp1	0	Pre Graft EOM
chr10:41809456-41809682	Pre-graft_4_EOM_500cells_Exp1	0	Pre Graft EOM
chr10:41809870-41810555	Pre-graft_4_EOM_500cells_Exp1	1.38888888888889	Pre Graft EOM
chr10:41887289-41887698	Pre-graft_4_EOM_500cells_Exp1	0	Pre Graft EOM
chr10:42274731-42278553	Pre-graft_4_EOM_500cells_Exp1	1.35135135135135	Pre Graft EOM
chr10:42478233-42478658	Pre-graft_4_EOM_500cells_Exp1	3.44827586206897	Pre Graft EOM
chr10:42501838-42502718	Pre-graft_4_EOM_500cells_Exp1	0.485436893203884	Pre Graft EOM
chr10:42582007-42584739	Pre-graft_4_EOM_500cells_Exp1	8.10810810810811	Pre Graft EOM
chr10:42591529-42591915	Pre-graft_4_EOM_500cells_Exp1	2.7027027027027	Pre Graft EOM
chr10:42635778-42636254	Pre-graft_4_EOM_500cells_Exp1	0	Pre Graft EOM
chr10:4266346-4266776	Pre-graft_4_EOM_500cells_Exp1	0	Pre Graft EOM
chr10:42678828-42679395	Pre-graft_4_EOM_500cells_Exp1	0	Pre Graft EOM
chr10:42761467-42762322	Pre-graft_4_EOM_500cells_Exp1	0.526315789473684	Pre Graft EOM
chr10:43021060-43022094	Pre-graft_4_EOM_500cells_Exp1	16.6666666666667	Pre Graft EOM
chr10:43173158-43175099	Pre-graft_4_EOM_500cells_Exp1	0.680272108843537	Pre Graft EOM
chr10:43221048-43222034	Pre-graft_4_EOM_500cells_Exp1	2.10526315789474	Pre Graft EOM
chr10:43478383-43480095	Pre-graft_4_EOM_500cells_Exp1	0	Pre Graft EOM
chr10:43540494-43541126	Pre-graft_4_EOM_500cells_Exp1	0	Pre Graft EOM
chr10:4369007-4369248	Pre-graft_4_EOM_500cells_Exp1	98.0392156862745	Pre Graft EOM
chr10:4386714-4388128	Pre-graft_4_EOM_500cells_Exp1	0.628930817610063	Pre Graft EOM
chr10:43901301-43901869	Pre-graft_4_EOM_500cells_Exp1	0	Pre Graft EOM
chr10:44003488-44004455	Pre-graft_4_EOM_500cells_Exp1	1.81818181818182	Pre Graft EOM
chr10:44268176-44268746	Pre-graft_4_EOM_500cells_Exp1	0	Pre Graft EOM
chr10:4432145-4432861	Pre-graft_4_EOM_500cells_Exp1	0	Pre Graft EOM
chr10:45066902-45067564	Pre-graft_4_EOM_500cells_Exp1	0	Pre Graft EOM
chr10:45335481-45336223	Pre-graft_4_EOM_500cells_Exp1	0	Pre Graft EOM
chr10:45485681-45486868	Pre-graft_4_EOM_500cells_Exp1	2.02702702702703	Pre Graft EOM
chr10:45577766-45578454	Pre-graft_4_EOM_500cells_Exp1	0	Pre Graft EOM
chr10:4712270-4712922	Pre-graft_4_EOM_500cells_Exp1	6.66666666666667	Pre Graft EOM
chr10:49783017-49783368	Pre-graft_4_EOM_500cells_Exp1	7.69230769230769	Pre Graft EOM
chr10:49788483-49788867	Pre-graft_4_EOM_500cells_Exp1	0	Pre Graft EOM
chr10:50592508-50593018	Pre-graft_4_EOM_500cells_Exp1	6.66666666666667	Pre Graft EOM
chr10:50894242-50895332	Pre-graft_4_EOM_500cells_Exp1	3.6144578313253	Pre Graft EOM
chr10:50900711-50901152	Pre-graft_4_EOM_500cells_Exp1	0	Pre Graft EOM
chr10:52027445-52028039	Pre-graft_4_EOM_500cells_Exp1	6.77966101694915	Pre Graft EOM
chr10:52233394-52234339	Pre-graft_4_EOM_500cells_Exp1	0.766283524904214	Pre Graft EOM
chr10:52545617-52545918	Pre-graft_4_EOM_500cells_Exp1	68.1818181818182	Pre Graft EOM
chr10:53299125-53299341	Pre-graft_4_EOM_500cells_Exp1	75	Pre Graft EOM
chr10:53596813-53597857	Pre-graft_4_EOM_500cells_Exp1	0.505050505050505	Pre Graft EOM
chr10:53629430-53630281	Pre-graft_4_EOM_500cells_Exp1	0	Pre Graft EOM
chr10:53750792-53751465	Pre-graft_4_EOM_500cells_Exp1	0	Pre Graft EOM
chr10:54074629-54076165	Pre-graft_4_EOM_500cells_Exp1	0	Pre Graft EOM
chr10:56115144-56115940	Pre-graft_4_EOM_500cells_Exp1	9.09090909090909	Pre Graft EOM
chr10:57486189-57487019	Pre-graft_4_EOM_500cells_Exp1	0	Pre Graft EOM
chr10:57532018-57532605	Pre-graft_4_EOM_500cells_Exp1	0	Pre Graft EOM
chr10:57632017-57632220	Pre-graft_4_EOM_500cells_Exp1	0	Pre Graft EOM
chr10:57794731-57795000	Pre-graft_4_EOM_500cells_Exp1	0	Pre Graft EOM
chr10:5805008-5806200	Pre-graft_4_EOM_500cells_Exp1	0	Pre Graft EOM
chr10:5823486-5824386	Pre-graft_4_EOM_500cells_Exp1	0	Pre Graft EOM
chr10:58323249-58323825	Pre-graft_4_EOM_500cells_Exp1	4.34782608695652	Pre Graft EOM
chr10:58446725-58447449	Pre-graft_4_EOM_500cells_Exp1	1.68776371308017	Pre Graft EOM
chr10:58497863-58498188	Pre-graft_4_EOM_500cells_Exp1	0	Pre Graft EOM
chr10:58812258-58814099	Pre-graft_4_EOM_500cells_Exp1	0.909090909090909	Pre Graft EOM
chr10:5921701-5922556	Pre-graft_4_EOM_500cells_Exp1	1.38888888888889	Pre Graft EOM
chr10:59221274-59222787	Pre-graft_4_EOM_500cells_Exp1	0	Pre Graft EOM
chr10:59223221-59223431	Pre-graft_4_EOM_500cells_Exp1	11.1111111111111	Pre Graft EOM
chr10:59323026-59323922	Pre-graft_4_EOM_500cells_Exp1	0.531914893617021	Pre Graft EOM
chr10:59616123-59616735	Pre-graft_4_EOM_500cells_Exp1	0	Pre Graft EOM
chr10:59702346-59702799	Pre-graft_4_EOM_500cells_Exp1	0	Pre Graft EOM
chr10:59879349-59879981	Pre-graft_4_EOM_500cells_Exp1	0	Pre Graft EOM
chr10:59951231-59952395	Pre-graft_4_EOM_500cells_Exp1	0	Pre Graft EOM
chr10:60002780-60003293	Pre-graft_4_EOM_500cells_Exp1	0	Pre Graft EOM
chr10:60106380-60107798	Pre-graft_4_EOM_500cells_Exp1	0	Pre Graft EOM
chr10:60685947-60686341	Pre-graft_4_EOM_500cells_Exp1	3.44827586206897	Pre Graft EOM
chr10:60686587-60687780	Pre-graft_4_EOM_500cells_Exp1	0	Pre Graft EOM
chr10:60830546-60831810	Pre-graft_4_EOM_500cells_Exp1	0	Pre Graft EOM
chr10:61146271-61146676	Pre-graft_4_EOM_500cells_Exp1	10	Pre Graft EOM
chr10:61147347-61147967	Pre-graft_4_EOM_500cells_Exp1	0	Pre Graft EOM
chr10:61273127-61273655	Pre-graft_4_EOM_500cells_Exp1	2.94117647058824	Pre Graft EOM
chr10:61383143-61383688	Pre-graft_4_EOM_500cells_Exp1	1.47058823529412	Pre Graft EOM
chr10:61452172-61452946	Pre-graft_4_EOM_500cells_Exp1	0	Pre Graft EOM
chr10:61475608-61476237	Pre-graft_4_EOM_500cells_Exp1	0	Pre Graft EOM
chr10:61595130-61595395	Pre-graft_4_EOM_500cells_Exp1	NA	Pre Graft EOM
chr10:61625499-61626247	Pre-graft_4_EOM_500cells_Exp1	3.50877192982456	Pre Graft EOM
chr10:61648390-61649103	Pre-graft_4_EOM_500cells_Exp1	0	Pre Graft EOM
chr10:61695440-61696703	Pre-graft_4_EOM_500cells_Exp1	NA	Pre Graft EOM
chr10:61715274-61715578	Pre-graft_4_EOM_500cells_Exp1	0	Pre Graft EOM
chr10:61783121-61784365	Pre-graft_4_EOM_500cells_Exp1	3.7037037037037	Pre Graft EOM
chr10:62110704-62111095	Pre-graft_4_EOM_500cells_Exp1	0	Pre Graft EOM
chr10:62133624-62133888	Pre-graft_4_EOM_500cells_Exp1	NA	Pre Graft EOM
chr10:62230649-62231487	Pre-graft_4_EOM_500cells_Exp1	0	Pre Graft EOM
chr10:62449428-62450006	Pre-graft_4_EOM_500cells_Exp1	0	Pre Graft EOM
chr10:62486288-62487334	Pre-graft_4_EOM_500cells_Exp1	1.72413793103448	Pre Graft EOM
chr10:62577908-62578575	Pre-graft_4_EOM_500cells_Exp1	0	Pre Graft EOM
chr10:62601951-62602436	Pre-graft_4_EOM_500cells_Exp1	0	Pre Graft EOM
chr10:62650599-62651712	Pre-graft_4_EOM_500cells_Exp1	0	Pre Graft EOM
chr10:62725705-62726253	Pre-graft_4_EOM_500cells_Exp1	0.925925925925926	Pre Graft EOM
chr10:62791646-62792545	Pre-graft_4_EOM_500cells_Exp1	0	Pre Graft EOM
chr10:62886788-62887349	Pre-graft_4_EOM_500cells_Exp1	0	Pre Graft EOM
chr10:62920519-62921019	Pre-graft_4_EOM_500cells_Exp1	0	Pre Graft EOM
chr10:62946851-62947246	Pre-graft_4_EOM_500cells_Exp1	0	Pre Graft EOM
chr10:62949130-62949337	Pre-graft_4_EOM_500cells_Exp1	87.5	Pre Graft EOM
chr10:62980177-62980810	Pre-graft_4_EOM_500cells_Exp1	0	Pre Graft EOM
chr10:63023021-63024293	Pre-graft_4_EOM_500cells_Exp1	0	Pre Graft EOM
chr10:63100268-63100498	Pre-graft_4_EOM_500cells_Exp1	0	Pre Graft EOM
chr10:63192434-63192673	Pre-graft_4_EOM_500cells_Exp1	35.7142857142857	Pre Graft EOM
chr10:63338175-63339425	Pre-graft_4_EOM_500cells_Exp1	0.65359477124183	Pre Graft EOM
chr10:63429559-63430167	Pre-graft_4_EOM_500cells_Exp1	0	Pre Graft EOM
chr10:63583614-63583875	Pre-graft_4_EOM_500cells_Exp1	81.4814814814815	Pre Graft EOM
chr10:67096180-67097472	Pre-graft_4_EOM_500cells_Exp1	0	Pre Graft EOM
chr10:67284764-67285497	Pre-graft_4_EOM_500cells_Exp1	1.28205128205128	Pre Graft EOM
chr10:67535271-67537740	Pre-graft_4_EOM_500cells_Exp1	2.85714285714286	Pre Graft EOM
chr10:67538299-67539109	Pre-graft_4_EOM_500cells_Exp1	0	Pre Graft EOM
chr10:67548040-67549252	Pre-graft_4_EOM_500cells_Exp1	0.970873786407767	Pre Graft EOM
chr10:67912176-67912562	Pre-graft_4_EOM_500cells_Exp1	1.53846153846154	Pre Graft EOM
chr10:68276999-68277311	Pre-graft_4_EOM_500cells_Exp1	0	Pre Graft EOM
chr10:69212587-69213723	Pre-graft_4_EOM_500cells_Exp1	1.63934426229508	Pre Graft EOM
chr10:69352785-69353086	Pre-graft_4_EOM_500cells_Exp1	0	Pre Graft EOM
chr10:69398413-69399546	Pre-graft_4_EOM_500cells_Exp1	0.4	Pre Graft EOM
chr10:70096669-70098012	Pre-graft_4_EOM_500cells_Exp1	1.85185185185185	Pre Graft EOM
chr10:70189004-70189540	Pre-graft_4_EOM_500cells_Exp1	100	Pre Graft EOM
chr10:70244923-70245530	Pre-graft_4_EOM_500cells_Exp1	0	Pre Graft EOM
chr10:70598617-70600156	Pre-graft_4_EOM_500cells_Exp1	0.206611570247934	Pre Graft EOM
chr10:71159022-71160060	Pre-graft_4_EOM_500cells_Exp1	0.515463917525773	Pre Graft EOM
chr10:71237637-71238173	Pre-graft_4_EOM_500cells_Exp1	0	Pre Graft EOM
chr10:71284732-71285593	Pre-graft_4_EOM_500cells_Exp1	0.869565217391304	Pre Graft EOM
chr10:71344489-71345106	Pre-graft_4_EOM_500cells_Exp1	0	Pre Graft EOM
chr10:71347544-71348544	Pre-graft_4_EOM_500cells_Exp1	0	Pre Graft EOM
chr10:7211440-7212337	Pre-graft_4_EOM_500cells_Exp1	0	Pre Graft EOM
chr10:73099128-73100203	Pre-graft_4_EOM_500cells_Exp1	0	Pre Graft EOM
chr10:7390665-7393815	Pre-graft_4_EOM_500cells_Exp1	NA	Pre Graft EOM
chr10:74966903-74967475	Pre-graft_4_EOM_500cells_Exp1	0	Pre Graft EOM
chr10:75036966-75037300	Pre-graft_4_EOM_500cells_Exp1	0	Pre Graft EOM
chr10:75060384-75062209	Pre-graft_4_EOM_500cells_Exp1	4.45859872611465	Pre Graft EOM
chr10:75211904-75212447	Pre-graft_4_EOM_500cells_Exp1	0	Pre Graft EOM
chr10:75316882-75317710	Pre-graft_4_EOM_500cells_Exp1	5.26315789473684	Pre Graft EOM
chr10:75559849-75560355	Pre-graft_4_EOM_500cells_Exp1	0	Pre Graft EOM
chr10:75764077-75764516	Pre-graft_4_EOM_500cells_Exp1	0	Pre Graft EOM
chr10:75893226-75893591	Pre-graft_4_EOM_500cells_Exp1	0	Pre Graft EOM
chr10:7589694-7590651	Pre-graft_4_EOM_500cells_Exp1	0	Pre Graft EOM
chr10:75935823-75936353	Pre-graft_4_EOM_500cells_Exp1	3.125	Pre Graft EOM
chr10:76032488-76032854	Pre-graft_4_EOM_500cells_Exp1	0	Pre Graft EOM
chr10:76237755-76238153	Pre-graft_4_EOM_500cells_Exp1	2.63157894736842	Pre Graft EOM
chr10:76344761-76345569	Pre-graft_4_EOM_500cells_Exp1	1.51515151515152	Pre Graft EOM
chr10:76374961-76375235	Pre-graft_4_EOM_500cells_Exp1	75	Pre Graft EOM
chr10:76468675-76469198	Pre-graft_4_EOM_500cells_Exp1	0	Pre Graft EOM
chr10:76531329-76531728	Pre-graft_4_EOM_500cells_Exp1	0	Pre Graft EOM
chr10:76596334-76596785	Pre-graft_4_EOM_500cells_Exp1	NA	Pre Graft EOM
chr10:7662740-7663629	Pre-graft_4_EOM_500cells_Exp1	1.08695652173913	Pre Graft EOM
chr10:7680908-7681860	Pre-graft_4_EOM_500cells_Exp1	0.735294117647058	Pre Graft EOM
chr10:76961630-76962132	Pre-graft_4_EOM_500cells_Exp1	1.11111111111111	Pre Graft EOM
chr10:77032479-77033477	Pre-graft_4_EOM_500cells_Exp1	0	Pre Graft EOM
chr10:77165549-77166182	Pre-graft_4_EOM_500cells_Exp1	0	Pre Graft EOM
chr10:7725876-7726219	Pre-graft_4_EOM_500cells_Exp1	0	Pre Graft EOM
chr10:77258906-77259845	Pre-graft_4_EOM_500cells_Exp1	0	Pre Graft EOM
chr10:77417770-77418534	Pre-graft_4_EOM_500cells_Exp1	0	Pre Graft EOM
chr10:77515559-77516095	Pre-graft_4_EOM_500cells_Exp1	0	Pre Graft EOM
chr10:77581577-77582125	Pre-graft_4_EOM_500cells_Exp1	0	Pre Graft EOM
chr10:77605948-77606817	Pre-graft_4_EOM_500cells_Exp1	NA	Pre Graft EOM
chr10:77622079-77622864	Pre-graft_4_EOM_500cells_Exp1	0	Pre Graft EOM
chr10:7780403-7780866	Pre-graft_4_EOM_500cells_Exp1	NA	Pre Graft EOM
chr10:77902087-77902537	Pre-graft_4_EOM_500cells_Exp1	0	Pre Graft EOM
chr10:7792773-7793063	Pre-graft_4_EOM_500cells_Exp1	6.25	Pre Graft EOM
chr10:78009316-78009964	Pre-graft_4_EOM_500cells_Exp1	0	Pre Graft EOM
chr10:78018870-78019131	Pre-graft_4_EOM_500cells_Exp1	NA	Pre Graft EOM
chr10:78034427-78034693	Pre-graft_4_EOM_500cells_Exp1	26.3157894736842	Pre Graft EOM
chr10:78069113-78069840	Pre-graft_4_EOM_500cells_Exp1	0	Pre Graft EOM
chr10:78244166-78244843	Pre-graft_4_EOM_500cells_Exp1	0	Pre Graft EOM
chr10:78412629-78413121	Pre-graft_4_EOM_500cells_Exp1	0.854700854700854	Pre Graft EOM
chr10:78425633-78425967	Pre-graft_4_EOM_500cells_Exp1	0	Pre Graft EOM
chr10:78464507-78465077	Pre-graft_4_EOM_500cells_Exp1	0	Pre Graft EOM
chr10:78574239-78574462	Pre-graft_4_EOM_500cells_Exp1	0	Pre Graft EOM
chr10:7867339-7867750	Pre-graft_4_EOM_500cells_Exp1	0	Pre Graft EOM
chr10:78752389-78752951	Pre-graft_4_EOM_500cells_Exp1	0	Pre Graft EOM
chr10:78780348-78780675	Pre-graft_4_EOM_500cells_Exp1	0	Pre Graft EOM
chr10:7955346-7956908	Pre-graft_4_EOM_500cells_Exp1	0	Pre Graft EOM
chr10:79554454-79555255	Pre-graft_4_EOM_500cells_Exp1	0.347222222222222	Pre Graft EOM
chr10:79612281-79612492	Pre-graft_4_EOM_500cells_Exp1	0	Pre Graft EOM
chr10:79613778-79614090	Pre-graft_4_EOM_500cells_Exp1	0	Pre Graft EOM
chr10:79637188-79638095	Pre-graft_4_EOM_500cells_Exp1	NA	Pre Graft EOM
chr10:79669306-79669972	Pre-graft_4_EOM_500cells_Exp1	NA	Pre Graft EOM
chr10:79675402-79675878	Pre-graft_4_EOM_500cells_Exp1	NA	Pre Graft EOM
chr10:79681693-79682348	Pre-graft_4_EOM_500cells_Exp1	0.72463768115942	Pre Graft EOM
chr10:79716261-79718040	Pre-graft_4_EOM_500cells_Exp1	2.4	Pre Graft EOM
chr10:79739313-79739593	Pre-graft_4_EOM_500cells_Exp1	100	Pre Graft EOM
chr10:79766462-79767766	Pre-graft_4_EOM_500cells_Exp1	0.72992700729927	Pre Graft EOM
chr10:79793476-79793852	Pre-graft_4_EOM_500cells_Exp1	0	Pre Graft EOM
chr10:79854072-79855349	Pre-graft_4_EOM_500cells_Exp1	0	Pre Graft EOM
chr10:79874255-79874713	Pre-graft_4_EOM_500cells_Exp1	3.7037037037037	Pre Graft EOM
chr10:79882061-79882289	Pre-graft_4_EOM_500cells_Exp1	NA	Pre Graft EOM
chr10:79916807-79917184	Pre-graft_4_EOM_500cells_Exp1	0	Pre Graft EOM
chr10:79921030-79921988	Pre-graft_4_EOM_500cells_Exp1	8.69565217391304	Pre Graft EOM
chr10:79959868-79960557	Pre-graft_4_EOM_500cells_Exp1	0	Pre Graft EOM
chr10:79970818-79971364	Pre-graft_4_EOM_500cells_Exp1	0	Pre Graft EOM
chr10:80013618-80013938	Pre-graft_4_EOM_500cells_Exp1	42.1052631578947	Pre Graft EOM
chr10:80053311-80054212	Pre-graft_4_EOM_500cells_Exp1	0	Pre Graft EOM
chr10:80102314-80102764	Pre-graft_4_EOM_500cells_Exp1	0	Pre Graft EOM
chr10:80115340-80116940	Pre-graft_4_EOM_500cells_Exp1	0	Pre Graft EOM
chr10:80131424-80132234	Pre-graft_4_EOM_500cells_Exp1	NA	Pre Graft EOM
chr10:80148175-80151035	Pre-graft_4_EOM_500cells_Exp1	0	Pre Graft EOM
chr10:80167530-80168342	Pre-graft_4_EOM_500cells_Exp1	0	Pre Graft EOM
chr10:80171798-80172032	Pre-graft_4_EOM_500cells_Exp1	NA	Pre Graft EOM
chr10:80179294-80179676	Pre-graft_4_EOM_500cells_Exp1	2.4390243902439	Pre Graft EOM
chr10:80186652-80186972	Pre-graft_4_EOM_500cells_Exp1	54.5454545454545	Pre Graft EOM
chr10:80190441-80190743	Pre-graft_4_EOM_500cells_Exp1	0.961538461538462	Pre Graft EOM
chr10:80208858-80209094	Pre-graft_4_EOM_500cells_Exp1	30.7692307692308	Pre Graft EOM
chr10:80226336-80226932	Pre-graft_4_EOM_500cells_Exp1	1.96078431372549	Pre Graft EOM
chr10:80260736-80261097	Pre-graft_4_EOM_500cells_Exp1	0	Pre Graft EOM
chr10:80292310-80292903	Pre-graft_4_EOM_500cells_Exp1	0	Pre Graft EOM
chr10:80312493-80313377	Pre-graft_4_EOM_500cells_Exp1	54.1666666666667	Pre Graft EOM
chr10:80315008-80315553	Pre-graft_4_EOM_500cells_Exp1	25.8064516129032	Pre Graft EOM
chr10:80322999-80323834	Pre-graft_4_EOM_500cells_Exp1	5	Pre Graft EOM
chr10:80341167-80343018	Pre-graft_4_EOM_500cells_Exp1	10	Pre Graft EOM
chr10:80348380-80348711	Pre-graft_4_EOM_500cells_Exp1	16.6666666666667	Pre Graft EOM
chr10:80381560-80382565	Pre-graft_4_EOM_500cells_Exp1	87.2881355932203	Pre Graft EOM
chr10:80386626-80387907	Pre-graft_4_EOM_500cells_Exp1	0	Pre Graft EOM
chr10:80398725-80400066	Pre-graft_4_EOM_500cells_Exp1	0	Pre Graft EOM
chr10:80433050-80434213	Pre-graft_4_EOM_500cells_Exp1	1.49253731343284	Pre Graft EOM
chr10:80475224-80475700	Pre-graft_4_EOM_500cells_Exp1	2.63157894736842	Pre Graft EOM
chr10:80494785-80496182	Pre-graft_4_EOM_500cells_Exp1	0.869565217391304	Pre Graft EOM
chr10:80560936-80561887	Pre-graft_4_EOM_500cells_Exp1	0	Pre Graft EOM
chr10:80568989-80569260	Pre-graft_4_EOM_500cells_Exp1	100	Pre Graft EOM
chr10:80576864-80578064	Pre-graft_4_EOM_500cells_Exp1	0	Pre Graft EOM
chr10:80586522-80586986	Pre-graft_4_EOM_500cells_Exp1	NA	Pre Graft EOM
chr10:80589946-80590414	Pre-graft_4_EOM_500cells_Exp1	0	Pre Graft EOM
chr10:80602805-80603198	Pre-graft_4_EOM_500cells_Exp1	0	Pre Graft EOM
chr10:80606488-80606948	Pre-graft_4_EOM_500cells_Exp1	86.2068965517241	Pre Graft EOM
chr10:80621976-80623110	Pre-graft_4_EOM_500cells_Exp1	0	Pre Graft EOM
chr10:80656107-80656330	Pre-graft_4_EOM_500cells_Exp1	0	Pre Graft EOM
chr10:80702540-80702862	Pre-graft_4_EOM_500cells_Exp1	0	Pre Graft EOM
chr10:80741803-80742148	Pre-graft_4_EOM_500cells_Exp1	0	Pre Graft EOM
chr10:80754885-80755679	Pre-graft_4_EOM_500cells_Exp1	0	Pre Graft EOM
chr10:80797686-80799049	Pre-graft_4_EOM_500cells_Exp1	0.869565217391304	Pre Graft EOM
chr10:80807029-80807650	Pre-graft_4_EOM_500cells_Exp1	1.25	Pre Graft EOM
chr10:80826254-80827237	Pre-graft_4_EOM_500cells_Exp1	0	Pre Graft EOM
chr10:80834349-80836042	Pre-graft_4_EOM_500cells_Exp1	53.2258064516129	Pre Graft EOM
chr10:80854966-80855743	Pre-graft_4_EOM_500cells_Exp1	0	Pre Graft EOM
chr10:80888241-80888574	Pre-graft_4_EOM_500cells_Exp1	8.33333333333333	Pre Graft EOM
chr10:80897899-80898248	Pre-graft_4_EOM_500cells_Exp1	NA	Pre Graft EOM
chr10:80900135-80901004	Pre-graft_4_EOM_500cells_Exp1	0	Pre Graft EOM
chr10:80917873-80918303	Pre-graft_4_EOM_500cells_Exp1	0	Pre Graft EOM
chr10:80928679-80928886	Pre-graft_4_EOM_500cells_Exp1	NA	Pre Graft EOM
chr10:80929720-80930661	Pre-graft_4_EOM_500cells_Exp1	0	Pre Graft EOM
chr10:80985711-80986034	Pre-graft_4_EOM_500cells_Exp1	0	Pre Graft EOM
chr10:81014881-81015142	Pre-graft_4_EOM_500cells_Exp1	0	Pre Graft EOM
chr10:81021813-81022391	Pre-graft_4_EOM_500cells_Exp1	16.6666666666667	Pre Graft EOM
chr10:81031112-81031665	Pre-graft_4_EOM_500cells_Exp1	70.8333333333333	Pre Graft EOM
chr10:81105725-81106291	Pre-graft_4_EOM_500cells_Exp1	1.25	Pre Graft EOM
chr10:81136019-81138167	Pre-graft_4_EOM_500cells_Exp1	0	Pre Graft EOM
chr10:81143965-81144997	Pre-graft_4_EOM_500cells_Exp1	96.2264150943396	Pre Graft EOM
chr10:81147994-81148594	Pre-graft_4_EOM_500cells_Exp1	86.6666666666667	Pre Graft EOM
chr10:81153378-81154366	Pre-graft_4_EOM_500cells_Exp1	76.1904761904762	Pre Graft EOM
chr10:81167490-81167973	Pre-graft_4_EOM_500cells_Exp1	0	Pre Graft EOM
chr10:81176456-81177055	Pre-graft_4_EOM_500cells_Exp1	0	Pre Graft EOM
chr10:81190014-81190475	Pre-graft_4_EOM_500cells_Exp1	68.1818181818182	Pre Graft EOM
chr10:81192359-81193075	Pre-graft_4_EOM_500cells_Exp1	0	Pre Graft EOM
chr10:81257266-81257857	Pre-graft_4_EOM_500cells_Exp1	0	Pre Graft EOM
chr10:81292797-81293513	Pre-graft_4_EOM_500cells_Exp1	0	Pre Graft EOM
chr10:81320669-81321281	Pre-graft_4_EOM_500cells_Exp1	12.5	Pre Graft EOM
chr10:81325244-81325950	Pre-graft_4_EOM_500cells_Exp1	100	Pre Graft EOM
chr10:81332456-81333187	Pre-graft_4_EOM_500cells_Exp1	3.57142857142857	Pre Graft EOM
chr10:81342975-81343543	Pre-graft_4_EOM_500cells_Exp1	2.5974025974026	Pre Graft EOM
chr10:81346554-81347061	Pre-graft_4_EOM_500cells_Exp1	28.743961352657	Pre Graft EOM
chr10:81350076-81350696	Pre-graft_4_EOM_500cells_Exp1	2.77777777777778	Pre Graft EOM
chr10:81357375-81357954	Pre-graft_4_EOM_500cells_Exp1	NA	Pre Graft EOM
chr10:81363994-81364952	Pre-graft_4_EOM_500cells_Exp1	NA	Pre Graft EOM
chr10:81378147-81379056	Pre-graft_4_EOM_500cells_Exp1	1.75438596491228	Pre Graft EOM
chr10:81430029-81431239	Pre-graft_4_EOM_500cells_Exp1	0	Pre Graft EOM
chr10:81464207-81464741	Pre-graft_4_EOM_500cells_Exp1	6.86274509803921	Pre Graft EOM
chr10:81544537-81545375	Pre-graft_4_EOM_500cells_Exp1	0	Pre Graft EOM
chr10:81627410-81627647	Pre-graft_4_EOM_500cells_Exp1	0	Pre Graft EOM
chr10:81643291-81643935	Pre-graft_4_EOM_500cells_Exp1	0	Pre Graft EOM
chr10:81649033-81649387	Pre-graft_4_EOM_500cells_Exp1	NA	Pre Graft EOM
chr10:82048213-82048478	Pre-graft_4_EOM_500cells_Exp1	NA	Pre Graft EOM
chr10:82083367-82083670	Pre-graft_4_EOM_500cells_Exp1	0	Pre Graft EOM
chr10:82178292-82178540	Pre-graft_4_EOM_500cells_Exp1	0	Pre Graft EOM
chr10:82354365-82354618	Pre-graft_4_EOM_500cells_Exp1	0	Pre Graft EOM
chr10:82629705-82630318	Pre-graft_4_EOM_500cells_Exp1	0	Pre Graft EOM
chr10:82763362-82764321	Pre-graft_4_EOM_500cells_Exp1	2.17391304347826	Pre Graft EOM
chr10:82858991-82859430	Pre-graft_4_EOM_500cells_Exp1	0	Pre Graft EOM
chr10:82985164-82985876	Pre-graft_4_EOM_500cells_Exp1	4.54545454545455	Pre Graft EOM
chr10:83360008-83360820	Pre-graft_4_EOM_500cells_Exp1	0	Pre Graft EOM
chr10:83543760-83544352	Pre-graft_4_EOM_500cells_Exp1	3.125	Pre Graft EOM
chr10:83648461-83648917	Pre-graft_4_EOM_500cells_Exp1	0	Pre Graft EOM
chr10:83722674-83723229	Pre-graft_4_EOM_500cells_Exp1	0	Pre Graft EOM
chr10:84440223-84441455	Pre-graft_4_EOM_500cells_Exp1	0	Pre Graft EOM
chr10:84533767-84534328	Pre-graft_4_EOM_500cells_Exp1	0	Pre Graft EOM
chr10:84576273-84577460	Pre-graft_4_EOM_500cells_Exp1	12.5	Pre Graft EOM
chr10:84622230-84622676	Pre-graft_4_EOM_500cells_Exp1	0	Pre Graft EOM
chr10:84754839-84755076	Pre-graft_4_EOM_500cells_Exp1	0	Pre Graft EOM
chr10:84917514-84917973	Pre-graft_4_EOM_500cells_Exp1	NA	Pre Graft EOM
chr10:85102420-85103238	Pre-graft_4_EOM_500cells_Exp1	1	Pre Graft EOM
chr10:8517905-8518786	Pre-graft_4_EOM_500cells_Exp1	0	Pre Graft EOM
chr10:85184251-85185490	Pre-graft_4_EOM_500cells_Exp1	0.757575757575758	Pre Graft EOM
chr10:85386746-85388256	Pre-graft_4_EOM_500cells_Exp1	1.44927536231884	Pre Graft EOM
chr10:85598645-85598868	Pre-graft_4_EOM_500cells_Exp1	0	Pre Graft EOM
chr10:85871823-85872309	Pre-graft_4_EOM_500cells_Exp1	0	Pre Graft EOM
chr10:85916422-85917222	Pre-graft_4_EOM_500cells_Exp1	0	Pre Graft EOM
chr10:85928425-85928918	Pre-graft_4_EOM_500cells_Exp1	0	Pre Graft EOM
chr10:85957403-85957884	Pre-graft_4_EOM_500cells_Exp1	0	Pre Graft EOM
chr10:86021770-86022417	Pre-graft_4_EOM_500cells_Exp1	0.925925925925926	Pre Graft EOM
chr10:86300264-86300837	Pre-graft_4_EOM_500cells_Exp1	6.52173913043478	Pre Graft EOM
chr10:86685463-86685798	Pre-graft_4_EOM_500cells_Exp1	0	Pre Graft EOM
chr10:86704861-86705966	Pre-graft_4_EOM_500cells_Exp1	0	Pre Graft EOM
chr10:86779015-86779531	Pre-graft_4_EOM_500cells_Exp1	NA	Pre Graft EOM
chr10:86908739-86909118	Pre-graft_4_EOM_500cells_Exp1	100	Pre Graft EOM
chr10:87492445-87493953	Pre-graft_4_EOM_500cells_Exp1	0	Pre Graft EOM
chr10:88146618-88147197	Pre-graft_4_EOM_500cells_Exp1	0	Pre Graft EOM
chr10:88356816-88357303	Pre-graft_4_EOM_500cells_Exp1	1.66666666666667	Pre Graft EOM
chr10:88379072-88379755	Pre-graft_4_EOM_500cells_Exp1	0	Pre Graft EOM
chr10:88459494-88459991	Pre-graft_4_EOM_500cells_Exp1	60	Pre Graft EOM
chr10:88730607-88731150	Pre-graft_4_EOM_500cells_Exp1	0	Pre Graft EOM
chr10:88731275-88732090	Pre-graft_4_EOM_500cells_Exp1	0	Pre Graft EOM
chr10:88826481-88826892	Pre-graft_4_EOM_500cells_Exp1	0	Pre Graft EOM
chr10:8885737-8886703	Pre-graft_4_EOM_500cells_Exp1	0	Pre Graft EOM
chr10:88885817-88886555	Pre-graft_4_EOM_500cells_Exp1	0	Pre Graft EOM
chr10:89344623-89345135	Pre-graft_4_EOM_500cells_Exp1	3.84615384615385	Pre Graft EOM
chr10:89685735-89686433	Pre-graft_4_EOM_500cells_Exp1	2.38095238095238	Pre Graft EOM
chr10:89744948-89745809	Pre-graft_4_EOM_500cells_Exp1	0	Pre Graft EOM
chr10:90049795-90050172	Pre-graft_4_EOM_500cells_Exp1	72	Pre Graft EOM
chr10:90135095-90135391	Pre-graft_4_EOM_500cells_Exp1	97.7272727272727	Pre Graft EOM
chr10:90828917-90829902	Pre-graft_4_EOM_500cells_Exp1	4.54545454545455	Pre Graft EOM
chr10:91082300-91083380	Pre-graft_4_EOM_500cells_Exp1	0	Pre Graft EOM
chr10:91123427-91124193	Pre-graft_4_EOM_500cells_Exp1	0	Pre Graft EOM
chr10:91170701-91172103	Pre-graft_4_EOM_500cells_Exp1	0.485436893203884	Pre Graft EOM
chr10:91181499-91182011	Pre-graft_4_EOM_500cells_Exp1	0	Pre Graft EOM
chr10:92722069-92722472	Pre-graft_4_EOM_500cells_Exp1	0	Pre Graft EOM
chr10:93160440-93161666	Pre-graft_4_EOM_500cells_Exp1	0	Pre Graft EOM
chr10:93539787-93539997	Pre-graft_4_EOM_500cells_Exp1	NA	Pre Graft EOM
chr10:93589243-93589698	Pre-graft_4_EOM_500cells_Exp1	2.38095238095238	Pre Graft EOM
chr10:93640822-93641527	Pre-graft_4_EOM_500cells_Exp1	0.431034482758621	Pre Graft EOM
chr10:93833670-93834392	Pre-graft_4_EOM_500cells_Exp1	0	Pre Graft EOM
chr10:93845880-93846433	Pre-graft_4_EOM_500cells_Exp1	95.6521739130435	Pre Graft EOM
chr10:94035339-94036559	Pre-graft_4_EOM_500cells_Exp1	0	Pre Graft EOM
chr10:94147799-94148388	Pre-graft_4_EOM_500cells_Exp1	0	Pre Graft EOM
chr10:94198898-94199118	Pre-graft_4_EOM_500cells_Exp1	3.57142857142857	Pre Graft EOM
chr10:94311884-94312475	Pre-graft_4_EOM_500cells_Exp1	0	Pre Graft EOM
chr10:94514696-94515538	Pre-graft_4_EOM_500cells_Exp1	0	Pre Graft EOM
chr10:94688296-94689126	Pre-graft_4_EOM_500cells_Exp1	1.26582278481013	Pre Graft EOM
chr10:94943600-94945566	Pre-graft_4_EOM_500cells_Exp1	0	Pre Graft EOM
chr10:95323488-95324002	Pre-graft_4_EOM_500cells_Exp1	0	Pre Graft EOM
chr10:95414386-95417095	Pre-graft_4_EOM_500cells_Exp1	0	Pre Graft EOM
chr10:95501716-95501973	Pre-graft_4_EOM_500cells_Exp1	0	Pre Graft EOM
chr10:95514662-95515893	Pre-graft_4_EOM_500cells_Exp1	0.649350649350649	Pre Graft EOM
chr10:95563245-95564357	Pre-graft_4_EOM_500cells_Exp1	0.497512437810945	Pre Graft EOM
chr10:96616484-96617784	Pre-graft_4_EOM_500cells_Exp1	0	Pre Graft EOM
chr10:96618035-96618239	Pre-graft_4_EOM_500cells_Exp1	5.55555555555556	Pre Graft EOM
chr10:9674617-9675547	Pre-graft_4_EOM_500cells_Exp1	0	Pre Graft EOM
chr10:98913833-98915907	Pre-graft_4_EOM_500cells_Exp1	0.401606425702811	Pre Graft EOM
chr10:9900396-9901332	Pre-graft_4_EOM_500cells_Exp1	2.73972602739726	Pre Graft EOM
chr10:99106781-99107741	Pre-graft_4_EOM_500cells_Exp1	0	Pre Graft EOM
chr10:99261496-99264181	Pre-graft_4_EOM_500cells_Exp1	0.769230769230769	Pre Graft EOM
chr11:100145310-100145807	Pre-graft_4_EOM_500cells_Exp1	0	Pre Graft EOM
chr11:100355313-100356174	Pre-graft_4_EOM_500cells_Exp1	4.76190476190476	Pre Graft EOM
chr11:100397194-100397946	Pre-graft_4_EOM_500cells_Exp1	0	Pre Graft EOM
chr11:100414049-100414856	Pre-graft_4_EOM_500cells_Exp1	7.69230769230769	Pre Graft EOM
chr11:100440746-100441142	Pre-graft_4_EOM_500cells_Exp1	NA	Pre Graft EOM
chr11:100471920-100472886	Pre-graft_4_EOM_500cells_Exp1	0	Pre Graft EOM
chr11:100527205-100527972	Pre-graft_4_EOM_500cells_Exp1	0	Pre Graft EOM
chr11:100619084-100619840	Pre-graft_4_EOM_500cells_Exp1	0	Pre Graft EOM
chr11:100622804-100623050	Pre-graft_4_EOM_500cells_Exp1	NA	Pre Graft EOM
chr11:100640049-100640608	Pre-graft_4_EOM_500cells_Exp1	3.33333333333333	Pre Graft EOM
chr11:100713863-100714278	Pre-graft_4_EOM_500cells_Exp1	0	Pre Graft EOM
chr11:100738077-100738578	Pre-graft_4_EOM_500cells_Exp1	NA	Pre Graft EOM
chr11:100759516-100760117	Pre-graft_4_EOM_500cells_Exp1	0	Pre Graft EOM
chr11:100850085-100850960	Pre-graft_4_EOM_500cells_Exp1	NA	Pre Graft EOM
chr11:100969157-100970672	Pre-graft_4_EOM_500cells_Exp1	1.47058823529412	Pre Graft EOM
chr11:101009431-101009638	Pre-graft_4_EOM_500cells_Exp1	0	Pre Graft EOM
chr11:101069883-101070493	Pre-graft_4_EOM_500cells_Exp1	0	Pre Graft EOM
chr11:101079716-101080050	Pre-graft_4_EOM_500cells_Exp1	0	Pre Graft EOM
chr11:101082454-101082790	Pre-graft_4_EOM_500cells_Exp1	0	Pre Graft EOM
chr11:101087188-101087620	Pre-graft_4_EOM_500cells_Exp1	0	Pre Graft EOM
chr11:101095192-101095716	Pre-graft_4_EOM_500cells_Exp1	0	Pre Graft EOM
chr11:101119528-101120199	Pre-graft_4_EOM_500cells_Exp1	1.31578947368421	Pre Graft EOM
chr11:101155841-101156193	Pre-graft_4_EOM_500cells_Exp1	0	Pre Graft EOM
chr11:101164012-101164528	Pre-graft_4_EOM_500cells_Exp1	NA	Pre Graft EOM
chr11:101173668-101174298	Pre-graft_4_EOM_500cells_Exp1	7.14285714285714	Pre Graft EOM
chr11:101225891-101226550	Pre-graft_4_EOM_500cells_Exp1	0	Pre Graft EOM
chr11:101301859-101302400	Pre-graft_4_EOM_500cells_Exp1	0	Pre Graft EOM
chr11:101315820-101316232	Pre-graft_4_EOM_500cells_Exp1	0	Pre Graft EOM
chr11:101424972-101425717	Pre-graft_4_EOM_500cells_Exp1	0	Pre Graft EOM
chr11:101442488-101442853	Pre-graft_4_EOM_500cells_Exp1	0	Pre Graft EOM
chr11:101465636-101466362	Pre-graft_4_EOM_500cells_Exp1	0	Pre Graft EOM
chr11:101467815-101468159	Pre-graft_4_EOM_500cells_Exp1	0	Pre Graft EOM
chr11:101665482-101665851	Pre-graft_4_EOM_500cells_Exp1	0	Pre Graft EOM
chr11:101784509-101785248	Pre-graft_4_EOM_500cells_Exp1	1.35135135135135	Pre Graft EOM
chr11:101963804-101964286	Pre-graft_4_EOM_500cells_Exp1	0	Pre Graft EOM
chr11:101984403-101984969	Pre-graft_4_EOM_500cells_Exp1	0	Pre Graft EOM
chr11:102087178-102087735	Pre-graft_4_EOM_500cells_Exp1	0	Pre Graft EOM
chr11:102107141-102107345	Pre-graft_4_EOM_500cells_Exp1	0	Pre Graft EOM
chr11:102156162-102156447	Pre-graft_4_EOM_500cells_Exp1	0	Pre Graft EOM
chr11:102248721-102249264	Pre-graft_4_EOM_500cells_Exp1	2.7027027027027	Pre Graft EOM
chr11:102295921-102297391	Pre-graft_4_EOM_500cells_Exp1	0	Pre Graft EOM
chr11:102316660-102319603	Pre-graft_4_EOM_500cells_Exp1	0.549450549450549	Pre Graft EOM
chr11:102393274-102393802	Pre-graft_4_EOM_500cells_Exp1	0	Pre Graft EOM
chr11:102399569-102400020	Pre-graft_4_EOM_500cells_Exp1	0	Pre Graft EOM
chr11:102407257-102407856	Pre-graft_4_EOM_500cells_Exp1	0	Pre Graft EOM
chr11:102408346-102408573	Pre-graft_4_EOM_500cells_Exp1	0	Pre Graft EOM
chr11:102437373-102438878	Pre-graft_4_EOM_500cells_Exp1	24.4186046511628	Pre Graft EOM
chr11:102447127-102447776	Pre-graft_4_EOM_500cells_Exp1	0	Pre Graft EOM
chr11:102555764-102556459	Pre-graft_4_EOM_500cells_Exp1	0	Pre Graft EOM
chr11:102604501-102606498	Pre-graft_4_EOM_500cells_Exp1	5	Pre Graft EOM
chr11:102665168-102666458	Pre-graft_4_EOM_500cells_Exp1	30.5785123966942	Pre Graft EOM
chr11:102697575-102697952	Pre-graft_4_EOM_500cells_Exp1	0	Pre Graft EOM
chr11:102761370-102761910	Pre-graft_4_EOM_500cells_Exp1	0	Pre Graft EOM
chr11:102818491-102819658	Pre-graft_4_EOM_500cells_Exp1	1.16279069767442	Pre Graft EOM
chr11:102893198-102893569	Pre-graft_4_EOM_500cells_Exp1	NA	Pre Graft EOM
chr11:102924799-102925274	Pre-graft_4_EOM_500cells_Exp1	0	Pre Graft EOM
chr11:102945902-102946867	Pre-graft_4_EOM_500cells_Exp1	0	Pre Graft EOM
chr11:102990044-102990356	Pre-graft_4_EOM_500cells_Exp1	0	Pre Graft EOM
chr11:103101303-103101796	Pre-graft_4_EOM_500cells_Exp1	0	Pre Graft EOM
chr11:103199382-103199794	Pre-graft_4_EOM_500cells_Exp1	11.1111111111111	Pre Graft EOM
chr11:103267034-103267850	Pre-graft_4_EOM_500cells_Exp1	0	Pre Graft EOM
chr11:103312076-103312287	Pre-graft_4_EOM_500cells_Exp1	NA	Pre Graft EOM
chr11:103360220-103360913	Pre-graft_4_EOM_500cells_Exp1	0	Pre Graft EOM
chr11:103412256-103413015	Pre-graft_4_EOM_500cells_Exp1	5.26315789473684	Pre Graft EOM
chr11:103649513-103650338	Pre-graft_4_EOM_500cells_Exp1	0	Pre Graft EOM
chr11:103697432-103698093	Pre-graft_4_EOM_500cells_Exp1	0	Pre Graft EOM
chr11:103749374-103749942	Pre-graft_4_EOM_500cells_Exp1	2.32558139534884	Pre Graft EOM
chr11:103773542-103774422	Pre-graft_4_EOM_500cells_Exp1	0	Pre Graft EOM
chr11:103812318-103812788	Pre-graft_4_EOM_500cells_Exp1	88.2352941176471	Pre Graft EOM
chr11:103966474-103967112	Pre-graft_4_EOM_500cells_Exp1	0.520833333333333	Pre Graft EOM
chr11:104132524-104133862	Pre-graft_4_EOM_500cells_Exp1	0	Pre Graft EOM
chr11:104231063-104232946	Pre-graft_4_EOM_500cells_Exp1	0	Pre Graft EOM
chr11:104441968-104443073	Pre-graft_4_EOM_500cells_Exp1	2.08333333333333	Pre Graft EOM
chr11:104468799-104469547	Pre-graft_4_EOM_500cells_Exp1	1.58730158730159	Pre Graft EOM
chr11:104550009-104550838	Pre-graft_4_EOM_500cells_Exp1	0	Pre Graft EOM
chr11:104571436-104571657	Pre-graft_4_EOM_500cells_Exp1	NA	Pre Graft EOM
chr11:104607827-104608349	Pre-graft_4_EOM_500cells_Exp1	0	Pre Graft EOM
chr11:104685610-104685883	Pre-graft_4_EOM_500cells_Exp1	7.14285714285714	Pre Graft EOM
chr11:105126420-105126995	Pre-graft_4_EOM_500cells_Exp1	0	Pre Graft EOM
chr11:105164810-105166296	Pre-graft_4_EOM_500cells_Exp1	77.7777777777778	Pre Graft EOM
chr11:105180784-105182432	Pre-graft_4_EOM_500cells_Exp1	0	Pre Graft EOM
chr11:105362987-105363254	Pre-graft_4_EOM_500cells_Exp1	NA	Pre Graft EOM
chr11:105589983-105590450	Pre-graft_4_EOM_500cells_Exp1	0	Pre Graft EOM
chr11:105943715-105944452	Pre-graft_4_EOM_500cells_Exp1	0	Pre Graft EOM
chr11:105967810-105968352	Pre-graft_4_EOM_500cells_Exp1	0	Pre Graft EOM
chr11:105988731-105988991	Pre-graft_4_EOM_500cells_Exp1	100	Pre Graft EOM
chr11:106020455-106020764	Pre-graft_4_EOM_500cells_Exp1	NA	Pre Graft EOM
chr11:106036775-106037324	Pre-graft_4_EOM_500cells_Exp1	0	Pre Graft EOM
chr11:106065892-106066412	Pre-graft_4_EOM_500cells_Exp1	0	Pre Graft EOM
chr11:106083905-106085252	Pre-graft_4_EOM_500cells_Exp1	0	Pre Graft EOM
chr11:106159788-106160697	Pre-graft_4_EOM_500cells_Exp1	1.12359550561798	Pre Graft EOM
chr11:106193391-106193684	Pre-graft_4_EOM_500cells_Exp1	0	Pre Graft EOM
chr11:106216095-106217365	Pre-graft_4_EOM_500cells_Exp1	0	Pre Graft EOM
chr11:106255313-106255573	Pre-graft_4_EOM_500cells_Exp1	0	Pre Graft EOM
chr11:106487118-106487912	Pre-graft_4_EOM_500cells_Exp1	0	Pre Graft EOM
chr11:106500859-106501412	Pre-graft_4_EOM_500cells_Exp1	0	Pre Graft EOM
chr11:106612182-106613208	Pre-graft_4_EOM_500cells_Exp1	0	Pre Graft EOM
chr11:106779227-106779632	Pre-graft_4_EOM_500cells_Exp1	0.806451612903226	Pre Graft EOM
chr11:106787462-106789507	Pre-graft_4_EOM_500cells_Exp1	0	Pre Graft EOM
chr11:106920093-106920955	Pre-graft_4_EOM_500cells_Exp1	2.14067278287462	Pre Graft EOM
chr11:106999064-106999677	Pre-graft_4_EOM_500cells_Exp1	NA	Pre Graft EOM
chr11:107027745-107028594	Pre-graft_4_EOM_500cells_Exp1	0.93984962406015	Pre Graft EOM
chr11:107048725-107049588	Pre-graft_4_EOM_500cells_Exp1	75.609756097561	Pre Graft EOM
chr11:107131627-107132223	Pre-graft_4_EOM_500cells_Exp1	0	Pre Graft EOM
chr11:107188910-107189486	Pre-graft_4_EOM_500cells_Exp1	0	Pre Graft EOM
chr11:107469064-107470815	Pre-graft_4_EOM_500cells_Exp1	0	Pre Graft EOM
chr11:107479399-107479863	Pre-graft_4_EOM_500cells_Exp1	0	Pre Graft EOM
chr11:107546798-107548453	Pre-graft_4_EOM_500cells_Exp1	0	Pre Graft EOM
chr11:108342957-108344142	Pre-graft_4_EOM_500cells_Exp1	1.16279069767442	Pre Graft EOM
chr11:108424994-108425741	Pre-graft_4_EOM_500cells_Exp1	0	Pre Graft EOM
chr11:108920190-108922170	Pre-graft_4_EOM_500cells_Exp1	0	Pre Graft EOM
chr11:109362520-109363548	Pre-graft_4_EOM_500cells_Exp1	0	Pre Graft EOM
chr11:109425484-109426357	Pre-graft_4_EOM_500cells_Exp1	0	Pre Graft EOM
chr11:109472253-109472605	Pre-graft_4_EOM_500cells_Exp1	0	Pre Graft EOM
chr11:109473121-109474103	Pre-graft_4_EOM_500cells_Exp1	0	Pre Graft EOM
chr11:109611083-109612118	Pre-graft_4_EOM_500cells_Exp1	0	Pre Graft EOM
chr11:109650240-109651287	Pre-graft_4_EOM_500cells_Exp1	0	Pre Graft EOM
chr11:109721320-109721733	Pre-graft_4_EOM_500cells_Exp1	0	Pre Graft EOM
chr11:11113908-11114582	Pre-graft_4_EOM_500cells_Exp1	NA	Pre Graft EOM
chr11:11115678-11116517	Pre-graft_4_EOM_500cells_Exp1	0	Pre Graft EOM
chr11:112781358-112783154	Pre-graft_4_EOM_500cells_Exp1	0	Pre Graft EOM
chr11:112784499-112785465	Pre-graft_4_EOM_500cells_Exp1	79.1666666666667	Pre Graft EOM
chr11:113201433-113201928	Pre-graft_4_EOM_500cells_Exp1	0	Pre Graft EOM
chr11:113618682-113619757	Pre-graft_4_EOM_500cells_Exp1	0	Pre Graft EOM
chr11:113649454-113650104	Pre-graft_4_EOM_500cells_Exp1	NA	Pre Graft EOM
chr11:113683423-113684750	Pre-graft_4_EOM_500cells_Exp1	0.909090909090909	Pre Graft EOM
chr11:113750857-113752076	Pre-graft_4_EOM_500cells_Exp1	0	Pre Graft EOM
chr11:11461979-11462326	Pre-graft_4_EOM_500cells_Exp1	0	Pre Graft EOM
chr11:114668546-114669120	Pre-graft_4_EOM_500cells_Exp1	1.5625	Pre Graft EOM
chr11:114764951-114765486	Pre-graft_4_EOM_500cells_Exp1	5	Pre Graft EOM
chr11:114786357-114786681	Pre-graft_4_EOM_500cells_Exp1	14.2857142857143	Pre Graft EOM
chr11:114791528-114792431	Pre-graft_4_EOM_500cells_Exp1	4.83870967741935	Pre Graft EOM
chr11:114851258-114852601	Pre-graft_4_EOM_500cells_Exp1	0	Pre Graft EOM
chr11:115091450-115091824	Pre-graft_4_EOM_500cells_Exp1	0	Pre Graft EOM
chr11:115163023-115164203	Pre-graft_4_EOM_500cells_Exp1	0	Pre Graft EOM
chr11:115187227-115187538	Pre-graft_4_EOM_500cells_Exp1	0	Pre Graft EOM
chr11:115249889-115250687	Pre-graft_4_EOM_500cells_Exp1	0	Pre Graft EOM
chr11:115257800-115258414	Pre-graft_4_EOM_500cells_Exp1	27.7777777777778	Pre Graft EOM
chr11:115266607-115267269	Pre-graft_4_EOM_500cells_Exp1	6.25	Pre Graft EOM
chr11:115318303-115318946	Pre-graft_4_EOM_500cells_Exp1	13.1578947368421	Pre Graft EOM
chr11:115381814-115382337	Pre-graft_4_EOM_500cells_Exp1	0	Pre Graft EOM
chr11:115393394-115394020	Pre-graft_4_EOM_500cells_Exp1	53.4883720930233	Pre Graft EOM
chr11:115412708-115412977	Pre-graft_4_EOM_500cells_Exp1	0	Pre Graft EOM
chr11:115419719-115420294	Pre-graft_4_EOM_500cells_Exp1	0	Pre Graft EOM
chr11:115447896-115448233	Pre-graft_4_EOM_500cells_Exp1	88.8888888888889	Pre Graft EOM
chr11:115475510-115476096	Pre-graft_4_EOM_500cells_Exp1	0	Pre Graft EOM
chr11:115491594-115491879	Pre-graft_4_EOM_500cells_Exp1	NA	Pre Graft EOM
chr11:115513703-115514554	Pre-graft_4_EOM_500cells_Exp1	0	Pre Graft EOM
chr11:115535454-115536606	Pre-graft_4_EOM_500cells_Exp1	0	Pre Graft EOM
chr11:115603564-115604631	Pre-graft_4_EOM_500cells_Exp1	0	Pre Graft EOM
chr11:115612386-115613023	Pre-graft_4_EOM_500cells_Exp1	0	Pre Graft EOM
chr11:115627761-115628034	Pre-graft_4_EOM_500cells_Exp1	0	Pre Graft EOM
chr11:115707906-115708259	Pre-graft_4_EOM_500cells_Exp1	0	Pre Graft EOM
chr11:115708577-115708804	Pre-graft_4_EOM_500cells_Exp1	NA	Pre Graft EOM
chr11:115765198-115766060	Pre-graft_4_EOM_500cells_Exp1	0	Pre Graft EOM
chr11:115814568-115815262	Pre-graft_4_EOM_500cells_Exp1	0	Pre Graft EOM
chr11:115823817-115824689	Pre-graft_4_EOM_500cells_Exp1	0	Pre Graft EOM
chr11:115858427-115859990	Pre-graft_4_EOM_500cells_Exp1	2.85714285714286	Pre Graft EOM
chr11:115974662-115975209	Pre-graft_4_EOM_500cells_Exp1	2.56410256410256	Pre Graft EOM
chr11:116004824-116005123	Pre-graft_4_EOM_500cells_Exp1	NA	Pre Graft EOM
chr11:116012347-116012848	Pre-graft_4_EOM_500cells_Exp1	0	Pre Graft EOM
chr11:116030276-116030729	Pre-graft_4_EOM_500cells_Exp1	0	Pre Graft EOM
chr11:116109510-116110468	Pre-graft_4_EOM_500cells_Exp1	2.72727272727273	Pre Graft EOM
chr11:116138362-116138892	Pre-graft_4_EOM_500cells_Exp1	2.22222222222222	Pre Graft EOM
chr11:116167887-116168373	Pre-graft_4_EOM_500cells_Exp1	0	Pre Graft EOM
chr11:116198479-116199140	Pre-graft_4_EOM_500cells_Exp1	0	Pre Graft EOM
chr11:116221935-116223058	Pre-graft_4_EOM_500cells_Exp1	20.1754385964912	Pre Graft EOM
chr11:116232744-116232982	Pre-graft_4_EOM_500cells_Exp1	NA	Pre Graft EOM
chr11:116273752-116274225	Pre-graft_4_EOM_500cells_Exp1	8.33333333333333	Pre Graft EOM
chr11:116282865-116283520	Pre-graft_4_EOM_500cells_Exp1	0	Pre Graft EOM
chr11:116306427-116306856	Pre-graft_4_EOM_500cells_Exp1	0	Pre Graft EOM
chr11:116334205-116335735	Pre-graft_4_EOM_500cells_Exp1	23.5294117647059	Pre Graft EOM
chr11:116412291-116413429	Pre-graft_4_EOM_500cells_Exp1	0	Pre Graft EOM
chr11:116433881-116434818	Pre-graft_4_EOM_500cells_Exp1	0	Pre Graft EOM
chr11:116489763-116490485	Pre-graft_4_EOM_500cells_Exp1	0.847457627118644	Pre Graft EOM
chr11:116531530-116534153	Pre-graft_4_EOM_500cells_Exp1	1.02040816326531	Pre Graft EOM
chr11:116580701-116581652	Pre-graft_4_EOM_500cells_Exp1	2.38095238095238	Pre Graft EOM
chr11:116623688-116624381	Pre-graft_4_EOM_500cells_Exp1	1.69491525423729	Pre Graft EOM
chr11:116694238-116694929	Pre-graft_4_EOM_500cells_Exp1	0	Pre Graft EOM
chr11:116827684-116828156	Pre-graft_4_EOM_500cells_Exp1	0	Pre Graft EOM
chr11:116842473-116843848	Pre-graft_4_EOM_500cells_Exp1	0	Pre Graft EOM
chr11:116852079-116853903	Pre-graft_4_EOM_500cells_Exp1	1.30718954248366	Pre Graft EOM
chr11:11685304-11686481	Pre-graft_4_EOM_500cells_Exp1	1.28851540616246	Pre Graft EOM
chr11:116918621-116919457	Pre-graft_4_EOM_500cells_Exp1	0	Pre Graft EOM
chr11:117076625-117077062	Pre-graft_4_EOM_500cells_Exp1	0	Pre Graft EOM
chr11:117114759-117115949	Pre-graft_4_EOM_500cells_Exp1	0	Pre Graft EOM
chr11:117199340-117199881	Pre-graft_4_EOM_500cells_Exp1	0	Pre Graft EOM
chr11:117266079-117266736	Pre-graft_4_EOM_500cells_Exp1	0	Pre Graft EOM
chr11:117290409-117290715	Pre-graft_4_EOM_500cells_Exp1	82.1428571428571	Pre Graft EOM
chr11:117654059-117656015	Pre-graft_4_EOM_500cells_Exp1	1.33689839572193	Pre Graft EOM
chr11:117783094-117783510	Pre-graft_4_EOM_500cells_Exp1	62.5	Pre Graft EOM
chr11:117809662-117810160	Pre-graft_4_EOM_500cells_Exp1	9.09090909090909	Pre Graft EOM
chr11:117930807-117931220	Pre-graft_4_EOM_500cells_Exp1	0	Pre Graft EOM
chr11:117949460-117949988	Pre-graft_4_EOM_500cells_Exp1	0	Pre Graft EOM
chr11:117967878-117969565	Pre-graft_4_EOM_500cells_Exp1	0	Pre Graft EOM
chr11:117986791-117987358	Pre-graft_4_EOM_500cells_Exp1	0	Pre Graft EOM
chr11:11808710-11809131	Pre-graft_4_EOM_500cells_Exp1	0	Pre Graft EOM
chr11:118247687-118248978	Pre-graft_4_EOM_500cells_Exp1	1.69491525423729	Pre Graft EOM
chr11:118289860-118290551	Pre-graft_4_EOM_500cells_Exp1	0	Pre Graft EOM
chr11:118354933-118355608	Pre-graft_4_EOM_500cells_Exp1	NA	Pre Graft EOM
chr11:118418786-118419257	Pre-graft_4_EOM_500cells_Exp1	0	Pre Graft EOM
chr11:118476739-118477243	Pre-graft_4_EOM_500cells_Exp1	NA	Pre Graft EOM
chr11:118569079-118570409	Pre-graft_4_EOM_500cells_Exp1	0	Pre Graft EOM
chr11:118908509-118909787	Pre-graft_4_EOM_500cells_Exp1	0	Pre Graft EOM
chr11:119022745-119023578	Pre-graft_4_EOM_500cells_Exp1	0.970873786407767	Pre Graft EOM
chr11:119040750-119043113	Pre-graft_4_EOM_500cells_Exp1	6.25	Pre Graft EOM
chr11:119053227-119054061	Pre-graft_4_EOM_500cells_Exp1	5.26315789473684	Pre Graft EOM
chr11:119056596-119056835	Pre-graft_4_EOM_500cells_Exp1	0	Pre Graft EOM
chr11:119058271-119058743	Pre-graft_4_EOM_500cells_Exp1	0	Pre Graft EOM
chr11:119085952-119086376	Pre-graft_4_EOM_500cells_Exp1	0	Pre Graft EOM
chr11:119089984-119091203	Pre-graft_4_EOM_500cells_Exp1	0	Pre Graft EOM
chr11:119299620-119300419	Pre-graft_4_EOM_500cells_Exp1	0	Pre Graft EOM
chr11:119389954-119390810	Pre-graft_4_EOM_500cells_Exp1	0	Pre Graft EOM
chr11:119490996-119491996	Pre-graft_4_EOM_500cells_Exp1	0	Pre Graft EOM
chr11:119546892-119549732	Pre-graft_4_EOM_500cells_Exp1	1.8348623853211	Pre Graft EOM
chr11:119602871-119603714	Pre-graft_4_EOM_500cells_Exp1	0	Pre Graft EOM
chr11:119942284-119943638	Pre-graft_4_EOM_500cells_Exp1	0	Pre Graft EOM
chr11:120086396-120087086	Pre-graft_4_EOM_500cells_Exp1	NA	Pre Graft EOM
chr11:120098464-120099310	Pre-graft_4_EOM_500cells_Exp1	0	Pre Graft EOM
chr11:120150723-120151522	Pre-graft_4_EOM_500cells_Exp1	NA	Pre Graft EOM
chr11:120185431-120186075	Pre-graft_4_EOM_500cells_Exp1	0	Pre Graft EOM
chr11:120187268-120187720	Pre-graft_4_EOM_500cells_Exp1	0	Pre Graft EOM
chr11:120189410-120190123	Pre-graft_4_EOM_500cells_Exp1	0	Pre Graft EOM
chr11:120230922-120231594	Pre-graft_4_EOM_500cells_Exp1	0	Pre Graft EOM
chr11:120233787-120238101	Pre-graft_4_EOM_500cells_Exp1	1.4367816091954	Pre Graft EOM
chr11:12025554-12026332	Pre-graft_4_EOM_500cells_Exp1	0	Pre Graft EOM
chr11:120310793-120311320	Pre-graft_4_EOM_500cells_Exp1	0	Pre Graft EOM
chr11:120347871-120350438	Pre-graft_4_EOM_500cells_Exp1	0.641025641025641	Pre Graft EOM
chr11:12036489-12038108	Pre-graft_4_EOM_500cells_Exp1	1.12359550561798	Pre Graft EOM
chr11:120378268-120378892	Pre-graft_4_EOM_500cells_Exp1	0	Pre Graft EOM
chr11:120437167-120437794	Pre-graft_4_EOM_500cells_Exp1	NA	Pre Graft EOM
chr11:120457857-120458275	Pre-graft_4_EOM_500cells_Exp1	0	Pre Graft EOM
chr11:120467171-120468012	Pre-graft_4_EOM_500cells_Exp1	NA	Pre Graft EOM
chr11:120484496-120484984	Pre-graft_4_EOM_500cells_Exp1	NA	Pre Graft EOM
chr11:120491888-120492339	Pre-graft_4_EOM_500cells_Exp1	0	Pre Graft EOM
chr11:120549382-120549935	Pre-graft_4_EOM_500cells_Exp1	0	Pre Graft EOM
chr11:120572476-120573685	Pre-graft_4_EOM_500cells_Exp1	0	Pre Graft EOM
chr11:120580994-120581808	Pre-graft_4_EOM_500cells_Exp1	2.12765957446809	Pre Graft EOM
chr11:120597591-120598824	Pre-graft_4_EOM_500cells_Exp1	0.657894736842105	Pre Graft EOM
chr11:120617581-120618028	Pre-graft_4_EOM_500cells_Exp1	4.76190476190476	Pre Graft EOM
chr11:120624451-120625069	Pre-graft_4_EOM_500cells_Exp1	1.44927536231884	Pre Graft EOM
chr11:120632650-120633766	Pre-graft_4_EOM_500cells_Exp1	0	Pre Graft EOM
chr11:120659854-120661388	Pre-graft_4_EOM_500cells_Exp1	0	Pre Graft EOM
chr11:120713222-120714026	Pre-graft_4_EOM_500cells_Exp1	0	Pre Graft EOM
chr11:120721293-120721783	Pre-graft_4_EOM_500cells_Exp1	0	Pre Graft EOM
chr11:120726952-120727208	Pre-graft_4_EOM_500cells_Exp1	0	Pre Graft EOM
chr11:120783758-120784818	Pre-graft_4_EOM_500cells_Exp1	0	Pre Graft EOM
chr11:120796029-120796548	Pre-graft_4_EOM_500cells_Exp1	0	Pre Graft EOM
chr11:120823573-120824995	Pre-graft_4_EOM_500cells_Exp1	0.757575757575758	Pre Graft EOM
chr11:120932612-120932994	Pre-graft_4_EOM_500cells_Exp1	0	Pre Graft EOM
chr11:120948948-120949654	Pre-graft_4_EOM_500cells_Exp1	0	Pre Graft EOM
chr11:120950831-120951111	Pre-graft_4_EOM_500cells_Exp1	NA	Pre Graft EOM
chr11:120990766-120991408	Pre-graft_4_EOM_500cells_Exp1	0	Pre Graft EOM
chr11:121156395-121156973	Pre-graft_4_EOM_500cells_Exp1	1.5625	Pre Graft EOM
chr11:121236702-121237537	Pre-graft_4_EOM_500cells_Exp1	0	Pre Graft EOM
chr11:121259666-121260532	Pre-graft_4_EOM_500cells_Exp1	0.8	Pre Graft EOM
chr11:121387753-121388238	Pre-graft_4_EOM_500cells_Exp1	0	Pre Graft EOM
chr11:121421613-121421846	Pre-graft_4_EOM_500cells_Exp1	0	Pre Graft EOM
chr11:121451878-121452245	Pre-graft_4_EOM_500cells_Exp1	0	Pre Graft EOM
chr11:121672748-121673446	Pre-graft_4_EOM_500cells_Exp1	0	Pre Graft EOM
chr11:121702214-121702990	Pre-graft_4_EOM_500cells_Exp1	0	Pre Graft EOM
chr11:121830175-121830581	Pre-graft_4_EOM_500cells_Exp1	7.89473684210526	Pre Graft EOM
chr11:12464568-12464924	Pre-graft_4_EOM_500cells_Exp1	0	Pre Graft EOM
chr11:16257539-16257942	Pre-graft_4_EOM_500cells_Exp1	1.92307692307692	Pre Graft EOM
chr11:16507843-16508363	Pre-graft_4_EOM_500cells_Exp1	0	Pre Graft EOM
chr11:16752214-16753080	Pre-graft_4_EOM_500cells_Exp1	0	Pre Graft EOM
chr11:17159070-17159983	Pre-graft_4_EOM_500cells_Exp1	0	Pre Graft EOM
chr11:17257527-17257808	Pre-graft_4_EOM_500cells_Exp1	NA	Pre Graft EOM
chr11:18871459-18871945	Pre-graft_4_EOM_500cells_Exp1	0	Pre Graft EOM
chr11:19019691-19020072	Pre-graft_4_EOM_500cells_Exp1	0	Pre Graft EOM
chr11:19027297-19027611	Pre-graft_4_EOM_500cells_Exp1	0.980392156862745	Pre Graft EOM
chr11:19919955-19920594	Pre-graft_4_EOM_500cells_Exp1	0	Pre Graft EOM
chr11:19924379-19925902	Pre-graft_4_EOM_500cells_Exp1	0	Pre Graft EOM
chr11:20112370-20113193	Pre-graft_4_EOM_500cells_Exp1	0	Pre Graft EOM
chr11:20201018-20201921	Pre-graft_4_EOM_500cells_Exp1	0	Pre Graft EOM
chr11:20248921-20249712	Pre-graft_4_EOM_500cells_Exp1	1.98019801980198	Pre Graft EOM
chr11:20332037-20333104	Pre-graft_4_EOM_500cells_Exp1	1.13636363636364	Pre Graft EOM
chr11:20532162-20532553	Pre-graft_4_EOM_500cells_Exp1	0	Pre Graft EOM
chr11:20542499-20543770	Pre-graft_4_EOM_500cells_Exp1	0	Pre Graft EOM
chr11:20740857-20741948	Pre-graft_4_EOM_500cells_Exp1	0.99009900990099	Pre Graft EOM
chr11:20830500-20831349	Pre-graft_4_EOM_500cells_Exp1	0	Pre Graft EOM
chr11:21091237-21091960	Pre-graft_4_EOM_500cells_Exp1	0	Pre Graft EOM
chr11:21238584-21239663	Pre-graft_4_EOM_500cells_Exp1	0	Pre Graft EOM
chr11:21571824-21572470	Pre-graft_4_EOM_500cells_Exp1	0	Pre Graft EOM
chr11:21992870-21993891	Pre-graft_4_EOM_500cells_Exp1	4.91803278688525	Pre Graft EOM
chr11:22000852-22002260	Pre-graft_4_EOM_500cells_Exp1	10.4166666666667	Pre Graft EOM
chr11:22002804-22003059	Pre-graft_4_EOM_500cells_Exp1	NA	Pre Graft EOM
chr11:22003780-22004051	Pre-graft_4_EOM_500cells_Exp1	NA	Pre Graft EOM
chr11:22286516-22287124	Pre-graft_4_EOM_500cells_Exp1	0	Pre Graft EOM
chr11:22512236-22512873	Pre-graft_4_EOM_500cells_Exp1	0	Pre Graft EOM
chr11:22858860-22859999	Pre-graft_4_EOM_500cells_Exp1	0	Pre Graft EOM
chr11:22981956-22982373	Pre-graft_4_EOM_500cells_Exp1	0	Pre Graft EOM
chr11:22990520-22991100	Pre-graft_4_EOM_500cells_Exp1	0.641025641025641	Pre Graft EOM
chr11:23008253-23008693	Pre-graft_4_EOM_500cells_Exp1	0	Pre Graft EOM
chr11:23067721-23068189	Pre-graft_4_EOM_500cells_Exp1	0	Pre Graft EOM
chr11:23305844-23307266	Pre-graft_4_EOM_500cells_Exp1	0	Pre Graft EOM
chr11:23497515-23497931	Pre-graft_4_EOM_500cells_Exp1	NA	Pre Graft EOM
chr11:23633135-23633766	Pre-graft_4_EOM_500cells_Exp1	1.21951219512195	Pre Graft EOM
chr11:23665437-23666438	Pre-graft_4_EOM_500cells_Exp1	0	Pre Graft EOM
chr11:23770520-23771541	Pre-graft_4_EOM_500cells_Exp1	1.12359550561798	Pre Graft EOM
chr11:23894646-23895356	Pre-graft_4_EOM_500cells_Exp1	0	Pre Graft EOM
chr11:24164174-24164882	Pre-graft_4_EOM_500cells_Exp1	NA	Pre Graft EOM
chr11:26210158-26210727	Pre-graft_4_EOM_500cells_Exp1	0.263157894736842	Pre Graft EOM
chr11:26387147-26387495	Pre-graft_4_EOM_500cells_Exp1	0	Pre Graft EOM
chr11:26593361-26593788	Pre-graft_4_EOM_500cells_Exp1	1.51515151515152	Pre Graft EOM
chr11:28583291-28583837	Pre-graft_4_EOM_500cells_Exp1	1.81818181818182	Pre Graft EOM
chr11:29172125-29173524	Pre-graft_4_EOM_500cells_Exp1	0.583333333333333	Pre Graft EOM
chr11:29247060-29247529	Pre-graft_4_EOM_500cells_Exp1	0	Pre Graft EOM
chr11:29514876-29515194	Pre-graft_4_EOM_500cells_Exp1	0	Pre Graft EOM
chr11:29692881-29693945	Pre-graft_4_EOM_500cells_Exp1	1.26582278481013	Pre Graft EOM
chr11:29824791-29825496	Pre-graft_4_EOM_500cells_Exp1	0	Pre Graft EOM
chr11:30024479-30024998	Pre-graft_4_EOM_500cells_Exp1	0	Pre Graft EOM
chr11:30267515-30268545	Pre-graft_4_EOM_500cells_Exp1	0	Pre Graft EOM
chr11:30649110-30649612	Pre-graft_4_EOM_500cells_Exp1	6.25	Pre Graft EOM
chr11:30754898-30755478	Pre-graft_4_EOM_500cells_Exp1	1.72413793103448	Pre Graft EOM
chr11:30771621-30772484	Pre-graft_4_EOM_500cells_Exp1	0	Pre Graft EOM
chr11:30885287-30885607	Pre-graft_4_EOM_500cells_Exp1	0	Pre Graft EOM
chr11:3123323-3123768	Pre-graft_4_EOM_500cells_Exp1	0	Pre Graft EOM
chr11:31371323-31371818	Pre-graft_4_EOM_500cells_Exp1	26.6666666666667	Pre Graft EOM
chr11:31671346-31672009	Pre-graft_4_EOM_500cells_Exp1	0	Pre Graft EOM
chr11:31870662-31871460	Pre-graft_4_EOM_500cells_Exp1	0	Pre Graft EOM
chr11:3192997-3193699	Pre-graft_4_EOM_500cells_Exp1	69.8806904414381	Pre Graft EOM
chr11:32205054-32205668	Pre-graft_4_EOM_500cells_Exp1	0	Pre Graft EOM
chr11:32221590-32222474	Pre-graft_4_EOM_500cells_Exp1	0	Pre Graft EOM
chr11:32267338-32267732	Pre-graft_4_EOM_500cells_Exp1	0	Pre Graft EOM
chr11:32347832-32348181	Pre-graft_4_EOM_500cells_Exp1	0	Pre Graft EOM
chr11:32454567-32456177	Pre-graft_4_EOM_500cells_Exp1	0	Pre Graft EOM
chr11:32532758-32533545	Pre-graft_4_EOM_500cells_Exp1	0	Pre Graft EOM
chr11:32642317-32643180	Pre-graft_4_EOM_500cells_Exp1	0.625	Pre Graft EOM
chr11:3265989-3266686	Pre-graft_4_EOM_500cells_Exp1	0	Pre Graft EOM
chr11:3288696-3288937	Pre-graft_4_EOM_500cells_Exp1	0	Pre Graft EOM
chr11:3289165-3291061	Pre-graft_4_EOM_500cells_Exp1	3.77358490566038	Pre Graft EOM
chr11:33122877-33123337	Pre-graft_4_EOM_500cells_Exp1	0	Pre Graft EOM
chr11:33146776-33148198	Pre-graft_4_EOM_500cells_Exp1	0	Pre Graft EOM
chr11:33162421-33163415	Pre-graft_4_EOM_500cells_Exp1	0	Pre Graft EOM
chr11:33200452-33204334	Pre-graft_4_EOM_500cells_Exp1	1.5625	Pre Graft EOM
chr11:3331816-3332496	Pre-graft_4_EOM_500cells_Exp1	1.40845070422535	Pre Graft EOM
chr11:33513021-33513849	Pre-graft_4_EOM_500cells_Exp1	2.56410256410256	Pre Graft EOM
chr11:33843429-33843784	Pre-graft_4_EOM_500cells_Exp1	0	Pre Graft EOM
chr11:3408802-3409339	Pre-graft_4_EOM_500cells_Exp1	0	Pre Graft EOM
chr11:34833362-34833910	Pre-graft_4_EOM_500cells_Exp1	0	Pre Graft EOM
chr11:35120996-35122006	Pre-graft_4_EOM_500cells_Exp1	0	Pre Graft EOM
chr11:35797511-35798675	Pre-graft_4_EOM_500cells_Exp1	5.99520383693046	Pre Graft EOM
chr11:35834278-35834641	Pre-graft_4_EOM_500cells_Exp1	0	Pre Graft EOM
chr11:35979922-35980712	Pre-graft_4_EOM_500cells_Exp1	1.53846153846154	Pre Graft EOM
chr11:36008262-36008488	Pre-graft_4_EOM_500cells_Exp1	83.3333333333333	Pre Graft EOM
chr11:36047223-36047650	Pre-graft_4_EOM_500cells_Exp1	86.6666666666667	Pre Graft EOM
chr11:3628951-3629564	Pre-graft_4_EOM_500cells_Exp1	2.27272727272727	Pre Graft EOM
chr11:3648596-3649551	Pre-graft_4_EOM_500cells_Exp1	0	Pre Graft EOM
chr11:37236272-37236935	Pre-graft_4_EOM_500cells_Exp1	0.793650793650794	Pre Graft EOM
chr11:3761708-3762351	Pre-graft_4_EOM_500cells_Exp1	0	Pre Graft EOM
chr11:3774664-3775008	Pre-graft_4_EOM_500cells_Exp1	2.94117647058824	Pre Graft EOM
chr11:3863606-3863857	Pre-graft_4_EOM_500cells_Exp1	2	Pre Graft EOM
chr11:3997985-3998819	Pre-graft_4_EOM_500cells_Exp1	4.34782608695652	Pre Graft EOM
chr11:40692329-40692747	Pre-graft_4_EOM_500cells_Exp1	0	Pre Graft EOM
chr11:40733648-40734143	Pre-graft_4_EOM_500cells_Exp1	0	Pre Graft EOM
chr11:40754907-40755393	Pre-graft_4_EOM_500cells_Exp1	0	Pre Graft EOM
chr11:4135223-4135533	Pre-graft_4_EOM_500cells_Exp1	NA	Pre Graft EOM
chr11:4160219-4160617	Pre-graft_4_EOM_500cells_Exp1	NA	Pre Graft EOM
chr11:4186642-4187203	Pre-graft_4_EOM_500cells_Exp1	0	Pre Graft EOM
chr11:4218123-4218614	Pre-graft_4_EOM_500cells_Exp1	0	Pre Graft EOM
chr11:4266612-4267106	Pre-graft_4_EOM_500cells_Exp1	0	Pre Graft EOM
chr11:43433682-43433979	Pre-graft_4_EOM_500cells_Exp1	0	Pre Graft EOM
chr11:43528462-43529487	Pre-graft_4_EOM_500cells_Exp1	0	Pre Graft EOM
chr11:43681870-43682698	Pre-graft_4_EOM_500cells_Exp1	0	Pre Graft EOM
chr11:43705280-43705531	Pre-graft_4_EOM_500cells_Exp1	100	Pre Graft EOM
chr11:43775819-43776340	Pre-graft_4_EOM_500cells_Exp1	6.66666666666667	Pre Graft EOM
chr11:43836436-43836673	Pre-graft_4_EOM_500cells_Exp1	0	Pre Graft EOM
chr11:44470111-44470811	Pre-graft_4_EOM_500cells_Exp1	0	Pre Graft EOM
chr11:44518688-44519302	Pre-graft_4_EOM_500cells_Exp1	1.33333333333333	Pre Graft EOM
chr11:45851701-45852544	Pre-graft_4_EOM_500cells_Exp1	0	Pre Graft EOM
chr11:4594212-4594952	Pre-graft_4_EOM_500cells_Exp1	0	Pre Graft EOM
chr11:45944310-45945125	Pre-graft_4_EOM_500cells_Exp1	0	Pre Graft EOM
chr11:45980057-45980944	Pre-graft_4_EOM_500cells_Exp1	8.82352941176471	Pre Graft EOM
chr11:46056019-46056350	Pre-graft_4_EOM_500cells_Exp1	0	Pre Graft EOM
chr11:46166194-46166601	Pre-graft_4_EOM_500cells_Exp1	0	Pre Graft EOM
chr11:46311664-46312458	Pre-graft_4_EOM_500cells_Exp1	0	Pre Graft EOM
chr11:4637621-4637919	Pre-graft_4_EOM_500cells_Exp1	0	Pre Graft EOM
chr11:46436915-46437654	Pre-graft_4_EOM_500cells_Exp1	2	Pre Graft EOM
chr11:4745938-4746987	Pre-graft_4_EOM_500cells_Exp1	0	Pre Graft EOM
chr11:47988408-47989172	Pre-graft_4_EOM_500cells_Exp1	1.38888888888889	Pre Graft EOM
chr11:4848796-4849787	Pre-graft_4_EOM_500cells_Exp1	1.0752688172043	Pre Graft EOM
chr11:48753673-48753878	Pre-graft_4_EOM_500cells_Exp1	90	Pre Graft EOM
chr11:48800313-48800763	Pre-graft_4_EOM_500cells_Exp1	0	Pre Graft EOM
chr11:48816685-48817551	Pre-graft_4_EOM_500cells_Exp1	1.76470588235294	Pre Graft EOM
chr11:48837390-48838030	Pre-graft_4_EOM_500cells_Exp1	0	Pre Graft EOM
chr11:4895282-4895833	Pre-graft_4_EOM_500cells_Exp1	0	Pre Graft EOM
chr11:49169118-49169636	Pre-graft_4_EOM_500cells_Exp1	1.42857142857143	Pre Graft EOM
chr11:49203383-49203838	Pre-graft_4_EOM_500cells_Exp1	16.6666666666667	Pre Graft EOM
chr11:49243871-49244453	Pre-graft_4_EOM_500cells_Exp1	0	Pre Graft EOM
chr11:4946996-4948241	Pre-graft_4_EOM_500cells_Exp1	0	Pre Graft EOM
chr11:49609732-49610329	Pre-graft_4_EOM_500cells_Exp1	0	Pre Graft EOM
chr11:49633991-49634401	Pre-graft_4_EOM_500cells_Exp1	0	Pre Graft EOM
chr11:49712022-49712957	Pre-graft_4_EOM_500cells_Exp1	0	Pre Graft EOM
chr11:49794161-49794992	Pre-graft_4_EOM_500cells_Exp1	0	Pre Graft EOM
chr11:49846399-49847272	Pre-graft_4_EOM_500cells_Exp1	5	Pre Graft EOM
chr11:49901582-49902260	Pre-graft_4_EOM_500cells_Exp1	1.47058823529412	Pre Graft EOM
chr11:50024908-50025754	Pre-graft_4_EOM_500cells_Exp1	0.925925925925926	Pre Graft EOM
chr11:50131269-50131721	Pre-graft_4_EOM_500cells_Exp1	7.14285714285714	Pre Graft EOM
chr11:50174662-50175016	Pre-graft_4_EOM_500cells_Exp1	0	Pre Graft EOM
chr11:50225692-50225946	Pre-graft_4_EOM_500cells_Exp1	0	Pre Graft EOM
chr11:50236431-50237500	Pre-graft_4_EOM_500cells_Exp1	0	Pre Graft EOM
chr11:50291634-50292618	Pre-graft_4_EOM_500cells_Exp1	0	Pre Graft EOM
chr11:50325269-50325990	Pre-graft_4_EOM_500cells_Exp1	0	Pre Graft EOM
chr11:50359091-50359865	Pre-graft_4_EOM_500cells_Exp1	0	Pre Graft EOM
chr11:50376899-50378597	Pre-graft_4_EOM_500cells_Exp1	2.06185567010309	Pre Graft EOM
chr11:50430636-50431171	Pre-graft_4_EOM_500cells_Exp1	0	Pre Graft EOM
chr11:5057945-5058535	Pre-graft_4_EOM_500cells_Exp1	2.12765957446809	Pre Graft EOM
chr11:5059843-5060049	Pre-graft_4_EOM_500cells_Exp1	8.33333333333333	Pre Graft EOM
chr11:50601699-50603537	Pre-graft_4_EOM_500cells_Exp1	2.80373831775701	Pre Graft EOM
chr11:5061391-5062326	Pre-graft_4_EOM_500cells_Exp1	0	Pre Graft EOM
chr11:5063952-5064258	Pre-graft_4_EOM_500cells_Exp1	15.7894736842105	Pre Graft EOM
chr11:5065018-5065397	Pre-graft_4_EOM_500cells_Exp1	0	Pre Graft EOM
chr11:50827446-50827820	Pre-graft_4_EOM_500cells_Exp1	0	Pre Graft EOM
chr11:50851006-50851671	Pre-graft_4_EOM_500cells_Exp1	4.34782608695652	Pre Graft EOM
chr11:50915715-50916245	Pre-graft_4_EOM_500cells_Exp1	1.61290322580645	Pre Graft EOM
chr11:5098460-5099696	Pre-graft_4_EOM_500cells_Exp1	0	Pre Graft EOM
chr11:51262870-51263730	Pre-graft_4_EOM_500cells_Exp1	0	Pre Graft EOM
chr11:51289767-51290464	Pre-graft_4_EOM_500cells_Exp1	1.85185185185185	Pre Graft EOM
chr11:5151984-5152559	Pre-graft_4_EOM_500cells_Exp1	NA	Pre Graft EOM
chr11:51584496-51585010	Pre-graft_4_EOM_500cells_Exp1	0	Pre Graft EOM
chr11:51605992-51607098	Pre-graft_4_EOM_500cells_Exp1	0.48780487804878	Pre Graft EOM
chr11:51619750-51620108	Pre-graft_4_EOM_500cells_Exp1	5.55555555555556	Pre Graft EOM
chr11:51635615-51636047	Pre-graft_4_EOM_500cells_Exp1	0	Pre Graft EOM
chr11:51650412-51651139	Pre-graft_4_EOM_500cells_Exp1	0	Pre Graft EOM
chr11:51688626-51689166	Pre-graft_4_EOM_500cells_Exp1	0	Pre Graft EOM
chr11:51755967-51756822	Pre-graft_4_EOM_500cells_Exp1	0	Pre Graft EOM
chr11:51856327-51858489	Pre-graft_4_EOM_500cells_Exp1	0	Pre Graft EOM
chr11:52000148-52000809	Pre-graft_4_EOM_500cells_Exp1	0	Pre Graft EOM
chr11:52098536-52099647	Pre-graft_4_EOM_500cells_Exp1	0.442477876106195	Pre Graft EOM
chr11:52231742-52232473	Pre-graft_4_EOM_500cells_Exp1	0	Pre Graft EOM
chr11:52282634-52283389	Pre-graft_4_EOM_500cells_Exp1	NA	Pre Graft EOM
chr11:52360504-52361866	Pre-graft_4_EOM_500cells_Exp1	0	Pre Graft EOM
chr11:5261162-5262087	Pre-graft_4_EOM_500cells_Exp1	0	Pre Graft EOM
chr11:52764518-52765273	Pre-graft_4_EOM_500cells_Exp1	2.24719101123596	Pre Graft EOM
chr11:53299618-53300762	Pre-graft_4_EOM_500cells_Exp1	0	Pre Graft EOM
chr11:53350332-53351295	Pre-graft_4_EOM_500cells_Exp1	1.28205128205128	Pre Graft EOM
chr11:53430470-53431262	Pre-graft_4_EOM_500cells_Exp1	0	Pre Graft EOM
chr11:53457053-53457547	Pre-graft_4_EOM_500cells_Exp1	4.16666666666667	Pre Graft EOM
chr11:53463320-53463960	Pre-graft_4_EOM_500cells_Exp1	0	Pre Graft EOM
chr11:53478603-53480059	Pre-graft_4_EOM_500cells_Exp1	7.54985754985755	Pre Graft EOM
chr11:53519746-53520270	Pre-graft_4_EOM_500cells_Exp1	0	Pre Graft EOM
chr11:53567249-53567852	Pre-graft_4_EOM_500cells_Exp1	0	Pre Graft EOM
chr11:53706712-53707411	Pre-graft_4_EOM_500cells_Exp1	0	Pre Graft EOM
chr11:53769896-53770657	Pre-graft_4_EOM_500cells_Exp1	0	Pre Graft EOM
chr11:53859024-53859418	Pre-graft_4_EOM_500cells_Exp1	0	Pre Graft EOM
chr11:53891079-53892061	Pre-graft_4_EOM_500cells_Exp1	0	Pre Graft EOM
chr11:53979550-53980496	Pre-graft_4_EOM_500cells_Exp1	0	Pre Graft EOM
chr11:54027694-54028576	Pre-graft_4_EOM_500cells_Exp1	0	Pre Graft EOM
chr11:54100795-54101372	Pre-graft_4_EOM_500cells_Exp1	0	Pre Graft EOM
chr11:54303909-54304468	Pre-graft_4_EOM_500cells_Exp1	0	Pre Graft EOM
chr11:54437986-54438657	Pre-graft_4_EOM_500cells_Exp1	0	Pre Graft EOM
chr11:5443960-5445415	Pre-graft_4_EOM_500cells_Exp1	0	Pre Graft EOM
chr11:54522424-54523171	Pre-graft_4_EOM_500cells_Exp1	0	Pre Graft EOM
chr11:54787032-54787948	Pre-graft_4_EOM_500cells_Exp1	0	Pre Graft EOM
chr11:54866335-54866984	Pre-graft_4_EOM_500cells_Exp1	0	Pre Graft EOM
chr11:54902772-54903033	Pre-graft_4_EOM_500cells_Exp1	0	Pre Graft EOM
chr11:55033250-55033507	Pre-graft_4_EOM_500cells_Exp1	0	Pre Graft EOM
chr11:55098016-55098287	Pre-graft_4_EOM_500cells_Exp1	0	Pre Graft EOM
chr11:5520598-5521782	Pre-graft_4_EOM_500cells_Exp1	2.7027027027027	Pre Graft EOM
chr11:5541743-5542349	Pre-graft_4_EOM_500cells_Exp1	0	Pre Graft EOM
chr11:55460934-55461289	Pre-graft_4_EOM_500cells_Exp1	0	Pre Graft EOM
chr11:55469637-55470162	Pre-graft_4_EOM_500cells_Exp1	0	Pre Graft EOM
chr11:5707307-5707799	Pre-graft_4_EOM_500cells_Exp1	0	Pre Graft EOM
chr11:5740728-5741332	Pre-graft_4_EOM_500cells_Exp1	0	Pre Graft EOM
chr11:57518235-57518873	Pre-graft_4_EOM_500cells_Exp1	2.77777777777778	Pre Graft EOM
chr11:5762028-5762460	Pre-graft_4_EOM_500cells_Exp1	0	Pre Graft EOM
chr11:57801485-57802434	Pre-graft_4_EOM_500cells_Exp1	1.80722891566265	Pre Graft EOM
chr11:57827496-57828164	Pre-graft_4_EOM_500cells_Exp1	0.72463768115942	Pre Graft EOM
chr11:57831407-57831734	Pre-graft_4_EOM_500cells_Exp1	NA	Pre Graft EOM
chr11:57836965-57837255	Pre-graft_4_EOM_500cells_Exp1	5	Pre Graft EOM
chr11:5788219-5788827	Pre-graft_4_EOM_500cells_Exp1	3.33333333333333	Pre Graft EOM
chr11:58009211-58010092	Pre-graft_4_EOM_500cells_Exp1	0.769230769230769	Pre Graft EOM
chr11:58097728-58098142	Pre-graft_4_EOM_500cells_Exp1	0	Pre Graft EOM
chr11:58103779-58104705	Pre-graft_4_EOM_500cells_Exp1	1.63934426229508	Pre Graft EOM
chr11:58168157-58168612	Pre-graft_4_EOM_500cells_Exp1	NA	Pre Graft EOM
chr11:58330129-58330888	Pre-graft_4_EOM_500cells_Exp1	NA	Pre Graft EOM
chr11:5837355-5838079	Pre-graft_4_EOM_500cells_Exp1	0	Pre Graft EOM
chr11:5861773-5862357	Pre-graft_4_EOM_500cells_Exp1	0	Pre Graft EOM
chr11:58640474-58640762	Pre-graft_4_EOM_500cells_Exp1	0	Pre Graft EOM
chr11:5878003-5878493	Pre-graft_4_EOM_500cells_Exp1	0	Pre Graft EOM
chr11:58904039-58904304	Pre-graft_4_EOM_500cells_Exp1	0	Pre Graft EOM
chr11:58938387-58938749	Pre-graft_4_EOM_500cells_Exp1	0	Pre Graft EOM
chr11:58949026-58949335	Pre-graft_4_EOM_500cells_Exp1	0	Pre Graft EOM
chr11:58953894-58955059	Pre-graft_4_EOM_500cells_Exp1	0	Pre Graft EOM
chr11:58977895-58978696	Pre-graft_4_EOM_500cells_Exp1	0	Pre Graft EOM
chr11:5902021-5902327	Pre-graft_4_EOM_500cells_Exp1	0	Pre Graft EOM
chr11:59134522-59136358	Pre-graft_4_EOM_500cells_Exp1	7.01754385964912	Pre Graft EOM
chr11:59163310-59163770	Pre-graft_4_EOM_500cells_Exp1	NA	Pre Graft EOM
chr11:59176424-59177354	Pre-graft_4_EOM_500cells_Exp1	6.66666666666667	Pre Graft EOM
chr11:59191614-59192134	Pre-graft_4_EOM_500cells_Exp1	0	Pre Graft EOM
chr11:59202288-59202800	Pre-graft_4_EOM_500cells_Exp1	0	Pre Graft EOM
chr11:59208189-59208715	Pre-graft_4_EOM_500cells_Exp1	0	Pre Graft EOM
chr11:59249720-59250030	Pre-graft_4_EOM_500cells_Exp1	67.8571428571429	Pre Graft EOM
chr11:59264061-59264621	Pre-graft_4_EOM_500cells_Exp1	0.555555555555555	Pre Graft EOM
chr11:59288913-59290817	Pre-graft_4_EOM_500cells_Exp1	1.38888888888889	Pre Graft EOM
chr11:59306411-59307671	Pre-graft_4_EOM_500cells_Exp1	0	Pre Graft EOM
chr11:59449869-59450691	Pre-graft_4_EOM_500cells_Exp1	0	Pre Graft EOM
chr11:59472154-59472406	Pre-graft_4_EOM_500cells_Exp1	0	Pre Graft EOM
chr11:59506008-59506805	Pre-graft_4_EOM_500cells_Exp1	0	Pre Graft EOM
chr11:59662147-59663016	Pre-graft_4_EOM_500cells_Exp1	0	Pre Graft EOM
chr11:59787190-59787738	Pre-graft_4_EOM_500cells_Exp1	0	Pre Graft EOM
chr11:59809709-59810059	Pre-graft_4_EOM_500cells_Exp1	0	Pre Graft EOM
chr11:59847975-59848407	Pre-graft_4_EOM_500cells_Exp1	2.38095238095238	Pre Graft EOM
chr11:59963850-59964242	Pre-graft_4_EOM_500cells_Exp1	0	Pre Graft EOM
chr11:59964486-59965170	Pre-graft_4_EOM_500cells_Exp1	0	Pre Graft EOM
chr11:60046140-60046531	Pre-graft_4_EOM_500cells_Exp1	0	Pre Graft EOM
chr11:60104878-60106468	Pre-graft_4_EOM_500cells_Exp1	0.645161290322581	Pre Graft EOM
chr11:60115124-60115553	Pre-graft_4_EOM_500cells_Exp1	0	Pre Graft EOM
chr11:60139740-60140546	Pre-graft_4_EOM_500cells_Exp1	0	Pre Graft EOM
chr11:60175701-60177316	Pre-graft_4_EOM_500cells_Exp1	NA	Pre Graft EOM
chr11:60210359-60210771	Pre-graft_4_EOM_500cells_Exp1	0	Pre Graft EOM
chr11:60222754-60222963	Pre-graft_4_EOM_500cells_Exp1	0	Pre Graft EOM
chr11:60352655-60353120	Pre-graft_4_EOM_500cells_Exp1	0	Pre Graft EOM
chr11:60416740-60417985	Pre-graft_4_EOM_500cells_Exp1	0	Pre Graft EOM
chr11:60454468-60454895	Pre-graft_4_EOM_500cells_Exp1	NA	Pre Graft EOM
chr11:60537128-60539182	Pre-graft_4_EOM_500cells_Exp1	0.72463768115942	Pre Graft EOM
chr11:60575380-60575667	Pre-graft_4_EOM_500cells_Exp1	100	Pre Graft EOM
chr11:6064996-6066085	Pre-graft_4_EOM_500cells_Exp1	0.50761421319797	Pre Graft EOM
chr11:60728252-60728662	Pre-graft_4_EOM_500cells_Exp1	0	Pre Graft EOM
chr11:60776788-60777767	Pre-graft_4_EOM_500cells_Exp1	3.125	Pre Graft EOM
chr11:60811138-60811369	Pre-graft_4_EOM_500cells_Exp1	0	Pre Graft EOM
chr11:60878256-60879169	Pre-graft_4_EOM_500cells_Exp1	0	Pre Graft EOM
chr11:60913451-60913949	Pre-graft_4_EOM_500cells_Exp1	2.98507462686567	Pre Graft EOM
chr11:60931508-60932362	Pre-graft_4_EOM_500cells_Exp1	1.75438596491228	Pre Graft EOM
chr11:61022205-61023254	Pre-graft_4_EOM_500cells_Exp1	0	Pre Graft EOM
chr11:61147233-61147649	Pre-graft_4_EOM_500cells_Exp1	33.3333333333333	Pre Graft EOM
chr11:61174540-61175466	Pre-graft_4_EOM_500cells_Exp1	0	Pre Graft EOM
chr11:61266868-61267493	Pre-graft_4_EOM_500cells_Exp1	0	Pre Graft EOM
chr11:61342437-61342941	Pre-graft_4_EOM_500cells_Exp1	1.66666666666667	Pre Graft EOM
chr11:61377876-61378155	Pre-graft_4_EOM_500cells_Exp1	0	Pre Graft EOM
chr11:61407999-61408727	Pre-graft_4_EOM_500cells_Exp1	0	Pre Graft EOM
chr11:61493529-61494492	Pre-graft_4_EOM_500cells_Exp1	0	Pre Graft EOM
chr11:61578944-61579804	Pre-graft_4_EOM_500cells_Exp1	0	Pre Graft EOM
chr11:61683994-61685104	Pre-graft_4_EOM_500cells_Exp1	50	Pre Graft EOM
chr11:61761841-61762135	Pre-graft_4_EOM_500cells_Exp1	25	Pre Graft EOM
chr11:61854074-61855390	Pre-graft_4_EOM_500cells_Exp1	0	Pre Graft EOM
chr11:61929786-61930447	Pre-graft_4_EOM_500cells_Exp1	0	Pre Graft EOM
chr11:61956737-61957371	Pre-graft_4_EOM_500cells_Exp1	0	Pre Graft EOM
chr11:6199825-6200401	Pre-graft_4_EOM_500cells_Exp1	5	Pre Graft EOM
chr11:62248497-62249444	Pre-graft_4_EOM_500cells_Exp1	0	Pre Graft EOM
chr11:62281244-62281934	Pre-graft_4_EOM_500cells_Exp1	9.09090909090909	Pre Graft EOM
chr11:62456785-62457797	Pre-graft_4_EOM_500cells_Exp1	0	Pre Graft EOM
chr11:62458276-62458613	Pre-graft_4_EOM_500cells_Exp1	0	Pre Graft EOM
chr11:62538501-62539437	Pre-graft_4_EOM_500cells_Exp1	1.78571428571429	Pre Graft EOM
chr11:62550912-62551819	Pre-graft_4_EOM_500cells_Exp1	1.63934426229508	Pre Graft EOM
chr11:62560692-62561019	Pre-graft_4_EOM_500cells_Exp1	NA	Pre Graft EOM
chr11:6267407-6267896	Pre-graft_4_EOM_500cells_Exp1	7.69230769230769	Pre Graft EOM
chr11:6274191-6274450	Pre-graft_4_EOM_500cells_Exp1	0	Pre Graft EOM
chr11:6274673-6275009	Pre-graft_4_EOM_500cells_Exp1	0	Pre Graft EOM
chr11:62756846-62757139	Pre-graft_4_EOM_500cells_Exp1	0	Pre Graft EOM
chr11:62879330-62879688	Pre-graft_4_EOM_500cells_Exp1	NA	Pre Graft EOM
chr11:6291320-6292275	Pre-graft_4_EOM_500cells_Exp1	0	Pre Graft EOM
chr11:63132414-63133262	Pre-graft_4_EOM_500cells_Exp1	1.46198830409357	Pre Graft EOM
chr11:6389594-6389970	Pre-graft_4_EOM_500cells_Exp1	2.17391304347826	Pre Graft EOM
chr11:63920509-63922450	Pre-graft_4_EOM_500cells_Exp1	0	Pre Graft EOM
chr11:63923390-63923670	Pre-graft_4_EOM_500cells_Exp1	77.2727272727273	Pre Graft EOM
chr11:63925176-63925579	Pre-graft_4_EOM_500cells_Exp1	0	Pre Graft EOM
chr11:64079259-64079688	Pre-graft_4_EOM_500cells_Exp1	0	Pre Graft EOM
chr11:6415425-6416451	Pre-graft_4_EOM_500cells_Exp1	0	Pre Graft EOM
chr11:64435072-64436635	Pre-graft_4_EOM_500cells_Exp1	0	Pre Graft EOM
chr11:6444021-6444762	Pre-graft_4_EOM_500cells_Exp1	0.806451612903226	Pre Graft EOM
chr11:6474938-6475777	Pre-graft_4_EOM_500cells_Exp1	4.54545454545455	Pre Graft EOM
chr11:64978825-64979382	Pre-graft_4_EOM_500cells_Exp1	0	Pre Graft EOM
chr11:65269835-65270263	Pre-graft_4_EOM_500cells_Exp1	10	Pre Graft EOM
chr11:6528548-6528932	Pre-graft_4_EOM_500cells_Exp1	2.22222222222222	Pre Graft EOM
chr11:65787616-65788397	Pre-graft_4_EOM_500cells_Exp1	0.875912408759124	Pre Graft EOM
chr11:66168092-66168506	Pre-graft_4_EOM_500cells_Exp1	0	Pre Graft EOM
chr11:6625740-6626394	Pre-graft_4_EOM_500cells_Exp1	0	Pre Graft EOM
chr11:66525225-66526886	Pre-graft_4_EOM_500cells_Exp1	NA	Pre Graft EOM
chr11:67052534-67052950	Pre-graft_4_EOM_500cells_Exp1	NA	Pre Graft EOM
chr11:67094542-67094772	Pre-graft_4_EOM_500cells_Exp1	30.7692307692308	Pre Graft EOM
chr11:67454957-67455972	Pre-graft_4_EOM_500cells_Exp1	0	Pre Graft EOM
chr11:67695538-67695753	Pre-graft_4_EOM_500cells_Exp1	100	Pre Graft EOM
chr11:67921482-67922542	Pre-graft_4_EOM_500cells_Exp1	0	Pre Graft EOM
chr11:68384928-68386726	Pre-graft_4_EOM_500cells_Exp1	0.490196078431372	Pre Graft EOM
chr11:68387050-68387294	Pre-graft_4_EOM_500cells_Exp1	5.55555555555556	Pre Graft EOM
chr11:68399534-68400614	Pre-graft_4_EOM_500cells_Exp1	4.65116279069767	Pre Graft EOM
chr11:68691299-68692234	Pre-graft_4_EOM_500cells_Exp1	0	Pre Graft EOM
chr11:68852493-68853283	Pre-graft_4_EOM_500cells_Exp1	1.92307692307692	Pre Graft EOM
chr11:68901414-68901898	Pre-graft_4_EOM_500cells_Exp1	0	Pre Graft EOM
chr11:69008297-69008533	Pre-graft_4_EOM_500cells_Exp1	0	Pre Graft EOM
chr11:69045640-69046110	Pre-graft_4_EOM_500cells_Exp1	0	Pre Graft EOM
chr11:69059293-69060850	Pre-graft_4_EOM_500cells_Exp1	0	Pre Graft EOM
chr11:69070706-69071062	Pre-graft_4_EOM_500cells_Exp1	NA	Pre Graft EOM
chr11:69088413-69089149	Pre-graft_4_EOM_500cells_Exp1	NA	Pre Graft EOM
chr11:69122148-69123102	Pre-graft_4_EOM_500cells_Exp1	2.63157894736842	Pre Graft EOM
chr11:69235602-69236622	Pre-graft_4_EOM_500cells_Exp1	2.54237288135593	Pre Graft EOM
chr11:69326279-69326842	Pre-graft_4_EOM_500cells_Exp1	0	Pre Graft EOM
chr11:69340313-69341045	Pre-graft_4_EOM_500cells_Exp1	0	Pre Graft EOM
chr11:69395199-69396220	Pre-graft_4_EOM_500cells_Exp1	0	Pre Graft EOM
chr11:69409903-69411877	Pre-graft_4_EOM_500cells_Exp1	0	Pre Graft EOM
chr11:69417984-69418322	Pre-graft_4_EOM_500cells_Exp1	NA	Pre Graft EOM
chr11:69579019-69579349	Pre-graft_4_EOM_500cells_Exp1	0	Pre Graft EOM
chr11:69604946-69605847	Pre-graft_4_EOM_500cells_Exp1	1.5625	Pre Graft EOM
chr11:69632775-69633566	Pre-graft_4_EOM_500cells_Exp1	0	Pre Graft EOM
chr11:69655467-69655754	Pre-graft_4_EOM_500cells_Exp1	13.3333333333333	Pre Graft EOM
chr11:69671234-69672624	Pre-graft_4_EOM_500cells_Exp1	0	Pre Graft EOM
chr11:69681401-69682147	Pre-graft_4_EOM_500cells_Exp1	0	Pre Graft EOM
chr11:69758113-69759319	Pre-graft_4_EOM_500cells_Exp1	0	Pre Graft EOM
chr11:69766014-69766578	Pre-graft_4_EOM_500cells_Exp1	0	Pre Graft EOM
chr11:69795499-69796039	Pre-graft_4_EOM_500cells_Exp1	NA	Pre Graft EOM
chr11:69800877-69801634	Pre-graft_4_EOM_500cells_Exp1	0	Pre Graft EOM
chr11:69834023-69834340	Pre-graft_4_EOM_500cells_Exp1	29.1666666666667	Pre Graft EOM
chr11:69837088-69837859	Pre-graft_4_EOM_500cells_Exp1	0	Pre Graft EOM
chr11:69881010-69881431	Pre-graft_4_EOM_500cells_Exp1	0	Pre Graft EOM
chr11:69901313-69902309	Pre-graft_4_EOM_500cells_Exp1	2.58620689655172	Pre Graft EOM
chr11:69913830-69914564	Pre-graft_4_EOM_500cells_Exp1	0	Pre Graft EOM
chr11:69920525-69921795	Pre-graft_4_EOM_500cells_Exp1	1.42857142857143	Pre Graft EOM
chr11:69965385-69966864	Pre-graft_4_EOM_500cells_Exp1	0	Pre Graft EOM
chr11:69981202-69981639	Pre-graft_4_EOM_500cells_Exp1	NA	Pre Graft EOM
chr11:69991472-69991848	Pre-graft_4_EOM_500cells_Exp1	0	Pre Graft EOM
chr11:69995572-69997527	Pre-graft_4_EOM_500cells_Exp1	0	Pre Graft EOM
chr11:70000405-70000989	Pre-graft_4_EOM_500cells_Exp1	0	Pre Graft EOM
chr11:70226432-70226878	Pre-graft_4_EOM_500cells_Exp1	6.25	Pre Graft EOM
chr11:70228975-70229457	Pre-graft_4_EOM_500cells_Exp1	NA	Pre Graft EOM
chr11:70255144-70255347	Pre-graft_4_EOM_500cells_Exp1	0	Pre Graft EOM
chr11:70409591-70410278	Pre-graft_4_EOM_500cells_Exp1	0	Pre Graft EOM
chr11:70451835-70452269	Pre-graft_4_EOM_500cells_Exp1	0	Pre Graft EOM
chr11:70459543-70459769	Pre-graft_4_EOM_500cells_Exp1	0	Pre Graft EOM
chr11:70520033-70520530	Pre-graft_4_EOM_500cells_Exp1	1.81818181818182	Pre Graft EOM
chr11:70562702-70563196	Pre-graft_4_EOM_500cells_Exp1	0	Pre Graft EOM
chr11:7063695-7064250	Pre-graft_4_EOM_500cells_Exp1	0	Pre Graft EOM
chr11:70653725-70656236	Pre-graft_4_EOM_500cells_Exp1	0	Pre Graft EOM
chr11:70687654-70688177	Pre-graft_4_EOM_500cells_Exp1	0	Pre Graft EOM
chr11:70699967-70700890	Pre-graft_4_EOM_500cells_Exp1	0	Pre Graft EOM
chr11:70982639-70983116	Pre-graft_4_EOM_500cells_Exp1	NA	Pre Graft EOM
chr11:71003871-71004619	Pre-graft_4_EOM_500cells_Exp1	0	Pre Graft EOM
chr11:71019066-71019976	Pre-graft_4_EOM_500cells_Exp1	0	Pre Graft EOM
chr11:71750622-71751672	Pre-graft_4_EOM_500cells_Exp1	3.33333333333333	Pre Graft EOM
chr11:7213334-7214110	Pre-graft_4_EOM_500cells_Exp1	0.744047619047619	Pre Graft EOM
chr11:72135300-72135760	Pre-graft_4_EOM_500cells_Exp1	0	Pre Graft EOM
chr11:72206712-72207669	Pre-graft_4_EOM_500cells_Exp1	0	Pre Graft EOM
chr11:72214904-72215645	Pre-graft_4_EOM_500cells_Exp1	0.45662100456621	Pre Graft EOM
chr11:72266199-72267320	Pre-graft_4_EOM_500cells_Exp1	3.90625	Pre Graft EOM
chr11:72361870-72362178	Pre-graft_4_EOM_500cells_Exp1	0	Pre Graft EOM
chr11:72411131-72411894	Pre-graft_4_EOM_500cells_Exp1	0	Pre Graft EOM
chr11:72441058-72441539	Pre-graft_4_EOM_500cells_Exp1	0	Pre Graft EOM
chr11:72607025-72608501	Pre-graft_4_EOM_500cells_Exp1	1.47058823529412	Pre Graft EOM
chr11:72795423-72796848	Pre-graft_4_EOM_500cells_Exp1	1.64835164835165	Pre Graft EOM
chr11:72961075-72961596	Pre-graft_4_EOM_500cells_Exp1	NA	Pre Graft EOM
chr11:73047667-73048396	Pre-graft_4_EOM_500cells_Exp1	0	Pre Graft EOM
chr11:73137871-73138390	Pre-graft_4_EOM_500cells_Exp1	0	Pre Graft EOM
chr11:73160238-73160574	Pre-graft_4_EOM_500cells_Exp1	0	Pre Graft EOM
chr11:73176552-73177718	Pre-graft_4_EOM_500cells_Exp1	0	Pre Graft EOM
chr11:73199334-73199761	Pre-graft_4_EOM_500cells_Exp1	0	Pre Graft EOM
chr11:74522360-74523429	Pre-graft_4_EOM_500cells_Exp1	0	Pre Graft EOM
chr11:74589731-74590417	Pre-graft_4_EOM_500cells_Exp1	2.17391304347826	Pre Graft EOM
chr11:74610776-74611087	Pre-graft_4_EOM_500cells_Exp1	0	Pre Graft EOM
chr11:74619243-74620034	Pre-graft_4_EOM_500cells_Exp1	0	Pre Graft EOM
chr11:74637963-74638687	Pre-graft_4_EOM_500cells_Exp1	0	Pre Graft EOM
chr11:74649241-74650013	Pre-graft_4_EOM_500cells_Exp1	0	Pre Graft EOM
chr11:74723409-74724703	Pre-graft_4_EOM_500cells_Exp1	0	Pre Graft EOM
chr11:74770764-74771134	Pre-graft_4_EOM_500cells_Exp1	0	Pre Graft EOM
chr11:74829899-74832413	Pre-graft_4_EOM_500cells_Exp1	0	Pre Graft EOM
chr11:74896412-74898204	Pre-graft_4_EOM_500cells_Exp1	0	Pre Graft EOM
chr11:74925445-74926404	Pre-graft_4_EOM_500cells_Exp1	0	Pre Graft EOM
chr11:75165307-75169327	Pre-graft_4_EOM_500cells_Exp1	63.265306122449	Pre Graft EOM
chr11:75172338-75173855	Pre-graft_4_EOM_500cells_Exp1	2.38095238095238	Pre Graft EOM
chr11:75213819-75214066	Pre-graft_4_EOM_500cells_Exp1	0	Pre Graft EOM
chr11:75348086-75348599	Pre-graft_4_EOM_500cells_Exp1	0	Pre Graft EOM
chr11:75445298-75445783	Pre-graft_4_EOM_500cells_Exp1	56.25	Pre Graft EOM
chr11:75454450-75454767	Pre-graft_4_EOM_500cells_Exp1	NA	Pre Graft EOM
chr11:75461507-75462316	Pre-graft_4_EOM_500cells_Exp1	0	Pre Graft EOM
chr11:75486650-75487238	Pre-graft_4_EOM_500cells_Exp1	0	Pre Graft EOM
chr11:75510203-75510808	Pre-graft_4_EOM_500cells_Exp1	0.628930817610062	Pre Graft EOM
chr11:75531101-75532171	Pre-graft_4_EOM_500cells_Exp1	0	Pre Graft EOM
chr11:75587972-75588609	Pre-graft_4_EOM_500cells_Exp1	2.94117647058824	Pre Graft EOM
chr11:75651485-75652026	Pre-graft_4_EOM_500cells_Exp1	NA	Pre Graft EOM
chr11:75655664-75656365	Pre-graft_4_EOM_500cells_Exp1	0	Pre Graft EOM
chr11:75679121-75679708	Pre-graft_4_EOM_500cells_Exp1	0	Pre Graft EOM
chr11:75794962-75796258	Pre-graft_4_EOM_500cells_Exp1	2.34375	Pre Graft EOM
chr11:75966272-75967184	Pre-graft_4_EOM_500cells_Exp1	1.25	Pre Graft EOM
chr11:76027028-76028044	Pre-graft_4_EOM_500cells_Exp1	0	Pre Graft EOM
chr11:76179501-76179921	Pre-graft_4_EOM_500cells_Exp1	0	Pre Graft EOM
chr11:76201857-76202461	Pre-graft_4_EOM_500cells_Exp1	0	Pre Graft EOM
chr11:76217134-76217718	Pre-graft_4_EOM_500cells_Exp1	0	Pre Graft EOM
chr11:76407105-76407373	Pre-graft_4_EOM_500cells_Exp1	0	Pre Graft EOM
chr11:76494492-76495221	Pre-graft_4_EOM_500cells_Exp1	0	Pre Graft EOM
chr11:76571045-76571566	Pre-graft_4_EOM_500cells_Exp1	0	Pre Graft EOM
chr11:76622237-76623850	Pre-graft_4_EOM_500cells_Exp1	0	Pre Graft EOM
chr11:76672704-76673210	Pre-graft_4_EOM_500cells_Exp1	4.65116279069767	Pre Graft EOM
chr11:76846181-76847047	Pre-graft_4_EOM_500cells_Exp1	0	Pre Graft EOM
chr11:76997416-76997717	Pre-graft_4_EOM_500cells_Exp1	NA	Pre Graft EOM
chr11:77078209-77078687	Pre-graft_4_EOM_500cells_Exp1	NA	Pre Graft EOM
chr11:77216004-77216692	Pre-graft_4_EOM_500cells_Exp1	0	Pre Graft EOM
chr11:77348100-77348664	Pre-graft_4_EOM_500cells_Exp1	0	Pre Graft EOM
chr11:77489423-77490134	Pre-graft_4_EOM_500cells_Exp1	0	Pre Graft EOM
chr11:77493562-77493993	Pre-graft_4_EOM_500cells_Exp1	0	Pre Graft EOM
chr11:77512827-77513621	Pre-graft_4_EOM_500cells_Exp1	0	Pre Graft EOM
chr11:77514905-77515988	Pre-graft_4_EOM_500cells_Exp1	0	Pre Graft EOM
chr11:77607212-77608155	Pre-graft_4_EOM_500cells_Exp1	0	Pre Graft EOM
chr11:77686950-77687833	Pre-graft_4_EOM_500cells_Exp1	0	Pre Graft EOM
chr11:77763052-77763636	Pre-graft_4_EOM_500cells_Exp1	0	Pre Graft EOM
chr11:77766609-77766836	Pre-graft_4_EOM_500cells_Exp1	33.3333333333333	Pre Graft EOM
chr11:77930886-77931638	Pre-graft_4_EOM_500cells_Exp1	0	Pre Graft EOM
chr11:77982422-77983362	Pre-graft_4_EOM_500cells_Exp1	0	Pre Graft EOM
chr11:77983936-77984392	Pre-graft_4_EOM_500cells_Exp1	0	Pre Graft EOM
chr11:78032008-78032768	Pre-graft_4_EOM_500cells_Exp1	0	Pre Graft EOM
chr11:78037972-78038225	Pre-graft_4_EOM_500cells_Exp1	0	Pre Graft EOM
chr11:78164980-78165865	Pre-graft_4_EOM_500cells_Exp1	0	Pre Graft EOM
chr11:78176583-78177296	Pre-graft_4_EOM_500cells_Exp1	3.84615384615385	Pre Graft EOM
chr11:78178213-78179010	Pre-graft_4_EOM_500cells_Exp1	4.54545454545455	Pre Graft EOM
chr11:78188606-78189478	Pre-graft_4_EOM_500cells_Exp1	1.03092783505155	Pre Graft EOM
chr11:78245771-78246299	Pre-graft_4_EOM_500cells_Exp1	0	Pre Graft EOM
chr11:78261417-78262363	Pre-graft_4_EOM_500cells_Exp1	0	Pre Graft EOM
chr11:78301498-78301859	Pre-graft_4_EOM_500cells_Exp1	0	Pre Graft EOM
chr11:78328302-78328825	Pre-graft_4_EOM_500cells_Exp1	0	Pre Graft EOM
chr11:78343381-78343848	Pre-graft_4_EOM_500cells_Exp1	NA	Pre Graft EOM
chr11:78465658-78466108	Pre-graft_4_EOM_500cells_Exp1	0	Pre Graft EOM
chr11:78487826-78488120	Pre-graft_4_EOM_500cells_Exp1	13.3333333333333	Pre Graft EOM
chr11:78490642-78491181	Pre-graft_4_EOM_500cells_Exp1	0	Pre Graft EOM
chr11:78497021-78497463	Pre-graft_4_EOM_500cells_Exp1	0	Pre Graft EOM
chr11:78511866-78512482	Pre-graft_4_EOM_500cells_Exp1	1.49253731343284	Pre Graft EOM
chr11:78536006-78536748	Pre-graft_4_EOM_500cells_Exp1	0	Pre Graft EOM
chr11:78697066-78697572	Pre-graft_4_EOM_500cells_Exp1	0	Pre Graft EOM
chr11:78751365-78751795	Pre-graft_4_EOM_500cells_Exp1	NA	Pre Graft EOM
chr11:78826446-78826855	Pre-graft_4_EOM_500cells_Exp1	0	Pre Graft EOM
chr11:78924996-78925388	Pre-graft_4_EOM_500cells_Exp1	NA	Pre Graft EOM
chr11:79145639-79146666	Pre-graft_4_EOM_500cells_Exp1	0.446428571428571	Pre Graft EOM
chr11:79254019-79254912	Pre-graft_4_EOM_500cells_Exp1	1.66666666666667	Pre Graft EOM
chr11:79339192-79340229	Pre-graft_4_EOM_500cells_Exp1	NA	Pre Graft EOM
chr11:79590882-79591553	Pre-graft_4_EOM_500cells_Exp1	0	Pre Graft EOM
chr11:79660415-79661069	Pre-graft_4_EOM_500cells_Exp1	NA	Pre Graft EOM
chr11:79962139-79962682	Pre-graft_4_EOM_500cells_Exp1	0	Pre Graft EOM
chr11:79992475-79993854	Pre-graft_4_EOM_500cells_Exp1	0.740740740740741	Pre Graft EOM
chr11:80089321-80089678	Pre-graft_4_EOM_500cells_Exp1	0	Pre Graft EOM
chr11:80154031-80154685	Pre-graft_4_EOM_500cells_Exp1	3.47222222222222	Pre Graft EOM
chr11:80209067-80209554	Pre-graft_4_EOM_500cells_Exp1	1.08695652173913	Pre Graft EOM
chr11:80300847-80301762	Pre-graft_4_EOM_500cells_Exp1	0	Pre Graft EOM
chr11:80428468-80429282	Pre-graft_4_EOM_500cells_Exp1	3.11111111111111	Pre Graft EOM
chr11:80476520-80478056	Pre-graft_4_EOM_500cells_Exp1	3.57142857142857	Pre Graft EOM
chr11:80779562-80780232	Pre-graft_4_EOM_500cells_Exp1	0	Pre Graft EOM
chr11:80810173-80810620	Pre-graft_4_EOM_500cells_Exp1	0	Pre Graft EOM
chr11:81151715-81153722	Pre-graft_4_EOM_500cells_Exp1	0	Pre Graft EOM
chr11:82387062-82389805	Pre-graft_4_EOM_500cells_Exp1	0	Pre Graft EOM
chr11:82434243-82435083	Pre-graft_4_EOM_500cells_Exp1	3.57142857142857	Pre Graft EOM
chr11:82763856-82764791	Pre-graft_4_EOM_500cells_Exp1	0	Pre Graft EOM
chr11:82781015-82781677	Pre-graft_4_EOM_500cells_Exp1	1.05633802816901	Pre Graft EOM
chr11:82931232-82932122	Pre-graft_4_EOM_500cells_Exp1	NA	Pre Graft EOM
chr11:83298725-83299157	Pre-graft_4_EOM_500cells_Exp1	0	Pre Graft EOM
chr11:83302595-83303278	Pre-graft_4_EOM_500cells_Exp1	0	Pre Graft EOM
chr11:83409394-83410102	Pre-graft_4_EOM_500cells_Exp1	1.04166666666667	Pre Graft EOM
chr11:83440353-83440750	Pre-graft_4_EOM_500cells_Exp1	0	Pre Graft EOM
chr11:83444820-83445050	Pre-graft_4_EOM_500cells_Exp1	13.5135135135135	Pre Graft EOM
chr11:83462693-83463141	Pre-graft_4_EOM_500cells_Exp1	0	Pre Graft EOM
chr11:83472621-83473763	Pre-graft_4_EOM_500cells_Exp1	0	Pre Graft EOM
chr11:83753679-83754018	Pre-graft_4_EOM_500cells_Exp1	0	Pre Graft EOM
chr11:83851151-83851457	Pre-graft_4_EOM_500cells_Exp1	0	Pre Graft EOM
chr11:83964325-83964792	Pre-graft_4_EOM_500cells_Exp1	2.38095238095238	Pre Graft EOM
chr11:84068107-84068552	Pre-graft_4_EOM_500cells_Exp1	0	Pre Graft EOM
chr11:84179323-84180418	Pre-graft_4_EOM_500cells_Exp1	0	Pre Graft EOM
chr11:84524913-84525813	Pre-graft_4_EOM_500cells_Exp1	0	Pre Graft EOM
chr11:84642361-84642927	Pre-graft_4_EOM_500cells_Exp1	0	Pre Graft EOM
chr11:84818709-84819636	Pre-graft_4_EOM_500cells_Exp1	0	Pre Graft EOM
chr11:84828697-84829305	Pre-graft_4_EOM_500cells_Exp1	3.44827586206897	Pre Graft EOM
chr11:84869568-84870994	Pre-graft_4_EOM_500cells_Exp1	1.25	Pre Graft EOM
chr11:85139455-85140483	Pre-graft_4_EOM_500cells_Exp1	0	Pre Graft EOM
chr11:85234511-85235274	Pre-graft_4_EOM_500cells_Exp1	0	Pre Graft EOM
chr11:85311035-85312038	Pre-graft_4_EOM_500cells_Exp1	0	Pre Graft EOM
chr11:85352647-85353248	Pre-graft_4_EOM_500cells_Exp1	0	Pre Graft EOM
chr11:85832089-85833596	Pre-graft_4_EOM_500cells_Exp1	3.125	Pre Graft EOM
chr11:85836894-85837410	Pre-graft_4_EOM_500cells_Exp1	13.3333333333333	Pre Graft EOM
chr11:85837772-85838448	Pre-graft_4_EOM_500cells_Exp1	16.6666666666667	Pre Graft EOM
chr11:85844092-85844605	Pre-graft_4_EOM_500cells_Exp1	0	Pre Graft EOM
chr11:85886267-85886603	Pre-graft_4_EOM_500cells_Exp1	NA	Pre Graft EOM
chr11:86200936-86201792	Pre-graft_4_EOM_500cells_Exp1	0	Pre Graft EOM
chr11:86257542-86257773	Pre-graft_4_EOM_500cells_Exp1	NA	Pre Graft EOM
chr11:86484203-86485180	Pre-graft_4_EOM_500cells_Exp1	0	Pre Graft EOM
chr11:8664109-8664649	Pre-graft_4_EOM_500cells_Exp1	3.125	Pre Graft EOM
chr11:86757414-86758221	Pre-graft_4_EOM_500cells_Exp1	0	Pre Graft EOM
chr11:86807302-86807795	Pre-graft_4_EOM_500cells_Exp1	0	Pre Graft EOM
chr11:86993023-86993951	Pre-graft_4_EOM_500cells_Exp1	1.51515151515152	Pre Graft EOM
chr11:87086373-87086794	Pre-graft_4_EOM_500cells_Exp1	0	Pre Graft EOM
chr11:87126795-87127706	Pre-graft_4_EOM_500cells_Exp1	0.198412698412698	Pre Graft EOM
chr11:87358131-87359274	Pre-graft_4_EOM_500cells_Exp1	0	Pre Graft EOM
chr11:87404207-87404735	Pre-graft_4_EOM_500cells_Exp1	NA	Pre Graft EOM
chr11:87448176-87448619	Pre-graft_4_EOM_500cells_Exp1	0	Pre Graft EOM
chr11:87578373-87578695	Pre-graft_4_EOM_500cells_Exp1	0	Pre Graft EOM
chr11:87591597-87592378	Pre-graft_4_EOM_500cells_Exp1	0	Pre Graft EOM
chr11:87595487-87595850	Pre-graft_4_EOM_500cells_Exp1	0	Pre Graft EOM
chr11:87616902-87617970	Pre-graft_4_EOM_500cells_Exp1	87.0967741935484	Pre Graft EOM
chr11:87737251-87737907	Pre-graft_4_EOM_500cells_Exp1	0	Pre Graft EOM
chr11:87764081-87764839	Pre-graft_4_EOM_500cells_Exp1	0	Pre Graft EOM
chr11:87986772-87987654	Pre-graft_4_EOM_500cells_Exp1	0.446428571428571	Pre Graft EOM
chr11:88047189-88048653	Pre-graft_4_EOM_500cells_Exp1	2.08333333333333	Pre Graft EOM
chr11:88067845-88069300	Pre-graft_4_EOM_500cells_Exp1	3.84615384615385	Pre Graft EOM
chr11:88099079-88099957	Pre-graft_4_EOM_500cells_Exp1	0	Pre Graft EOM
chr11:88169646-88170072	Pre-graft_4_EOM_500cells_Exp1	73.3333333333333	Pre Graft EOM
chr11:88193457-88193898	Pre-graft_4_EOM_500cells_Exp1	53.8461538461538	Pre Graft EOM
chr11:88717840-88719127	Pre-graft_4_EOM_500cells_Exp1	0	Pre Graft EOM
chr11:88863935-88864835	Pre-graft_4_EOM_500cells_Exp1	0	Pre Graft EOM
chr11:88973826-88974336	Pre-graft_4_EOM_500cells_Exp1	0	Pre Graft EOM
chr11:88999234-89000002	Pre-graft_4_EOM_500cells_Exp1	0	Pre Graft EOM
chr11:89060000-89060939	Pre-graft_4_EOM_500cells_Exp1	0	Pre Graft EOM
chr11:89301374-89302842	Pre-graft_4_EOM_500cells_Exp1	0.396825396825397	Pre Graft EOM
chr11:90249224-90249822	Pre-graft_4_EOM_500cells_Exp1	0	Pre Graft EOM
chr11:90417919-90418286	Pre-graft_4_EOM_500cells_Exp1	0	Pre Graft EOM
chr11:90637769-90638673	Pre-graft_4_EOM_500cells_Exp1	0	Pre Graft EOM
chr11:90687348-90687819	Pre-graft_4_EOM_500cells_Exp1	0	Pre Graft EOM
chr11:93098299-93100196	Pre-graft_4_EOM_500cells_Exp1	0.568181818181818	Pre Graft EOM
chr11:93884846-93886590	Pre-graft_4_EOM_500cells_Exp1	0	Pre Graft EOM
chr11:93996308-93996727	Pre-graft_4_EOM_500cells_Exp1	0	Pre Graft EOM
chr11:94210243-94212093	Pre-graft_4_EOM_500cells_Exp1	0	Pre Graft EOM
chr11:94321399-94322144	Pre-graft_4_EOM_500cells_Exp1	0	Pre Graft EOM
chr11:94328295-94328652	Pre-graft_4_EOM_500cells_Exp1	0	Pre Graft EOM
chr11:94473317-94474632	Pre-graft_4_EOM_500cells_Exp1	NA	Pre Graft EOM
chr11:94491101-94491484	Pre-graft_4_EOM_500cells_Exp1	0	Pre Graft EOM
chr11:94548858-94549288	Pre-graft_4_EOM_500cells_Exp1	0	Pre Graft EOM
chr11:94629603-94630167	Pre-graft_4_EOM_500cells_Exp1	0	Pre Graft EOM
chr11:94676970-94677581	Pre-graft_4_EOM_500cells_Exp1	2.12765957446809	Pre Graft EOM
chr11:94990898-94992990	Pre-graft_4_EOM_500cells_Exp1	0.649350649350649	Pre Graft EOM
chr11:95009815-95010566	Pre-graft_4_EOM_500cells_Exp1	0	Pre Graft EOM
chr11:95019904-95020272	Pre-graft_4_EOM_500cells_Exp1	48.780487804878	Pre Graft EOM
chr11:95041096-95041507	Pre-graft_4_EOM_500cells_Exp1	0	Pre Graft EOM
chr11:95118223-95118488	Pre-graft_4_EOM_500cells_Exp1	NA	Pre Graft EOM
chr11:95120006-95121863	Pre-graft_4_EOM_500cells_Exp1	0	Pre Graft EOM
chr11:95143138-95143388	Pre-graft_4_EOM_500cells_Exp1	0	Pre Graft EOM
chr11:95145051-95146306	Pre-graft_4_EOM_500cells_Exp1	NA	Pre Graft EOM
chr11:95258592-95259657	Pre-graft_4_EOM_500cells_Exp1	NA	Pre Graft EOM
chr11:95309551-95310258	Pre-graft_4_EOM_500cells_Exp1	0	Pre Graft EOM
chr11:95336959-95337612	Pre-graft_4_EOM_500cells_Exp1	0	Pre Graft EOM
chr11:95384422-95385054	Pre-graft_4_EOM_500cells_Exp1	0	Pre Graft EOM
chr11:95513408-95514993	Pre-graft_4_EOM_500cells_Exp1	0	Pre Graft EOM
chr11:95577976-95578405	Pre-graft_4_EOM_500cells_Exp1	23.2142857142857	Pre Graft EOM
chr11:95586294-95586774	Pre-graft_4_EOM_500cells_Exp1	0	Pre Graft EOM
chr11:95823997-95824710	Pre-graft_4_EOM_500cells_Exp1	0	Pre Graft EOM
chr11:95858763-95859843	Pre-graft_4_EOM_500cells_Exp1	0	Pre Graft EOM
chr11:95914481-95915069	Pre-graft_4_EOM_500cells_Exp1	0	Pre Graft EOM
chr11:96004570-96007818	Pre-graft_4_EOM_500cells_Exp1	1.5748031496063	Pre Graft EOM
chr11:96124323-96124578	Pre-graft_4_EOM_500cells_Exp1	7.40740740740741	Pre Graft EOM
chr11:96175527-96175728	Pre-graft_4_EOM_500cells_Exp1	NA	Pre Graft EOM
chr11:96251535-96252033	Pre-graft_4_EOM_500cells_Exp1	0	Pre Graft EOM
chr11:96286677-96287449	Pre-graft_4_EOM_500cells_Exp1	8.82352941176471	Pre Graft EOM
chr11:96299099-96299616	Pre-graft_4_EOM_500cells_Exp1	NA	Pre Graft EOM
chr11:96303201-96304121	Pre-graft_4_EOM_500cells_Exp1	0	Pre Graft EOM
[truncated: 282,681+ more rows]

## Sheet: Fig 2A_Gene_Bodies
Genes	Name	DNA methylation level	Location
chr1:10024602-10038127	Pre-graft_4_EOM_500cells_Exp1	58.1632653061224	Pre Graft EOM
chr1:10038218-10136768	Pre-graft_4_EOM_500cells_Exp1	67.7215189873418	Pre Graft EOM
chr1:10137571-10232670	Pre-graft_4_EOM_500cells_Exp1	60.3225806451613	Pre Graft EOM
chr1:10324720-10719945	Pre-graft_4_EOM_500cells_Exp1	70.7959641255605	Pre Graft EOM
chr1:104768529-104995481	Pre-graft_4_EOM_500cells_Exp1	49.4985673352435	Pre Graft EOM
chr1:105276917-105356710	Pre-graft_4_EOM_500cells_Exp1	49.3150684931507	Pre Graft EOM
chr1:105518422-105659008	Pre-graft_4_EOM_500cells_Exp1	86.25	Pre Graft EOM
chr1:105663861-105755131	Pre-graft_4_EOM_500cells_Exp1	43.2835820895522	Pre Graft EOM
chr1:105780723-105847981	Pre-graft_4_EOM_500cells_Exp1	49.3564993564994	Pre Graft EOM
chr1:105990406-106034074	Pre-graft_4_EOM_500cells_Exp1	29.080118694362	Pre Graft EOM
chr1:106171752-106394250	Pre-graft_4_EOM_500cells_Exp1	46.5909090909091	Pre Graft EOM
chr1:106538178-106714274	Pre-graft_4_EOM_500cells_Exp1	57.7777777777778	Pre Graft EOM
chr1:106541943-106575045	Pre-graft_4_EOM_500cells_Exp1	58.75	Pre Graft EOM
chr1:106720410-106759742	Pre-graft_4_EOM_500cells_Exp1	60.4166666666667	Pre Graft EOM
chr1:106764071-106796728	Pre-graft_4_EOM_500cells_Exp1	39.5833333333333	Pre Graft EOM
chr1:106861173-106883348	Pre-graft_4_EOM_500cells_Exp1	69.4444444444444	Pre Graft EOM
chr1:106934449-106957080	Pre-graft_4_EOM_500cells_Exp1	63.8888888888889	Pre Graft EOM
chr1:106980984-107001195	Pre-graft_4_EOM_500cells_Exp1	71.875	Pre Graft EOM
chr1:107153940-107278361	Pre-graft_4_EOM_500cells_Exp1	64.7727272727273	Pre Graft EOM
chr1:107271201-107278371	Pre-graft_4_EOM_500cells_Exp1	80	Pre Graft EOM
chr1:107361929-107380475	Pre-graft_4_EOM_500cells_Exp1	47.0588235294118	Pre Graft EOM
chr1:107399655-107452689	Pre-graft_4_EOM_500cells_Exp1	51.4285714285714	Pre Graft EOM
chr1:107511423-107535478	Pre-graft_4_EOM_500cells_Exp1	81.8181818181818	Pre Graft EOM
chr1:107590006-107608909	Pre-graft_4_EOM_500cells_Exp1	68.1818181818182	Pre Graft EOM
chr1:107687008-107693514	Pre-graft_4_EOM_500cells_Exp1	0	Pre Graft EOM
chr1:10993465-11303682	Pre-graft_4_EOM_500cells_Exp1	61.3874345549738	Pre Graft EOM
chr1:109982431-110140157	Pre-graft_4_EOM_500cells_Exp1	26.5723270440252	Pre Graft EOM
chr1:110889195-110977372	Pre-graft_4_EOM_500cells_Exp1	62.7118644067797	Pre Graft EOM
chr1:111858702-111864909	Pre-graft_4_EOM_500cells_Exp1	11.1111111111111	Pre Graft EOM
chr1:11414105-11975901	Pre-graft_4_EOM_500cells_Exp1	78.4691358024691	Pre Graft EOM
chr1:11414112-11537707	Pre-graft_4_EOM_500cells_Exp1	73.7213403880071	Pre Graft EOM
chr1:115684756-116582026	Pre-graft_4_EOM_500cells_Exp1	67.1634376552409	Pre Graft EOM
chr1:116803193-116821850	Pre-graft_4_EOM_500cells_Exp1	71.4285714285714	Pre Graft EOM
chr1:118298517-118311132	Pre-graft_4_EOM_500cells_Exp1	33.3333333333333	Pre Graft EOM
chr1:118321839-118333822	Pre-graft_4_EOM_500cells_Exp1	40.8163265306122	Pre Graft EOM
chr1:118389058-118609432	Pre-graft_4_EOM_500cells_Exp1	68.9043209876543	Pre Graft EOM
chr1:118627945-118685167	Pre-graft_4_EOM_500cells_Exp1	46.264367816092	Pre Graft EOM
chr1:118834132-119053619	Pre-graft_4_EOM_500cells_Exp1	58.9053803339518	Pre Graft EOM
chr1:119415465-119422248	Pre-graft_4_EOM_500cells_Exp1	16.4179104477612	Pre Graft EOM
chr1:119470305-119504794	Pre-graft_4_EOM_500cells_Exp1	49.1841491841492	Pre Graft EOM
chr1:119545033-119649000	Pre-graft_4_EOM_500cells_Exp1	60.9485815602837	Pre Graft EOM
chr1:119658044-119837613	Pre-graft_4_EOM_500cells_Exp1	40.9803921568627	Pre Graft EOM
chr1:119907890-119913208	Pre-graft_4_EOM_500cells_Exp1	30.4347826086957	Pre Graft EOM
chr1:119923341-119997234	Pre-graft_4_EOM_500cells_Exp1	66.6666666666667	Pre Graft EOM
chr1:120006980-120063528	Pre-graft_4_EOM_500cells_Exp1	56.5972222222222	Pre Graft EOM
chr1:120067377-120074074	Pre-graft_4_EOM_500cells_Exp1	28.3333333333333	Pre Graft EOM
chr1:120113280-120121078	Pre-graft_4_EOM_500cells_Exp1	41.8181818181818	Pre Graft EOM
chr1:120121187-120188189	Pre-graft_4_EOM_500cells_Exp1	56.7901234567901	Pre Graft EOM
chr1:120190757-120272705	Pre-graft_4_EOM_500cells_Exp1	64.5593869731801	Pre Graft EOM
chr1:120340582-120343171	Pre-graft_4_EOM_500cells_Exp1	0	Pre Graft EOM
chr1:120474538-120505084	Pre-graft_4_EOM_500cells_Exp1	63.3333333333333	Pre Graft EOM
chr1:120602418-120609296	Pre-graft_4_EOM_500cells_Exp1	8.02469135802469	Pre Graft EOM
chr1:121304353-121332589	Pre-graft_4_EOM_500cells_Exp1	42.2077922077922	Pre Graft EOM
chr1:121431049-121506460	Pre-graft_4_EOM_500cells_Exp1	70.8496732026144	Pre Graft EOM
chr1:121489296-121493203	Pre-graft_4_EOM_500cells_Exp1	50	Pre Graft EOM
chr1:121509842-121528465	Pre-graft_4_EOM_500cells_Exp1	25.2631578947368	Pre Graft EOM
chr1:121553835-121567989	Pre-graft_4_EOM_500cells_Exp1	62.6865671641791	Pre Graft EOM
chr1:123332142-124045559	Pre-graft_4_EOM_500cells_Exp1	63.1864623243934	Pre Graft EOM
chr1:125392905-125435727	Pre-graft_4_EOM_500cells_Exp1	47.5	Pre Graft EOM
chr1:125561016-125595684	Pre-graft_4_EOM_500cells_Exp1	47.75	Pre Graft EOM
chr1:125676995-125873862	Pre-graft_4_EOM_500cells_Exp1	64.7831050228311	Pre Graft EOM
chr1:125867622-125913101	Pre-graft_4_EOM_500cells_Exp1	37.5	Pre Graft EOM
chr1:125913620-126830799	Pre-graft_4_EOM_500cells_Exp1	69.7931358721204	Pre Graft EOM
chr1:12692430-12860371	Pre-graft_4_EOM_500cells_Exp1	68.141592920354	Pre Graft EOM
chr1:127204986-127483704	Pre-graft_4_EOM_500cells_Exp1	68.2795698924731	Pre Graft EOM
chr1:127486546-127678096	Pre-graft_4_EOM_500cells_Exp1	58.5223367697594	Pre Graft EOM
chr1:127729413-127767564	Pre-graft_4_EOM_500cells_Exp1	61.4197530864198	Pre Graft EOM
chr1:127774164-127808061	Pre-graft_4_EOM_500cells_Exp1	56.4935064935065	Pre Graft EOM
chr1:127815271-127840290	Pre-graft_4_EOM_500cells_Exp1	76.3157894736842	Pre Graft EOM
chr1:127868773-127943868	Pre-graft_4_EOM_500cells_Exp1	68.562874251497	Pre Graft EOM
chr1:127954184-128103047	Pre-graft_4_EOM_500cells_Exp1	81.5496098104794	Pre Graft EOM
chr1:128103306-128237735	Pre-graft_4_EOM_500cells_Exp1	76.2254901960784	Pre Graft EOM
chr1:128244181-128279377	Pre-graft_4_EOM_500cells_Exp1	36.4035087719298	Pre Graft EOM
chr1:128284756-128328318	Pre-graft_4_EOM_500cells_Exp1	81.7886178861789	Pre Graft EOM
chr1:128331591-128359656	Pre-graft_4_EOM_500cells_Exp1	52.2988505747126	Pre Graft EOM
chr1:128363708-128417416	Pre-graft_4_EOM_500cells_Exp1	46.195652173913	Pre Graft EOM
chr1:128588199-128592293	Pre-graft_4_EOM_500cells_Exp1	11.7647058823529	Pre Graft EOM
chr1:12866549-12991177	Pre-graft_4_EOM_500cells_Exp1	59.5348837209302	Pre Graft EOM
chr1:129273302-130219278	Pre-graft_4_EOM_500cells_Exp1	72.1619047619048	Pre Graft EOM
chr1:130269950-130281258	Pre-graft_4_EOM_500cells_Exp1	66.6666666666667	Pre Graft EOM
chr1:130388537-130423009	Pre-graft_4_EOM_500cells_Exp1	53.2608695652174	Pre Graft EOM
chr1:130422824-130437914	Pre-graft_4_EOM_500cells_Exp1	35.1851851851852	Pre Graft EOM
chr1:130439027-130462744	Pre-graft_4_EOM_500cells_Exp1	22.9508196721311	Pre Graft EOM
chr1:130462576-130557075	Pre-graft_4_EOM_500cells_Exp1	58.5365853658537	Pre Graft EOM
chr1:130576713-130629621	Pre-graft_4_EOM_500cells_Exp1	76.9230769230769	Pre Graft EOM
chr1:130634773-130661632	Pre-graft_4_EOM_500cells_Exp1	69.6428571428571	Pre Graft EOM
chr1:130689043-130729253	Pre-graft_4_EOM_500cells_Exp1	39.0909090909091	Pre Graft EOM
chr1:130731976-130744621	Pre-graft_4_EOM_500cells_Exp1	43.9024390243902	Pre Graft EOM
chr1:130800902-130814740	Pre-graft_4_EOM_500cells_Exp1	53	Pre Graft EOM
chr1:130809977-130824084	Pre-graft_4_EOM_500cells_Exp1	62.7906976744186	Pre Graft EOM
chr1:130826684-130852249	Pre-graft_4_EOM_500cells_Exp1	81.3725490196078	Pre Graft EOM
chr1:130865669-130880790	Pre-graft_4_EOM_500cells_Exp1	46.0526315789474	Pre Graft EOM
chr1:130882074-130887454	Pre-graft_4_EOM_500cells_Exp1	59.375	Pre Graft EOM
chr1:130907192-130911296	Pre-graft_4_EOM_500cells_Exp1	75	Pre Graft EOM
chr1:130932658-130940073	Pre-graft_4_EOM_500cells_Exp1	94.7368421052632	Pre Graft EOM
chr1:131019845-131024974	Pre-graft_4_EOM_500cells_Exp1	30.7692307692308	Pre Graft EOM
chr1:131053704-131097543	Pre-graft_4_EOM_500cells_Exp1	53.9324618736383	Pre Graft EOM
chr1:131128441-131138234	Pre-graft_4_EOM_500cells_Exp1	53.3333333333333	Pre Graft EOM
chr1:13113457-13127163	Pre-graft_4_EOM_500cells_Exp1	46.6101694915254	Pre Graft EOM
chr1:131153181-131187658	Pre-graft_4_EOM_500cells_Exp1	76.8627450980392	Pre Graft EOM
chr1:131176410-131245258	Pre-graft_4_EOM_500cells_Exp1	66.1375661375661	Pre Graft EOM
chr1:131254343-131279606	Pre-graft_4_EOM_500cells_Exp1	59	Pre Graft EOM
chr1:131285251-131527361	Pre-graft_4_EOM_500cells_Exp1	48.4276729559748	Pre Graft EOM
chr1:13139105-13374083	Pre-graft_4_EOM_500cells_Exp1	68.7144482366325	Pre Graft EOM
chr1:131527903-131539872	Pre-graft_4_EOM_500cells_Exp1	35.7142857142857	Pre Graft EOM
chr1:131599239-131612000	Pre-graft_4_EOM_500cells_Exp1	57.6271186440678	Pre Graft EOM
chr1:131638306-131675503	Pre-graft_4_EOM_500cells_Exp1	72.972972972973	Pre Graft EOM
chr1:131688695-131713542	Pre-graft_4_EOM_500cells_Exp1	58.9285714285714	Pre Graft EOM
chr1:131744022-131771504	Pre-graft_4_EOM_500cells_Exp1	57.258064516129	Pre Graft EOM
chr1:131797381-131821473	Pre-graft_4_EOM_500cells_Exp1	36.0294117647059	Pre Graft EOM
chr1:131827493-131848865	Pre-graft_4_EOM_500cells_Exp1	42.6966292134831	Pre Graft EOM
chr1:131867224-131872887	Pre-graft_4_EOM_500cells_Exp1	32.1428571428571	Pre Graft EOM
chr1:131910458-131936321	Pre-graft_4_EOM_500cells_Exp1	18.8356164383562	Pre Graft EOM
chr1:131962967-131982963	Pre-graft_4_EOM_500cells_Exp1	32.7102803738318	Pre Graft EOM
chr1:132007607-132032612	Pre-graft_4_EOM_500cells_Exp1	34.3333333333333	Pre Graft EOM
chr1:132022806-132068062	Pre-graft_4_EOM_500cells_Exp1	45.5555555555556	Pre Graft EOM
chr1:132113550-132139685	Pre-graft_4_EOM_500cells_Exp1	44.0366972477064	Pre Graft EOM
chr1:132191436-132257381	Pre-graft_4_EOM_500cells_Exp1	60.6122448979592	Pre Graft EOM
chr1:132298626-132307357	Pre-graft_4_EOM_500cells_Exp1	26.1363636363636	Pre Graft EOM
chr1:132316126-132333488	Pre-graft_4_EOM_500cells_Exp1	53.3333333333333	Pre Graft EOM
chr1:132356315-132391281	Pre-graft_4_EOM_500cells_Exp1	45.8071278825996	Pre Graft EOM
chr1:132417453-132466959	Pre-graft_4_EOM_500cells_Exp1	53.8461538461538	Pre Graft EOM
chr1:132477367-132505665	Pre-graft_4_EOM_500cells_Exp1	53.8461538461538	Pre Graft EOM
chr1:132509425-132542940	Pre-graft_4_EOM_500cells_Exp1	58.955223880597	Pre Graft EOM
chr1:132564691-132741797	Pre-graft_4_EOM_500cells_Exp1	67.3702313946216	Pre Graft EOM
chr1:132880273-132940005	Pre-graft_4_EOM_500cells_Exp1	46.2365591397849	Pre Graft EOM
chr1:132989845-133025366	Pre-graft_4_EOM_500cells_Exp1	56.140350877193	Pre Graft EOM
chr1:133045667-133108687	Pre-graft_4_EOM_500cells_Exp1	57.7205882352941	Pre Graft EOM
chr1:133131143-133139783	Pre-graft_4_EOM_500cells_Exp1	4.85436893203883	Pre Graft EOM
chr1:133246097-133303435	Pre-graft_4_EOM_500cells_Exp1	60.0609756097561	Pre Graft EOM
chr1:133309823-133323026	Pre-graft_4_EOM_500cells_Exp1	65.9574468085106	Pre Graft EOM
chr1:133321875-133329901	Pre-graft_4_EOM_500cells_Exp1	38.2575757575758	Pre Graft EOM
chr1:133350510-133360325	Pre-graft_4_EOM_500cells_Exp1	56.25	Pre Graft EOM
chr1:133363572-133380336	Pre-graft_4_EOM_500cells_Exp1	69.2771084337349	Pre Graft EOM
chr1:133382303-133424377	Pre-graft_4_EOM_500cells_Exp1	33.2720588235294	Pre Graft EOM
chr1:133603871-133610291	Pre-graft_4_EOM_500cells_Exp1	0	Pre Graft EOM
chr1:133619871-133661380	Pre-graft_4_EOM_500cells_Exp1	60.3395061728395	Pre Graft EOM
chr1:133619940-133661318	Pre-graft_4_EOM_500cells_Exp1	63.2686084142395	Pre Graft EOM
chr1:133679029-133690108	Pre-graft_4_EOM_500cells_Exp1	62.5	Pre Graft EOM
chr1:133702674-133801041	Pre-graft_4_EOM_500cells_Exp1	51.6014234875445	Pre Graft EOM
chr1:133897199-133907999	Pre-graft_4_EOM_500cells_Exp1	74	Pre Graft EOM
chr1:133906531-133914822	Pre-graft_4_EOM_500cells_Exp1	51.8518518518519	Pre Graft EOM
chr1:133910304-133921414	Pre-graft_4_EOM_500cells_Exp1	63.3333333333333	Pre Graft EOM
chr1:134037254-134048277	Pre-graft_4_EOM_500cells_Exp1	42.4242424242424	Pre Graft EOM
chr1:134075170-134079120	Pre-graft_4_EOM_500cells_Exp1	23.0769230769231	Pre Graft EOM
chr1:134111242-134151540	Pre-graft_4_EOM_500cells_Exp1	67.578125	Pre Graft EOM
chr1:134182176-134190181	Pre-graft_4_EOM_500cells_Exp1	65	Pre Graft EOM
chr1:134193448-134201231	Pre-graft_4_EOM_500cells_Exp1	72.7272727272727	Pre Graft EOM
chr1:134199223-134235431	Pre-graft_4_EOM_500cells_Exp1	61.9791666666667	Pre Graft EOM
chr1:134290004-134292547	Pre-graft_4_EOM_500cells_Exp1	88.8888888888889	Pre Graft EOM
chr1:134296783-134332928	Pre-graft_4_EOM_500cells_Exp1	60.0591715976331	Pre Graft EOM
chr1:134346097-134361999	Pre-graft_4_EOM_500cells_Exp1	40.2597402597403	Pre Graft EOM
chr1:134385940-134390981	Pre-graft_4_EOM_500cells_Exp1	75.9259259259259	Pre Graft EOM
chr1:134405781-134411740	Pre-graft_4_EOM_500cells_Exp1	9.75609756097561	Pre Graft EOM
chr1:134415378-134433351	Pre-graft_4_EOM_500cells_Exp1	35.7142857142857	Pre Graft EOM
chr1:134455531-134491018	Pre-graft_4_EOM_500cells_Exp1	53.0927835051546	Pre Graft EOM
chr1:134494660-134507882	Pre-graft_4_EOM_500cells_Exp1	43.75	Pre Graft EOM
chr1:134540941-134549682	Pre-graft_4_EOM_500cells_Exp1	73.2323232323232	Pre Graft EOM
chr1:134560171-134632877	Pre-graft_4_EOM_500cells_Exp1	43.5	Pre Graft EOM
chr1:134709300-134753149	Pre-graft_4_EOM_500cells_Exp1	61.6915422885572	Pre Graft EOM
chr1:134754658-134955942	Pre-graft_4_EOM_500cells_Exp1	72.4033816425121	Pre Graft EOM
chr1:134962565-134974162	Pre-graft_4_EOM_500cells_Exp1	59.6774193548387	Pre Graft EOM
chr1:134986348-135105276	Pre-graft_4_EOM_500cells_Exp1	52.7377521613833	Pre Graft EOM
chr1:135132725-135145320	Pre-graft_4_EOM_500cells_Exp1	66.3265306122449	Pre Graft EOM
chr1:135146824-135156269	Pre-graft_4_EOM_500cells_Exp1	13.0434782608696	Pre Graft EOM
chr1:135160234-135167681	Pre-graft_4_EOM_500cells_Exp1	73.5714285714286	Pre Graft EOM
chr1:135232045-135233404	Pre-graft_4_EOM_500cells_Exp1	NA	Pre Graft EOM
chr1:135253574-135258472	Pre-graft_4_EOM_500cells_Exp1	68.75	Pre Graft EOM
chr1:135262712-135284084	Pre-graft_4_EOM_500cells_Exp1	43.9189189189189	Pre Graft EOM
chr1:135301532-135313778	Pre-graft_4_EOM_500cells_Exp1	71.0526315789474	Pre Graft EOM
chr1:135324807-135368065	Pre-graft_4_EOM_500cells_Exp1	66.796875	Pre Graft EOM
chr1:135371057-135375237	Pre-graft_4_EOM_500cells_Exp1	37.037037037037	Pre Graft EOM
chr1:135382312-135430499	Pre-graft_4_EOM_500cells_Exp1	72.6495726495726	Pre Graft EOM
chr1:135434580-135585355	Pre-graft_4_EOM_500cells_Exp1	53.7422037422037	Pre Graft EOM
chr1:135584773-135599950	Pre-graft_4_EOM_500cells_Exp1	25.5555555555556	Pre Graft EOM
chr1:135606447-135688105	Pre-graft_4_EOM_500cells_Exp1	45.3143534994069	Pre Graft EOM
chr1:13564702-13589864	Pre-graft_4_EOM_500cells_Exp1	46.7261904761905	Pre Graft EOM
chr1:135720061-135752232	Pre-graft_4_EOM_500cells_Exp1	37.4643874643875	Pre Graft EOM
chr1:135766119-135769136	Pre-graft_4_EOM_500cells_Exp1	2.32558139534884	Pre Graft EOM
chr1:135783065-135810989	Pre-graft_4_EOM_500cells_Exp1	66.8918918918919	Pre Graft EOM
chr1:135818598-135833341	Pre-graft_4_EOM_500cells_Exp1	22.7272727272727	Pre Graft EOM
chr1:135836386-135852260	Pre-graft_4_EOM_500cells_Exp1	73.0769230769231	Pre Graft EOM
chr1:135871395-135919207	Pre-graft_4_EOM_500cells_Exp1	48.75	Pre Graft EOM
chr1:135953578-136006342	Pre-graft_4_EOM_500cells_Exp1	68.7919463087248	Pre Graft EOM
chr1:136008219-136035030	Pre-graft_4_EOM_500cells_Exp1	75.2941176470588	Pre Graft EOM
chr1:136052750-136119822	Pre-graft_4_EOM_500cells_Exp1	72.1354166666667	Pre Graft EOM
chr1:136126178-136131183	Pre-graft_4_EOM_500cells_Exp1	20	Pre Graft EOM
chr1:136131389-136177998	Pre-graft_4_EOM_500cells_Exp1	69.0207156308851	Pre Graft EOM
chr1:136181474-136207097	Pre-graft_4_EOM_500cells_Exp1	74.1935483870968	Pre Graft EOM
chr1:136213522-136234280	Pre-graft_4_EOM_500cells_Exp1	73.4513274336283	Pre Graft EOM
chr1:13624845-13660546	Pre-graft_4_EOM_500cells_Exp1	63.0208333333333	Pre Graft EOM
chr1:136258914-136260873	Pre-graft_4_EOM_500cells_Exp1	0.966183574879227	Pre Graft EOM
chr1:136268123-136346104	Pre-graft_4_EOM_500cells_Exp1	43.455497382199	Pre Graft EOM
chr1:136415271-136440158	Pre-graft_4_EOM_500cells_Exp1	58.9041095890411	Pre Graft EOM
chr1:136467958-136531511	Pre-graft_4_EOM_500cells_Exp1	84.3550446998723	Pre Graft EOM
chr1:136624901-136630053	Pre-graft_4_EOM_500cells_Exp1	4	Pre Graft EOM
chr1:13668771-13701723	Pre-graft_4_EOM_500cells_Exp1	66.6666666666667	Pre Graft EOM
chr1:136843584-136960427	Pre-graft_4_EOM_500cells_Exp1	55.9989142236699	Pre Graft EOM
chr1:138062861-138175305	Pre-graft_4_EOM_500cells_Exp1	64.1604010025063	Pre Graft EOM
chr1:138273738-138289460	Pre-graft_4_EOM_500cells_Exp1	60.6060606060606	Pre Graft EOM
chr1:138484714-138619696	Pre-graft_4_EOM_500cells_Exp1	52.3809523809524	Pre Graft EOM
chr1:138825186-138848576	Pre-graft_4_EOM_500cells_Exp1	16.9172932330827	Pre Graft EOM
chr1:138851979-138856854	Pre-graft_4_EOM_500cells_Exp1	11.5384615384615	Pre Graft EOM
chr1:138963436-139176043	Pre-graft_4_EOM_500cells_Exp1	67.1581769436997	Pre Graft EOM
chr1:139197056-139377100	Pre-graft_4_EOM_500cells_Exp1	70.0381679389313	Pre Graft EOM
chr1:139422383-139453005	Pre-graft_4_EOM_500cells_Exp1	43.0379746835443	Pre Graft EOM
chr1:139454773-139494090	Pre-graft_4_EOM_500cells_Exp1	69.7452229299363	Pre Graft EOM
chr1:139501707-139523756	Pre-graft_4_EOM_500cells_Exp1	64.5833333333333	Pre Graft EOM
chr1:139593755-139608282	Pre-graft_4_EOM_500cells_Exp1	50	Pre Graft EOM
chr1:139697635-139781239	Pre-graft_4_EOM_500cells_Exp1	62.1951219512195	Pre Graft EOM
chr1:139810293-139858689	Pre-graft_4_EOM_500cells_Exp1	74.390243902439	Pre Graft EOM
chr1:140085855-140183411	Pre-graft_4_EOM_500cells_Exp1	68.1818181818182	Pre Graft EOM
chr1:140246216-140612063	Pre-graft_4_EOM_500cells_Exp1	75.9615384615385	Pre Graft EOM
chr1:141256568-141257158	Pre-graft_4_EOM_500cells_Exp1	NA	Pre Graft EOM
chr1:14168954-14310200	Pre-graft_4_EOM_500cells_Exp1	60.8187134502924	Pre Graft EOM
chr1:143598797-143702893	Pre-graft_4_EOM_500cells_Exp1	83.4848484848485	Pre Graft EOM
chr1:143640664-143650406	Pre-graft_4_EOM_500cells_Exp1	55.5555555555556	Pre Graft EOM
chr1:143739029-143749676	Pre-graft_4_EOM_500cells_Exp1	22.5352112676056	Pre Graft EOM
chr1:143750790-143777068	Pre-graft_4_EOM_500cells_Exp1	34.3881856540084	Pre Graft EOM
chr1:143777278-143807466	Pre-graft_4_EOM_500cells_Exp1	23.2962962962963	Pre Graft EOM
chr1:143999338-144004161	Pre-graft_4_EOM_500cells_Exp1	41.3333333333333	Pre Graft EOM
chr1:144138667-144177372	Pre-graft_4_EOM_500cells_Exp1	88	Pre Graft EOM
chr1:144243972-144249242	Pre-graft_4_EOM_500cells_Exp1	71.4285714285714	Pre Graft EOM
chr1:144752683-144775435	Pre-graft_4_EOM_500cells_Exp1	88.8888888888889	Pre Graft EOM
chr1:146420434-146420874	Pre-graft_4_EOM_500cells_Exp1	NA	Pre Graft EOM
chr1:146495629-146902472	Pre-graft_4_EOM_500cells_Exp1	59.2150170648464	Pre Graft EOM
chr1:146809831-146841696	Pre-graft_4_EOM_500cells_Exp1	76.3157894736842	Pre Graft EOM
chr1:14753346-14755966	Pre-graft_4_EOM_500cells_Exp1	0	Pre Graft EOM
chr1:14755454-14758373	Pre-graft_4_EOM_500cells_Exp1	0	Pre Graft EOM
chr1:14872648-14918862	Pre-graft_4_EOM_500cells_Exp1	41.8918918918919	Pre Graft EOM
chr1:149829618-149961290	Pre-graft_4_EOM_500cells_Exp1	70.9129511677282	Pre Graft EOM
chr1:150100124-150108010	Pre-graft_4_EOM_500cells_Exp1	40.9090909090909	Pre Graft EOM
chr1:150319417-150333905	Pre-graft_4_EOM_500cells_Exp1	52.9411764705882	Pre Graft EOM
chr1:150361305-150393080	Pre-graft_4_EOM_500cells_Exp1	50	Pre Graft EOM
chr1:150392838-150449935	Pre-graft_4_EOM_500cells_Exp1	39.1666666666667	Pre Graft EOM
chr1:150449412-150466165	Pre-graft_4_EOM_500cells_Exp1	90	Pre Graft EOM
chr1:150563527-150993435	Pre-graft_4_EOM_500cells_Exp1	72.1698113207547	Pre Graft EOM
chr1:150625265-150783499	Pre-graft_4_EOM_500cells_Exp1	79.2134831460674	Pre Graft EOM
chr1:151344498-151364445	Pre-graft_4_EOM_500cells_Exp1	14.8148148148148	Pre Graft EOM
chr1:151367699-151428455	Pre-graft_4_EOM_500cells_Exp1	55.2631578947368	Pre Graft EOM
chr1:151428648-151458182	Pre-graft_4_EOM_500cells_Exp1	58.75	Pre Graft EOM
chr1:151469406-151500823	Pre-graft_4_EOM_500cells_Exp1	28.6144578313253	Pre Graft EOM
chr1:151571186-151721939	Pre-graft_4_EOM_500cells_Exp1	61.6348448687351	Pre Graft EOM
chr1:151755374-151822328	Pre-graft_4_EOM_500cells_Exp1	66.4429530201342	Pre Graft EOM
chr1:151884524-152090320	Pre-graft_4_EOM_500cells_Exp1	69.9269692227439	Pre Graft EOM
chr1:152370735-152386688	Pre-graft_4_EOM_500cells_Exp1	56.9444444444444	Pre Graft EOM
chr1:152399830-152510695	Pre-graft_4_EOM_500cells_Exp1	51.3333333333333	Pre Graft EOM
chr1:152516759-152766351	Pre-graft_4_EOM_500cells_Exp1	61.9149952244508	Pre Graft EOM
chr1:152750551-152757544	Pre-graft_4_EOM_500cells_Exp1	100	Pre Graft EOM
chr1:152766542-152775597	Pre-graft_4_EOM_500cells_Exp1	11.2359550561798	Pre Graft EOM
chr1:152807890-152836990	Pre-graft_4_EOM_500cells_Exp1	75.2	Pre Graft EOM
chr1:152836996-152902646	Pre-graft_4_EOM_500cells_Exp1	39.3805309734513	Pre Graft EOM
chr1:15287259-15716367	Pre-graft_4_EOM_500cells_Exp1	69.7163120567376	Pre Graft EOM
chr1:152955101-153119260	Pre-graft_4_EOM_500cells_Exp1	53.9173789173789	Pre Graft EOM
chr1:153122756-153186447	Pre-graft_4_EOM_500cells_Exp1	57.5313807531381	Pre Graft EOM
chr1:153218922-153332786	Pre-graft_4_EOM_500cells_Exp1	60.9725685785536	Pre Graft EOM
chr1:153404827-153408429	Pre-graft_4_EOM_500cells_Exp1	56.25	Pre Graft EOM
chr1:153425162-153452574	Pre-graft_4_EOM_500cells_Exp1	41.4285714285714	Pre Graft EOM
chr1:153455758-153487660	Pre-graft_4_EOM_500cells_Exp1	17.3267326732673	Pre Graft EOM
chr1:153503016-153549714	Pre-graft_4_EOM_500cells_Exp1	67.2897196261682	Pre Graft EOM
chr1:153653025-153697667	Pre-graft_4_EOM_500cells_Exp1	64.1801075268817	Pre Graft EOM
chr1:153740349-153745468	Pre-graft_4_EOM_500cells_Exp1	47.2972972972973	Pre Graft EOM
chr1:153749426-153764221	Pre-graft_4_EOM_500cells_Exp1	48.6486486486486	Pre Graft EOM
chr1:153779381-153844142	Pre-graft_4_EOM_500cells_Exp1	69.3693693693694	Pre Graft EOM
chr1:153849542-153900208	Pre-graft_4_EOM_500cells_Exp1	51.8939393939394	Pre Graft EOM
chr1:153874345-153876871	Pre-graft_4_EOM_500cells_Exp1	66.6666666666667	Pre Graft EOM
chr1:153899944-153909723	Pre-graft_4_EOM_500cells_Exp1	33.6538461538462	Pre Graft EOM
chr1:153905301-153916910	Pre-graft_4_EOM_500cells_Exp1	67.910447761194	Pre Graft EOM
chr1:154201187-154205674	Pre-graft_4_EOM_500cells_Exp1	15.6565656565657	Pre Graft EOM
chr1:154392519-154725920	Pre-graft_4_EOM_500cells_Exp1	61.7647058823529	Pre Graft EOM
chr1:155096367-155099636	Pre-graft_4_EOM_500cells_Exp1	2.41545893719807	Pre Graft EOM
chr1:155127878-155146780	Pre-graft_4_EOM_500cells_Exp1	75	Pre Graft EOM
chr1:155158703-155203517	Pre-graft_4_EOM_500cells_Exp1	32.484076433121	Pre Graft EOM
chr1:155212474-155232724	Pre-graft_4_EOM_500cells_Exp1	49.375	Pre Graft EOM
chr1:155275701-155417415	Pre-graft_4_EOM_500cells_Exp1	65.7287157287157	Pre Graft EOM
chr1:155520173-155527111	Pre-graft_4_EOM_500cells_Exp1	75	Pre Graft EOM
chr1:155558120-155687233	Pre-graft_4_EOM_500cells_Exp1	65.0537634408602	Pre Graft EOM
chr1:155698036-155742120	Pre-graft_4_EOM_500cells_Exp1	27.0718232044199	Pre Graft EOM
chr1:155778155-155812883	Pre-graft_4_EOM_500cells_Exp1	67.6029962546816	Pre Graft EOM
chr1:155844966-155972890	Pre-graft_4_EOM_500cells_Exp1	75.7261410788382	Pre Graft EOM
chr1:156004599-156036480	Pre-graft_4_EOM_500cells_Exp1	43.1192660550459	Pre Graft EOM
chr1:156035403-156068861	Pre-graft_4_EOM_500cells_Exp1	40.8227848101266	Pre Graft EOM
chr1:156075966-156205026	Pre-graft_4_EOM_500cells_Exp1	57.3598130841121	Pre Graft EOM
chr1:156255296-156303664	Pre-graft_4_EOM_500cells_Exp1	58.75	Pre Graft EOM
chr1:156310727-156328035	Pre-graft_4_EOM_500cells_Exp1	52.3809523809524	Pre Graft EOM
chr1:156323509-156421159	Pre-graft_4_EOM_500cells_Exp1	61.7052023121387	Pre Graft EOM
chr1:156428108-156474328	Pre-graft_4_EOM_500cells_Exp1	78.7037037037037	Pre Graft EOM
chr1:156524092-156526659	Pre-graft_4_EOM_500cells_Exp1	78.5714285714286	Pre Graft EOM
chr1:156558786-156649568	Pre-graft_4_EOM_500cells_Exp1	54.8538011695906	Pre Graft EOM
chr1:156653617-156674356	Pre-graft_4_EOM_500cells_Exp1	41.5	Pre Graft EOM
chr1:156678545-156719001	Pre-graft_4_EOM_500cells_Exp1	41.6	Pre Graft EOM
chr1:156804166-156939626	Pre-graft_4_EOM_500cells_Exp1	54.1145833333333	Pre Graft EOM
chr1:156838562-156861078	Pre-graft_4_EOM_500cells_Exp1	56.0109289617486	Pre Graft EOM
chr1:157099148-157108680	Pre-graft_4_EOM_500cells_Exp1	50	Pre Graft EOM
chr1:157135183-157412595	Pre-graft_4_EOM_500cells_Exp1	45.1288244766506	Pre Graft EOM
chr1:157412352-157420235	Pre-graft_4_EOM_500cells_Exp1	3.01204819277108	Pre Graft EOM
chr1:157458580-157489060	Pre-graft_4_EOM_500cells_Exp1	65.0684931506849	Pre Graft EOM
chr1:157497875-157511721	Pre-graft_4_EOM_500cells_Exp1	76.3888888888889	Pre Graft EOM
chr1:157506728-157568425	Pre-graft_4_EOM_500cells_Exp1	74.8201438848921	Pre Graft EOM
chr1:15805658-15843428	Pre-graft_4_EOM_500cells_Exp1	41.1392405063291	Pre Graft EOM
chr1:158245271-158356260	Pre-graft_4_EOM_500cells_Exp1	56.3856960408685	Pre Graft EOM
chr1:158362304-158691786	Pre-graft_4_EOM_500cells_Exp1	61.5615615615616	Pre Graft EOM
chr1:15853862-15892722	Pre-graft_4_EOM_500cells_Exp1	53.6082474226804	Pre Graft EOM
chr1:158711727-158980490	Pre-graft_4_EOM_500cells_Exp1	62.7340823970037	Pre Graft EOM
chr1:158967701-158980463	Pre-graft_4_EOM_500cells_Exp1	80	Pre Graft EOM
chr1:159232326-159347580	Pre-graft_4_EOM_500cells_Exp1	62.7906976744186	Pre Graft EOM
chr1:159614749-159684875	Pre-graft_4_EOM_500cells_Exp1	73.3644859813084	Pre Graft EOM
chr1:159737510-159924397	Pre-graft_4_EOM_500cells_Exp1	68.4668989547038	Pre Graft EOM
chr1:160044384-160078428	Pre-graft_4_EOM_500cells_Exp1	67.843137254902	Pre Graft EOM
chr1:160074735-160077985	Pre-graft_4_EOM_500cells_Exp1	90	Pre Graft EOM
chr1:160085036-160153580	Pre-graft_4_EOM_500cells_Exp1	70.4427083333333	Pre Graft EOM
chr1:160195215-160202170	Pre-graft_4_EOM_500cells_Exp1	80	Pre Graft EOM
chr1:160202367-160212892	Pre-graft_4_EOM_500cells_Exp1	62.5	Pre Graft EOM
chr1:160219174-160792938	Pre-graft_4_EOM_500cells_Exp1	60.1344086021505	Pre Graft EOM
chr1:16065979-16093325	Pre-graft_4_EOM_500cells_Exp1	35.7843137254902	Pre Graft EOM
chr1:160906418-160974978	Pre-graft_4_EOM_500cells_Exp1	54.4077134986226	Pre Graft EOM
chr1:160978606-161003010	Pre-graft_4_EOM_500cells_Exp1	79.2307692307692	Pre Graft EOM
chr1:161008794-161034849	Pre-graft_4_EOM_500cells_Exp1	45.7142857142857	Pre Graft EOM
chr1:16101295-16104662	Pre-graft_4_EOM_500cells_Exp1	28.3783783783784	Pre Graft EOM
chr1:161034422-161038539	Pre-graft_4_EOM_500cells_Exp1	0	Pre Graft EOM
chr1:161040601-161070658	Pre-graft_4_EOM_500cells_Exp1	92.6470588235294	Pre Graft EOM
chr1:16105774-16133734	Pre-graft_4_EOM_500cells_Exp1	29.9019607843137	Pre Graft EOM
chr1:161070767-161086724	Pre-graft_4_EOM_500cells_Exp1	33.8235294117647	Pre Graft EOM
chr1:161088375-161131511	Pre-graft_4_EOM_500cells_Exp1	70.7746478873239	Pre Graft EOM
chr1:161142691-161169106	Pre-graft_4_EOM_500cells_Exp1	75	Pre Graft EOM
chr1:161154558-161159314	Pre-graft_4_EOM_500cells_Exp1	71.4285714285714	Pre Graft EOM
chr1:161240112-161251219	Pre-graft_4_EOM_500cells_Exp1	18.6274509803922	Pre Graft EOM
chr1:161395409-161418410	Pre-graft_4_EOM_500cells_Exp1	42.1052631578947	Pre Graft EOM
chr1:161494655-161505290	Pre-graft_4_EOM_500cells_Exp1	71.0526315789474	Pre Graft EOM
chr1:161780691-161788495	Pre-graft_4_EOM_500cells_Exp1	80	Pre Graft EOM
chr1:161816112-161876661	Pre-graft_4_EOM_500cells_Exp1	48.936170212766	Pre Graft EOM
chr1:161942086-161979636	Pre-graft_4_EOM_500cells_Exp1	51.6304347826087	Pre Graft EOM
chr1:161969186-162027106	Pre-graft_4_EOM_500cells_Exp1	55.2287581699346	Pre Graft EOM
chr1:161982453-162478034	Pre-graft_4_EOM_500cells_Exp1	60.1095811818703	Pre Graft EOM
chr1:162004969-162016494	Pre-graft_4_EOM_500cells_Exp1	49.0196078431373	Pre Graft EOM
chr1:162217623-162225550	Pre-graft_4_EOM_500cells_Exp1	0	Pre Graft EOM
chr1:16228674-16520112	Pre-graft_4_EOM_500cells_Exp1	70.0955593029792	Pre Graft EOM
chr1:162477680-162479943	Pre-graft_4_EOM_500cells_Exp1	33.3333333333333	Pre Graft EOM
chr1:162532127-162548551	Pre-graft_4_EOM_500cells_Exp1	60	Pre Graft EOM
chr1:16253592-16267921	Pre-graft_4_EOM_500cells_Exp1	78.8461538461538	Pre Graft EOM
chr1:162570515-162599084	Pre-graft_4_EOM_500cells_Exp1	31.1827956989247	Pre Graft EOM
chr1:162628357-162629067	Pre-graft_4_EOM_500cells_Exp1	25	Pre Graft EOM
chr1:162639150-162649693	Pre-graft_4_EOM_500cells_Exp1	68.1818181818182	Pre Graft EOM
chr1:162647203-162658173	Pre-graft_4_EOM_500cells_Exp1	54.3478260869565	Pre Graft EOM
chr1:162673402-162740495	Pre-graft_4_EOM_500cells_Exp1	56.3725490196078	Pre Graft EOM
chr1:162793883-162813972	Pre-graft_4_EOM_500cells_Exp1	82	Pre Graft EOM
chr1:162829561-162866548	Pre-graft_4_EOM_500cells_Exp1	57.7464788732394	Pre Graft EOM
chr1:162874317-162898726	Pre-graft_4_EOM_500cells_Exp1	46	Pre Graft EOM
chr1:162916551-162937225	Pre-graft_4_EOM_500cells_Exp1	68.9655172413793	Pre Graft EOM
chr1:162953802-162984528	Pre-graft_4_EOM_500cells_Exp1	69.3548387096774	Pre Graft EOM
chr1:163024302-163085670	Pre-graft_4_EOM_500cells_Exp1	73.1707317073171	Pre Graft EOM
chr1:163245116-163313710	Pre-graft_4_EOM_500cells_Exp1	46.6887417218543	Pre Graft EOM
chr1:163280356-163287045	Pre-graft_4_EOM_500cells_Exp1	52	Pre Graft EOM
chr1:163384909-163403641	Pre-graft_4_EOM_500cells_Exp1	67.6470588235294	Pre Graft EOM
chr1:163702257-163725232	Pre-graft_4_EOM_500cells_Exp1	86	Pre Graft EOM
chr1:163779583-163917109	Pre-graft_4_EOM_500cells_Exp1	68.0995475113122	Pre Graft EOM
chr1:163929100-163955126	Pre-graft_4_EOM_500cells_Exp1	67.8260869565217	Pre Graft EOM
chr1:163945993-163994796	Pre-graft_4_EOM_500cells_Exp1	54.7945205479452	Pre Graft EOM
chr1:163994889-163997243	Pre-graft_4_EOM_500cells_Exp1	11.1111111111111	Pre Graft EOM
chr1:164048234-164057677	Pre-graft_4_EOM_500cells_Exp1	81.3725490196078	Pre Graft EOM
chr1:164062076-164080785	Pre-graft_4_EOM_500cells_Exp1	57.7235772357724	Pre Graft EOM
chr1:164115264-164150026	Pre-graft_4_EOM_500cells_Exp1	64.7727272727273	Pre Graft EOM
chr1:164143432-164146366	Pre-graft_4_EOM_500cells_Exp1	16.6666666666667	Pre Graft EOM
chr1:164148591-164152217	Pre-graft_4_EOM_500cells_Exp1	80	Pre Graft EOM
chr1:164151838-164220277	Pre-graft_4_EOM_500cells_Exp1	65.1515151515152	Pre Graft EOM
chr1:164249046-164265385	Pre-graft_4_EOM_500cells_Exp1	80.2631578947368	Pre Graft EOM
chr1:164275585-164287847	Pre-graft_4_EOM_500cells_Exp1	47.8260869565217	Pre Graft EOM
chr1:164289800-164307489	Pre-graft_4_EOM_500cells_Exp1	42.8571428571429	Pre Graft EOM
chr1:164312879-164348181	Pre-graft_4_EOM_500cells_Exp1	81.5789473684211	Pre Graft EOM
chr1:164437267-164458355	Pre-graft_4_EOM_500cells_Exp1	55.2287581699346	Pre Graft EOM
chr1:164796732-164824266	Pre-graft_4_EOM_500cells_Exp1	63.265306122449	Pre Graft EOM
chr1:165137855-165160773	Pre-graft_4_EOM_500cells_Exp1	61.8181818181818	Pre Graft EOM
chr1:165174341-165194433	Pre-graft_4_EOM_500cells_Exp1	44.2622950819672	Pre Graft EOM
chr1:165214922-165236943	Pre-graft_4_EOM_500cells_Exp1	71.1864406779661	Pre Graft EOM
chr1:165301863-165322930	Pre-graft_4_EOM_500cells_Exp1	77.5641025641026	Pre Graft EOM
chr1:165329511-165460465	Pre-graft_4_EOM_500cells_Exp1	56.1611374407583	Pre Graft EOM
chr1:165461037-165481214	Pre-graft_4_EOM_500cells_Exp1	33.6538461538462	Pre Graft EOM
chr1:165485183-165576774	Pre-graft_4_EOM_500cells_Exp1	68.3453237410072	Pre Graft EOM
chr1:165592181-165634541	Pre-graft_4_EOM_500cells_Exp1	53.9930555555556	Pre Graft EOM
chr1:165648945-165708094	Pre-graft_4_EOM_500cells_Exp1	62.5	Pre Graft EOM
chr1:16569782-16619489	Pre-graft_4_EOM_500cells_Exp1	34.6938775510204	Pre Graft EOM
chr1:165763746-165775308	Pre-graft_4_EOM_500cells_Exp1	43.4782608695652	Pre Graft EOM
chr1:165781075-165789367	Pre-graft_4_EOM_500cells_Exp1	62	Pre Graft EOM
chr1:165788681-165877276	Pre-graft_4_EOM_500cells_Exp1	49.4579945799458	Pre Graft EOM
chr1:165865154-166002678	Pre-graft_4_EOM_500cells_Exp1	61.8131868131868	Pre Graft EOM
chr1:166098153-166127898	Pre-graft_4_EOM_500cells_Exp1	81.9444444444444	Pre Graft EOM
chr1:166130238-166166510	Pre-graft_4_EOM_500cells_Exp1	33.7121212121212	Pre Graft EOM
chr1:166201385-166238744	Pre-graft_4_EOM_500cells_Exp1	66.6666666666667	Pre Graft EOM
chr1:166254139-166316823	Pre-graft_4_EOM_500cells_Exp1	50.2801120448179	Pre Graft EOM
chr1:166306741-166309585	Pre-graft_4_EOM_500cells_Exp1	0	Pre Graft EOM
chr1:166379097-166393621	Pre-graft_4_EOM_500cells_Exp1	22.6890756302521	Pre Graft EOM
chr1:166384622-166409863	Pre-graft_4_EOM_500cells_Exp1	74.6268656716418	Pre Graft EOM
chr1:16642766-16656865	Pre-graft_4_EOM_500cells_Exp1	48.3870967741936	Pre Graft EOM
chr1:166483613-166497588	Pre-graft_4_EOM_500cells_Exp1	77.7777777777778	Pre Graft EOM
chr1:166628971-166647693	Pre-graft_4_EOM_500cells_Exp1	57.1428571428571	Pre Graft EOM
chr1:16665207-16678275	Pre-graft_4_EOM_500cells_Exp1	12.8712871287129	Pre Graft EOM
chr1:166662055-166681845	Pre-graft_4_EOM_500cells_Exp1	66.6666666666667	Pre Graft EOM
chr1:16688456-16709605	Pre-graft_4_EOM_500cells_Exp1	77.9411764705882	Pre Graft EOM
chr1:167001417-167091302	Pre-graft_4_EOM_500cells_Exp1	46.8045112781955	Pre Graft EOM
chr1:167226090-167285127	Pre-graft_4_EOM_500cells_Exp1	31.8840579710145	Pre Graft EOM
chr1:167308670-167333978	Pre-graft_4_EOM_500cells_Exp1	69.0909090909091	Pre Graft EOM
chr1:167349991-167368530	Pre-graft_4_EOM_500cells_Exp1	40.3225806451613	Pre Graft EOM
chr1:167371966-167393841	Pre-graft_4_EOM_500cells_Exp1	65.0793650793651	Pre Graft EOM
chr1:167445675-167466780	Pre-graft_4_EOM_500cells_Exp1	75.9615384615385	Pre Graft EOM
chr1:167598384-167639623	Pre-graft_4_EOM_500cells_Exp1	46.9262295081967	Pre Graft EOM
chr1:167689239-167848741	Pre-graft_4_EOM_500cells_Exp1	47.7941176470588	Pre Graft EOM
chr1:168115244-168122465	Pre-graft_4_EOM_500cells_Exp1	100	Pre Graft EOM
chr1:168153527-168432270	Pre-graft_4_EOM_500cells_Exp1	71.9086021505376	Pre Graft EOM
chr1:169497934-169531464	Pre-graft_4_EOM_500cells_Exp1	81.25	Pre Graft EOM
chr1:169655501-169695813	Pre-graft_4_EOM_500cells_Exp1	40.8805031446541	Pre Graft EOM
chr1:169741477-169747642	Pre-graft_4_EOM_500cells_Exp1	74.5098039215686	Pre Graft EOM
chr1:169928648-169934653	Pre-graft_4_EOM_500cells_Exp1	40	Pre Graft EOM
chr1:16994938-17097889	Pre-graft_4_EOM_500cells_Exp1	50.2183406113537	Pre Graft EOM
chr1:169949535-169969241	Pre-graft_4_EOM_500cells_Exp1	67.4242424242424	Pre Graft EOM
chr1:169972308-170110501	Pre-graft_4_EOM_500cells_Exp1	78.9426523297491	Pre Graft EOM
chr1:170141938-170174957	Pre-graft_4_EOM_500cells_Exp1	79.3650793650794	Pre Graft EOM
chr1:170193420-170215397	Pre-graft_4_EOM_500cells_Exp1	45.9302325581395	Pre Graft EOM
chr1:170214860-170215556	Pre-graft_4_EOM_500cells_Exp1	0	Pre Graft EOM
chr1:170232749-170253608	Pre-graft_4_EOM_500cells_Exp1	52.7777777777778	Pre Graft EOM
chr1:170277376-170285662	Pre-graft_4_EOM_500cells_Exp1	70	Pre Graft EOM
chr1:170298193-170306332	Pre-graft_4_EOM_500cells_Exp1	82.1428571428571	Pre Graft EOM
chr1:170302668-170589861	Pre-graft_4_EOM_500cells_Exp1	65.1410078594545	Pre Graft EOM
chr1:170308803-170312125	Pre-graft_4_EOM_500cells_Exp1	100	Pre Graft EOM
chr1:170644532-170682789	Pre-graft_4_EOM_500cells_Exp1	54.6762589928058	Pre Graft EOM
chr1:170704457-170867771	Pre-graft_4_EOM_500cells_Exp1	70.9090909090909	Pre Graft EOM
chr1:170868645-170881721	Pre-graft_4_EOM_500cells_Exp1	91.1764705882353	Pre Graft EOM
chr1:170873498-170885540	Pre-graft_4_EOM_500cells_Exp1	75.6756756756757	Pre Graft EOM
chr1:170907273-170912941	Pre-graft_4_EOM_500cells_Exp1	11.875	Pre Graft EOM
chr1:170917576-170927583	Pre-graft_4_EOM_500cells_Exp1	64.4444444444444	Pre Graft EOM
chr1:170960558-170976547	Pre-graft_4_EOM_500cells_Exp1	100	Pre Graft EOM
chr1:171018920-171029761	Pre-graft_4_EOM_500cells_Exp1	68.9655172413793	Pre Graft EOM
chr1:171051174-171064935	Pre-graft_4_EOM_500cells_Exp1	31.6239316239316	Pre Graft EOM
chr1:171113918-171126967	Pre-graft_4_EOM_500cells_Exp1	57.3529411764706	Pre Graft EOM
chr1:171127165-171150603	Pre-graft_4_EOM_500cells_Exp1	79.4642857142857	Pre Graft EOM
chr1:171150711-171161130	Pre-graft_4_EOM_500cells_Exp1	35.5769230769231	Pre Graft EOM
chr1:171173262-171196268	Pre-graft_4_EOM_500cells_Exp1	48.7341772151899	Pre Graft EOM
chr1:171213970-171220701	Pre-graft_4_EOM_500cells_Exp1	80.2083333333333	Pre Graft EOM
chr1:171217802-171222514	Pre-graft_4_EOM_500cells_Exp1	59.7560975609756	Pre Graft EOM
chr1:171229572-171234365	Pre-graft_4_EOM_500cells_Exp1	58.3333333333333	Pre Graft EOM
chr1:171234853-171247122	Pre-graft_4_EOM_500cells_Exp1	56.25	Pre Graft EOM
chr1:171250421-171260637	Pre-graft_4_EOM_500cells_Exp1	50.5208333333333	Pre Graft EOM
chr1:171270328-171276896	Pre-graft_4_EOM_500cells_Exp1	42.4242424242424	Pre Graft EOM
chr1:171275990-171281186	Pre-graft_4_EOM_500cells_Exp1	27.7777777777778	Pre Graft EOM
chr1:171281945-171287991	Pre-graft_4_EOM_500cells_Exp1	28.9473684210526	Pre Graft EOM
chr1:171288563-171295024	Pre-graft_4_EOM_500cells_Exp1	31.3953488372093	Pre Graft EOM
chr1:171329145-171342331	Pre-graft_4_EOM_500cells_Exp1	21	Pre Graft EOM
chr1:171338008-171345646	Pre-graft_4_EOM_500cells_Exp1	62.8571428571429	Pre Graft EOM
chr1:171345670-171359254	Pre-graft_4_EOM_500cells_Exp1	94.8275862068966	Pre Graft EOM
chr1:171358446-171360798	Pre-graft_4_EOM_500cells_Exp1	49.1228070175439	Pre Graft EOM
chr1:171370099-171388598	Pre-graft_4_EOM_500cells_Exp1	42.2619047619048	Pre Graft EOM
chr1:171388954-171410298	Pre-graft_4_EOM_500cells_Exp1	71.6494845360825	Pre Graft EOM
chr1:171411313-171419142	Pre-graft_4_EOM_500cells_Exp1	22.2222222222222	Pre Graft EOM
chr1:171419033-171420352	Pre-graft_4_EOM_500cells_Exp1	75	Pre Graft EOM
chr1:171437535-171464603	Pre-graft_4_EOM_500cells_Exp1	50.9803921568627	Pre Graft EOM
chr1:17145362-17164271	Pre-graft_4_EOM_500cells_Exp1	36.3636363636364	Pre Graft EOM
chr1:171502796-171504111	Pre-graft_4_EOM_500cells_Exp1	0.483091787439613	Pre Graft EOM
chr1:171503478-171504750	Pre-graft_4_EOM_500cells_Exp1	0.45045045045045	Pre Graft EOM
chr1:171518122-171535294	Pre-graft_4_EOM_500cells_Exp1	80.9027777777778	Pre Graft EOM
chr1:171559193-171585318	Pre-graft_4_EOM_500cells_Exp1	45.6140350877193	Pre Graft EOM
chr1:171588624-171607410	Pre-graft_4_EOM_500cells_Exp1	60.3448275862069	Pre Graft EOM
chr1:171634925-171649007	Pre-graft_4_EOM_500cells_Exp1	70	Pre Graft EOM
chr1:171682009-171705258	Pre-graft_4_EOM_500cells_Exp1	84	Pre Graft EOM
chr1:171767127-171801184	Pre-graft_4_EOM_500cells_Exp1	66.6666666666667	Pre Graft EOM
chr1:171839697-171890718	Pre-graft_4_EOM_500cells_Exp1	65	Pre Graft EOM
chr1:171917537-171943868	Pre-graft_4_EOM_500cells_Exp1	72.8813559322034	Pre Graft EOM
chr1:172000960-172028444	Pre-graft_4_EOM_500cells_Exp1	61.9047619047619	Pre Graft EOM
chr1:172052292-172057573	Pre-graft_4_EOM_500cells_Exp1	21.2765957446809	Pre Graft EOM
chr1:172066013-172082795	Pre-graft_4_EOM_500cells_Exp1	60	Pre Graft EOM
chr1:172082529-172122330	Pre-graft_4_EOM_500cells_Exp1	61.5120274914089	Pre Graft EOM
chr1:172126755-172136493	Pre-graft_4_EOM_500cells_Exp1	69.6969696969697	Pre Graft EOM
chr1:172148015-172196393	Pre-graft_4_EOM_500cells_Exp1	70	Pre Graft EOM
chr1:172196728-172206804	Pre-graft_4_EOM_500cells_Exp1	25	Pre Graft EOM
chr1:172209894-172219868	Pre-graft_4_EOM_500cells_Exp1	50	Pre Graft EOM
chr1:172213021-172213680	Pre-graft_4_EOM_500cells_Exp1	37.5	Pre Graft EOM
chr1:172223513-172258414	Pre-graft_4_EOM_500cells_Exp1	70.8333333333333	Pre Graft EOM
chr1:172261641-172319841	Pre-graft_4_EOM_500cells_Exp1	63.8364779874214	Pre Graft EOM
chr1:172271709-172298064	Pre-graft_4_EOM_500cells_Exp1	76.1194029850746	Pre Graft EOM
chr1:172321033-172329263	Pre-graft_4_EOM_500cells_Exp1	28.2786885245902	Pre Graft EOM
chr1:172341210-172374085	Pre-graft_4_EOM_500cells_Exp1	47.0588235294118	Pre Graft EOM
chr1:172376531-172384099	Pre-graft_4_EOM_500cells_Exp1	15.3846153846154	Pre Graft EOM
chr1:172475358-172478575	Pre-graft_4_EOM_500cells_Exp1	100	Pre Graft EOM
chr1:172481788-172498878	Pre-graft_4_EOM_500cells_Exp1	58.6206896551724	Pre Graft EOM
chr1:172500047-172507380	Pre-graft_4_EOM_500cells_Exp1	24.5283018867925	Pre Graft EOM
chr1:172521044-172545870	Pre-graft_4_EOM_500cells_Exp1	51.0416666666667	Pre Graft EOM
chr1:172538133-172558129	Pre-graft_4_EOM_500cells_Exp1	63.0769230769231	Pre Graft EOM
chr1:172555938-172563717	Pre-graft_4_EOM_500cells_Exp1	18.9189189189189	Pre Graft EOM
chr1:172581377-172590568	Pre-graft_4_EOM_500cells_Exp1	56.25	Pre Graft EOM
chr1:172630769-172632974	Pre-graft_4_EOM_500cells_Exp1	72.7272727272727	Pre Graft EOM
chr1:172698056-172699966	Pre-graft_4_EOM_500cells_Exp1	80	Pre Graft EOM
chr1:173130200-173131236	Pre-graft_4_EOM_500cells_Exp1	50	Pre Graft EOM
chr1:173183442-173184504	Pre-graft_4_EOM_500cells_Exp1	100	Pre Graft EOM
chr1:173221271-173227229	Pre-graft_4_EOM_500cells_Exp1	77.7777777777778	Pre Graft EOM
chr1:173270147-173271137	Pre-graft_4_EOM_500cells_Exp1	80	Pre Graft EOM
chr1:173334254-173367695	Pre-graft_4_EOM_500cells_Exp1	36.9565217391304	Pre Graft EOM
chr1:173350879-173466040	Pre-graft_4_EOM_500cells_Exp1	55.045871559633	Pre Graft EOM
chr1:173480371-173491041	Pre-graft_4_EOM_500cells_Exp1	62.5	Pre Graft EOM
chr1:173519717-173535957	Pre-graft_4_EOM_500cells_Exp1	64.2857142857143	Pre Graft EOM
chr1:173566284-173599274	Pre-graft_4_EOM_500cells_Exp1	68.4782608695652	Pre Graft EOM
chr1:173630859-173647928	Pre-graft_4_EOM_500cells_Exp1	70	Pre Graft EOM
chr1:173673911-173698392	Pre-graft_4_EOM_500cells_Exp1	60	Pre Graft EOM
chr1:173723430-173741809	Pre-graft_4_EOM_500cells_Exp1	39.4736842105263	Pre Graft EOM
chr1:173747293-173766876	Pre-graft_4_EOM_500cells_Exp1	80	Pre Graft EOM
chr1:173857221-173942491	Pre-graft_4_EOM_500cells_Exp1	60.5263157894737	Pre Graft EOM
chr1:173896355-173912922	Pre-graft_4_EOM_500cells_Exp1	68.1818181818182	Pre Graft EOM
chr1:173920407-173942672	Pre-graft_4_EOM_500cells_Exp1	69.7368421052632	Pre Graft EOM
chr1:173962569-173982844	Pre-graft_4_EOM_500cells_Exp1	50	Pre Graft EOM
chr1:174011998-174031755	Pre-graft_4_EOM_500cells_Exp1	78.8690476190476	Pre Graft EOM
chr1:174099460-174100407	Pre-graft_4_EOM_500cells_Exp1	NA	Pre Graft EOM
chr1:174136746-174137693	Pre-graft_4_EOM_500cells_Exp1	NA	Pre Graft EOM
chr1:174172776-174248450	Pre-graft_4_EOM_500cells_Exp1	50.5882352941176	Pre Graft EOM
chr1:174249889-174250976	Pre-graft_4_EOM_500cells_Exp1	77.2727272727273	Pre Graft EOM
chr1:174501825-174822717	Pre-graft_4_EOM_500cells_Exp1	51.5366430260047	Pre Graft EOM
chr1:174833785-174921819	Pre-graft_4_EOM_500cells_Exp1	56.7460317460317	Pre Graft EOM
chr1:175059736-175491130	Pre-graft_4_EOM_500cells_Exp1	65.7952069716776	Pre Graft EOM
chr1:175600374-175625635	Pre-graft_4_EOM_500cells_Exp1	60.3174603174603	Pre Graft EOM
chr1:175620381-175662116	Pre-graft_4_EOM_500cells_Exp1	46.551724137931	Pre Graft EOM
chr1:175662421-175692776	Pre-graft_4_EOM_500cells_Exp1	30.4526748971193	Pre Graft EOM
chr1:175686488-175688353	Pre-graft_4_EOM_500cells_Exp1	70	Pre Graft EOM
chr1:175698593-175815734	Pre-graft_4_EOM_500cells_Exp1	62.1863799283154	Pre Graft EOM
chr1:175880778-175911396	Pre-graft_4_EOM_500cells_Exp1	80	Pre Graft EOM
chr1:175962306-176275312	Pre-graft_4_EOM_500cells_Exp1	69.5020746887967	Pre Graft EOM
chr1:17601901-17630938	Pre-graft_4_EOM_500cells_Exp1	77.7777777777778	Pre Graft EOM
chr1:176733653-176807124	Pre-graft_4_EOM_500cells_Exp1	77.34375	Pre Graft EOM
chr1:17676027-17727646	Pre-graft_4_EOM_500cells_Exp1	79.5081967213115	Pre Graft EOM
chr1:176814660-177020437	Pre-graft_4_EOM_500cells_Exp1	66.5364583333333	Pre Graft EOM
chr1:176927999-176932711	Pre-graft_4_EOM_500cells_Exp1	66.6666666666667	Pre Graft EOM
chr1:177020073-177258203	Pre-graft_4_EOM_500cells_Exp1	80.530303030303	Pre Graft EOM
chr1:17727045-17766344	Pre-graft_4_EOM_500cells_Exp1	65.9090909090909	Pre Graft EOM
chr1:177444661-177450760	Pre-graft_4_EOM_500cells_Exp1	61.25	Pre Graft EOM
chr1:177729814-177753324	Pre-graft_4_EOM_500cells_Exp1	80.9090909090909	Pre Graft EOM
chr1:177762962-177796511	Pre-graft_4_EOM_500cells_Exp1	35.3801169590643	Pre Graft EOM
chr1:177991435-178048291	Pre-graft_4_EOM_500cells_Exp1	75.6410256410256	Pre Graft EOM
chr1:178187417-178252598	Pre-graft_4_EOM_500cells_Exp1	55.8064516129032	Pre Graft EOM
chr1:178313328-178318549	Pre-graft_4_EOM_500cells_Exp1	100	Pre Graft EOM
chr1:178319130-178322693	Pre-graft_4_EOM_500cells_Exp1	0	Pre Graft EOM
chr1:178323074-178337797	Pre-graft_4_EOM_500cells_Exp1	6.05095541401274	Pre Graft EOM
chr1:178405881-178483247	Pre-graft_4_EOM_500cells_Exp1	38.768115942029	Pre Graft EOM
chr1:178529125-178932855	Pre-graft_4_EOM_500cells_Exp1	69.5094217024042	Pre Graft EOM
chr1:178898582-178917614	Pre-graft_4_EOM_500cells_Exp1	69.6629213483146	Pre Graft EOM
chr1:178951960-179518041	Pre-graft_4_EOM_500cells_Exp1	74.1966580976864	Pre Graft EOM
chr1:179528055-179546267	Pre-graft_4_EOM_500cells_Exp1	72.4137931034483	Pre Graft EOM
chr1:179546370-179627478	Pre-graft_4_EOM_500cells_Exp1	58.4444444444444	Pre Graft EOM
chr1:179668210-179687189	Pre-graft_4_EOM_500cells_Exp1	52.7777777777778	Pre Graft EOM
chr1:179695297-179745185	Pre-graft_4_EOM_500cells_Exp1	76.2820512820513	Pre Graft EOM
chr1:179744894-179803680	Pre-graft_4_EOM_500cells_Exp1	32.1888412017167	Pre Graft EOM
chr1:179803376-179804676	Pre-graft_4_EOM_500cells_Exp1	0	Pre Graft EOM
chr1:179960472-180165603	Pre-graft_4_EOM_500cells_Exp1	74.3885869565217	Pre Graft EOM
chr1:180165238-180199602	Pre-graft_4_EOM_500cells_Exp1	74.3243243243243	Pre Graft EOM
chr1:180227004-180263438	Pre-graft_4_EOM_500cells_Exp1	44.7802197802198	Pre Graft EOM
chr1:180330485-180424802	Pre-graft_4_EOM_500cells_Exp1	52.985884907709	Pre Graft EOM
chr1:180432387-180483504	Pre-graft_4_EOM_500cells_Exp1	41.4556962025316	Pre Graft EOM
chr1:180568955-180601253	Pre-graft_4_EOM_500cells_Exp1	72.3529411764706	Pre Graft EOM
chr1:180641150-180690518	Pre-graft_4_EOM_500cells_Exp1	48.8636363636364	Pre Graft EOM
chr1:180693043-180697034	Pre-graft_4_EOM_500cells_Exp1	20.9302325581395	Pre Graft EOM
chr1:180726043-180754203	Pre-graft_4_EOM_500cells_Exp1	45.7983193277311	Pre Graft EOM
chr1:180800832-180813943	Pre-graft_4_EOM_500cells_Exp1	44.1176470588235	Pre Graft EOM
chr1:180813776-180816859	Pre-graft_4_EOM_500cells_Exp1	57.1428571428571	Pre Graft EOM
chr1:180851151-180868097	Pre-graft_4_EOM_500cells_Exp1	66.9491525423729	Pre Graft EOM
chr1:180893108-180899103	Pre-graft_4_EOM_500cells_Exp1	16.3636363636364	Pre Graft EOM
chr1:180904274-180908087	Pre-graft_4_EOM_500cells_Exp1	47.3684210526316	Pre Graft EOM
chr1:180935022-180938400	Pre-graft_4_EOM_500cells_Exp1	22.2222222222222	Pre Graft EOM
chr1:180942344-180975112	Pre-graft_4_EOM_500cells_Exp1	51.8304431599229	Pre Graft EOM
chr1:180952064-180958149	Pre-graft_4_EOM_500cells_Exp1	73.6434108527132	Pre Graft EOM
chr1:180976155-181020904	Pre-graft_4_EOM_500cells_Exp1	62.6881720430108	Pre Graft EOM
chr1:181051237-181060667	Pre-graft_4_EOM_500cells_Exp1	77.0833333333333	Pre Graft EOM
chr1:181093423-181144157	Pre-graft_4_EOM_500cells_Exp1	69.0476190476191	Pre Graft EOM
chr1:181150931-181168994	Pre-graft_4_EOM_500cells_Exp1	40	Pre Graft EOM
chr1:18115191-18145902	Pre-graft_4_EOM_500cells_Exp1	81.25	Pre Graft EOM
chr1:181173228-181211552	Pre-graft_4_EOM_500cells_Exp1	54.6762589928058	Pre Graft EOM
chr1:181226076-181228490	Pre-graft_4_EOM_500cells_Exp1	NA	Pre Graft EOM
chr1:181352628-181460641	Pre-graft_4_EOM_500cells_Exp1	58.2559339525284	Pre Graft EOM
chr1:181509633-181511451	Pre-graft_4_EOM_500cells_Exp1	76.4705882352941	Pre Graft EOM
chr1:181738988-181769674	Pre-graft_4_EOM_500cells_Exp1	73.3009708737864	Pre Graft EOM
chr1:181815316-181842401	Pre-graft_4_EOM_500cells_Exp1	39.6551724137931	Pre Graft EOM
chr1:181851608-181853189	Pre-graft_4_EOM_500cells_Exp1	33.3333333333333	Pre Graft EOM
chr1:181904445-182019980	Pre-graft_4_EOM_500cells_Exp1	67.7215189873418	Pre Graft EOM
chr1:182124737-182132407	Pre-graft_4_EOM_500cells_Exp1	15	Pre Graft EOM
chr1:182157144-182158319	Pre-graft_4_EOM_500cells_Exp1	33.3333333333333	Pre Graft EOM
chr1:182275772-182282804	Pre-graft_4_EOM_500cells_Exp1	36.7117117117117	Pre Graft EOM
chr1:182313102-182341606	Pre-graft_4_EOM_500cells_Exp1	60.4895104895105	Pre Graft EOM
chr1:182409172-182462432	Pre-graft_4_EOM_500cells_Exp1	64.5569620253165	Pre Graft EOM
chr1:182467256-182517495	Pre-graft_4_EOM_500cells_Exp1	57.2314049586777	Pre Graft EOM
chr1:18250980-18265138	Pre-graft_4_EOM_500cells_Exp1	93.3333333333333	Pre Graft EOM
chr1:182565007-182632352	Pre-graft_4_EOM_500cells_Exp1	78.0769230769231	Pre Graft EOM
chr1:182747126-182749180	Pre-graft_4_EOM_500cells_Exp1	85.4609929078014	Pre Graft EOM
chr1:182763860-182896598	Pre-graft_4_EOM_500cells_Exp1	62.7034677990092	Pre Graft EOM
chr1:182954788-182976044	Pre-graft_4_EOM_500cells_Exp1	73.4159779614325	Pre Graft EOM
chr1:183086264-183221529	Pre-graft_4_EOM_500cells_Exp1	61.7864693446089	Pre Graft EOM
chr1:183276342-183297256	Pre-graft_4_EOM_500cells_Exp1	65.7534246575343	Pre Graft EOM
chr1:183297060-183324501	Pre-graft_4_EOM_500cells_Exp1	49.0559391875181	Pre Graft EOM
chr1:183326725-183369529	Pre-graft_4_EOM_500cells_Exp1	39.4557823129252	Pre Graft EOM
chr1:183388981-183409353	Pre-graft_4_EOM_500cells_Exp1	67.948717948718	Pre Graft EOM
chr1:183418503-183437053	Pre-graft_4_EOM_500cells_Exp1	75	Pre Graft EOM
chr1:184013302-184075636	Pre-graft_4_EOM_500cells_Exp1	56.4922480620155	Pre Graft EOM
chr1:184033032-184033998	Pre-graft_4_EOM_500cells_Exp1	0	Pre Graft EOM
chr1:184712497-184718989	Pre-graft_4_EOM_500cells_Exp1	17.2413793103448	Pre Graft EOM
chr1:184727140-184732619	Pre-graft_4_EOM_500cells_Exp1	35.9375	Pre Graft EOM
chr1:184786776-184811313	Pre-graft_4_EOM_500cells_Exp1	46.8253968253968	Pre Graft EOM
chr1:184813068-184846451	Pre-graft_4_EOM_500cells_Exp1	44.3661971830986	Pre Graft EOM
chr1:184871926-184883218	Pre-graft_4_EOM_500cells_Exp1	21.8181818181818	Pre Graft EOM
chr1:184896443-184999549	Pre-graft_4_EOM_500cells_Exp1	63.658070678128	Pre Graft EOM
chr1:185204168-185286743	Pre-graft_4_EOM_500cells_Exp1	74.3523316062176	Pre Graft EOM
chr1:185284726-185329396	Pre-graft_4_EOM_500cells_Exp1	71.8783930510315	Pre Graft EOM
chr1:185332149-185357777	Pre-graft_4_EOM_500cells_Exp1	73.0769230769231	Pre Graft EOM
chr1:185363095-185428355	Pre-graft_4_EOM_500cells_Exp1	62.4390243902439	Pre Graft EOM
chr1:185429357-185441819	Pre-graft_4_EOM_500cells_Exp1	72.8571428571429	Pre Graft EOM
chr1:185454848-185468762	Pre-graft_4_EOM_500cells_Exp1	28.9719626168224	Pre Graft EOM
chr1:186087731-186117310	Pre-graft_4_EOM_500cells_Exp1	47.3684210526316	Pre Graft EOM
chr1:186623186-186705992	Pre-graft_4_EOM_500cells_Exp1	55.363321799308	Pre Graft EOM
chr1:186720978-186749358	Pre-graft_4_EOM_500cells_Exp1	55.632183908046	Pre Graft EOM
chr1:186967416-186970627	Pre-graft_4_EOM_500cells_Exp1	61.5384615384615	Pre Graft EOM
chr1:187044648-187215465	Pre-graft_4_EOM_500cells_Exp1	67.4542682926829	Pre Graft EOM
chr1:187125138-187125983	Pre-graft_4_EOM_500cells_Exp1	33.3333333333333	Pre Graft EOM
chr1:187215508-187351704	Pre-graft_4_EOM_500cells_Exp1	71.8987341772152	Pre Graft EOM
chr1:187608791-188214885	Pre-graft_4_EOM_500cells_Exp1	69.2939244663383	Pre Graft EOM
chr1:188262023-188965041	Pre-graft_4_EOM_500cells_Exp1	68.8375927452597	Pre Graft EOM
chr1:188971098-189007840	Pre-graft_4_EOM_500cells_Exp1	54.9751243781095	Pre Graft EOM
chr1:189207931-189343832	Pre-graft_4_EOM_500cells_Exp1	63.0285152409046	Pre Graft EOM
chr1:189640599-189688086	Pre-graft_4_EOM_500cells_Exp1	71.6049382716049	Pre Graft EOM
chr1:189728268-189876695	Pre-graft_4_EOM_500cells_Exp1	59.6802841918295	Pre Graft EOM
chr1:189880492-189922363	Pre-graft_4_EOM_500cells_Exp1	54.8148148148148	Pre Graft EOM
chr1:190118038-190170680	Pre-graft_4_EOM_500cells_Exp1	39.6464646464646	Pre Graft EOM
chr1:190170296-190217276	Pre-graft_4_EOM_500cells_Exp1	53.3255086071987	Pre Graft EOM
chr1:19063299-19104840	Pre-graft_4_EOM_500cells_Exp1	30.9090909090909	Pre Graft EOM
chr1:190700202-190911770	Pre-graft_4_EOM_500cells_Exp1	75.0912408759124	Pre Graft EOM
chr1:190925112-190946962	Pre-graft_4_EOM_500cells_Exp1	60.4395604395604	Pre Graft EOM
chr1:190947648-190979296	Pre-graft_4_EOM_500cells_Exp1	42.5196850393701	Pre Graft EOM
chr1:191005832-191026190	Pre-graft_4_EOM_500cells_Exp1	34.3511450381679	Pre Graft EOM
chr1:19103022-19166346	Pre-graft_4_EOM_500cells_Exp1	45.0854700854701	Pre Graft EOM
chr1:191036822-191042941	Pre-graft_4_EOM_500cells_Exp1	71.4285714285714	Pre Graft EOM
chr1:191045826-191062932	Pre-graft_4_EOM_500cells_Exp1	78.0701754385965	Pre Graft EOM
chr1:191063012-191084558	Pre-graft_4_EOM_500cells_Exp1	70.8333333333333	Pre Graft EOM
chr1:191098414-191108943	Pre-graft_4_EOM_500cells_Exp1	37.9032258064516	Pre Graft EOM
chr1:191170296-191183340	Pre-graft_4_EOM_500cells_Exp1	44.2307692307692	Pre Graft EOM
chr1:191224474-191225686	Pre-graft_4_EOM_500cells_Exp1	4.76190476190476	Pre Graft EOM
chr1:191306789-191318194	Pre-graft_4_EOM_500cells_Exp1	42.6160337552743	Pre Graft EOM
chr1:191325912-191350914	Pre-graft_4_EOM_500cells_Exp1	57.1428571428571	Pre Graft EOM
chr1:191351981-191397041	Pre-graft_4_EOM_500cells_Exp1	34.3243243243243	Pre Graft EOM
chr1:191537365-191575534	Pre-graft_4_EOM_500cells_Exp1	31.8452380952381	Pre Graft EOM
chr1:191575763-191622672	Pre-graft_4_EOM_500cells_Exp1	69.7530864197531	Pre Graft EOM
chr1:191717834-191784255	Pre-graft_4_EOM_500cells_Exp1	39.3097643097643	Pre Graft EOM
chr1:191821444-191833050	Pre-graft_4_EOM_500cells_Exp1	46.7391304347826	Pre Graft EOM
chr1:191890233-191907527	Pre-graft_4_EOM_500cells_Exp1	10.2627257799672	Pre Graft EOM
chr1:191906767-191913247	Pre-graft_4_EOM_500cells_Exp1	6.26666666666667	Pre Graft EOM
chr1:191977373-191988282	Pre-graft_4_EOM_500cells_Exp1	36.6666666666667	Pre Graft EOM
chr1:191997430-192092559	Pre-graft_4_EOM_500cells_Exp1	35.5555555555556	Pre Graft EOM
chr1:19208914-19238734	Pre-graft_4_EOM_500cells_Exp1	12.9370629370629	Pre Graft EOM
chr1:192098656-192138010	Pre-graft_4_EOM_500cells_Exp1	63.0872483221477	Pre Graft EOM
chr1:192190784-192510159	Pre-graft_4_EOM_500cells_Exp1	58.4586466165414	Pre Graft EOM
chr1:192512828-192771213	Pre-graft_4_EOM_500cells_Exp1	67.1403197158082	Pre Graft EOM
chr1:192833169-192834719	Pre-graft_4_EOM_500cells_Exp1	52.3809523809524	Pre Graft EOM
chr1:192844431-192855752	Pre-graft_4_EOM_500cells_Exp1	11.505376344086	Pre Graft EOM
chr1:192854928-192856466	Pre-graft_4_EOM_500cells_Exp1	0.246913580246913	Pre Graft EOM
chr1:192897307-193035698	Pre-graft_4_EOM_500cells_Exp1	81.7484662576687	Pre Graft EOM
chr1:193104403-193130251	Pre-graft_4_EOM_500cells_Exp1	47.6923076923077	Pre Graft EOM
chr1:193153112-193172042	Pre-graft_4_EOM_500cells_Exp1	51.063829787234	Pre Graft EOM
chr1:193168049-193177832	Pre-graft_4_EOM_500cells_Exp1	13.7931034482759	Pre Graft EOM
chr1:193175506-193201703	Pre-graft_4_EOM_500cells_Exp1	61.3821138211382	Pre Graft EOM
chr1:193187375-193192011	Pre-graft_4_EOM_500cells_Exp1	45.4545454545455	Pre Graft EOM
chr1:193203039-193226208	Pre-graft_4_EOM_500cells_Exp1	77.1929824561404	Pre Graft EOM
chr1:193207750-193254474	Pre-graft_4_EOM_500cells_Exp1	65.5172413793103	Pre Graft EOM
chr1:193221630-193264054	Pre-graft_4_EOM_500cells_Exp1	61.2676056338028	Pre Graft EOM
chr1:193272161-193273188	Pre-graft_4_EOM_500cells_Exp1	0	Pre Graft EOM
chr1:193301957-193343878	Pre-graft_4_EOM_500cells_Exp1	66.0194174757282	Pre Graft EOM
chr1:193346346-193370297	Pre-graft_4_EOM_500cells_Exp1	72.972972972973	Pre Graft EOM
chr1:194619829-194816869	Pre-graft_4_EOM_500cells_Exp1	56.0077519379845	Pre Graft EOM
chr1:194938821-194961292	Pre-graft_4_EOM_500cells_Exp1	50.8771929824561	Pre Graft EOM
chr1:195041285-195092248	Pre-graft_4_EOM_500cells_Exp1	76.0162601626016	Pre Graft EOM
chr1:195103789-195131570	Pre-graft_4_EOM_500cells_Exp1	41.4285714285714	Pre Graft EOM
chr1:195136811-195176715	Pre-graft_4_EOM_500cells_Exp1	62.962962962963	Pre Graft EOM
chr1:195165745-195171168	Pre-graft_4_EOM_500cells_Exp1	83.3333333333333	Pre Graft EOM
chr1:20057779-20618064	Pre-graft_4_EOM_500cells_Exp1	73.1200897867565	Pre Graft EOM
chr1:20777151-20784270	Pre-graft_4_EOM_500cells_Exp1	53.8461538461538	Pre Graft EOM
chr1:20802974-20820278	Pre-graft_4_EOM_500cells_Exp1	73.4567901234568	Pre Graft EOM
chr1:20890622-20938755	Pre-graft_4_EOM_500cells_Exp1	73.6714975845411	Pre Graft EOM
chr1:20951626-20990838	Pre-graft_4_EOM_500cells_Exp1	65.9420289855072	Pre Graft EOM
chr1:20996296-21079229	Pre-graft_4_EOM_500cells_Exp1	61.9565217391304	Pre Graft EOM
chr1:21218575-21230167	Pre-graft_4_EOM_500cells_Exp1	55.2631578947368	Pre Graft EOM
chr1:21240589-21265361	Pre-graft_4_EOM_500cells_Exp1	73.6842105263158	Pre Graft EOM
chr1:21349641-21352200	Pre-graft_4_EOM_500cells_Exp1	62.5	Pre Graft EOM
chr1:21398403-21961942	Pre-graft_4_EOM_500cells_Exp1	65.3864390706496	Pre Graft EOM
chr1:22286251-22805994	Pre-graft_4_EOM_500cells_Exp1	58.2644628099174	Pre Graft EOM
chr1:23100473-23102253	Pre-graft_4_EOM_500cells_Exp1	100	Pre Graft EOM
chr1:23255987-23256406	Pre-graft_4_EOM_500cells_Exp1	0	Pre Graft EOM
chr1:23366424-23383175	Pre-graft_4_EOM_500cells_Exp1	42.2222222222222	Pre Graft EOM
chr1:23761753-23849158	Pre-graft_4_EOM_500cells_Exp1	46.8487394957983	Pre Graft EOM
chr1:23844846-23922317	Pre-graft_4_EOM_500cells_Exp1	52.6119402985075	Pre Graft EOM
chr1:23995939-24005656	Pre-graft_4_EOM_500cells_Exp1	57.6271186440678	Pre Graft EOM
chr1:24010758-24100341	Pre-graft_4_EOM_500cells_Exp1	60.5191256830601	Pre Graft EOM
chr1:24177610-24252684	Pre-graft_4_EOM_500cells_Exp1	60.5095541401274	Pre Graft EOM
chr1:24261890-24587472	Pre-graft_4_EOM_500cells_Exp1	65.6765676567657	Pre Graft EOM
chr1:24678544-24766299	Pre-graft_4_EOM_500cells_Exp1	74.1935483870968	Pre Graft EOM
chr1:25067476-25829707	Pre-graft_4_EOM_500cells_Exp1	69.5262483994878	Pre Graft EOM
chr1:25830657-25831878	Pre-graft_4_EOM_500cells_Exp1	0	Pre Graft EOM
chr1:26681814-26687460	Pre-graft_4_EOM_500cells_Exp1	54.1666666666667	Pre Graft EOM
chr1:30802342-30863256	Pre-graft_4_EOM_500cells_Exp1	84.5238095238095	Pre Graft EOM
chr1:30940303-30949770	Pre-graft_4_EOM_500cells_Exp1	13.2575757575758	Pre Graft EOM
chr1:30976950-30978965	Pre-graft_4_EOM_500cells_Exp1	83.3333333333333	Pre Graft EOM
chr1:31141078-31222661	Pre-graft_4_EOM_500cells_Exp1	71	Pre Graft EOM
chr1:31176406-31204656	Pre-graft_4_EOM_500cells_Exp1	85.7142857142857	Pre Graft EOM
chr1:31615458-31616843	Pre-graft_4_EOM_500cells_Exp1	87.5	Pre Graft EOM
chr1:3205901-3671498	Pre-graft_4_EOM_500cells_Exp1	60.5610561056106	Pre Graft EOM
chr1:32172806-32657738	Pre-graft_4_EOM_500cells_Exp1	66.7048054919909	Pre Graft EOM
chr1:32543546-32547293	Pre-graft_4_EOM_500cells_Exp1	75	Pre Graft EOM
chr1:33453811-33669786	Pre-graft_4_EOM_500cells_Exp1	82.8036723163842	Pre Graft EOM
chr1:33669843-33670712	Pre-graft_4_EOM_500cells_Exp1	0	Pre Graft EOM
chr1:33719882-33742564	Pre-graft_4_EOM_500cells_Exp1	35.781990521327	Pre Graft EOM
chr1:33745484-33757794	Pre-graft_4_EOM_500cells_Exp1	58.6206896551724	Pre Graft EOM
chr1:33760472-33814595	Pre-graft_4_EOM_500cells_Exp1	62.5	Pre Graft EOM
chr1:33852052-33907816	Pre-graft_4_EOM_500cells_Exp1	43.1818181818182	Pre Graft EOM
chr1:34011825-34308650	Pre-graft_4_EOM_500cells_Exp1	74.8384118190212	Pre Graft EOM
chr1:34436671-34439672	Pre-graft_4_EOM_500cells_Exp1	20	Pre Graft EOM
chr1:34439851-34445736	Pre-graft_4_EOM_500cells_Exp1	88	Pre Graft EOM
chr1:34459746-34473775	Pre-graft_4_EOM_500cells_Exp1	26.6304347826087	Pre Graft EOM
chr1:34498430-34503062	Pre-graft_4_EOM_500cells_Exp1	84	Pre Graft EOM
chr1:34535648-34544311	Pre-graft_4_EOM_500cells_Exp1	55.8823529411765	Pre Graft EOM
chr1:34543975-34560943	Pre-graft_4_EOM_500cells_Exp1	70	Pre Graft EOM
chr1:34579693-34590938	Pre-graft_4_EOM_500cells_Exp1	50.7042253521127	Pre Graft EOM
chr1:3466587-3513553	Pre-graft_4_EOM_500cells_Exp1	75	Pre Graft EOM
chr1:34678188-34724301	Pre-graft_4_EOM_500cells_Exp1	66.3888888888889	Pre Graft EOM
chr1:34721924-34813309	Pre-graft_4_EOM_500cells_Exp1	37.3993558776167	Pre Graft EOM
chr1:34813219-34843065	Pre-graft_4_EOM_500cells_Exp1	37.6470588235294	Pre Graft EOM
chr1:34849976-34879580	Pre-graft_4_EOM_500cells_Exp1	72.1183800623053	Pre Graft EOM
chr1:36068400-36106446	Pre-graft_4_EOM_500cells_Exp1	44.1988950276243	Pre Graft EOM
chr1:36141530-36244305	Pre-graft_4_EOM_500cells_Exp1	68.5258964143426	Pre Graft EOM
chr1:36264602-36273425	Pre-graft_4_EOM_500cells_Exp1	40.8450704225352	Pre Graft EOM
chr1:36307733-36324029	Pre-graft_4_EOM_500cells_Exp1	52.2058823529412	Pre Graft EOM
chr1:36335730-36369181	Pre-graft_4_EOM_500cells_Exp1	44.5190156599553	Pre Graft EOM
chr1:36422065-36445271	Pre-graft_4_EOM_500cells_Exp1	58.1395348837209	Pre Graft EOM
chr1:36471620-36508764	Pre-graft_4_EOM_500cells_Exp1	51.9354838709677	Pre Graft EOM
chr1:36511867-36528237	Pre-graft_4_EOM_500cells_Exp1	37.0503597122302	Pre Graft EOM
chr1:36530534-36535729	Pre-graft_4_EOM_500cells_Exp1	51.7241379310345	Pre Graft EOM
chr1:36538173-36547201	Pre-graft_4_EOM_500cells_Exp1	26.4705882352941	Pre Graft EOM
chr1:36548642-36558349	Pre-graft_4_EOM_500cells_Exp1	29.7619047619048	Pre Graft EOM
chr1:36558359-36565613	Pre-graft_4_EOM_500cells_Exp1	25.9259259259259	Pre Graft EOM
chr1:36562694-36683183	Pre-graft_4_EOM_500cells_Exp1	55.6628056628057	Pre Graft EOM
chr1:36691487-36693385	Pre-graft_4_EOM_500cells_Exp1	0	Pre Graft EOM
chr1:36699202-36714422	Pre-graft_4_EOM_500cells_Exp1	23.5380116959064	Pre Graft EOM
chr1:36761861-36782816	Pre-graft_4_EOM_500cells_Exp1	46.3293650793651	Pre Graft EOM
chr1:36792191-36939527	Pre-graft_4_EOM_500cells_Exp1	59.4827586206897	Pre Graft EOM
chr1:36957893-36958517	Pre-graft_4_EOM_500cells_Exp1	100	Pre Graft EOM
chr1:37026596-37076996	Pre-graft_4_EOM_500cells_Exp1	67.5595238095238	Pre Graft EOM
chr1:37153844-37187605	Pre-graft_4_EOM_500cells_Exp1	78.6885245901639	Pre Graft EOM
chr1:37218336-37263384	Pre-graft_4_EOM_500cells_Exp1	62.4277456647399	Pre Graft EOM
chr1:37299865-37410736	Pre-graft_4_EOM_500cells_Exp1	61.1963190184049	Pre Graft EOM
chr1:37417084-37430103	Pre-graft_4_EOM_500cells_Exp1	41.304347826087	Pre Graft EOM
chr1:37430170-37439124	Pre-graft_4_EOM_500cells_Exp1	40.625	Pre Graft EOM
chr1:37439340-37541016	Pre-graft_4_EOM_500cells_Exp1	67.5830469644903	Pre Graft EOM
chr1:37611677-37720085	Pre-graft_4_EOM_500cells_Exp1	56.6789215686275	Pre Graft EOM
chr1:37754572-37865298	Pre-graft_4_EOM_500cells_Exp1	48.9528795811518	Pre Graft EOM
chr1:37871738-37877387	Pre-graft_4_EOM_500cells_Exp1	33.3333333333333	Pre Graft EOM
chr1:37874801-37890411	Pre-graft_4_EOM_500cells_Exp1	68	Pre Graft EOM
chr1:37890477-37898535	Pre-graft_4_EOM_500cells_Exp1	66.6666666666667	Pre Graft EOM
chr1:37905921-37916493	Pre-graft_4_EOM_500cells_Exp1	61.2903225806452	Pre Graft EOM
chr1:37933596-37954136	Pre-graft_4_EOM_500cells_Exp1	60.5263157894737	Pre Graft EOM
chr1:37946736-37957759	Pre-graft_4_EOM_500cells_Exp1	51.8518518518519	Pre Graft EOM
chr1:37983867-37997346	Pre-graft_4_EOM_500cells_Exp1	59.009009009009	Pre Graft EOM
chr1:37998010-38055579	Pre-graft_4_EOM_500cells_Exp1	62.4203821656051	Pre Graft EOM
chr1:38052787-38129662	Pre-graft_4_EOM_500cells_Exp1	40.7960199004975	Pre Graft EOM
chr1:38177326-38664955	Pre-graft_4_EOM_500cells_Exp1	69.6896551724138	Pre Graft EOM
chr1:38235420-38246666	Pre-graft_4_EOM_500cells_Exp1	70	Pre Graft EOM
chr1:38307902-38311930	Pre-graft_4_EOM_500cells_Exp1	75	Pre Graft EOM
chr1:38384949-38393974	Pre-graft_4_EOM_500cells_Exp1	52.0833333333333	Pre Graft EOM
chr1:38793669-38836090	Pre-graft_4_EOM_500cells_Exp1	66.4351851851852	Pre Graft EOM
chr1:38863877-38898160	Pre-graft_4_EOM_500cells_Exp1	50	Pre Graft EOM
chr1:38939149-38950278	Pre-graft_4_EOM_500cells_Exp1	65.2777777777778	Pre Graft EOM
chr1:38987814-38997236	Pre-graft_4_EOM_500cells_Exp1	41.8604651162791	Pre Graft EOM
chr1:39193731-39363234	Pre-graft_4_EOM_500cells_Exp1	60.7078039927405	Pre Graft EOM
chr1:39367851-39371908	Pre-graft_4_EOM_500cells_Exp1	10.2564102564103	Pre Graft EOM
chr1:39371499-39478747	Pre-graft_4_EOM_500cells_Exp1	58.2700421940928	Pre Graft EOM
chr1:39534992-39546881	Pre-graft_4_EOM_500cells_Exp1	14.2045454545455	Pre Graft EOM
chr1:39547570-39552002	Pre-graft_4_EOM_500cells_Exp1	54.5454545454545	Pre Graft EOM
chr1:39551296-39577405	Pre-graft_4_EOM_500cells_Exp1	44.7761194029851	Pre Graft EOM
chr1:39618406-39651182	Pre-graft_4_EOM_500cells_Exp1	36.8983957219251	Pre Graft EOM
chr1:39665306-39720997	Pre-graft_4_EOM_500cells_Exp1	61.6279069767442	Pre Graft EOM
chr1:39900913-40026310	Pre-graft_4_EOM_500cells_Exp1	48.3132530120482	Pre Graft EOM
chr1:40084768-40125219	Pre-graft_4_EOM_500cells_Exp1	65.4639175257732	Pre Graft EOM
chr1:40225080-40316198	Pre-graft_4_EOM_500cells_Exp1	60.7456140350877	Pre Graft EOM
chr1:40324627-40365471	Pre-graft_4_EOM_500cells_Exp1	58.0882352941176	Pre Graft EOM
chr1:40429570-40465415	Pre-graft_4_EOM_500cells_Exp1	68.2795698924731	Pre Graft EOM
chr1:40465552-40500854	Pre-graft_4_EOM_500cells_Exp1	69.0909090909091	Pre Graft EOM
chr1:40515362-40551705	Pre-graft_4_EOM_500cells_Exp1	68.9265536723164	Pre Graft EOM
chr1:40580227-40630731	Pre-graft_4_EOM_500cells_Exp1	68.4684684684685	Pre Graft EOM
chr1:40681712-40768885	Pre-graft_4_EOM_500cells_Exp1	62.7873563218391	Pre Graft EOM
chr1:40772038-40790687	Pre-graft_4_EOM_500cells_Exp1	61.3207547169811	Pre Graft EOM
chr1:40805601-40855944	Pre-graft_4_EOM_500cells_Exp1	61.7647058823529	Pre Graft EOM
chr1:42229726-42231108	Pre-graft_4_EOM_500cells_Exp1	7.69230769230769	Pre Graft EOM
chr1:42648162-42667672	Pre-graft_4_EOM_500cells_Exp1	72.5757575757576	Pre Graft EOM
chr1:42692940-42694825	Pre-graft_4_EOM_500cells_Exp1	2.22222222222222	Pre Graft EOM
chr1:42694925-42740968	Pre-graft_4_EOM_500cells_Exp1	19.1011235955056	Pre Graft EOM
chr1:42697146-42700207	Pre-graft_4_EOM_500cells_Exp1	1.58227848101266	Pre Graft EOM
chr1:42851233-42905682	Pre-graft_4_EOM_500cells_Exp1	65.2777777777778	Pre Graft EOM
chr1:42952872-43035449	Pre-graft_4_EOM_500cells_Exp1	62.4324324324324	Pre Graft EOM
chr1:42953139-43030781	Pre-graft_4_EOM_500cells_Exp1	55.8823529411765	Pre Graft EOM
chr1:43047269-43098622	Pre-graft_4_EOM_500cells_Exp1	45.687134502924	Pre Graft EOM
chr1:43098710-43115947	Pre-graft_4_EOM_500cells_Exp1	41.6666666666667	Pre Graft EOM
chr1:43123074-43163961	Pre-graft_4_EOM_500cells_Exp1	45.4887218045113	Pre Graft EOM
chr1:4343507-4360314	Pre-graft_4_EOM_500cells_Exp1	71.875	Pre Graft EOM
chr1:43445751-43570515	Pre-graft_4_EOM_500cells_Exp1	70.3389830508475	Pre Graft EOM
chr1:43730602-43742578	Pre-graft_4_EOM_500cells_Exp1	45	Pre Graft EOM
chr1:43746966-43827800	Pre-graft_4_EOM_500cells_Exp1	56.7982456140351	Pre Graft EOM
chr1:43934002-44002999	Pre-graft_4_EOM_500cells_Exp1	93.9393939393939	Pre Graft EOM
chr1:44009408-44020034	Pre-graft_4_EOM_500cells_Exp1	76.9230769230769	Pre Graft EOM
chr1:44086613-44102441	Pre-graft_4_EOM_500cells_Exp1	23.943661971831	Pre Graft EOM
chr1:44091463-44118808	Pre-graft_4_EOM_500cells_Exp1	30.8270676691729	Pre Graft EOM
chr1:44118957-44144770	Pre-graft_4_EOM_500cells_Exp1	46.2121212121212	Pre Graft EOM
chr1:44147847-44181260	Pre-graft_4_EOM_500cells_Exp1	50.6666666666667	Pre Graft EOM
chr1:44204070-44218961	Pre-graft_4_EOM_500cells_Exp1	59.6153846153846	Pre Graft EOM
chr1:44551511-44796833	Pre-graft_4_EOM_500cells_Exp1	75.3886010362694	Pre Graft EOM
chr1:4490928-4496413	Pre-graft_4_EOM_500cells_Exp1	0.561797752808989	Pre Graft EOM
chr1:45311538-45349706	Pre-graft_4_EOM_500cells_Exp1	65.2173913043478	Pre Graft EOM
chr1:45374321-45503282	Pre-graft_4_EOM_500cells_Exp1	84.469696969697	Pre Graft EOM
chr1:45795166-45823619	Pre-graft_4_EOM_500cells_Exp1	28.0769230769231	Pre Graft EOM
chr1:45908070-45925594	Pre-graft_4_EOM_500cells_Exp1	72.2222222222222	Pre Graft EOM
chr1:46011547-46012266	Pre-graft_4_EOM_500cells_Exp1	100	Pre Graft EOM
chr1:46020072-46030469	Pre-graft_4_EOM_500cells_Exp1	50	Pre Graft EOM
chr1:46066738-46373550	Pre-graft_4_EOM_500cells_Exp1	76.9763651181744	Pre Graft EOM
chr1:46807544-46854046	Pre-graft_4_EOM_500cells_Exp1	16.9312169312169	Pre Graft EOM
chr1:4773206-4785739	Pre-graft_4_EOM_500cells_Exp1	51.3333333333333	Pre Graft EOM
chr1:4807788-4886770	Pre-graft_4_EOM_500cells_Exp1	55.6756756756757	Pre Graft EOM
chr1:4857814-4897909	Pre-graft_4_EOM_500cells_Exp1	79.8076923076923	Pre Graft EOM
chr1:4909576-5070285	Pre-graft_4_EOM_500cells_Exp1	50.5376344086022	Pre Graft EOM
chr1:49244616-49338246	Pre-graft_4_EOM_500cells_Exp1	88.3720930232558	Pre Graft EOM
chr1:5083173-5162549	Pre-graft_4_EOM_500cells_Exp1	60.6666666666667	Pre Graft EOM
chr1:50900647-51187270	Pre-graft_4_EOM_500cells_Exp1	54.0438397581255	Pre Graft EOM
chr1:51289126-51302959	Pre-graft_4_EOM_500cells_Exp1	28.5714285714286	Pre Graft EOM
chr1:51469498-51478399	Pre-graft_4_EOM_500cells_Exp1	25	Pre Graft EOM
chr1:51749765-51916071	Pre-graft_4_EOM_500cells_Exp1	66.7883211678832	Pre Graft EOM
chr1:51940650-51941261	Pre-graft_4_EOM_500cells_Exp1	NA	Pre Graft EOM
chr1:51987148-52107188	Pre-graft_4_EOM_500cells_Exp1	65.0326797385621	Pre Graft EOM
chr1:52119438-52161865	Pre-graft_4_EOM_500cells_Exp1	61.598440545809	Pre Graft EOM
chr1:52163448-52233232	Pre-graft_4_EOM_500cells_Exp1	28.9340101522843	Pre Graft EOM
chr1:52457294-52500679	Pre-graft_4_EOM_500cells_Exp1	55.1971326164875	Pre Graft EOM
chr1:52630705-52651919	Pre-graft_4_EOM_500cells_Exp1	76.4285714285714	Pre Graft EOM
chr1:52656286-52727462	Pre-graft_4_EOM_500cells_Exp1	49.4252873563218	Pre Graft EOM
chr1:52789413-52817688	Pre-graft_4_EOM_500cells_Exp1	50.5434782608696	Pre Graft EOM
chr1:52845013-52920986	Pre-graft_4_EOM_500cells_Exp1	73.9669421487603	Pre Graft EOM
chr1:52922324-52963260	Pre-graft_4_EOM_500cells_Exp1	49.5049504950495	Pre Graft EOM
chr1:53158577-53187617	Pre-graft_4_EOM_500cells_Exp1	86.6666666666667	Pre Graft EOM
chr1:53189187-53297018	Pre-graft_4_EOM_500cells_Exp1	73.7373737373737	Pre Graft EOM
chr1:53297095-53310309	Pre-graft_4_EOM_500cells_Exp1	23.0769230769231	Pre Graft EOM
chr1:53313624-53326343	Pre-graft_4_EOM_500cells_Exp1	38	Pre Graft EOM
chr1:53325507-53352752	Pre-graft_4_EOM_500cells_Exp1	38.265306122449	Pre Graft EOM
chr1:53397002-53706784	Pre-graft_4_EOM_500cells_Exp1	70.7991803278689	Pre Graft EOM
chr1:53755506-53785224	Pre-graft_4_EOM_500cells_Exp1	16.2393162393162	Pre Graft EOM
chr1:53806882-54195168	Pre-graft_4_EOM_500cells_Exp1	62.4880952380952	Pre Graft EOM
chr1:54250683-54368727	Pre-graft_4_EOM_500cells_Exp1	73.2456140350877	Pre Graft EOM
chr1:54397581-54438971	Pre-graft_4_EOM_500cells_Exp1	68.0555555555556	Pre Graft EOM
chr1:54473000-54557684	Pre-graft_4_EOM_500cells_Exp1	69.4444444444444	Pre Graft EOM
chr1:54645340-54926387	Pre-graft_4_EOM_500cells_Exp1	58.4900284900285	Pre Graft EOM
chr1:54985169-55027478	Pre-graft_4_EOM_500cells_Exp1	42.2619047619048	Pre Graft EOM
chr1:55052770-55072701	Pre-graft_4_EOM_500cells_Exp1	19.811320754717	Pre Graft EOM
chr1:55077835-55088243	Pre-graft_4_EOM_500cells_Exp1	18.5185185185185	Pre Graft EOM
chr1:55088132-55091307	Pre-graft_4_EOM_500cells_Exp1	2.94117647058824	Pre Graft EOM
chr1:55131231-55154899	Pre-graft_4_EOM_500cells_Exp1	54.7619047619048	Pre Graft EOM
chr1:55170159-55226782	Pre-graft_4_EOM_500cells_Exp1	69.2375886524823	Pre Graft EOM
chr1:55237177-55240058	Pre-graft_4_EOM_500cells_Exp1	2.60416666666667	Pre Graft EOM
chr1:55248658-55363469	Pre-graft_4_EOM_500cells_Exp1	49.5439469320066	Pre Graft EOM
chr1:55406388-55751802	Pre-graft_4_EOM_500cells_Exp1	64.4991212653779	Pre Graft EOM
chr1:5588493-5606131	Pre-graft_4_EOM_500cells_Exp1	42.4242424242424	Pre Graft EOM
chr1:56793986-56978650	Pre-graft_4_EOM_500cells_Exp1	53.6157024793388	Pre Graft EOM
chr1:56971491-56975197	Pre-graft_4_EOM_500cells_Exp1	0	Pre Graft EOM
chr1:57377620-57385423	Pre-graft_4_EOM_500cells_Exp1	10	Pre Graft EOM
chr1:57388237-57407101	Pre-graft_4_EOM_500cells_Exp1	26	Pre Graft EOM
chr1:57406328-57417953	Pre-graft_4_EOM_500cells_Exp1	15.2542372881356	Pre Graft EOM
chr1:57774162-57948394	Pre-graft_4_EOM_500cells_Exp1	48.8967691095351	Pre Graft EOM
chr1:57909835-57917111	Pre-graft_4_EOM_500cells_Exp1	88.8888888888889	Pre Graft EOM
chr1:57955101-58018956	Pre-graft_4_EOM_500cells_Exp1	39.7368421052632	Pre Graft EOM
chr1:57995971-58025899	Pre-graft_4_EOM_500cells_Exp1	43.8271604938272	Pre Graft EOM
chr1:58029931-58106413	Pre-graft_4_EOM_500cells_Exp1	67.8125	Pre Graft EOM
chr1:58113130-58200698	Pre-graft_4_EOM_500cells_Exp1	62.0676100628931	Pre Graft EOM
chr1:58210397-58268597	Pre-graft_4_EOM_500cells_Exp1	69.1489361702128	Pre Graft EOM
chr1:58254117-58315656	Pre-graft_4_EOM_500cells_Exp1	54.2553191489362	Pre Graft EOM
chr1:58278326-58379264	Pre-graft_4_EOM_500cells_Exp1	60.3658536585366	Pre Graft EOM
chr1:58393136-58406548	Pre-graft_4_EOM_500cells_Exp1	19.7368421052632	Pre Graft EOM
chr1:58410189-58424066	Pre-graft_4_EOM_500cells_Exp1	36.8421052631579	Pre Graft EOM
chr1:58430994-58445486	Pre-graft_4_EOM_500cells_Exp1	79.4117647058823	Pre Graft EOM
chr1:58445151-58481816	Pre-graft_4_EOM_500cells_Exp1	89.6103896103896	Pre Graft EOM
chr1:58462771-58505109	Pre-graft_4_EOM_500cells_Exp1	54.9295774647887	Pre Graft EOM
chr1:58505148-58523230	Pre-graft_4_EOM_500cells_Exp1	69.5652173913043	Pre Graft EOM
chr1:58522806-58586323	Pre-graft_4_EOM_500cells_Exp1	57.3033707865169	Pre Graft EOM
chr1:58586384-58595964	Pre-graft_4_EOM_500cells_Exp1	50	Pre Graft EOM
chr1:58658117-58695989	Pre-graft_4_EOM_500cells_Exp1	70.2127659574468	Pre Graft EOM
chr1:58711508-58758884	Pre-graft_4_EOM_500cells_Exp1	53.0797101449275	Pre Graft EOM
chr1:58795374-58847503	Pre-graft_4_EOM_500cells_Exp1	75.6198347107438	Pre Graft EOM
chr1:58900449-58973430	Pre-graft_4_EOM_500cells_Exp1	65.9090909090909	Pre Graft EOM
chr1:58973522-58995715	Pre-graft_4_EOM_500cells_Exp1	41.6666666666667	Pre Graft EOM
chr1:58997123-59003443	Pre-graft_4_EOM_500cells_Exp1	85.7142857142857	Pre Graft EOM
chr1:59050506-59094900	Pre-graft_4_EOM_500cells_Exp1	66.969696969697	Pre Graft EOM
chr1:59100594-59120096	Pre-graft_4_EOM_500cells_Exp1	91.4634146341463	Pre Graft EOM
chr1:59120936-59163389	Pre-graft_4_EOM_500cells_Exp1	63.5416666666667	Pre Graft EOM
chr1:5913707-5917398	Pre-graft_4_EOM_500cells_Exp1	7.81710914454277	Pre Graft EOM
chr1:59162926-59237231	Pre-graft_4_EOM_500cells_Exp1	65.6914893617021	Pre Graft EOM
chr1:59256906-59352993	Pre-graft_4_EOM_500cells_Exp1	66.5969316596932	Pre Graft EOM
chr1:59482147-59486947	Pre-graft_4_EOM_500cells_Exp1	4.88372093023256	Pre Graft EOM
chr1:59516264-59634508	Pre-graft_4_EOM_500cells_Exp1	59.4266277939747	Pre Graft EOM
chr1:59639434-59670834	Pre-graft_4_EOM_500cells_Exp1	65	Pre Graft EOM
chr1:59685006-59711510	Pre-graft_4_EOM_500cells_Exp1	82.7586206896552	Pre Graft EOM
chr1:59764279-59870549	Pre-graft_4_EOM_500cells_Exp1	80.188679245283	Pre Graft EOM
chr1:59913006-59985346	Pre-graft_4_EOM_500cells_Exp1	35.3711790393013	Pre Graft EOM
chr1:59989070-60043087	Pre-graft_4_EOM_500cells_Exp1	52.2222222222222	Pre Graft EOM
chr1:60076868-60098645	Pre-graft_4_EOM_500cells_Exp1	20.7317073170732	Pre Graft EOM
chr1:60098247-60151032	Pre-graft_4_EOM_500cells_Exp1	48.2905982905983	Pre Graft EOM
chr1:60180599-60338328	Pre-graft_4_EOM_500cells_Exp1	74.7663551401869	Pre Graft EOM
chr1:60343323-60388060	Pre-graft_4_EOM_500cells_Exp1	62.8472222222222	Pre Graft EOM
chr1:60409619-60481162	Pre-graft_4_EOM_500cells_Exp1	62.962962962963	Pre Graft EOM
chr1:60483236-60567104	Pre-graft_4_EOM_500cells_Exp1	62.6811594202899	Pre Graft EOM
chr1:60716800-60773359	Pre-graft_4_EOM_500cells_Exp1	63.2575757575758	Pre Graft EOM
chr1:60776665-60781834	Pre-graft_4_EOM_500cells_Exp1	92.3076923076923	Pre Graft EOM
chr1:60778843-60803790	Pre-graft_4_EOM_500cells_Exp1	81.25	Pre Graft EOM
chr1:60887000-60915832	Pre-graft_4_EOM_500cells_Exp1	80.7017543859649	Pre Graft EOM
chr1:60977927-61000320	Pre-graft_4_EOM_500cells_Exp1	80.6451612903226	Pre Graft EOM
chr1:61306636-61307746	Pre-graft_4_EOM_500cells_Exp1	50	Pre Graft EOM
chr1:61378432-61395904	Pre-graft_4_EOM_500cells_Exp1	82.5	Pre Graft EOM
chr1:61440101-61469475	Pre-graft_4_EOM_500cells_Exp1	78.8461538461538	Pre Graft EOM
chr1:61638824-62642284	Pre-graft_4_EOM_500cells_Exp1	73.4204793028322	Pre Graft EOM
chr1:61767415-61851540	Pre-graft_4_EOM_500cells_Exp1	82	Pre Graft EOM
chr1:6206197-6276648	Pre-graft_4_EOM_500cells_Exp1	42.578125	Pre Graft EOM
chr1:62131195-62136109	Pre-graft_4_EOM_500cells_Exp1	100	Pre Graft EOM
chr1:6213293-6214590	Pre-graft_4_EOM_500cells_Exp1	NA	Pre Graft EOM
chr1:6214612-6215292	Pre-graft_4_EOM_500cells_Exp1	0	Pre Graft EOM
chr1:62456725-62499261	Pre-graft_4_EOM_500cells_Exp1	82.9268292682927	Pre Graft EOM
chr1:62703285-62818695	Pre-graft_4_EOM_500cells_Exp1	54.0758676351897	Pre Graft EOM
chr1:62958418-63114667	Pre-graft_4_EOM_500cells_Exp1	69.7278911564626	Pre Graft EOM
chr1:63114471-63158290	Pre-graft_4_EOM_500cells_Exp1	72.9411764705882	Pre Graft EOM
chr1:63143596-63176822	Pre-graft_4_EOM_500cells_Exp1	51.7857142857143	Pre Graft EOM
chr1:63176825-63180486	Pre-graft_4_EOM_500cells_Exp1	35.7142857142857	Pre Graft EOM
chr1:63182691-63214543	Pre-graft_4_EOM_500cells_Exp1	63.4615384615385	Pre Graft EOM
chr1:63266848-63273120	Pre-graft_4_EOM_500cells_Exp1	37.5	Pre Graft EOM
chr1:63273265-63314576	Pre-graft_4_EOM_500cells_Exp1	27.7522935779816	Pre Graft EOM
chr1:63445891-63596515	Pre-graft_4_EOM_500cells_Exp1	57.9624134520277	Pre Graft EOM
chr1:6359331-6394731	Pre-graft_4_EOM_500cells_Exp1	26.0504201680672	Pre Graft EOM
chr1:63622851-63686927	Pre-graft_4_EOM_500cells_Exp1	70.2380952380952	Pre Graft EOM
chr1:63698819-63730318	Pre-graft_4_EOM_500cells_Exp1	65.7142857142857	Pre Graft EOM
chr1:63730614-63754655	Pre-graft_4_EOM_500cells_Exp1	78.8461538461538	Pre Graft EOM
chr1:63754907-63769267	Pre-graft_4_EOM_500cells_Exp1	59.5238095238095	Pre Graft EOM
chr1:63964727-63968999	Pre-graft_4_EOM_500cells_Exp1	64.2857142857143	Pre Graft EOM
chr1:64029447-64122282	Pre-graft_4_EOM_500cells_Exp1	63.6170212765957	Pre Graft EOM
chr1:64078654-64090782	Pre-graft_4_EOM_500cells_Exp1	90	Pre Graft EOM
chr1:64532804-64604547	Pre-graft_4_EOM_500cells_Exp1	53.4930139720559	Pre Graft EOM
chr1:64606473-64617242	Pre-graft_4_EOM_500cells_Exp1	40.1408450704225	Pre Graft EOM
chr1:64679871-64690659	Pre-graft_4_EOM_500cells_Exp1	68.75	Pre Graft EOM
chr1:64690455-64725644	Pre-graft_4_EOM_500cells_Exp1	19.1489361702128	Pre Graft EOM
chr1:64730560-64737750	Pre-graft_4_EOM_500cells_Exp1	12.7118644067797	Pre Graft EOM
chr1:64785983-64956824	Pre-graft_4_EOM_500cells_Exp1	73.3033932135729	Pre Graft EOM
chr1:6487231-6860940	Pre-graft_4_EOM_500cells_Exp1	67.7716390423573	Pre Graft EOM
chr1:65012689-65032759	Pre-graft_4_EOM_500cells_Exp1	66.6666666666667	Pre Graft EOM
chr1:65048554-65051149	Pre-graft_4_EOM_500cells_Exp1	62.5	Pre Graft EOM
chr1:65061872-65063452	Pre-graft_4_EOM_500cells_Exp1	79.1666666666667	Pre Graft EOM
chr1:65071525-65073689	Pre-graft_4_EOM_500cells_Exp1	64.2857142857143	Pre Graft EOM
chr1:65080228-65082267	Pre-graft_4_EOM_500cells_Exp1	25	Pre Graft EOM
chr1:65100389-65103373	Pre-graft_4_EOM_500cells_Exp1	71.875	Pre Graft EOM
chr1:65100619-65123214	Pre-graft_4_EOM_500cells_Exp1	75.7575757575758	Pre Graft EOM
chr1:65158616-65186479	Pre-graft_4_EOM_500cells_Exp1	70.9677419354839	Pre Graft EOM
chr1:65186750-65274012	Pre-graft_4_EOM_500cells_Exp1	80.8080808080808	Pre Graft EOM
chr1:65282056-65389244	Pre-graft_4_EOM_500cells_Exp1	60.7142857142857	Pre Graft EOM
chr1:65926522-65928307	Pre-graft_4_EOM_500cells_Exp1	78.2608695652174	Pre Graft EOM
chr1:66175273-66442583	Pre-graft_4_EOM_500cells_Exp1	68.5204709189949	Pre Graft EOM
chr1:66322276-66328796	Pre-graft_4_EOM_500cells_Exp1	60	Pre Graft EOM
chr1:66468367-66699866	Pre-graft_4_EOM_500cells_Exp1	62.1037463976945	Pre Graft EOM
chr1:66700831-66719805	Pre-graft_4_EOM_500cells_Exp1	21.4285714285714	Pre Graft EOM
chr1:66719248-66817562	Pre-graft_4_EOM_500cells_Exp1	74.6835443037975	Pre Graft EOM
chr1:66830839-66863277	Pre-graft_4_EOM_500cells_Exp1	69.5238095238095	Pre Graft EOM
chr1:66924295-66945404	Pre-graft_4_EOM_500cells_Exp1	68.9189189189189	Pre Graft EOM
chr1:67000517-67038872	Pre-graft_4_EOM_500cells_Exp1	53.5294117647059	Pre Graft EOM
chr1:67123026-67231259	Pre-graft_4_EOM_500cells_Exp1	55.5555555555556	Pre Graft EOM
chr1:67249200-67323609	Pre-graft_4_EOM_500cells_Exp1	78.3333333333333	Pre Graft EOM
chr1:67792481-67805324	Pre-graft_4_EOM_500cells_Exp1	92.3076923076923	Pre Graft EOM
chr1:68005086-68025896	Pre-graft_4_EOM_500cells_Exp1	80.5555555555556	Pre Graft EOM
chr1:68032186-69108059	Pre-graft_4_EOM_500cells_Exp1	60.7682144205361	Pre Graft EOM
chr1:69091913-69106740	Pre-graft_4_EOM_500cells_Exp1	25.8620689655172	Pre Graft EOM
chr1:69531214-69685960	Pre-graft_4_EOM_500cells_Exp1	76.9315673289183	Pre Graft EOM
chr1:69826988-70725132	Pre-graft_4_EOM_500cells_Exp1	72.2344726203602	Pre Graft EOM
chr1:70725715-70885397	Pre-graft_4_EOM_500cells_Exp1	69.7712418300654	Pre Graft EOM
chr1:7088920-7173626	Pre-graft_4_EOM_500cells_Exp1	77.3684210526316	Pre Graft EOM
chr1:71027498-71103146	Pre-graft_4_EOM_500cells_Exp1	51.6666666666667	Pre Graft EOM
chr1:71243090-71414910	Pre-graft_4_EOM_500cells_Exp1	76.0698198198198	Pre Graft EOM
chr1:71557150-71579631	Pre-graft_4_EOM_500cells_Exp1	48.1481481481481	Pre Graft EOM
chr1:71585523-71653171	Pre-graft_4_EOM_500cells_Exp1	75.4985754985755	Pre Graft EOM
chr1:71652837-71662843	Pre-graft_4_EOM_500cells_Exp1	21.4814814814815	Pre Graft EOM
chr1:7177739-7179037	Pre-graft_4_EOM_500cells_Exp1	86.6666666666667	Pre Graft EOM
chr1:72159233-72212307	Pre-graft_4_EOM_500cells_Exp1	47.7911646586345	Pre Graft EOM
chr1:72259167-72284314	Pre-graft_4_EOM_500cells_Exp1	72.0779220779221	Pre Graft EOM
chr1:72284369-72303104	Pre-graft_4_EOM_500cells_Exp1	69.4029850746269	Pre Graft EOM
chr1:72307421-72394952	Pre-graft_4_EOM_500cells_Exp1	79.3103448275862	Pre Graft EOM
chr1:72427112-72536930	Pre-graft_4_EOM_500cells_Exp1	64.822695035461	Pre Graft EOM
chr1:72583251-72633134	Pre-graft_4_EOM_500cells_Exp1	84.7133757961783	Pre Graft EOM
chr1:72642980-72700564	Pre-graft_4_EOM_500cells_Exp1	63.5416666666667	Pre Graft EOM
chr1:72711260-72713809	Pre-graft_4_EOM_500cells_Exp1	2.27272727272727	Pre Graft EOM
chr1:72824503-72852474	Pre-graft_4_EOM_500cells_Exp1	37.7492877492877	Pre Graft EOM
chr1:72857932-72874884	Pre-graft_4_EOM_500cells_Exp1	38.3333333333333	Pre Graft EOM
chr1:73910231-74124447	Pre-graft_4_EOM_500cells_Exp1	50.5660377358491	Pre Graft EOM
chr1:74125541-74148223	Pre-graft_4_EOM_500cells_Exp1	66.2698412698413	Pre Graft EOM
chr1:74153989-74161238	Pre-graft_4_EOM_500cells_Exp1	82.5581395348837	Pre Graft EOM
chr1:74236497-74268209	Pre-graft_4_EOM_500cells_Exp1	44.5945945945946	Pre Graft EOM
chr1:74279840-74284738	Pre-graft_4_EOM_500cells_Exp1	14.8148148148148	Pre Graft EOM
chr1:74284930-74353694	Pre-graft_4_EOM_500cells_Exp1	61.968085106383	Pre Graft EOM
chr1:74288247-74305622	Pre-graft_4_EOM_500cells_Exp1	62.962962962963	Pre Graft EOM
chr1:74362108-74369321	Pre-graft_4_EOM_500cells_Exp1	37.012987012987	Pre Graft EOM
chr1:74375203-74386062	Pre-graft_4_EOM_500cells_Exp1	67.7777777777778	Pre Graft EOM
chr1:74391509-74397285	Pre-graft_4_EOM_500cells_Exp1	35.5311355311355	Pre Graft EOM
chr1:74409376-74435559	Pre-graft_4_EOM_500cells_Exp1	66.3865546218487	Pre Graft EOM
chr1:74435510-74544286	Pre-graft_4_EOM_500cells_Exp1	52.2959183673469	Pre Graft EOM
chr1:74506058-74530844	Pre-graft_4_EOM_500cells_Exp1	37.3333333333333	Pre Graft EOM
chr1:74542888-74567794	Pre-graft_4_EOM_500cells_Exp1	77.8388278388278	Pre Graft EOM
chr1:74565127-74588246	Pre-graft_4_EOM_500cells_Exp1	40.8008658008658	Pre Graft EOM
chr1:74588289-74592443	Pre-graft_4_EOM_500cells_Exp1	64.7058823529412	Pre Graft EOM
chr1:74593748-74601397	Pre-graft_4_EOM_500cells_Exp1	36.1111111111111	Pre Graft EOM
chr1:74601445-74636894	Pre-graft_4_EOM_500cells_Exp1	77.6	Pre Graft EOM
chr1:74661745-74701832	Pre-graft_4_EOM_500cells_Exp1	60.727969348659	Pre Graft EOM
chr1:74713574-74737890	Pre-graft_4_EOM_500cells_Exp1	54.4642857142857	Pre Graft EOM
chr1:74739499-74749221	Pre-graft_4_EOM_500cells_Exp1	50	Pre Graft EOM
chr1:74771892-74785319	Pre-graft_4_EOM_500cells_Exp1	18.6746987951807	Pre Graft EOM
chr1:74791516-74804179	Pre-graft_4_EOM_500cells_Exp1	20.3389830508475	Pre Graft EOM
chr1:74850895-74879953	Pre-graft_4_EOM_500cells_Exp1	13.7878787878788	Pre Graft EOM
chr1:74855029-74857732	Pre-graft_4_EOM_500cells_Exp1	3.14685314685315	Pre Graft EOM
chr1:74881509-74885419	Pre-graft_4_EOM_500cells_Exp1	2.84552845528455	Pre Graft EOM
chr1:74889934-74893143	Pre-graft_4_EOM_500cells_Exp1	26.0416666666667	Pre Graft EOM
chr1:74902071-74935599	Pre-graft_4_EOM_500cells_Exp1	54.4117647058824	Pre Graft EOM
chr1:74902371-74907653	Pre-graft_4_EOM_500cells_Exp1	55.5555555555556	Pre Graft EOM
chr1:74945319-74951651	Pre-graft_4_EOM_500cells_Exp1	6.52173913043478	Pre Graft EOM
chr1:74967139-75046639	Pre-graft_4_EOM_500cells_Exp1	62.8048780487805	Pre Graft EOM
chr1:75125544-75133890	Pre-graft_4_EOM_500cells_Exp1	58.6666666666667	Pre Graft EOM
chr1:75134554-75142368	Pre-graft_4_EOM_500cells_Exp1	85.7142857142857	Pre Graft EOM
chr1:75142786-75147909	Pre-graft_4_EOM_500cells_Exp1	27.7777777777778	Pre Graft EOM
chr1:75168646-75171629	Pre-graft_4_EOM_500cells_Exp1	29.4117647058824	Pre Graft EOM
chr1:75171717-75180392	Pre-graft_4_EOM_500cells_Exp1	31.9148936170213	Pre Graft EOM
chr1:75180866-75191923	Pre-graft_4_EOM_500cells_Exp1	85.7142857142857	Pre Graft EOM
chr1:75192151-75199387	Pre-graft_4_EOM_500cells_Exp1	48.3870967741936	Pre Graft EOM
chr1:75198243-75210778	Pre-graft_4_EOM_500cells_Exp1	26.6666666666667	Pre Graft EOM
chr1:75210838-75215606	Pre-graft_4_EOM_500cells_Exp1	33.3333333333333	Pre Graft EOM
chr1:75214974-75219253	Pre-graft_4_EOM_500cells_Exp1	16.2162162162162	Pre Graft EOM
chr1:75220095-75232093	Pre-graft_4_EOM_500cells_Exp1	55.2631578947368	Pre Graft EOM
chr1:75236465-75244804	Pre-graft_4_EOM_500cells_Exp1	66.078431372549	Pre Graft EOM
chr1:75247041-75264208	Pre-graft_4_EOM_500cells_Exp1	22.680412371134	Pre Graft EOM
chr1:75272199-75278415	Pre-graft_4_EOM_500cells_Exp1	35.7142857142857	Pre Graft EOM
chr1:75307896-75317637	Pre-graft_4_EOM_500cells_Exp1	33.3333333333333	Pre Graft EOM
chr1:75360329-75368579	Pre-graft_4_EOM_500cells_Exp1	34.2465753424658	Pre Graft EOM
chr1:75368212-75375012	Pre-graft_4_EOM_500cells_Exp1	68.1818181818182	Pre Graft EOM
chr1:75375297-75432320	Pre-graft_4_EOM_500cells_Exp1	48.0491942324003	Pre Graft EOM
chr1:75435930-75443179	Pre-graft_4_EOM_500cells_Exp1	47.3684210526316	Pre Graft EOM
chr1:75450436-75474343	Pre-graft_4_EOM_500cells_Exp1	54	Pre Graft EOM
chr1:75474569-75479471	Pre-graft_4_EOM_500cells_Exp1	18.9102564102564	Pre Graft EOM
chr1:75479310-75506452	Pre-graft_4_EOM_500cells_Exp1	33.5689045936396	Pre Graft EOM
chr1:75479532-75485705	Pre-graft_4_EOM_500cells_Exp1	30.952380952381	Pre Graft EOM
chr1:75507077-75510366	Pre-graft_4_EOM_500cells_Exp1	72.3684210526316	Pre Graft EOM
chr1:75521529-75537335	Pre-graft_4_EOM_500cells_Exp1	61.4035087719298	Pre Graft EOM
chr1:75546266-75562172	Pre-graft_4_EOM_500cells_Exp1	46.4285714285714	Pre Graft EOM
chr1:77367185-77515088	Pre-graft_4_EOM_500cells_Exp1	71.9512195121951	Pre Graft EOM
chr1:78101267-78197134	Pre-graft_4_EOM_500cells_Exp1	46.6666666666667	Pre Graft EOM
chr1:78310346-78420286	Pre-graft_4_EOM_500cells_Exp1	60.5464480874317	Pre Graft EOM
chr1:78417958-78488859	Pre-graft_4_EOM_500cells_Exp1	69.6527777777778	Pre Graft EOM
chr1:78497806-78511963	Pre-graft_4_EOM_500cells_Exp1	68.2692307692308	Pre Graft EOM
chr1:78510991-78538173	Pre-graft_4_EOM_500cells_Exp1	55.4621848739496	Pre Graft EOM
chr1:78657825-78706987	Pre-graft_4_EOM_500cells_Exp1	48.943661971831	Pre Graft EOM
chr1:78658038-78667588	Pre-graft_4_EOM_500cells_Exp1	29.2682926829268	Pre Graft EOM
chr1:78816949-78820024	Pre-graft_4_EOM_500cells_Exp1	75	Pre Graft EOM
chr1:79434669-79440090	Pre-graft_4_EOM_500cells_Exp1	100	Pre Graft EOM
chr1:79606876-79671972	Pre-graft_4_EOM_500cells_Exp1	59.3189964157706	Pre Graft EOM
chr1:79702262-79776143	Pre-graft_4_EOM_500cells_Exp1	58.3815028901734	Pre Graft EOM
chr1:79776018-79781445	Pre-graft_4_EOM_500cells_Exp1	17.6470588235294	Pre Graft EOM
chr1:79794197-79858696	Pre-graft_4_EOM_500cells_Exp1	52.3076923076923	Pre Graft EOM
chr1:79922536-79923426	Pre-graft_4_EOM_500cells_Exp1	100	Pre Graft EOM
chr1:80198706-80218473	Pre-graft_4_EOM_500cells_Exp1	57.843137254902	Pre Graft EOM
chr1:80264923-80340480	Pre-graft_4_EOM_500cells_Exp1	25.390625	Pre Graft EOM
chr1:80383104-80385188	Pre-graft_4_EOM_500cells_Exp1	100	Pre Graft EOM
chr1:80501073-80758553	Pre-graft_4_EOM_500cells_Exp1	60.6494746895893	Pre Graft EOM
chr1:81076950-81341764	Pre-graft_4_EOM_500cells_Exp1	67.9054054054054	Pre Graft EOM
chr1:82233101-82291416	Pre-graft_4_EOM_500cells_Exp1	27.9874213836478	Pre Graft EOM
chr1:82233112-82235933	Pre-graft_4_EOM_500cells_Exp1	100	Pre Graft EOM
chr1:82316452-82445366	Pre-graft_4_EOM_500cells_Exp1	59.7701149425287	Pre Graft EOM
chr1:82452558-82586849	Pre-graft_4_EOM_500cells_Exp1	59.5238095238095	Pre Graft EOM
chr1:82586921-82722059	Pre-graft_4_EOM_500cells_Exp1	60.6666666666667	Pre Graft EOM
chr1:82724890-82752394	Pre-graft_4_EOM_500cells_Exp1	42.3913043478261	Pre Graft EOM
chr1:82756649-82768461	Pre-graft_4_EOM_500cells_Exp1	80	Pre Graft EOM
chr1:82839483-82896275	Pre-graft_4_EOM_500cells_Exp1	65.6342182890856	Pre Graft EOM
chr1:83012523-83038448	Pre-graft_4_EOM_500cells_Exp1	66.9491525423729	Pre Graft EOM
chr1:83116766-83119167	Pre-graft_4_EOM_500cells_Exp1	80	Pre Graft EOM
chr1:83159752-83210574	Pre-graft_4_EOM_500cells_Exp1	75.3846153846154	Pre Graft EOM
chr1:83254139-83408200	Pre-graft_4_EOM_500cells_Exp1	68.2210708117444	Pre Graft EOM
chr1:8361475-9299878	Pre-graft_4_EOM_500cells_Exp1	67.556270096463	Pre Graft EOM
chr1:84036296-84364180	Pre-graft_4_EOM_500cells_Exp1	68.3220466516178	Pre Graft EOM
chr1:84369841-84696221	Pre-graft_4_EOM_500cells_Exp1	62.1013241220495	Pre Graft EOM
chr1:84721189-84839304	Pre-graft_4_EOM_500cells_Exp1	57.5581395348837	Pre Graft EOM
chr1:84839841-84900487	Pre-graft_4_EOM_500cells_Exp1	77.4725274725275	Pre Graft EOM
chr1:84905898-84935125	Pre-graft_4_EOM_500cells_Exp1	42.7586206896552	Pre Graft EOM
chr1:84992690-85270566	Pre-graft_4_EOM_500cells_Exp1	69.3594978826376	Pre Graft EOM
chr1:85083069-85109853	Pre-graft_4_EOM_500cells_Exp1	57.3344748858447	Pre Graft EOM
chr1:85105946-85114035	Pre-graft_4_EOM_500cells_Exp1	56.7375886524823	Pre Graft EOM
chr1:85246851-85255465	Pre-graft_4_EOM_500cells_Exp1	55.7916666666667	Pre Graft EOM
chr1:85326729-85342615	Pre-graft_4_EOM_500cells_Exp1	71.9354838709677	Pre Graft EOM
chr1:85511133-85527161	Pre-graft_4_EOM_500cells_Exp1	80.3571428571429	Pre Graft EOM
chr1:85575676-85577295	Pre-graft_4_EOM_500cells_Exp1	66.6666666666667	Pre Graft EOM
chr1:85576899-85598817	Pre-graft_4_EOM_500cells_Exp1	60.3399828399828	Pre Graft EOM
chr1:85600378-85645037	Pre-graft_4_EOM_500cells_Exp1	60.3348649401281	Pre Graft EOM
chr1:85641222-85650585	Pre-graft_4_EOM_500cells_Exp1	67.8571428571429	Pre Graft EOM
chr1:85649988-85709998	Pre-graft_4_EOM_500cells_Exp1	61.5485564304462	Pre Graft EOM
chr1:85717083-85778643	Pre-graft_4_EOM_500cells_Exp1	67.4603174603175	Pre Graft EOM
chr1:85793441-85851576	Pre-graft_4_EOM_500cells_Exp1	47.1590909090909	Pre Graft EOM
chr1:85894281-85908675	Pre-graft_4_EOM_500cells_Exp1	65.0943396226415	Pre Graft EOM
chr1:85928483-85940624	Pre-graft_4_EOM_500cells_Exp1	59.5238095238095	Pre Graft EOM
chr1:85939537-85961055	Pre-graft_4_EOM_500cells_Exp1	60.1851851851852	Pre Graft EOM
chr1:86016816-86029958	Pre-graft_4_EOM_500cells_Exp1	60.7142857142857	Pre Graft EOM
chr1:86045863-86055456	Pre-graft_4_EOM_500cells_Exp1	15.1376146788991	Pre Graft EOM
chr1:86064387-86139151	Pre-graft_4_EOM_500cells_Exp1	64.9732620320856	Pre Graft EOM
chr1:86099026-86111970	Pre-graft_4_EOM_500cells_Exp1	91.1764705882353	Pre Graft EOM
chr1:86133637-86162788	Pre-graft_4_EOM_500cells_Exp1	48.4042553191489	Pre Graft EOM
chr1:86154780-86278284	Pre-graft_4_EOM_500cells_Exp1	72.0306513409962	Pre Graft EOM
chr1:86275509-86301375	Pre-graft_4_EOM_500cells_Exp1	74.6376811594203	Pre Graft EOM
chr1:86303221-86307303	Pre-graft_4_EOM_500cells_Exp1	19.4029850746269	Pre Graft EOM
chr1:86344719-86359455	Pre-graft_4_EOM_500cells_Exp1	13.5714285714286	Pre Graft EOM
chr1:86359574-86373791	Pre-graft_4_EOM_500cells_Exp1	19.047619047619	Pre Graft EOM
chr1:86386242-86388162	Pre-graft_4_EOM_500cells_Exp1	78.5714285714286	Pre Graft EOM
chr1:86426329-86428049	Pre-graft_4_EOM_500cells_Exp1	92.8571428571429	Pre Graft EOM
chr1:86526736-86530698	Pre-graft_4_EOM_500cells_Exp1	0	Pre Graft EOM
chr1:86542994-86582629	Pre-graft_4_EOM_500cells_Exp1	66.6666666666667	Pre Graft EOM
chr1:86582904-86606978	Pre-graft_4_EOM_500cells_Exp1	75.7142857142857	Pre Graft EOM
chr1:86666293-86670573	Pre-graft_4_EOM_500cells_Exp1	5	Pre Graft EOM
chr1:86703804-87050097	Pre-graft_4_EOM_500cells_Exp1	74.0036231884058	Pre Graft EOM
chr1:87086690-87089928	Pre-graft_4_EOM_500cells_Exp1	87.5	Pre Graft EOM
chr1:87098002-87101606	Pre-graft_4_EOM_500cells_Exp1	39.0909090909091	Pre Graft EOM
chr1:87125008-87127912	Pre-graft_4_EOM_500cells_Exp1	18.974358974359	Pre Graft EOM
chr1:87147655-87156521	Pre-graft_4_EOM_500cells_Exp1	8.10810810810811	Pre Graft EOM
chr1:87183493-87188404	Pre-graft_4_EOM_500cells_Exp1	14.3518518518519	Pre Graft EOM
chr1:87190652-87200069	Pre-graft_4_EOM_500cells_Exp1	86.3636363636364	Pre Graft EOM
chr1:87205811-87211835	Pre-graft_4_EOM_500cells_Exp1	41.6666666666667	Pre Graft EOM
chr1:87213914-87240488	Pre-graft_4_EOM_500cells_Exp1	71.7948717948718	Pre Graft EOM
chr1:87264363-87310839	Pre-graft_4_EOM_500cells_Exp1	57.1052631578947	Pre Graft EOM
chr1:87264481-87265174	Pre-graft_4_EOM_500cells_Exp1	0	Pre Graft EOM
chr1:87326998-87450796	Pre-graft_4_EOM_500cells_Exp1	68.0094786729858	Pre Graft EOM
chr1:87386363-87394729	Pre-graft_4_EOM_500cells_Exp1	72.7272727272727	Pre Graft EOM
chr1:87470264-87475459	Pre-graft_4_EOM_500cells_Exp1	29.1666666666667	Pre Graft EOM
chr1:87476834-87573870	Pre-graft_4_EOM_500cells_Exp1	51.7575757575758	Pre Graft EOM
chr1:87509889-87597845	Pre-graft_4_EOM_500cells_Exp1	52.1768707482993	Pre Graft EOM
chr1:87620312-87720507	Pre-graft_4_EOM_500cells_Exp1	70.5357142857143	Pre Graft EOM
chr1:87755870-87792428	Pre-graft_4_EOM_500cells_Exp1	56.8548387096774	Pre Graft EOM
chr1:87803680-87845158	Pre-graft_4_EOM_500cells_Exp1	79.9065420560748	Pre Graft EOM
chr1:87853287-87944489	Pre-graft_4_EOM_500cells_Exp1	57.0621468926554	Pre Graft EOM
chr1:87945121-88008551	Pre-graft_4_EOM_500cells_Exp1	48.3213429256595	Pre Graft EOM
chr1:88055388-88219004	Pre-graft_4_EOM_500cells_Exp1	63.839190628328	Pre Graft EOM
chr1:88055393-88218584	Pre-graft_4_EOM_500cells_Exp1	64.1557734204793	Pre Graft EOM
chr1:88070800-88218997	Pre-graft_4_EOM_500cells_Exp1	64.6459694989107	Pre Graft EOM
chr1:88087813-88219004	Pre-graft_4_EOM_500cells_Exp1	64.4970760233918	Pre Graft EOM
chr1:88095062-88220002	Pre-graft_4_EOM_500cells_Exp1	64.4739952718676	Pre Graft EOM
chr1:88103252-88219003	Pre-graft_4_EOM_500cells_Exp1	63.6704834605598	Pre Graft EOM
chr1:88103252-88220002	Pre-graft_4_EOM_500cells_Exp1	63.808618504436	Pre Graft EOM
chr1:88166012-88218997	Pre-graft_4_EOM_500cells_Exp1	60.1623931623932	Pre Graft EOM
chr1:88200601-88218997	Pre-graft_4_EOM_500cells_Exp1	54.5804988662132	Pre Graft EOM
chr1:88211959-88218997	Pre-graft_4_EOM_500cells_Exp1	59.7395833333333	Pre Graft EOM
chr1:88226986-88262289	Pre-graft_4_EOM_500cells_Exp1	60.7458563535912	Pre Graft EOM
chr1:88262471-88277633	Pre-graft_4_EOM_500cells_Exp1	53.3661740558292	Pre Graft EOM
chr1:88277661-88389293	Pre-graft_4_EOM_500cells_Exp1	68.4426229508197	Pre Graft EOM
chr1:88347489-88352930	Pre-graft_4_EOM_500cells_Exp1	97.9166666666667	Pre Graft EOM
chr1:88406961-88426438	Pre-graft_4_EOM_500cells_Exp1	62.1951219512195	Pre Graft EOM
chr1:88501123-88509886	Pre-graft_4_EOM_500cells_Exp1	80	Pre Graft EOM
chr1:88673125-88702221	Pre-graft_4_EOM_500cells_Exp1	40.6862745098039	Pre Graft EOM
chr1:89070415-89155068	Pre-graft_4_EOM_500cells_Exp1	57.3630136986301	Pre Graft EOM
chr1:89454811-89895282	Pre-graft_4_EOM_500cells_Exp1	62.7382792375064	Pre Graft EOM
chr1:89927962-89933290	Pre-graft_4_EOM_500cells_Exp1	7.42574257425743	Pre Graft EOM
chr1:89930234-89931862	Pre-graft_4_EOM_500cells_Exp1	0	Pre Graft EOM
chr1:89952591-90014666	Pre-graft_4_EOM_500cells_Exp1	58.8359788359788	Pre Graft EOM
chr1:90042132-90153401	Pre-graft_4_EOM_500cells_Exp1	68.5128205128205	Pre Graft EOM
chr1:90203980-90216751	Pre-graft_4_EOM_500cells_Exp1	36.6666666666667	Pre Graft EOM
chr1:90603425-90613341	Pre-graft_4_EOM_500cells_Exp1	50.8333333333333	Pre Graft EOM
chr1:90675161-90679793	Pre-graft_4_EOM_500cells_Exp1	50	Pre Graft EOM
chr1:90765923-90843971	Pre-graft_4_EOM_500cells_Exp1	73.7089201877934	Pre Graft EOM
chr1:90915085-90951142	Pre-graft_4_EOM_500cells_Exp1	59.4444444444444	Pre Graft EOM
chr1:90953108-90954012	Pre-graft_4_EOM_500cells_Exp1	16.6666666666667	Pre Graft EOM
chr1:90958133-90969661	Pre-graft_4_EOM_500cells_Exp1	57.03125	Pre Graft EOM
chr1:90998727-91128944	Pre-graft_4_EOM_500cells_Exp1	54.1765169424744	Pre Graft EOM
chr1:91145103-91170795	Pre-graft_4_EOM_500cells_Exp1	86.4864864864865	Pre Graft EOM
chr1:91179822-91225196	Pre-graft_4_EOM_500cells_Exp1	47.9651162790698	Pre Graft EOM
chr1:91250311-91288877	Pre-graft_4_EOM_500cells_Exp1	47.6415094339623	Pre Graft EOM
chr1:91298338-91321075	Pre-graft_4_EOM_500cells_Exp1	52.046783625731	Pre Graft EOM
chr1:91305092-91321101	Pre-graft_4_EOM_500cells_Exp1	71.830985915493	Pre Graft EOM
chr1:91322075-91348306	Pre-graft_4_EOM_500cells_Exp1	50.250626566416	Pre Graft EOM
chr1:91351016-91362416	Pre-graft_4_EOM_500cells_Exp1	69.5121951219512	Pre Graft EOM
chr1:91366430-91374216	Pre-graft_4_EOM_500cells_Exp1	29.3333333333333	Pre Graft EOM
chr1:91375831-91398783	Pre-graft_4_EOM_500cells_Exp1	24.5614035087719	Pre Graft EOM
chr1:91411483-91414038	Pre-graft_4_EOM_500cells_Exp1	0	Pre Graft EOM
chr1:91415984-91459330	Pre-graft_4_EOM_500cells_Exp1	42.6923076923077	Pre Graft EOM
chr1:91494668-91529303	Pre-graft_4_EOM_500cells_Exp1	65.4580152671756	Pre Graft EOM
chr1:91540565-91559590	Pre-graft_4_EOM_500cells_Exp1	33.3333333333333	Pre Graft EOM
chr1:91801461-91848028	Pre-graft_4_EOM_500cells_Exp1	49.8427672955975	Pre Graft EOM
chr1:91928785-91931176	Pre-graft_4_EOM_500cells_Exp1	NA	Pre Graft EOM
chr1:91932757-92148393	Pre-graft_4_EOM_500cells_Exp1	71.6488730723606	Pre Graft EOM
chr1:92439010-92473860	Pre-graft_4_EOM_500cells_Exp1	53.5087719298246	Pre Graft EOM
chr1:92479681-92480619	Pre-graft_4_EOM_500cells_Exp1	83.3333333333333	Pre Graft EOM
chr1:92511048-92518515	Pre-graft_4_EOM_500cells_Exp1	58.3333333333333	Pre Graft EOM
chr1:92573125-92574206	Pre-graft_4_EOM_500cells_Exp1	100	Pre Graft EOM
chr1:92588332-92589297	Pre-graft_4_EOM_500cells_Exp1	80	Pre Graft EOM
chr1:92596521-92597492	Pre-graft_4_EOM_500cells_Exp1	75	Pre Graft EOM
chr1:92619881-92621001	Pre-graft_4_EOM_500cells_Exp1	70	Pre Graft EOM
chr1:92637145-92641985	Pre-graft_4_EOM_500cells_Exp1	39.5348837209302	Pre Graft EOM
chr1:92644218-92648841	Pre-graft_4_EOM_500cells_Exp1	61.5384615384615	Pre Graft EOM
chr1:92831645-92860198	Pre-graft_4_EOM_500cells_Exp1	54.4554455445545	Pre Graft EOM
chr1:92870129-92902906	Pre-graft_4_EOM_500cells_Exp1	56.0240963855422	Pre Graft EOM
chr1:92906989-92908620	Pre-graft_4_EOM_500cells_Exp1	2.27272727272727	Pre Graft EOM
chr1:92910783-92924384	Pre-graft_4_EOM_500cells_Exp1	34.7352024922118	Pre Graft EOM
chr1:92934376-92947941	Pre-graft_4_EOM_500cells_Exp1	45.8333333333333	Pre Graft EOM
chr1:92973119-92986391	Pre-graft_4_EOM_500cells_Exp1	60	Pre Graft EOM
chr1:93006334-93012269	Pre-graft_4_EOM_500cells_Exp1	61.1111111111111	Pre Graft EOM
chr1:93015456-93101865	Pre-graft_4_EOM_500cells_Exp1	58.6363636363636	Pre Graft EOM
chr1:93135245-93145407	Pre-graft_4_EOM_500cells_Exp1	71.1538461538462	Pre Graft EOM
chr1:93151349-93160948	Pre-graft_4_EOM_500cells_Exp1	69.2307692307692	Pre Graft EOM
chr1:93215899-93231072	Pre-graft_4_EOM_500cells_Exp1	60.7142857142857	Pre Graft EOM
chr1:93235841-93301065	Pre-graft_4_EOM_500cells_Exp1	68.4818481848185	Pre Graft EOM
chr1:93299211-93305915	Pre-graft_4_EOM_500cells_Exp1	39.7959183673469	Pre Graft EOM
chr1:93308770-93343482	Pre-graft_4_EOM_500cells_Exp1	33.0935251798561	Pre Graft EOM
chr1:93342854-93373489	Pre-graft_4_EOM_500cells_Exp1	40	Pre Graft EOM
chr1:93373896-93403502	Pre-graft_4_EOM_500cells_Exp1	50.78125	Pre Graft EOM
chr1:93405940-93478808	Pre-graft_4_EOM_500cells_Exp1	42.3400673400673	Pre Graft EOM
chr1:93421682-93422488	Pre-graft_4_EOM_500cells_Exp1	NA	Pre Graft EOM
chr1:93478964-93510260	Pre-graft_4_EOM_500cells_Exp1	15.406162464986	Pre Graft EOM
chr1:93512079-93621976	Pre-graft_4_EOM_500cells_Exp1	68.75	Pre Graft EOM
chr1:93621902-93635722	Pre-graft_4_EOM_500cells_Exp1	14.4859813084112	Pre Graft EOM
chr1:93685694-93695762	Pre-graft_4_EOM_500cells_Exp1	52.3809523809524	Pre Graft EOM
chr1:93705391-93754838	Pre-graft_4_EOM_500cells_Exp1	58.3333333333333	Pre Graft EOM
chr1:93751500-93789434	Pre-graft_4_EOM_500cells_Exp1	27.5109170305677	Pre Graft EOM
chr1:93792576-93801934	Pre-graft_4_EOM_500cells_Exp1	50	Pre Graft EOM
chr1:93803965-93822101	Pre-graft_4_EOM_500cells_Exp1	56.3218390804598	Pre Graft EOM
chr1:93825240-93852348	Pre-graft_4_EOM_500cells_Exp1	69.0909090909091	Pre Graft EOM
chr1:93861344-93876494	Pre-graft_4_EOM_500cells_Exp1	53.8461538461538	Pre Graft EOM
chr1:93918437-93941239	Pre-graft_4_EOM_500cells_Exp1	73.3333333333333	Pre Graft EOM
chr1:93990509-94011541	Pre-graft_4_EOM_500cells_Exp1	62.037037037037	Pre Graft EOM
chr1:94020493-94028326	Pre-graft_4_EOM_500cells_Exp1	83.3333333333333	Pre Graft EOM
chr1:94038307-94052553	Pre-graft_4_EOM_500cells_Exp1	74.3589743589744	Pre Graft EOM
chr1:95313628-95335284	Pre-graft_4_EOM_500cells_Exp1	22.5352112676056	Pre Graft EOM
chr1:9545408-9547454	Pre-graft_4_EOM_500cells_Exp1	6.33802816901408	Pre Graft EOM
chr1:9547948-9577970	Pre-graft_4_EOM_500cells_Exp1	52.8409090909091	Pre Graft EOM
chr1:95587684-95667594	Pre-graft_4_EOM_500cells_Exp1	63.3663366336634	Pre Graft EOM
chr1:9560832-9631175	Pre-graft_4_EOM_500cells_Exp1	66.3120567375886	Pre Graft EOM
chr1:9601199-9627143	Pre-graft_4_EOM_500cells_Exp1	75.6944444444444	Pre Graft EOM
chr1:9667415-9700209	Pre-graft_4_EOM_500cells_Exp1	41.6666666666667	Pre Graft EOM
chr1:96818784-96872171	Pre-graft_4_EOM_500cells_Exp1	53.5714285714286	Pre Graft EOM
chr1:96906176-96997577	Pre-graft_4_EOM_500cells_Exp1	72.8813559322034	Pre Graft EOM
chr1:97024681-97025928	Pre-graft_4_EOM_500cells_Exp1	83.3333333333333	Pre Graft EOM
chr1:97059038-97128253	Pre-graft_4_EOM_500cells_Exp1	58.1395348837209	Pre Graft EOM
chr1:9718622-9748382	Pre-graft_4_EOM_500cells_Exp1	30.3030303030303	Pre Graft EOM
chr1:97643903-97662074	Pre-graft_4_EOM_500cells_Exp1	19.1860465116279	Pre Graft EOM
chr1:97706048-97770411	Pre-graft_4_EOM_500cells_Exp1	61.1801242236025	Pre Graft EOM
chr1:97770172-97793709	Pre-graft_4_EOM_500cells_Exp1	62.8865979381443	Pre Graft EOM
chr1:97795114-98095646	Pre-graft_4_EOM_500cells_Exp1	66.8297455968689	Pre Graft EOM
chr1:9798130-9902556	Pre-graft_4_EOM_500cells_Exp1	44.2675159235669	Pre Graft EOM
chr1:9802194-9802553	Pre-graft_4_EOM_500cells_Exp1	80	Pre Graft EOM
chr1:98031116-98057680	Pre-graft_4_EOM_500cells_Exp1	69.6969696969697	Pre Graft EOM
chr1:98421124-98516988	Pre-graft_4_EOM_500cells_Exp1	67.9090909090909	Pre Graft EOM
chr1:9908638-9942085	Pre-graft_4_EOM_500cells_Exp1	40.4255319148936	Pre Graft EOM
chr1:9960171-9962809	Pre-graft_4_EOM_500cells_Exp1	66.6666666666667	Pre Graft EOM
chr1:9968624-10009136	Pre-graft_4_EOM_500cells_Exp1	70.1086956521739	Pre Graft EOM
chr1:99772765-100485942	Pre-graft_4_EOM_500cells_Exp1	65.0103519668737	Pre Graft EOM
chr1:9982387-9992366	Pre-graft_4_EOM_500cells_Exp1	65.7894736842105	Pre Graft EOM
chr10:100015630-100100413	Pre-graft_4_EOM_500cells_Exp1	55.2777777777778	Pre Graft EOM
chr10:100443902-100487350	Pre-graft_4_EOM_500cells_Exp1	61.6666666666667	Pre Graft EOM
chr10:100488289-100573655	Pre-graft_4_EOM_500cells_Exp1	80.2721088435374	Pre Graft EOM
chr10:100572274-100589259	Pre-graft_4_EOM_500cells_Exp1	72.0125786163522	Pre Graft EOM
chr10:100592386-100618391	Pre-graft_4_EOM_500cells_Exp1	74.6031746031746	Pre Graft EOM
chr10:101681487-102391469	Pre-graft_4_EOM_500cells_Exp1	68.768115942029	Pre Graft EOM
chr10:102512222-102546560	Pre-graft_4_EOM_500cells_Exp1	87.2093023255814	Pre Graft EOM
chr10:103007847-103029051	Pre-graft_4_EOM_500cells_Exp1	8.82352941176471	Pre Graft EOM
chr10:103029479-103030344	Pre-graft_4_EOM_500cells_Exp1	12.5	Pre Graft EOM
chr10:103063198-103236322	Pre-graft_4_EOM_500cells_Exp1	56.5759637188209	Pre Graft EOM
chr10:10335703-10472326	Pre-graft_4_EOM_500cells_Exp1	73.5795454545455	Pre Graft EOM
chr10:103367808-103419378	Pre-graft_4_EOM_500cells_Exp1	44.375	Pre Graft EOM
chr10:105187663-105574451	Pre-graft_4_EOM_500cells_Exp1	65.5	Pre Graft EOM
chr10:10545011-10558233	Pre-graft_4_EOM_500cells_Exp1	20.2380952380952	Pre Graft EOM
chr10:105573953-105583874	Pre-graft_4_EOM_500cells_Exp1	17.0212765957447	Pre Graft EOM
chr10:105763189-105841380	Pre-graft_4_EOM_500cells_Exp1	73.4159779614325	Pre Graft EOM
chr10:105841067-105847833	Pre-graft_4_EOM_500cells_Exp1	6.17977528089888	Pre Graft EOM
chr10:106192378-106192770	Pre-graft_4_EOM_500cells_Exp1	76.9230769230769	Pre Graft EOM
chr10:106470310-106933467	Pre-graft_4_EOM_500cells_Exp1	71.8498168498168	Pre Graft EOM
chr10:10686059-11082356	Pre-graft_4_EOM_500cells_Exp1	58.0729166666667	Pre Graft EOM
chr10:106936164-107123668	Pre-graft_4_EOM_500cells_Exp1	70.9803921568627	Pre Graft EOM
chr10:107271843-107425143	Pre-graft_4_EOM_500cells_Exp1	74.5934959349593	Pre Graft EOM
chr10:107482908-107486134	Pre-graft_4_EOM_500cells_Exp1	0	Pre Graft EOM
chr10:107492860-107494729	Pre-graft_4_EOM_500cells_Exp1	7.69230769230769	Pre Graft EOM
chr10:107517360-107720027	Pre-graft_4_EOM_500cells_Exp1	76.3537906137184	Pre Graft EOM
chr10:107762310-107912134	Pre-graft_4_EOM_500cells_Exp1	68.5483870967742	Pre Graft EOM
chr10:108162400-108277575	Pre-graft_4_EOM_500cells_Exp1	63.7596899224806	Pre Graft EOM
chr10:108332189-108414391	Pre-graft_4_EOM_500cells_Exp1	47.8021978021978	Pre Graft EOM
chr10:108497650-109010982	Pre-graft_4_EOM_500cells_Exp1	72.9242608343459	Pre Graft EOM
chr10:109682660-110000219	Pre-graft_4_EOM_500cells_Exp1	71.4108910891089	Pre Graft EOM
chr10:110745439-110787384	Pre-graft_4_EOM_500cells_Exp1	86.2857142857143	Pre Graft EOM
chr10:110920177-110939599	Pre-graft_4_EOM_500cells_Exp1	54.3785310734463	Pre Graft EOM
chr10:110941782-111010066	Pre-graft_4_EOM_500cells_Exp1	50.5128205128205	Pre Graft EOM
chr10:111125851-111126738	Pre-graft_4_EOM_500cells_Exp1	75	Pre Graft EOM
chr10:111164802-111297247	Pre-graft_4_EOM_500cells_Exp1	54.0913006029285	Pre Graft EOM
chr10:111298679-111301736	Pre-graft_4_EOM_500cells_Exp1	35.1351351351351	Pre Graft EOM
chr10:111473192-111498142	Pre-graft_4_EOM_500cells_Exp1	20.1550387596899	Pre Graft EOM
chr10:11149427-11217595	Pre-graft_4_EOM_500cells_Exp1	61.231884057971	Pre Graft EOM
chr10:111506286-111508645	Pre-graft_4_EOM_500cells_Exp1	0	Pre Graft EOM
chr10:111972664-111988432	Pre-graft_4_EOM_500cells_Exp1	55.1470588235294	Pre Graft EOM
chr10:111985448-112002631	Pre-graft_4_EOM_500cells_Exp1	67.8571428571429	Pre Graft EOM
chr10:112060189-112078510	Pre-graft_4_EOM_500cells_Exp1	50	Pre Graft EOM
chr10:112083354-112108098	Pre-graft_4_EOM_500cells_Exp1	70.5357142857143	Pre Graft EOM
chr10:112163621-112216555	Pre-graft_4_EOM_500cells_Exp1	65	Pre Graft EOM
chr10:112271123-112466304	Pre-graft_4_EOM_500cells_Exp1	72.7931488801054	Pre Graft EOM
chr10:11281330-11298052	Pre-graft_4_EOM_500cells_Exp1	77.7777777777778	Pre Graft EOM
chr10:11343404-11459644	Pre-graft_4_EOM_500cells_Exp1	56.2582345191041	Pre Graft EOM
chr10:114398823-114802307	Pre-graft_4_EOM_500cells_Exp1	61.6762635956494	Pre Graft EOM
chr10:114757747-114785104	Pre-graft_4_EOM_500cells_Exp1	77.0833333333333	Pre Graft EOM
chr10:114801726-114816831	Pre-graft_4_EOM_500cells_Exp1	15.7894736842105	Pre Graft EOM
chr10:115078641-115185022	Pre-graft_4_EOM_500cells_Exp1	68.6688311688312	Pre Graft EOM
chr10:115197877-115251493	Pre-graft_4_EOM_500cells_Exp1	71.0144927536232	Pre Graft EOM
chr10:115289863-115315591	Pre-graft_4_EOM_500cells_Exp1	41.8859649122807	Pre Graft EOM
chr10:115340739-115362262	Pre-graft_4_EOM_500cells_Exp1	56.0810810810811	Pre Graft EOM
chr10:115369966-115384435	Pre-graft_4_EOM_500cells_Exp1	85	Pre Graft EOM
chr10:115384959-115432772	Pre-graft_4_EOM_500cells_Exp1	45.7186544342508	Pre Graft EOM
chr10:115450311-115587780	Pre-graft_4_EOM_500cells_Exp1	69.1648023862789	Pre Graft EOM
chr10:115569986-115582448	Pre-graft_4_EOM_500cells_Exp1	81.8181818181818	Pre Graft EOM
chr10:115817284-115849893	Pre-graft_4_EOM_500cells_Exp1	89.2307692307692	Pre Graft EOM
chr10:116018213-116274932	Pre-graft_4_EOM_500cells_Exp1	64.9388623072834	Pre Graft EOM
chr10:116111664-116113917	Pre-graft_4_EOM_500cells_Exp1	82.9268292682927	Pre Graft EOM
chr10:116301374-116389538	Pre-graft_4_EOM_500cells_Exp1	66.6144200626959	Pre Graft EOM
chr10:116417861-116473878	Pre-graft_4_EOM_500cells_Exp1	54.4907407407407	Pre Graft EOM
chr10:116418052-116421237	Pre-graft_4_EOM_500cells_Exp1	73.3333333333333	Pre Graft EOM
chr10:116473163-116475319	Pre-graft_4_EOM_500cells_Exp1	0	Pre Graft EOM
chr10:116485161-116581511	Pre-graft_4_EOM_500cells_Exp1	60.7981220657277	Pre Graft EOM
chr10:116776545-116896879	Pre-graft_4_EOM_500cells_Exp1	71.9405594405594	Pre Graft EOM
chr10:116905784-116950380	Pre-graft_4_EOM_500cells_Exp1	56.0853769300636	Pre Graft EOM
chr10:116956824-116972609	Pre-graft_4_EOM_500cells_Exp1	76.1494252873563	Pre Graft EOM
chr10:116964707-116969105	Pre-graft_4_EOM_500cells_Exp1	60	Pre Graft EOM
chr10:116986314-117025040	Pre-graft_4_EOM_500cells_Exp1	68.9265536723164	Pre Graft EOM
chr10:117045341-117046768	Pre-graft_4_EOM_500cells_Exp1	16.6666666666667	Pre Graft EOM
chr10:117050998-117063814	Pre-graft_4_EOM_500cells_Exp1	67.3469387755102	Pre Graft EOM
chr10:117070129-117148474	Pre-graft_4_EOM_500cells_Exp1	58.2241630276565	Pre Graft EOM
chr10:117215142-117224507	Pre-graft_4_EOM_500cells_Exp1	42.5742574257426	Pre Graft EOM
chr10:117232237-117238703	Pre-graft_4_EOM_500cells_Exp1	75	Pre Graft EOM
chr10:117277334-117282274	Pre-graft_4_EOM_500cells_Exp1	69.2307692307692	Pre Graft EOM
chr10:117287796-117292868	Pre-graft_4_EOM_500cells_Exp1	64	Pre Graft EOM
chr10:117344673-117380015	Pre-graft_4_EOM_500cells_Exp1	18.4426229508197	Pre Graft EOM
chr10:117629500-117687352	Pre-graft_4_EOM_500cells_Exp1	60.2564102564103	Pre Graft EOM
chr10:117688888-117710758	Pre-graft_4_EOM_500cells_Exp1	37.0967741935484	Pre Graft EOM
chr10:117733679-117746358	Pre-graft_4_EOM_500cells_Exp1	51.1111111111111	Pre Graft EOM
chr10:117750624-117792705	Pre-graft_4_EOM_500cells_Exp1	72.6456009913259	Pre Graft EOM
chr10:117814471-117845935	Pre-graft_4_EOM_500cells_Exp1	31.4655172413793	Pre Graft EOM
chr10:118141787-118168997	Pre-graft_4_EOM_500cells_Exp1	58.843537414966	Pre Graft EOM
chr10:118204942-118210047	Pre-graft_4_EOM_500cells_Exp1	66.6666666666667	Pre Graft EOM
chr10:118289629-118295038	Pre-graft_4_EOM_500cells_Exp1	100	Pre Graft EOM
chr10:118441047-118445892	Pre-graft_4_EOM_500cells_Exp1	NA	Pre Graft EOM
chr10:118859349-118868903	Pre-graft_4_EOM_500cells_Exp1	45.2173913043478	Pre Graft EOM
chr10:118860826-118863542	Pre-graft_4_EOM_500cells_Exp1	91.6666666666667	Pre Graft EOM
chr10:119199255-119240055	Pre-graft_4_EOM_500cells_Exp1	42.0159680638723	Pre Graft EOM
chr10:119429367-119455379	Pre-graft_4_EOM_500cells_Exp1	33.5097001763668	Pre Graft EOM
chr10:119454034-120087261	Pre-graft_4_EOM_500cells_Exp1	69.453672942045	Pre Graft EOM
chr10:119746063-119761699	Pre-graft_4_EOM_500cells_Exp1	83.3333333333333	Pre Graft EOM
chr10:119825204-119852390	Pre-graft_4_EOM_500cells_Exp1	73.469387755102	Pre Graft EOM
chr10:120083608-120112987	Pre-graft_4_EOM_500cells_Exp1	77.5316455696203	Pre Graft EOM
chr10:120141648-120202130	Pre-graft_4_EOM_500cells_Exp1	75.130890052356	Pre Graft EOM
chr10:120201590-120224917	Pre-graft_4_EOM_500cells_Exp1	68.8172043010753	Pre Graft EOM
chr10:120227070-120232071	Pre-graft_4_EOM_500cells_Exp1	27.8846153846154	Pre Graft EOM
chr10:120361275-120476469	Pre-graft_4_EOM_500cells_Exp1	44.3089430894309	Pre Graft EOM
chr10:120364157-120384336	Pre-graft_4_EOM_500cells_Exp1	65.625	Pre Graft EOM
chr10:120765774-120778886	Pre-graft_4_EOM_500cells_Exp1	74.6913580246914	Pre Graft EOM
chr10:120781096-120899101	Pre-graft_4_EOM_500cells_Exp1	62.0722433460076	Pre Graft EOM
chr10:120857629-120863326	Pre-graft_4_EOM_500cells_Exp1	80	Pre Graft EOM
chr10:120899157-120901888	Pre-graft_4_EOM_500cells_Exp1	46.1538461538462	Pre Graft EOM
chr10:120923413-120979332	Pre-graft_4_EOM_500cells_Exp1	42.5381263616558	Pre Graft EOM
chr10:121033960-121100650	Pre-graft_4_EOM_500cells_Exp1	60.1532567049808	Pre Graft EOM
chr10:121263824-121311189	Pre-graft_4_EOM_500cells_Exp1	47.6683937823834	Pre Graft EOM
chr10:121365090-121397245	Pre-graft_4_EOM_500cells_Exp1	60.2813852813853	Pre Graft EOM
chr10:121410350-121476250	Pre-graft_4_EOM_500cells_Exp1	50.4807692307692	Pre Graft EOM
chr10:121546455-121586794	Pre-graft_4_EOM_500cells_Exp1	53.3195020746888	Pre Graft EOM
chr10:121587380-121626316	Pre-graft_4_EOM_500cells_Exp1	68.0193236714976	Pre Graft EOM
chr10:121641588-121692892	Pre-graft_4_EOM_500cells_Exp1	51.304347826087	Pre Graft EOM
chr10:121739937-121752878	Pre-graft_4_EOM_500cells_Exp1	88.1818181818182	Pre Graft EOM
chr10:121780991-122047315	Pre-graft_4_EOM_500cells_Exp1	73.1052244297277	Pre Graft EOM
chr10:122078114-122097371	Pre-graft_4_EOM_500cells_Exp1	23.2876712328767	Pre Graft EOM
chr10:122448499-122453453	Pre-graft_4_EOM_500cells_Exp1	23.780487804878	Pre Graft EOM
chr10:122678762-122945795	Pre-graft_4_EOM_500cells_Exp1	60.3236607142857	Pre Graft EOM
chr10:122992061-123076505	Pre-graft_4_EOM_500cells_Exp1	58.0996884735202	Pre Graft EOM
chr10:123113244-123196935	Pre-graft_4_EOM_500cells_Exp1	62.0622568093385	Pre Graft EOM
chr10:123264076-123741204	Pre-graft_4_EOM_500cells_Exp1	59.1507430997877	Pre Graft EOM
chr10:12382188-12861735	Pre-graft_4_EOM_500cells_Exp1	72.7994227994228	Pre Graft EOM
chr10:125226464-125328963	Pre-graft_4_EOM_500cells_Exp1	70.5756013745705	Pre Graft EOM
chr10:125966219-126015359	Pre-graft_4_EOM_500cells_Exp1	48.6940298507463	Pre Graft EOM
chr10:126868430-126901371	Pre-graft_4_EOM_500cells_Exp1	67.5531914893617	Pre Graft EOM
chr10:126978717-126999975	Pre-graft_4_EOM_500cells_Exp1	27.3913043478261	Pre Graft EOM
chr10:127000709-127020994	Pre-graft_4_EOM_500cells_Exp1	69.7222222222222	Pre Graft EOM
chr10:127011572-127030840	Pre-graft_4_EOM_500cells_Exp1	63.7931034482759	Pre Graft EOM
chr10:127031182-127041513	Pre-graft_4_EOM_500cells_Exp1	39.1304347826087	Pre Graft EOM
chr10:127041414-127046365	Pre-graft_4_EOM_500cells_Exp1	50	Pre Graft EOM
chr10:127048250-127053006	Pre-graft_4_EOM_500cells_Exp1	12.5	Pre Graft EOM
chr10:127055011-127060184	Pre-graft_4_EOM_500cells_Exp1	42.0634920634921	Pre Graft EOM
chr10:127063534-127067920	Pre-graft_4_EOM_500cells_Exp1	29.1666666666667	Pre Graft EOM
chr10:127067317-127070261	Pre-graft_4_EOM_500cells_Exp1	0	Pre Graft EOM
chr10:127078907-127093169	Pre-graft_4_EOM_500cells_Exp1	19.0839694656489	Pre Graft EOM
chr10:127094259-127121160	Pre-graft_4_EOM_500cells_Exp1	61.2565445026178	Pre Graft EOM
chr10:127165156-127172340	Pre-graft_4_EOM_500cells_Exp1	10.472972972973	Pre Graft EOM
chr10:127172426-127180645	Pre-graft_4_EOM_500cells_Exp1	23.5632183908046	Pre Graft EOM
chr10:127182521-127190054	Pre-graft_4_EOM_500cells_Exp1	44.6666666666667	Pre Graft EOM
chr10:127190378-127195728	Pre-graft_4_EOM_500cells_Exp1	40.9090909090909	Pre Graft EOM
chr10:127197067-127211622	Pre-graft_4_EOM_500cells_Exp1	43.9024390243902	Pre Graft EOM
chr10:127225696-127263363	Pre-graft_4_EOM_500cells_Exp1	63.8576779026217	Pre Graft EOM
chr10:127266262-127281959	Pre-graft_4_EOM_500cells_Exp1	56.6666666666667	Pre Graft EOM
chr10:127281956-127289018	Pre-graft_4_EOM_500cells_Exp1	40.1515151515151	Pre Graft EOM
chr10:127288514-127289681	Pre-graft_4_EOM_500cells_Exp1	0	Pre Graft EOM
chr10:127289696-127290788	Pre-graft_4_EOM_500cells_Exp1	0	Pre Graft EOM
chr10:127290774-127296288	Pre-graft_4_EOM_500cells_Exp1	NA	Pre Graft EOM
chr10:127296221-127311786	Pre-graft_4_EOM_500cells_Exp1	50	Pre Graft EOM
chr10:127323727-127329943	Pre-graft_4_EOM_500cells_Exp1	9.52380952380952	Pre Graft EOM
chr10:127329889-127341589	Pre-graft_4_EOM_500cells_Exp1	50	Pre Graft EOM
chr10:127349402-127351772	Pre-graft_4_EOM_500cells_Exp1	76.6666666666667	Pre Graft EOM
chr10:127356328-127370544	Pre-graft_4_EOM_500cells_Exp1	68.9655172413793	Pre Graft EOM
chr10:127380327-127499384	Pre-graft_4_EOM_500cells_Exp1	68.59375	Pre Graft EOM
chr10:127501686-127508823	Pre-graft_4_EOM_500cells_Exp1	62.5	Pre Graft EOM
chr10:127514939-127517152	Pre-graft_4_EOM_500cells_Exp1	33.3333333333333	Pre Graft EOM
chr10:127517123-127522444	Pre-graft_4_EOM_500cells_Exp1	75.531914893617	Pre Graft EOM
chr10:127525473-127534559	Pre-graft_4_EOM_500cells_Exp1	11.4285714285714	Pre Graft EOM
chr10:127538161-127621148	Pre-graft_4_EOM_500cells_Exp1	69.5681511470985	Pre Graft EOM
chr10:127642986-127660957	Pre-graft_4_EOM_500cells_Exp1	42.326139088729	Pre Graft EOM
chr10:127660918-127668568	Pre-graft_4_EOM_500cells_Exp1	15.8878504672897	Pre Graft EOM
chr10:127663839-127665484	Pre-graft_4_EOM_500cells_Exp1	35.2941176470588	Pre Graft EOM
chr10:127666901-127701049	Pre-graft_4_EOM_500cells_Exp1	44.5833333333333	Pre Graft EOM
chr10:127671604-127676724	Pre-graft_4_EOM_500cells_Exp1	20	Pre Graft EOM
chr10:127705170-127720887	Pre-graft_4_EOM_500cells_Exp1	76.5432098765432	Pre Graft EOM
chr10:127724478-127731767	Pre-graft_4_EOM_500cells_Exp1	NA	Pre Graft EOM
chr10:127739538-127747335	Pre-graft_4_EOM_500cells_Exp1	43.5897435897436	Pre Graft EOM
chr10:127747276-127751732	Pre-graft_4_EOM_500cells_Exp1	50	Pre Graft EOM
chr10:127759721-127768297	Pre-graft_4_EOM_500cells_Exp1	89.4736842105263	Pre Graft EOM
chr10:127759787-127792697	Pre-graft_4_EOM_500cells_Exp1	79.2682926829268	Pre Graft EOM
chr10:127801152-127846565	Pre-graft_4_EOM_500cells_Exp1	63.3333333333333	Pre Graft EOM
chr10:127849928-127861176	Pre-graft_4_EOM_500cells_Exp1	55.5555555555555	Pre Graft EOM
chr10:127866474-127877317	Pre-graft_4_EOM_500cells_Exp1	75	Pre Graft EOM
chr10:127898518-127911761	Pre-graft_4_EOM_500cells_Exp1	77.5193798449612	Pre Graft EOM
chr10:127990941-128000678	Pre-graft_4_EOM_500cells_Exp1	75	Pre Graft EOM
chr10:128015168-128030037	Pre-graft_4_EOM_500cells_Exp1	71.0144927536232	Pre Graft EOM
chr10:128035346-128048637	Pre-graft_4_EOM_500cells_Exp1	15.530303030303	Pre Graft EOM
chr10:128058954-128077272	Pre-graft_4_EOM_500cells_Exp1	40.5405405405405	Pre Graft EOM
chr10:128083273-128090391	Pre-graft_4_EOM_500cells_Exp1	22.8070175438597	Pre Graft EOM
chr10:128092783-128129303	Pre-graft_4_EOM_500cells_Exp1	50.6986027944112	Pre Graft EOM
chr10:128129470-128180297	Pre-graft_4_EOM_500cells_Exp1	75.5172413793103	Pre Graft EOM
chr10:128194457-128210004	Pre-graft_4_EOM_500cells_Exp1	25.2475247524752	Pre Graft EOM
chr10:128209908-128211794	Pre-graft_4_EOM_500cells_Exp1	100	Pre Graft EOM
chr10:128225838-128231812	Pre-graft_4_EOM_500cells_Exp1	53.8461538461538	Pre Graft EOM
chr10:128232065-128252941	Pre-graft_4_EOM_500cells_Exp1	63.9285714285714	Pre Graft EOM
chr10:128254131-128255901	Pre-graft_4_EOM_500cells_Exp1	73.6842105263158	Pre Graft EOM
chr10:128270576-128292849	Pre-graft_4_EOM_500cells_Exp1	67.6470588235294	Pre Graft EOM
chr10:128303335-128321358	Pre-graft_4_EOM_500cells_Exp1	81.3953488372093	Pre Graft EOM
chr10:128322459-128327187	Pre-graft_4_EOM_500cells_Exp1	9.23076923076923	Pre Graft EOM
chr10:128337832-128362479	Pre-graft_4_EOM_500cells_Exp1	52.5316455696203	Pre Graft EOM
chr10:128363097-128370032	Pre-graft_4_EOM_500cells_Exp1	7.35294117647059	Pre Graft EOM
chr10:128377115-128408704	Pre-graft_4_EOM_500cells_Exp1	54.1044776119403	Pre Graft EOM
chr10:128391842-128395563	Pre-graft_4_EOM_500cells_Exp1	63.6363636363636	Pre Graft EOM
chr10:128395934-128401224	Pre-graft_4_EOM_500cells_Exp1	56.8181818181818	Pre Graft EOM
chr10:128401395-128411492	Pre-graft_4_EOM_500cells_Exp1	44.4444444444444	Pre Graft EOM
chr10:128411616-128441438	Pre-graft_4_EOM_500cells_Exp1	75.8241758241758	Pre Graft EOM
chr10:128459236-128490173	Pre-graft_4_EOM_500cells_Exp1	78.8461538461538	Pre Graft EOM
chr10:128490860-128493875	Pre-graft_4_EOM_500cells_Exp1	31.25	Pre Graft EOM
chr10:128494157-128498685	Pre-graft_4_EOM_500cells_Exp1	21.4285714285714	Pre Graft EOM
chr10:128510248-128525859	Pre-graft_4_EOM_500cells_Exp1	41.4634146341463	Pre Graft EOM
chr10:128541963-128547774	Pre-graft_4_EOM_500cells_Exp1	60.8695652173913	Pre Graft EOM
chr10:128548114-128549305	Pre-graft_4_EOM_500cells_Exp1	15.3846153846154	Pre Graft EOM
chr10:128557766-128565934	Pre-graft_4_EOM_500cells_Exp1	32	Pre Graft EOM
chr10:128567523-128589652	Pre-graft_4_EOM_500cells_Exp1	56.0869565217391	Pre Graft EOM
chr10:128624530-128626506	Pre-graft_4_EOM_500cells_Exp1	25	Pre Graft EOM
chr10:128630843-128645991	Pre-graft_4_EOM_500cells_Exp1	74.4444444444444	Pre Graft EOM
chr10:128669887-128673918	Pre-graft_4_EOM_500cells_Exp1	52.9411764705882	Pre Graft EOM
chr10:128677193-128696268	Pre-graft_4_EOM_500cells_Exp1	39.1304347826087	Pre Graft EOM
chr10:128697939-128705051	Pre-graft_4_EOM_500cells_Exp1	29.2682926829268	Pre Graft EOM
chr10:128706258-128720238	Pre-graft_4_EOM_500cells_Exp1	74.822695035461	Pre Graft EOM
chr10:128720141-128744056	Pre-graft_4_EOM_500cells_Exp1	50.462962962963	Pre Graft EOM
chr10:128747879-128766568	Pre-graft_4_EOM_500cells_Exp1	64.4230769230769	Pre Graft EOM
chr10:128776742-128777251	Pre-graft_4_EOM_500cells_Exp1	71.4285714285714	Pre Graft EOM
chr10:128790953-128800824	Pre-graft_4_EOM_500cells_Exp1	81.7708333333333	Pre Graft EOM
chr10:128800036-128804370	Pre-graft_4_EOM_500cells_Exp1	75	Pre Graft EOM
chr10:128805676-128819446	Pre-graft_4_EOM_500cells_Exp1	65	Pre Graft EOM
chr10:128817457-128821631	Pre-graft_4_EOM_500cells_Exp1	21.4285714285714	Pre Graft EOM
chr10:128821771-128877638	Pre-graft_4_EOM_500cells_Exp1	77.3584905660377	Pre Graft EOM
chr10:128882295-128891718	Pre-graft_4_EOM_500cells_Exp1	15.1315789473684	Pre Graft EOM
chr10:128908919-128912816	Pre-graft_4_EOM_500cells_Exp1	5.24475524475525	Pre Graft EOM
chr10:128913593-128922888	Pre-graft_4_EOM_500cells_Exp1	0	Pre Graft EOM
chr10:128917882-128924035	Pre-graft_4_EOM_500cells_Exp1	2.38095238095238	Pre Graft EOM
chr10:128933813-128958277	Pre-graft_4_EOM_500cells_Exp1	56.8475452196382	Pre Graft EOM
chr10:128958277-128960988	Pre-graft_4_EOM_500cells_Exp1	70	Pre Graft EOM
chr10:129046132-129047061	Pre-graft_4_EOM_500cells_Exp1	NA	Pre Graft EOM
chr10:129160029-129160982	Pre-graft_4_EOM_500cells_Exp1	90.9090909090909	Pre Graft EOM
chr10:12939983-12964259	Pre-graft_4_EOM_500cells_Exp1	42.0833333333333	Pre Graft EOM
chr10:129607547-129608479	Pre-graft_4_EOM_500cells_Exp1	100	Pre Graft EOM
chr10:129911338-129912276	Pre-graft_4_EOM_500cells_Exp1	75	Pre Graft EOM
chr10:13008450-13009182	Pre-graft_4_EOM_500cells_Exp1	1.36986301369863	Pre Graft EOM
chr10:130322852-130362642	Pre-graft_4_EOM_500cells_Exp1	69.5652173913043	Pre Graft EOM
chr10:130417772-130429612	Pre-graft_4_EOM_500cells_Exp1	100	Pre Graft EOM
chr10:130471332-130497379	Pre-graft_4_EOM_500cells_Exp1	79.5454545454545	Pre Graft EOM
chr10:130592154-130592705	Pre-graft_4_EOM_500cells_Exp1	81.8181818181818	Pre Graft EOM
chr10:13090691-13131694	Pre-graft_4_EOM_500cells_Exp1	59.7530864197531	Pre Graft EOM
chr10:13149540-13177991	Pre-graft_4_EOM_500cells_Exp1	70	Pre Graft EOM
chr10:13178640-13193137	Pre-graft_4_EOM_500cells_Exp1	61.4035087719298	Pre Graft EOM
chr10:13207717-13474396	Pre-graft_4_EOM_500cells_Exp1	49.0657022302592	Pre Graft EOM
chr10:13499540-13519035	Pre-graft_4_EOM_500cells_Exp1	60.4166666666667	Pre Graft EOM
chr10:13523842-13553142	Pre-graft_4_EOM_500cells_Exp1	32.5581395348837	Pre Graft EOM
chr10:13552894-13563376	Pre-graft_4_EOM_500cells_Exp1	37.5	Pre Graft EOM
chr10:13647054-13868980	Pre-graft_4_EOM_500cells_Exp1	67.0339761248852	Pre Graft EOM
chr10:13966379-14151376	Pre-graft_4_EOM_500cells_Exp1	61.0049539985846	Pre Graft EOM
chr10:14402585-14545036	Pre-graft_4_EOM_500cells_Exp1	64.8484848484848	Pre Graft EOM
chr10:14654755-14705560	Pre-graft_4_EOM_500cells_Exp1	37.8378378378378	Pre Graft EOM
chr10:17723228-17725673	Pre-graft_4_EOM_500cells_Exp1	0	Pre Graft EOM
chr10:17793106-17799921	Pre-graft_4_EOM_500cells_Exp1	55.5555555555556	Pre Graft EOM
chr10:17796226-17845665	Pre-graft_4_EOM_500cells_Exp1	71.523178807947	Pre Graft EOM
chr10:17900466-17948067	Pre-graft_4_EOM_500cells_Exp1	18.9873417721519	Pre Graft EOM
chr10:18011263-18023252	Pre-graft_4_EOM_500cells_Exp1	17.5438596491228	Pre Graft EOM
chr10:18055861-18125155	Pre-graft_4_EOM_500cells_Exp1	58.7740384615385	Pre Graft EOM
chr10:18129022-18210890	Pre-graft_4_EOM_500cells_Exp1	66.6666666666667	Pre Graft EOM
chr10:18213676-18234998	Pre-graft_4_EOM_500cells_Exp1	66.3461538461538	Pre Graft EOM
chr10:18390322-18533892	Pre-graft_4_EOM_500cells_Exp1	68.7409024745269	Pre Graft EOM
chr10:18540123-18546076	Pre-graft_4_EOM_500cells_Exp1	50	Pre Graft EOM
chr10:18588011-18743758	Pre-graft_4_EOM_500cells_Exp1	73.9978902953586	Pre Graft EOM
chr10:18779813-18785011	Pre-graft_4_EOM_500cells_Exp1	80	Pre Graft EOM
chr10:18845071-18857073	Pre-graft_4_EOM_500cells_Exp1	22.5490196078431	Pre Graft EOM
chr10:19000910-19015657	Pre-graft_4_EOM_500cells_Exp1	39.0909090909091	Pre Graft EOM
chr10:19591949-19610229	Pre-graft_4_EOM_500cells_Exp1	57.3275862068966	Pre Graft EOM
chr10:19621998-19634681	Pre-graft_4_EOM_500cells_Exp1	72.0588235294118	Pre Graft EOM
chr10:19644750-19660801	Pre-graft_4_EOM_500cells_Exp1	77.7777777777778	Pre Graft EOM
chr10:19712587-19760053	Pre-graft_4_EOM_500cells_Exp1	64.4736842105263	Pre Graft EOM
chr10:19847917-19851459	Pre-graft_4_EOM_500cells_Exp1	9.46969696969697	Pre Graft EOM
chr10:19859929-19907689	Pre-graft_4_EOM_500cells_Exp1	55.0420168067227	Pre Graft EOM
chr10:19934472-20142753	Pre-graft_4_EOM_500cells_Exp1	68.9310163243812	Pre Graft EOM
chr10:20148471-20281589	Pre-graft_4_EOM_500cells_Exp1	50.9761388286334	Pre Graft EOM
chr10:20312469-20342501	Pre-graft_4_EOM_500cells_Exp1	39.7435897435897	Pre Graft EOM
chr10:20347819-20361669	Pre-graft_4_EOM_500cells_Exp1	47.5	Pre Graft EOM
chr10:20398004-20725078	Pre-graft_4_EOM_500cells_Exp1	66.7070217917676	Pre Graft EOM
chr10:20952547-21080428	Pre-graft_4_EOM_500cells_Exp1	66.945107398568	Pre Graft EOM
chr10:21124930-21160984	Pre-graft_4_EOM_500cells_Exp1	41.7910447761194	Pre Graft EOM
chr10:21295979-21368889	Pre-graft_4_EOM_500cells_Exp1	62.1681415929204	Pre Graft EOM
chr10:21377291-21396585	Pre-graft_4_EOM_500cells_Exp1	75	Pre Graft EOM
chr10:21593158-21621776	Pre-graft_4_EOM_500cells_Exp1	72.2222222222222	Pre Graft EOM
chr10:21690845-21693978	Pre-graft_4_EOM_500cells_Exp1	100	Pre Graft EOM
chr10:21882184-21999903	Pre-graft_4_EOM_500cells_Exp1	54.9833887043189	Pre Graft EOM
chr10:22066309-22068079	Pre-graft_4_EOM_500cells_Exp1	80	Pre Graft EOM
chr10:22113050-22149270	Pre-graft_4_EOM_500cells_Exp1	66.9551282051282	Pre Graft EOM
chr10:22158586-22288849	Pre-graft_4_EOM_500cells_Exp1	39.4218942189422	Pre Graft EOM
chr10:22173521-22374139	Pre-graft_4_EOM_500cells_Exp1	63.2536973833902	Pre Graft EOM
chr10:22361894-22374139	Pre-graft_4_EOM_500cells_Exp1	56.25	Pre Graft EOM
chr10:22645011-22704285	Pre-graft_4_EOM_500cells_Exp1	74.6913580246914	Pre Graft EOM
chr10:22703879-22731938	Pre-graft_4_EOM_500cells_Exp1	39.3129770992366	Pre Graft EOM
chr10:22817279-22820128	Pre-graft_4_EOM_500cells_Exp1	15	Pre Graft EOM
chr10:23104168-23349895	Pre-graft_4_EOM_500cells_Exp1	64.2857142857143	Pre Graft EOM
chr10:23785211-23787195	Pre-graft_4_EOM_500cells_Exp1	0	Pre Graft EOM
chr10:23796986-23827968	Pre-graft_4_EOM_500cells_Exp1	78.525641025641	Pre Graft EOM
chr10:23851462-23869843	Pre-graft_4_EOM_500cells_Exp1	75	Pre Graft EOM
chr10:23894688-23905343	Pre-graft_4_EOM_500cells_Exp1	60	Pre Graft EOM
chr10:23938572-23941583	Pre-graft_4_EOM_500cells_Exp1	90.1960784313726	Pre Graft EOM
chr10:23949516-23950622	Pre-graft_4_EOM_500cells_Exp1	75	Pre Graft EOM
chr10:23970661-23971782	Pre-graft_4_EOM_500cells_Exp1	61.1111111111111	Pre Graft EOM
chr10:23984609-23985646	Pre-graft_4_EOM_500cells_Exp1	87.5	Pre Graft EOM
chr10:24108389-24109582	Pre-graft_4_EOM_500cells_Exp1	76.0416666666667	Pre Graft EOM
chr10:24126069-24132480	Pre-graft_4_EOM_500cells_Exp1	60	Pre Graft EOM
chr10:24149317-24188959	Pre-graft_4_EOM_500cells_Exp1	59.4405594405594	Pre Graft EOM
chr10:24223517-24302790	Pre-graft_4_EOM_500cells_Exp1	38.4090909090909	Pre Graft EOM
chr10:24447490-24452657	Pre-graft_4_EOM_500cells_Exp1	42.1052631578947	Pre Graft EOM
chr10:24549441-24597108	Pre-graft_4_EOM_500cells_Exp1	50	Pre Graft EOM
chr10:24595442-24598683	Pre-graft_4_EOM_500cells_Exp1	20.8333333333333	Pre Graft EOM
chr10:24637914-24712159	Pre-graft_4_EOM_500cells_Exp1	53.1432748538012	Pre Graft EOM
chr10:24773814-24836195	Pre-graft_4_EOM_500cells_Exp1	80.1709401709402	Pre Graft EOM
chr10:24869986-24913681	Pre-graft_4_EOM_500cells_Exp1	72.7272727272727	Pre Graft EOM
chr10:24915208-24927470	Pre-graft_4_EOM_500cells_Exp1	67.741935483871	Pre Graft EOM
chr10:25169090-25307870	Pre-graft_4_EOM_500cells_Exp1	69.7236180904523	Pre Graft EOM
chr10:25359798-25523519	Pre-graft_4_EOM_500cells_Exp1	68.2890855457227	Pre Graft EOM
chr10:25527943-25536272	Pre-graft_4_EOM_500cells_Exp1	76.1904761904762	Pre Graft EOM
chr10:25991186-26079052	Pre-graft_4_EOM_500cells_Exp1	50	Pre Graft EOM
chr10:26078255-26079447	Pre-graft_4_EOM_500cells_Exp1	1.69491525423729	Pre Graft EOM
chr10:26229707-26272172	Pre-graft_4_EOM_500cells_Exp1	60.8225108225108	Pre Graft EOM
chr10:26274468-26375185	Pre-graft_4_EOM_500cells_Exp1	61.3663133097762	Pre Graft EOM
chr10:26753421-26918648	Pre-graft_4_EOM_500cells_Exp1	73.1225296442688	Pre Graft EOM
chr10:26981288-27616942	Pre-graft_4_EOM_500cells_Exp1	77.6106194690265	Pre Graft EOM
chr10:28074820-28597397	Pre-graft_4_EOM_500cells_Exp1	69.9717514124294	Pre Graft EOM
chr10:28668360-28883818	Pre-graft_4_EOM_500cells_Exp1	66.1800486618005	Pre Graft EOM
chr10:28972288-28986303	Pre-graft_4_EOM_500cells_Exp1	66.6666666666667	Pre Graft EOM
chr10:29030128-29030691	Pre-graft_4_EOM_500cells_Exp1	43.75	Pre Graft EOM
chr10:29143996-29199630	Pre-graft_4_EOM_500cells_Exp1	28.0847145488029	Pre Graft EOM
chr10:29211643-29230779	Pre-graft_4_EOM_500cells_Exp1	38.8888888888889	Pre Graft EOM
chr10:29313166-29346661	Pre-graft_4_EOM_500cells_Exp1	88.8888888888889	Pre Graft EOM
chr10:29344178-29362442	Pre-graft_4_EOM_500cells_Exp1	11.6071428571429	Pre Graft EOM
chr10:29453109-29535867	Pre-graft_4_EOM_500cells_Exp1	42.8134556574924	Pre Graft EOM
chr10:30196011-30200540	Pre-graft_4_EOM_500cells_Exp1	4.16666666666667	Pre Graft EOM
chr10:30534225-30600749	Pre-graft_4_EOM_500cells_Exp1	86.0902255639098	Pre Graft EOM
chr10:30608141-30618479	Pre-graft_4_EOM_500cells_Exp1	15.7407407407407	Pre Graft EOM
chr10:30645584-30803107	Pre-graft_4_EOM_500cells_Exp1	67.8657074340528	Pre Graft EOM
chr10:30832359-30842801	Pre-graft_4_EOM_500cells_Exp1	51.25	Pre Graft EOM
chr10:3119841-3129546	Pre-graft_4_EOM_500cells_Exp1	43.75	Pre Graft EOM
chr10:31248140-31251045	Pre-graft_4_EOM_500cells_Exp1	78.2608695652174	Pre Graft EOM
chr10:31313382-31328204	Pre-graft_4_EOM_500cells_Exp1	36.3636363636364	Pre Graft EOM
chr10:31332380-31445921	Pre-graft_4_EOM_500cells_Exp1	55.4367201426025	Pre Graft EOM
chr10:31502313-31609184	Pre-graft_4_EOM_500cells_Exp1	51.3157894736842	Pre Graft EOM
chr10:32329765-32410335	Pre-graft_4_EOM_500cells_Exp1	81.25	Pre Graft EOM
chr10:3256208-3267771	Pre-graft_4_EOM_500cells_Exp1	74.7126436781609	Pre Graft EOM
chr10:32889905-32890462	Pre-graft_4_EOM_500cells_Exp1	0	Pre Graft EOM
chr10:33083483-33476709	Pre-graft_4_EOM_500cells_Exp1	72.6	Pre Graft EOM
chr10:33512286-33624769	Pre-graft_4_EOM_500cells_Exp1	61.0696517412935	Pre Graft EOM
chr10:33624246-33662432	Pre-graft_4_EOM_500cells_Exp1	63.5714285714286	Pre Graft EOM
chr10:3366150-3464975	Pre-graft_4_EOM_500cells_Exp1	45.1428571428571	Pre Graft EOM
chr10:33766424-33782115	Pre-graft_4_EOM_500cells_Exp1	64.7058823529412	Pre Graft EOM
chr10:33808497-33809498	Pre-graft_4_EOM_500cells_Exp1	85	Pre Graft EOM
chr10:33863935-33879475	Pre-graft_4_EOM_500cells_Exp1	71.4285714285714	Pre Graft EOM
chr10:33926936-33951212	Pre-graft_4_EOM_500cells_Exp1	20	Pre Graft EOM
chr10:33996555-34019624	Pre-graft_4_EOM_500cells_Exp1	17.9487179487179	Pre Graft EOM
chr10:34037597-34109813	Pre-graft_4_EOM_500cells_Exp1	65.1162790697674	Pre Graft EOM
chr10:34038784-34044313	Pre-graft_4_EOM_500cells_Exp1	45.8333333333333	Pre Graft EOM
chr10:34091352-34096519	Pre-graft_4_EOM_500cells_Exp1	50	Pre Graft EOM
chr10:34126069-34127972	Pre-graft_4_EOM_500cells_Exp1	20	Pre Graft EOM
chr10:34151394-34207551	Pre-graft_4_EOM_500cells_Exp1	42.4731182795699	Pre Graft EOM
chr10:34282190-34284885	Pre-graft_4_EOM_500cells_Exp1	0	Pre Graft EOM
chr10:34288288-34418552	Pre-graft_4_EOM_500cells_Exp1	54.6695402298851	Pre Graft EOM
chr10:34297421-34301308	Pre-graft_4_EOM_500cells_Exp1	7.40740740740741	Pre Graft EOM
chr10:34389981-34397085	Pre-graft_4_EOM_500cells_Exp1	92.3076923076923	Pre Graft EOM
chr10:34483400-34611226	Pre-graft_4_EOM_500cells_Exp1	72.4226804123711	Pre Graft EOM
chr10:3540240-3554877	Pre-graft_4_EOM_500cells_Exp1	60.6060606060606	Pre Graft EOM
chr10:36506814-36834397	Pre-graft_4_EOM_500cells_Exp1	64.399664147775	Pre Graft EOM
chr10:36974544-37001889	Pre-graft_4_EOM_500cells_Exp1	35.546875	Pre Graft EOM
chr10:37133375-37138920	Pre-graft_4_EOM_500cells_Exp1	1.06382978723404	Pre Graft EOM
chr10:37139558-37141679	Pre-graft_4_EOM_500cells_Exp1	0	Pre Graft EOM
chr10:3740364-3967303	Pre-graft_4_EOM_500cells_Exp1	72.8741496598639	Pre Graft EOM
chr10:38965515-39110188	Pre-graft_4_EOM_500cells_Exp1	72.2222222222222	Pre Graft EOM
chr10:39118804-39133914	Pre-graft_4_EOM_500cells_Exp1	60.8695652173913	Pre Graft EOM
chr10:39134023-39151058	Pre-graft_4_EOM_500cells_Exp1	56	Pre Graft EOM
chr10:39150971-39163794	Pre-graft_4_EOM_500cells_Exp1	60	Pre Graft EOM
chr10:39368855-39565381	Pre-graft_4_EOM_500cells_Exp1	53.2485875706215	Pre Graft EOM
chr10:39556071-39558062	Pre-graft_4_EOM_500cells_Exp1	100	Pre Graft EOM
chr10:39558496-39613682	Pre-graft_4_EOM_500cells_Exp1	69.5238095238095	Pre Graft EOM
chr10:39612934-39655307	Pre-graft_4_EOM_500cells_Exp1	52.683615819209	Pre Graft EOM
chr10:39621412-39732007	Pre-graft_4_EOM_500cells_Exp1	59.7094801223242	Pre Graft EOM
chr10:3973118-4167081	Pre-graft_4_EOM_500cells_Exp1	66.2536443148688	Pre Graft EOM
chr10:39732118-39875211	Pre-graft_4_EOM_500cells_Exp1	69.7368421052632	Pre Graft EOM
chr10:39890018-39899238	Pre-graft_4_EOM_500cells_Exp1	80	Pre Graft EOM
chr10:39946907-39960153	Pre-graft_4_EOM_500cells_Exp1	56.8181818181818	Pre Graft EOM
chr10:39958061-39986646	Pre-graft_4_EOM_500cells_Exp1	62.9432624113475	Pre Graft EOM
chr10:40001575-40025268	Pre-graft_4_EOM_500cells_Exp1	37	Pre Graft EOM
chr10:40033535-40142254	Pre-graft_4_EOM_500cells_Exp1	62.1951219512195	Pre Graft EOM
chr10:40223246-40246979	Pre-graft_4_EOM_500cells_Exp1	62.0689655172414	Pre Graft EOM
chr10:40249203-40257665	Pre-graft_4_EOM_500cells_Exp1	83.8709677419355	Pre Graft EOM
chr10:40287458-40302188	Pre-graft_4_EOM_500cells_Exp1	27.6595744680851	Pre Graft EOM
chr10:40348508-40350103	Pre-graft_4_EOM_500cells_Exp1	1.96078431372549	Pre Graft EOM
chr10:40349308-40483818	Pre-graft_4_EOM_500cells_Exp1	72.5694444444444	Pre Graft EOM
chr10:40570336-40604132	Pre-graft_4_EOM_500cells_Exp1	77.8688524590164	Pre Graft EOM
chr10:40630011-40649931	Pre-graft_4_EOM_500cells_Exp1	59.4444444444444	Pre Graft EOM
chr10:40683282-40811083	Pre-graft_4_EOM_500cells_Exp1	59.8002103049422	Pre Graft EOM
chr10:40831626-40883143	Pre-graft_4_EOM_500cells_Exp1	70.7762557077626	Pre Graft EOM
chr10:40883475-40938570	Pre-graft_4_EOM_500cells_Exp1	36.9391025641026	Pre Graft EOM
chr10:41069989-41072285	Pre-graft_4_EOM_500cells_Exp1	9.28571428571429	Pre Graft EOM
chr10:41188172-41303241	Pre-graft_4_EOM_500cells_Exp1	68.2156133828996	Pre Graft EOM
chr10:41316247-41348269	Pre-graft_4_EOM_500cells_Exp1	70.0716845878136	Pre Graft EOM
chr10:41351711-41433288	Pre-graft_4_EOM_500cells_Exp1	72.2857142857143	Pre Graft EOM
chr10:41450396-41465571	Pre-graft_4_EOM_500cells_Exp1	54.0540540540541	Pre Graft EOM
chr10:41476314-41487032	Pre-graft_4_EOM_500cells_Exp1	55.6338028169014	Pre Graft EOM
chr10:41485642-41490369	Pre-graft_4_EOM_500cells_Exp1	28.125	Pre Graft EOM
chr10:41490439-41514284	Pre-graft_4_EOM_500cells_Exp1	64.2857142857143	Pre Graft EOM
chr10:41519500-41531042	Pre-graft_4_EOM_500cells_Exp1	11.5789473684211	Pre Graft EOM
chr10:41538846-41709300	Pre-graft_4_EOM_500cells_Exp1	69.1687871077184	Pre Graft EOM
chr10:41553762-41556552	Pre-graft_4_EOM_500cells_Exp1	50	Pre Graft EOM
chr10:41568016-41576476	Pre-graft_4_EOM_500cells_Exp1	57.1428571428571	Pre Graft EOM
chr10:41718840-41809607	Pre-graft_4_EOM_500cells_Exp1	81.8777292576419	Pre Graft EOM
chr10:41810574-41908424	Pre-graft_4_EOM_500cells_Exp1	57.4850299401198	Pre Graft EOM
chr10:41914990-42018442	Pre-graft_4_EOM_500cells_Exp1	72.0515970515971	Pre Graft EOM
chr10:42181841-42276755	Pre-graft_4_EOM_500cells_Exp1	61.4678899082569	Pre Graft EOM
chr10:42312585-42478565	Pre-graft_4_EOM_500cells_Exp1	66.88654353562	Pre Graft EOM
chr10:42502030-42535381	Pre-graft_4_EOM_500cells_Exp1	40.7051282051282	Pre Graft EOM
chr10:42561963-42583632	Pre-graft_4_EOM_500cells_Exp1	16.1290322580645	Pre Graft EOM
chr10:42583822-42702459	Pre-graft_4_EOM_500cells_Exp1	45.0780719619823	Pre Graft EOM
chr10:4266329-4359468	Pre-graft_4_EOM_500cells_Exp1	73.3009708737864	Pre Graft EOM
chr10:42740539-42758660	Pre-graft_4_EOM_500cells_Exp1	80.3921568627451	Pre Graft EOM
chr10:42761496-42832514	Pre-graft_4_EOM_500cells_Exp1	30.7471264367816	Pre Graft EOM
chr10:42860370-42960780	Pre-graft_4_EOM_500cells_Exp1	65.4970760233918	Pre Graft EOM
chr10:43002501-43174530	Pre-graft_4_EOM_500cells_Exp1	53.1944444444444	Pre Graft EOM
chr10:43174704-43176562	Pre-graft_4_EOM_500cells_Exp1	8.73015873015873	Pre Graft EOM
chr10:43221486-43464882	Pre-graft_4_EOM_500cells_Exp1	71.5037593984962	Pre Graft EOM
chr10:43479140-43515396	Pre-graft_4_EOM_500cells_Exp1	55.1111111111111	Pre Graft EOM
chr10:43525121-43540994	Pre-graft_4_EOM_500cells_Exp1	33.8624338624339	Pre Graft EOM
chr10:43579169-43584262	Pre-graft_4_EOM_500cells_Exp1	14.957264957265	Pre Graft EOM
chr10:43593427-43630916	Pre-graft_4_EOM_500cells_Exp1	63.7931034482759	Pre Graft EOM
chr10:4367074-4388108	Pre-graft_4_EOM_500cells_Exp1	30.1353013530135	Pre Graft EOM
chr10:43821231-43822238	Pre-graft_4_EOM_500cells_Exp1	77.7777777777778	Pre Graft EOM
chr10:43874188-43901745	Pre-graft_4_EOM_500cells_Exp1	78.4671532846715	Pre Graft EOM
chr10:43901807-43947862	Pre-graft_4_EOM_500cells_Exp1	62.3853211009174	Pre Graft EOM
chr10:43950307-44004846	Pre-graft_4_EOM_500cells_Exp1	44.4117647058824	Pre Graft EOM
chr10:4401915-4432388	Pre-graft_4_EOM_500cells_Exp1	55.078125	Pre Graft EOM
chr10:4409033-4423369	Pre-graft_4_EOM_500cells_Exp1	69.7916666666667	Pre Graft EOM
chr10:44268358-44364291	Pre-graft_4_EOM_500cells_Exp1	66.6666666666667	Pre Graft EOM
chr10:4432467-4455141	Pre-graft_4_EOM_500cells_Exp1	70.5673758865248	Pre Graft EOM
chr10:44437177-44528501	Pre-graft_4_EOM_500cells_Exp1	47.4358974358974	Pre Graft EOM
chr10:4482502-4562231	Pre-graft_4_EOM_500cells_Exp1	69.4444444444444	Pre Graft EOM
chr10:45067206-45158997	Pre-graft_4_EOM_500cells_Exp1	68.1159420289855	Pre Graft EOM
chr10:45178098-45318452	Pre-graft_4_EOM_500cells_Exp1	64.6153846153846	Pre Graft EOM
chr10:45335762-45369708	Pre-graft_4_EOM_500cells_Exp1	46.927374301676	Pre Graft EOM
chr10:45376620-45470201	Pre-graft_4_EOM_500cells_Exp1	64.7727272727273	Pre Graft EOM
chr10:45577829-45712345	Pre-graft_4_EOM_500cells_Exp1	58.2397003745318	Pre Graft EOM
chr10:4611593-5005614	Pre-graft_4_EOM_500cells_Exp1	68.8904494382023	Pre Graft EOM
chr10:49099460-49788766	Pre-graft_4_EOM_500cells_Exp1	69.1634241245136	Pre Graft EOM
chr10:5020203-5069063	Pre-graft_4_EOM_500cells_Exp1	61.1607142857143	Pre Graft EOM
chr10:50592669-50851202	Pre-graft_4_EOM_500cells_Exp1	76.4830508474576	Pre Graft EOM
chr10:5069192-5071975	Pre-graft_4_EOM_500cells_Exp1	42.8571428571429	Pre Graft EOM
chr10:50895651-50989152	Pre-graft_4_EOM_500cells_Exp1	50.1602564102564	Pre Graft EOM
chr10:51480632-51486316	Pre-graft_4_EOM_500cells_Exp1	75	Pre Graft EOM
chr10:51480640-51496613	Pre-graft_4_EOM_500cells_Exp1	66.6666666666667	Pre Graft EOM
chr10:51585420-51590480	Pre-graft_4_EOM_500cells_Exp1	14.2857142857143	Pre Graft EOM
chr10:51614823-51631458	Pre-graft_4_EOM_500cells_Exp1	81.0810810810811	Pre Graft EOM
chr10:51677756-51730429	Pre-graft_4_EOM_500cells_Exp1	61.9047619047619	Pre Graft EOM
chr10:52022502-52028471	Pre-graft_4_EOM_500cells_Exp1	5.35714285714286	Pre Graft EOM
chr10:52045721-52195244	Pre-graft_4_EOM_500cells_Exp1	75.1282051282051	Pre Graft EOM
chr10:52233619-52321378	Pre-graft_4_EOM_500cells_Exp1	57.9075425790754	Pre Graft EOM
chr10:52337024-52382124	Pre-graft_4_EOM_500cells_Exp1	75.6756756756757	Pre Graft EOM
chr10:52388972-52404607	Pre-graft_4_EOM_500cells_Exp1	54.1666666666667	Pre Graft EOM
chr10:52417547-52440192	Pre-graft_4_EOM_500cells_Exp1	22.7272727272727	Pre Graft EOM
chr10:52542318-52545739	Pre-graft_4_EOM_500cells_Exp1	85.7142857142857	Pre Graft EOM
chr10:52690533-53111622	Pre-graft_4_EOM_500cells_Exp1	58.6466165413534	Pre Graft EOM
chr10:53278081-53379851	Pre-graft_4_EOM_500cells_Exp1	44.7513812154696	Pre Graft EOM
chr10:53337686-53345999	Pre-graft_4_EOM_500cells_Exp1	66.6666666666667	Pre Graft EOM
chr10:5336949-5550692	Pre-graft_4_EOM_500cells_Exp1	56.2996031746032	Pre Graft EOM
chr10:53474964-53475467	Pre-graft_4_EOM_500cells_Exp1	83.3333333333333	Pre Graft EOM
chr10:53536329-53630439	Pre-graft_4_EOM_500cells_Exp1	31.6780821917808	Pre Graft EOM
chr10:53596961-53609213	Pre-graft_4_EOM_500cells_Exp1	5.85106382978723	Pre Graft EOM
chr10:53633145-53750909	Pre-graft_4_EOM_500cells_Exp1	71.3333333333333	Pre Graft EOM
chr10:53904788-54075796	Pre-graft_4_EOM_500cells_Exp1	53.953953953954	Pre Graft EOM
chr10:5593728-5606787	Pre-graft_4_EOM_500cells_Exp1	82.6086956521739	Pre Graft EOM
chr10:56014298-56228689	Pre-graft_4_EOM_500cells_Exp1	64.0756302521008	Pre Graft EOM
chr10:56106917-56116880	Pre-graft_4_EOM_500cells_Exp1	26.6666666666667	Pre Graft EOM
chr10:56354619-56355074	Pre-graft_4_EOM_500cells_Exp1	NA	Pre Graft EOM
chr10:56377300-56390419	Pre-graft_4_EOM_500cells_Exp1	42.0634920634921	Pre Graft EOM
chr10:5639218-5647614	Pre-graft_4_EOM_500cells_Exp1	69.2307692307692	Pre Graft EOM
chr10:57486385-57513133	Pre-graft_4_EOM_500cells_Exp1	34.4827586206897	Pre Graft EOM
chr10:57515774-57532530	Pre-graft_4_EOM_500cells_Exp1	16.0714285714286	Pre Graft EOM
chr10:57631981-57741112	Pre-graft_4_EOM_500cells_Exp1	48.5576923076923	Pre Graft EOM
chr10:57784881-57788450	Pre-graft_4_EOM_500cells_Exp1	41.6666666666667	Pre Graft EOM
chr10:57794335-57811830	Pre-graft_4_EOM_500cells_Exp1	8.16326530612245	Pre Graft EOM
chr10:5799160-5805600	Pre-graft_4_EOM_500cells_Exp1	14.7540983606557	Pre Graft EOM
chr10:5811887-5823910	Pre-graft_4_EOM_500cells_Exp1	47.7941176470588	Pre Graft EOM
chr10:58222299-58225706	Pre-graft_4_EOM_500cells_Exp1	75.5324074074074	Pre Graft EOM
chr10:58234848-58236660	Pre-graft_4_EOM_500cells_Exp1	95.6521739130435	Pre Graft EOM
chr10:58255497-58305599	Pre-graft_4_EOM_500cells_Exp1	60.5555555555556	Pre Graft EOM
chr10:5825663-5922400	Pre-graft_4_EOM_500cells_Exp1	55.5555555555556	Pre Graft EOM
chr10:58323466-58424691	Pre-graft_4_EOM_500cells_Exp1	56.7204301075269	Pre Graft EOM
chr10:58446852-58494155	Pre-graft_4_EOM_500cells_Exp1	33.0459770114943	Pre Graft EOM
chr10:58497970-58576242	Pre-graft_4_EOM_500cells_Exp1	67.7664974619289	Pre Graft EOM
chr10:58600789-58675654	Pre-graft_4_EOM_500cells_Exp1	63.0705394190871	Pre Graft EOM
chr10:58713606-58718210	Pre-graft_4_EOM_500cells_Exp1	40	Pre Graft EOM
chr10:58813359-59138916	Pre-graft_4_EOM_500cells_Exp1	72.562358276644	Pre Graft EOM
chr10:59164113-59221847	Pre-graft_4_EOM_500cells_Exp1	43.3526011560694	Pre Graft EOM
chr10:59323296-59373304	Pre-graft_4_EOM_500cells_Exp1	56.3636363636364	Pre Graft EOM
chr10:59403660-59421976	Pre-graft_4_EOM_500cells_Exp1	67.1052631578947	Pre Graft EOM
chr10:59422958-59441778	Pre-graft_4_EOM_500cells_Exp1	72.2972972972973	Pre Graft EOM
chr10:59446984-59616692	Pre-graft_4_EOM_500cells_Exp1	70.4977628635347	Pre Graft EOM
chr10:59616063-59616398	Pre-graft_4_EOM_500cells_Exp1	0	Pre Graft EOM
chr10:59702477-59864132	Pre-graft_4_EOM_500cells_Exp1	77	Pre Graft EOM
chr10:59799199-59800254	Pre-graft_4_EOM_500cells_Exp1	83.3333333333333	Pre Graft EOM
chr10:59879556-59899302	Pre-graft_4_EOM_500cells_Exp1	55.6122448979592	Pre Graft EOM
chr10:59949675-59951770	Pre-graft_4_EOM_500cells_Exp1	6.32911392405063	Pre Graft EOM
chr10:59987909-60003112	Pre-graft_4_EOM_500cells_Exp1	75	Pre Graft EOM
chr10:60002805-60099990	Pre-graft_4_EOM_500cells_Exp1	75.7785467128028	Pre Graft EOM
chr10:60106219-60135198	Pre-graft_4_EOM_500cells_Exp1	40.5361757105943	Pre Graft EOM
chr10:60181532-60219260	Pre-graft_4_EOM_500cells_Exp1	41.7142857142857	Pre Graft EOM
chr10:60277627-60302597	Pre-graft_4_EOM_500cells_Exp1	71.9626168224299	Pre Graft EOM
chr10:60302748-60696490	Pre-graft_4_EOM_500cells_Exp1	61.0196418255344	Pre Graft EOM
chr10:60346851-60372684	Pre-graft_4_EOM_500cells_Exp1	39.344262295082	Pre Graft EOM
chr10:60399726-60403556	Pre-graft_4_EOM_500cells_Exp1	87.5	Pre Graft EOM
chr10:60712072-60752794	Pre-graft_4_EOM_500cells_Exp1	74.0990990990991	Pre Graft EOM
chr10:60762610-60831581	Pre-graft_4_EOM_500cells_Exp1	64.4654088050314	Pre Graft EOM
chr10:60928226-60938132	Pre-graft_4_EOM_500cells_Exp1	51.1904761904762	Pre Graft EOM
chr10:61031303-61038080	Pre-graft_4_EOM_500cells_Exp1	50	Pre Graft EOM
chr10:61038229-61042811	Pre-graft_4_EOM_500cells_Exp1	100	Pre Graft EOM
chr10:61046422-61051900	Pre-graft_4_EOM_500cells_Exp1	50	Pre Graft EOM
chr10:61089343-61094328	Pre-graft_4_EOM_500cells_Exp1	46.1538461538462	Pre Graft EOM
chr10:61098642-61147703	Pre-graft_4_EOM_500cells_Exp1	77.7027027027027	Pre Graft EOM
chr10:61171954-61188841	Pre-graft_4_EOM_500cells_Exp1	64.9122807017544	Pre Graft EOM
chr10:61197112-61273438	Pre-graft_4_EOM_500cells_Exp1	71.5863453815261	Pre Graft EOM
chr10:61297836-61304263	Pre-graft_4_EOM_500cells_Exp1	62.4378109452736	Pre Graft EOM
chr10:61319657-61383523	Pre-graft_4_EOM_500cells_Exp1	41.7553191489362	Pre Graft EOM
chr10:61417972-61425338	Pre-graft_4_EOM_500cells_Exp1	43.1818181818182	Pre Graft EOM
chr10:61432497-61452669	Pre-graft_4_EOM_500cells_Exp1	30.6818181818182	Pre Graft EOM
chr10:61475245-61476937	Pre-graft_4_EOM_500cells_Exp1	0	Pre Graft EOM
chr10:61475833-61582226	Pre-graft_4_EOM_500cells_Exp1	68.1681681681682	Pre Graft EOM
chr10:61595484-61626385	Pre-graft_4_EOM_500cells_Exp1	41.2650602409639	Pre Graft EOM
chr10:61648552-61674168	Pre-graft_4_EOM_500cells_Exp1	46.3414634146341	Pre Graft EOM
chr10:61680310-61693295	Pre-graft_4_EOM_500cells_Exp1	76.6666666666667	Pre Graft EOM
chr10:61695514-61702773	Pre-graft_4_EOM_500cells_Exp1	75	Pre Graft EOM
chr10:61715263-61739260	Pre-graft_4_EOM_500cells_Exp1	67.4603174603175	Pre Graft EOM
chr10:61738665-61784147	Pre-graft_4_EOM_500cells_Exp1	62.4128312412831	Pre Graft EOM
chr10:61838236-61979108	Pre-graft_4_EOM_500cells_Exp1	54.7872340425532	Pre Graft EOM
chr10:62071015-62072609	Pre-graft_4_EOM_500cells_Exp1	83.3333333333333	Pre Graft EOM
chr10:62107655-62143920	Pre-graft_4_EOM_500cells_Exp1	19.811320754717	Pre Graft EOM
chr10:62133090-62134763	Pre-graft_4_EOM_500cells_Exp1	0	Pre Graft EOM
chr10:62185396-62231218	Pre-graft_4_EOM_500cells_Exp1	62.5	Pre Graft EOM
chr10:62252438-62265990	Pre-graft_4_EOM_500cells_Exp1	62.8654970760234	Pre Graft EOM
chr10:62268855-62379908	Pre-graft_4_EOM_500cells_Exp1	72.189349112426	Pre Graft EOM
chr10:62340256-62363367	Pre-graft_4_EOM_500cells_Exp1	74.375	Pre Graft EOM
chr10:62383137-62422491	Pre-graft_4_EOM_500cells_Exp1	53.5460992907801	Pre Graft EOM
chr10:62429209-62449738	Pre-graft_4_EOM_500cells_Exp1	61.4035087719298	Pre Graft EOM
chr10:62454843-62486805	Pre-graft_4_EOM_500cells_Exp1	48.3333333333333	Pre Graft EOM
chr10:62493833-62527451	Pre-graft_4_EOM_500cells_Exp1	71.1206896551724	Pre Graft EOM
chr10:62538626-62578457	Pre-graft_4_EOM_500cells_Exp1	57.3684210526316	Pre Graft EOM
chr10:62580248-62602298	Pre-graft_4_EOM_500cells_Exp1	44.5736434108527	Pre Graft EOM
chr10:62616023-62651218	Pre-graft_4_EOM_500cells_Exp1	58.75	Pre Graft EOM
chr10:62659043-62726128	Pre-graft_4_EOM_500cells_Exp1	50.6825938566553	Pre Graft EOM
chr10:62743928-62792368	Pre-graft_4_EOM_500cells_Exp1	43.1434599156118	Pre Graft EOM
chr10:62804570-62899118	Pre-graft_4_EOM_500cells_Exp1	62.5131440588854	Pre Graft EOM
chr10:62920633-62946498	Pre-graft_4_EOM_500cells_Exp1	52.8169014084507	Pre Graft EOM
chr10:62947026-62974185	Pre-graft_4_EOM_500cells_Exp1	85.9116022099447	Pre Graft EOM
chr10:62980223-63017210	Pre-graft_4_EOM_500cells_Exp1	59.1101694915254	Pre Graft EOM
chr10:63014664-63024217	Pre-graft_4_EOM_500cells_Exp1	10.1449275362319	Pre Graft EOM
chr10:63024315-63058813	Pre-graft_4_EOM_500cells_Exp1	70.1923076923077	Pre Graft EOM
chr10:63055603-63057467	Pre-graft_4_EOM_500cells_Exp1	NA	Pre Graft EOM
chr10:63061582-63077962	Pre-graft_4_EOM_500cells_Exp1	70.5882352941177	Pre Graft EOM
chr10:63100156-63100605	Pre-graft_4_EOM_500cells_Exp1	0	Pre Graft EOM
chr10:63115795-63203952	Pre-graft_4_EOM_500cells_Exp1	68.5338865836791	Pre Graft EOM
chr10:63243797-63317881	Pre-graft_4_EOM_500cells_Exp1	54.6448087431694	Pre Graft EOM
chr10:63319005-63381704	Pre-graft_4_EOM_500cells_Exp1	33.9001122334456	Pre Graft EOM
chr10:63353853-63366887	Pre-graft_4_EOM_500cells_Exp1	62.3456790123457	Pre Graft EOM
chr10:63382443-63408840	Pre-graft_4_EOM_500cells_Exp1	62.5	Pre Graft EOM
chr10:63430098-65003667	Pre-graft_4_EOM_500cells_Exp1	72.0765282314512	Pre Graft EOM
chr10:63928472-64090277	Pre-graft_4_EOM_500cells_Exp1	67.4305555555556	Pre Graft EOM
chr10:67009189-67096988	Pre-graft_4_EOM_500cells_Exp1	52.3201856148492	Pre Graft EOM
chr10:67096125-67256326	Pre-graft_4_EOM_500cells_Exp1	36.2264150943396	Pre Graft EOM
chr10:67266689-67285305	Pre-graft_4_EOM_500cells_Exp1	22.2826086956522	Pre Graft EOM
chr10:6740629-6761761	Pre-graft_4_EOM_500cells_Exp1	40	Pre Graft EOM
chr10:67535475-67542188	Pre-graft_4_EOM_500cells_Exp1	22.0779220779221	Pre Graft EOM
chr10:67544512-67548955	Pre-graft_4_EOM_500cells_Exp1	4.90196078431373	Pre Graft EOM
chr10:6758506-7038198	Pre-graft_4_EOM_500cells_Exp1	65.0134048257373	Pre Graft EOM
chr10:67886103-67912662	Pre-graft_4_EOM_500cells_Exp1	40.7925407925408	Pre Graft EOM
chr10:67979570-68059740	Pre-graft_4_EOM_500cells_Exp1	68.0451127819549	Pre Graft EOM
chr10:68025450-68026626	Pre-graft_4_EOM_500cells_Exp1	100	Pre Graft EOM
chr10:68095593-68278726	Pre-graft_4_EOM_500cells_Exp1	66.2586315128688	Pre Graft EOM
chr10:68430953-68541896	Pre-graft_4_EOM_500cells_Exp1	74.5762711864407	Pre Graft EOM
chr10:68723746-68782654	Pre-graft_4_EOM_500cells_Exp1	59.0163934426229	Pre Graft EOM
chr10:6885796-7052478	Pre-graft_4_EOM_500cells_Exp1	65.6410256410256	Pre Graft EOM
chr10:69151434-69291791	Pre-graft_4_EOM_500cells_Exp1	61.0687022900763	Pre Graft EOM
chr10:69209762-69213098	Pre-graft_4_EOM_500cells_Exp1	7.5	Pre Graft EOM
chr10:69336635-69352938	Pre-graft_4_EOM_500cells_Exp1	50.7246376811594	Pre Graft EOM
chr10:69534222-70027436	Pre-graft_4_EOM_500cells_Exp1	70.696254914132	Pre Graft EOM
chr10:70097121-70193200	Pre-graft_4_EOM_500cells_Exp1	59.7397145256087	Pre Graft EOM
chr10:70204684-70219710	Pre-graft_4_EOM_500cells_Exp1	78.125	Pre Graft EOM
chr10:70245100-70285968	Pre-graft_4_EOM_500cells_Exp1	62.5	Pre Graft EOM
chr10:70440668-70558731	Pre-graft_4_EOM_500cells_Exp1	79.9418604651163	Pre Graft EOM
chr10:70557682-70655965	Pre-graft_4_EOM_500cells_Exp1	27.3399014778325	Pre Graft EOM
chr10:70868669-70934324	Pre-graft_4_EOM_500cells_Exp1	78.1904761904762	Pre Graft EOM
chr10:70922832-71159700	Pre-graft_4_EOM_500cells_Exp1	64.4565782631305	Pre Graft EOM
chr10:7119063-7212237	Pre-graft_4_EOM_500cells_Exp1	46.6101694915254	Pre Graft EOM
chr10:71225464-71238280	Pre-graft_4_EOM_500cells_Exp1	21.5189873417722	Pre Graft EOM
chr10:71254980-71285262	Pre-graft_4_EOM_500cells_Exp1	43.3333333333333	Pre Graft EOM
chr10:71310745-71313977	Pre-graft_4_EOM_500cells_Exp1	59.0909090909091	Pre Graft EOM
chr10:71330480-71344954	Pre-graft_4_EOM_500cells_Exp1	43.75	Pre Graft EOM
chr10:71347763-71433327	Pre-graft_4_EOM_500cells_Exp1	60.5939716312057	Pre Graft EOM
chr10:71979890-71980694	Pre-graft_4_EOM_500cells_Exp1	85.7142857142857	Pre Graft EOM
chr10:72654845-72674964	Pre-graft_4_EOM_500cells_Exp1	67.4418604651163	Pre Graft EOM
chr10:73099342-74646314	Pre-graft_4_EOM_500cells_Exp1	69.9076281287247	Pre Graft EOM
chr10:73201399-73327027	Pre-graft_4_EOM_500cells_Exp1	68.8405797101449	Pre Graft EOM
chr10:73489974-73518390	Pre-graft_4_EOM_500cells_Exp1	75	Pre Graft EOM
chr10:7444873-7473477	Pre-graft_4_EOM_500cells_Exp1	86.0215053763441	Pre Graft EOM
chr10:74957477-75032586	Pre-graft_4_EOM_500cells_Exp1	67.8	Pre Graft EOM
chr10:74967177-75016907	Pre-graft_4_EOM_500cells_Exp1	57.8767123287671	Pre Graft EOM
chr10:75037058-75054748	Pre-graft_4_EOM_500cells_Exp1	43.8461538461538	Pre Graft EOM
chr10:75060896-75184923	Pre-graft_4_EOM_500cells_Exp1	65.2157738095238	Pre Graft EOM
chr10:75212073-75312399	Pre-graft_4_EOM_500cells_Exp1	68.7116564417178	Pre Graft EOM
chr10:75316943-75334788	Pre-graft_4_EOM_500cells_Exp1	50	Pre Graft EOM
chr10:75351111-75517972	Pre-graft_4_EOM_500cells_Exp1	59.5825426944972	Pre Graft EOM
chr10:75406911-75441679	Pre-graft_4_EOM_500cells_Exp1	57.9427083333333	Pre Graft EOM
chr10:75518042-75535440	Pre-graft_4_EOM_500cells_Exp1	74.5454545454545	Pre Graft EOM
chr10:75550125-75560330	Pre-graft_4_EOM_500cells_Exp1	52.1857923497268	Pre Graft EOM
chr10:75561604-75586200	Pre-graft_4_EOM_500cells_Exp1	35.1063829787234	Pre Graft EOM
chr10:75589381-75616968	Pre-graft_4_EOM_500cells_Exp1	69.1756272401434	Pre Graft EOM
chr10:75636619-75644008	Pre-graft_4_EOM_500cells_Exp1	73.5849056603774	Pre Graft EOM
chr10:75646110-75764357	Pre-graft_4_EOM_500cells_Exp1	71.1895910780669	Pre Graft EOM
chr10:75771230-75773414	Pre-graft_4_EOM_500cells_Exp1	47.6190476190476	Pre Graft EOM
chr10:75771451-75780954	Pre-graft_4_EOM_500cells_Exp1	45.3488372093023	Pre Graft EOM
chr10:75774115-75781414	Pre-graft_4_EOM_500cells_Exp1	46	Pre Graft EOM
chr10:75783813-75798584	Pre-graft_4_EOM_500cells_Exp1	46.1538461538462	Pre Graft EOM
chr10:75814943-75822543	Pre-graft_4_EOM_500cells_Exp1	60	Pre Graft EOM
chr10:75831845-75834881	Pre-graft_4_EOM_500cells_Exp1	27.5	Pre Graft EOM
chr10:75893398-75895941	Pre-graft_4_EOM_500cells_Exp1	22.2222222222222	Pre Graft EOM
chr10:75896769-75921617	Pre-graft_4_EOM_500cells_Exp1	58.5470085470085	Pre Graft EOM
chr10:7589800-7625483	Pre-graft_4_EOM_500cells_Exp1	27.1043771043771	Pre Graft EOM
chr10:75923222-75932502	Pre-graft_4_EOM_500cells_Exp1	44.0298507462687	Pre Graft EOM
chr10:75935573-75937725	Pre-graft_4_EOM_500cells_Exp1	5.55555555555556	Pre Graft EOM
chr10:75943057-75949657	Pre-graft_4_EOM_500cells_Exp1	76.5432098765432	Pre Graft EOM
chr10:75954514-76009591	Pre-graft_4_EOM_500cells_Exp1	79.769392033543	Pre Graft EOM
chr10:76032654-76043234	Pre-graft_4_EOM_500cells_Exp1	43.8356164383562	Pre Graft EOM
chr10:76057494-76110961	Pre-graft_4_EOM_500cells_Exp1	72.9847494553377	Pre Graft EOM
chr10:76147451-76189265	Pre-graft_4_EOM_500cells_Exp1	78.3602150537634	Pre Graft EOM
chr10:76207222-76237865	Pre-graft_4_EOM_500cells_Exp1	72.4770642201835	Pre Graft EOM
chr10:76253853-76261159	Pre-graft_4_EOM_500cells_Exp1	61.9047619047619	Pre Graft EOM
chr10:76259429-76345291	Pre-graft_4_EOM_500cells_Exp1	72	Pre Graft EOM
chr10:7629373-7681136	Pre-graft_4_EOM_500cells_Exp1	23.9280774550484	Pre Graft EOM
chr10:76351254-76442912	Pre-graft_4_EOM_500cells_Exp1	76.4516129032258	Pre Graft EOM
chr10:76449081-76461110	Pre-graft_4_EOM_500cells_Exp1	76.9230769230769	Pre Graft EOM
chr10:76459569-76469114	Pre-graft_4_EOM_500cells_Exp1	63.6363636363636	Pre Graft EOM
chr10:76468971-76515856	Pre-graft_4_EOM_500cells_Exp1	82.7004219409283	Pre Graft EOM
chr10:76531588-76557138	Pre-graft_4_EOM_500cells_Exp1	75.2808988764045	Pre Graft EOM
chr10:76545871-76562226	Pre-graft_4_EOM_500cells_Exp1	80.8510638297872	Pre Graft EOM
chr10:76562272-76570201	Pre-graft_4_EOM_500cells_Exp1	72.8571428571429	Pre Graft EOM
chr10:76564765-76570532	Pre-graft_4_EOM_500cells_Exp1	83.7837837837838	Pre Graft EOM
chr10:76575648-76590338	Pre-graft_4_EOM_500cells_Exp1	75	Pre Graft EOM
chr10:76595762-76623630	Pre-graft_4_EOM_500cells_Exp1	76.7241379310345	Pre Graft EOM
chr10:7667503-7678881	Pre-graft_4_EOM_500cells_Exp1	34.4827586206897	Pre Graft EOM
chr10:76708792-76726168	Pre-graft_4_EOM_500cells_Exp1	72.5925925925926	Pre Graft EOM
chr10:76761857-76961887	Pre-graft_4_EOM_500cells_Exp1	63.6904761904762	Pre Graft EOM
chr10:7681209-7716458	Pre-graft_4_EOM_500cells_Exp1	36.6925064599483	Pre Graft EOM
chr10:77011995-77022214	Pre-graft_4_EOM_500cells_Exp1	38.4615384615385	Pre Graft EOM
chr10:77032241-77061002	Pre-graft_4_EOM_500cells_Exp1	64.6551724137931	Pre Graft EOM
chr10:77052178-77166548	Pre-graft_4_EOM_500cells_Exp1	55.7004830917874	Pre Graft EOM
chr10:77259300-77269586	Pre-graft_4_EOM_500cells_Exp1	63.8157894736842	Pre Graft EOM
chr10:7726000-7763150	Pre-graft_4_EOM_500cells_Exp1	63	Pre Graft EOM
chr10:77290726-77418270	Pre-graft_4_EOM_500cells_Exp1	64.3939393939394	Pre Graft EOM
chr10:7743520-7761099	Pre-graft_4_EOM_500cells_Exp1	84.5238095238095	Pre Graft EOM
chr10:77486656-77515813	Pre-graft_4_EOM_500cells_Exp1	42.3841059602649	Pre Graft EOM
chr10:77530252-77565708	Pre-graft_4_EOM_500cells_Exp1	72.2826086956522	Pre Graft EOM
chr10:77581720-77598732	Pre-graft_4_EOM_500cells_Exp1	57.3170731707317	Pre Graft EOM
chr10:77606097-77641543	Pre-graft_4_EOM_500cells_Exp1	54.7826086956522	Pre Graft EOM
chr10:77622275-77645993	Pre-graft_4_EOM_500cells_Exp1	39.1304347826087	Pre Graft EOM
chr10:7767947-7792800	Pre-graft_4_EOM_500cells_Exp1	74.0740740740741	Pre Graft EOM
chr10:77758990-77759682	Pre-graft_4_EOM_500cells_Exp1	0	Pre Graft EOM
chr10:7780268-7781357	Pre-graft_4_EOM_500cells_Exp1	NA	Pre Graft EOM
chr10:77814682-77836652	Pre-graft_4_EOM_500cells_Exp1	63.1147540983607	Pre Graft EOM
chr10:77829467-77887021	Pre-graft_4_EOM_500cells_Exp1	75.4098360655738	Pre Graft EOM
chr10:77852862-77853539	Pre-graft_4_EOM_500cells_Exp1	NA	Pre Graft EOM
chr10:77893420-77896111	Pre-graft_4_EOM_500cells_Exp1	80	Pre Graft EOM
chr10:77897575-77902536	Pre-graft_4_EOM_500cells_Exp1	23.2142857142857	Pre Graft EOM
chr10:77907722-77970563	Pre-graft_4_EOM_500cells_Exp1	57.0588235294118	Pre Graft EOM
chr10:7792523-7792822	Pre-graft_4_EOM_500cells_Exp1	NA	Pre Graft EOM
chr10:7792891-7823135	Pre-graft_4_EOM_500cells_Exp1	70.8955223880597	Pre Graft EOM
chr10:77978524-77986905	Pre-graft_4_EOM_500cells_Exp1	34.7826086956522	Pre Graft EOM
chr10:77986947-78010083	Pre-graft_4_EOM_500cells_Exp1	63.3928571428571	Pre Graft EOM
chr10:78030022-78043610	Pre-graft_4_EOM_500cells_Exp1	37.5	Pre Graft EOM
chr10:78041947-78063622	Pre-graft_4_EOM_500cells_Exp1	52.1897810218978	Pre Graft EOM
chr10:78069360-78079525	Pre-graft_4_EOM_500cells_Exp1	20.6349206349206	Pre Graft EOM
chr10:78162067-78169768	Pre-graft_4_EOM_500cells_Exp1	33.7837837837838	Pre Graft EOM
chr10:78170910-78185149	Pre-graft_4_EOM_500cells_Exp1	75.6756756756757	Pre Graft EOM
chr10:78186725-78244642	Pre-graft_4_EOM_500cells_Exp1	70.6349206349206	Pre Graft EOM
chr10:78269178-78352489	Pre-graft_4_EOM_500cells_Exp1	62.1046228710462	Pre Graft EOM
chr10:7832470-7870397	Pre-graft_4_EOM_500cells_Exp1	32.4074074074074	Pre Graft EOM
chr10:78400362-78413043	Pre-graft_4_EOM_500cells_Exp1	52.6515151515151	Pre Graft EOM
chr10:78425670-78427619	Pre-graft_4_EOM_500cells_Exp1	21.4285714285714	Pre Graft EOM
chr10:78436744-78464975	Pre-graft_4_EOM_500cells_Exp1	50.6172839506173	Pre Graft EOM
chr10:78574500-78584498	Pre-graft_4_EOM_500cells_Exp1	37.5	Pre Graft EOM
chr10:78584503-78591964	Pre-graft_4_EOM_500cells_Exp1	70.4819277108434	Pre Graft EOM
chr10:78711997-78718293	Pre-graft_4_EOM_500cells_Exp1	63.0434782608696	Pre Graft EOM
chr10:78746924-78753067	Pre-graft_4_EOM_500cells_Exp1	13.9240506329114	Pre Graft EOM
chr10:78780496-78814825	Pre-graft_4_EOM_500cells_Exp1	46.8354430379747	Pre Graft EOM
chr10:78963309-78970612	Pre-graft_4_EOM_500cells_Exp1	66.6666666666667	Pre Graft EOM
chr10:7905653-7956230	Pre-graft_4_EOM_500cells_Exp1	68.8172043010753	Pre Graft EOM
chr10:79064374-79097600	Pre-graft_4_EOM_500cells_Exp1	40.8163265306122	Pre Graft EOM
chr10:79148797-79195012	Pre-graft_4_EOM_500cells_Exp1	83.8888888888889	Pre Graft EOM
chr10:79247777-79294535	Pre-graft_4_EOM_500cells_Exp1	75.9615384615385	Pre Graft EOM
chr10:79356576-79397198	Pre-graft_4_EOM_500cells_Exp1	70	Pre Graft EOM
chr10:79468943-79492154	Pre-graft_4_EOM_500cells_Exp1	61.5384615384615	Pre Graft EOM
chr10:79526430-79533787	Pre-graft_4_EOM_500cells_Exp1	29.8245614035088	Pre Graft EOM
chr10:79540245-79555199	Pre-graft_4_EOM_500cells_Exp1	28.8617886178862	Pre Graft EOM
chr10:79576379-79587331	Pre-graft_4_EOM_500cells_Exp1	62.2641509433962	Pre Graft EOM
chr10:79606857-79614025	Pre-graft_4_EOM_500cells_Exp1	9.77011494252874	Pre Graft EOM
chr10:79617940-79637918	Pre-graft_4_EOM_500cells_Exp1	72.7941176470588	Pre Graft EOM
chr10:79639526-79645738	Pre-graft_4_EOM_500cells_Exp1	60	Pre Graft EOM
chr10:79664574-79668536	Pre-graft_4_EOM_500cells_Exp1	80	Pre Graft EOM
chr10:79669410-79676126	Pre-graft_4_EOM_500cells_Exp1	45.4545454545455	Pre Graft EOM
chr10:79682195-79688394	Pre-graft_4_EOM_500cells_Exp1	25.2032520325203	Pre Graft EOM
chr10:79689020-79695261	Pre-graft_4_EOM_500cells_Exp1	55.5555555555556	Pre Graft EOM
chr10:79704491-79711969	Pre-graft_4_EOM_500cells_Exp1	42.1052631578947	Pre Graft EOM
chr10:79716634-79736108	Pre-graft_4_EOM_500cells_Exp1	30.4878048780488	Pre Graft EOM
chr10:79736123-79746581	Pre-graft_4_EOM_500cells_Exp1	85.4460093896714	Pre Graft EOM
chr10:79755119-79756961	Pre-graft_4_EOM_500cells_Exp1	62.5	Pre Graft EOM
chr10:79758515-79766952	Pre-graft_4_EOM_500cells_Exp1	38.3522727272727	Pre Graft EOM
chr10:79777272-79782630	Pre-graft_4_EOM_500cells_Exp1	34.1772151898734	Pre Graft EOM
chr10:79781474-79790961	Pre-graft_4_EOM_500cells_Exp1	51.9607843137255	Pre Graft EOM
chr10:79793572-79820896	Pre-graft_4_EOM_500cells_Exp1	62.5	Pre Graft EOM
chr10:79821021-79830452	Pre-graft_4_EOM_500cells_Exp1	60.1694915254237	Pre Graft EOM
chr10:79854427-79864771	Pre-graft_4_EOM_500cells_Exp1	43.4108527131783	Pre Graft EOM
chr10:79860475-79874634	Pre-graft_4_EOM_500cells_Exp1	61.1111111111111	Pre Graft EOM
chr10:79874476-79883174	Pre-graft_4_EOM_500cells_Exp1	39.3333333333333	Pre Graft EOM
chr10:79886312-79888216	Pre-graft_4_EOM_500cells_Exp1	86.6666666666667	Pre Graft EOM
chr10:79890853-79892656	Pre-graft_4_EOM_500cells_Exp1	76.4705882352941	Pre Graft EOM
chr10:79894708-79908923	Pre-graft_4_EOM_500cells_Exp1	63.1067961165049	Pre Graft EOM
chr10:79910053-79917006	Pre-graft_4_EOM_500cells_Exp1	27.7777777777778	Pre Graft EOM
chr10:79916971-79922273	Pre-graft_4_EOM_500cells_Exp1	7.14285714285714	Pre Graft EOM
chr10:79927043-79955018	Pre-graft_4_EOM_500cells_Exp1	60	Pre Graft EOM
chr10:79960152-79969246	Pre-graft_4_EOM_500cells_Exp1	52.0408163265306	Pre Graft EOM
chr10:79970715-79977190	Pre-graft_4_EOM_500cells_Exp1	70.1754385964912	Pre Graft EOM
chr10:79974948-79984330	Pre-graft_4_EOM_500cells_Exp1	63.4615384615385	Pre Graft EOM
chr10:79988584-79996062	Pre-graft_4_EOM_500cells_Exp1	33.6996336996337	Pre Graft EOM
chr10:79996494-80015572	Pre-graft_4_EOM_500cells_Exp1	43.5064935064935	Pre Graft EOM
chr10:80016653-80031472	Pre-graft_4_EOM_500cells_Exp1	59.8360655737705	Pre Graft EOM
chr10:80035949-80039795	Pre-graft_4_EOM_500cells_Exp1	70	Pre Graft EOM
chr10:80047166-80056439	Pre-graft_4_EOM_500cells_Exp1	13.7254901960784	Pre Graft EOM
chr10:80057416-80102698	Pre-graft_4_EOM_500cells_Exp1	42.1052631578947	Pre Graft EOM
chr10:80115803-80130682	Pre-graft_4_EOM_500cells_Exp1	20.9090909090909	Pre Graft EOM
chr10:80130451-80140835	Pre-graft_4_EOM_500cells_Exp1	25.4901960784314	Pre Graft EOM
chr10:80138632-80145818	Pre-graft_4_EOM_500cells_Exp1	16.2162162162162	Pre Graft EOM
chr10:80148272-80158368	Pre-graft_4_EOM_500cells_Exp1	13.0434782608696	Pre Graft EOM
chr10:80165985-80172786	Pre-graft_4_EOM_500cells_Exp1	14.5161290322581	Pre Graft EOM
chr10:80172944-80175146	Pre-graft_4_EOM_500cells_Exp1	0	Pre Graft EOM
chr10:80179482-80190010	Pre-graft_4_EOM_500cells_Exp1	46.5648854961832	Pre Graft EOM
chr10:80226434-80243903	Pre-graft_4_EOM_500cells_Exp1	51.0344827586207	Pre Graft EOM
chr10:80249121-80256794	Pre-graft_4_EOM_500cells_Exp1	100	Pre Graft EOM
chr10:80258151-80261012	Pre-graft_4_EOM_500cells_Exp1	18.859649122807	Pre Graft EOM
chr10:80261486-80288408	Pre-graft_4_EOM_500cells_Exp1	50.9523809523809	Pre Graft EOM
chr10:80292453-80294114	Pre-graft_4_EOM_500cells_Exp1	6.81818181818182	Pre Graft EOM
chr10:80295977-80318263	Pre-graft_4_EOM_500cells_Exp1	39.5547945205479	Pre Graft EOM
chr10:80318254-80320537	Pre-graft_4_EOM_500cells_Exp1	50	Pre Graft EOM
chr10:80321283-80329498	Pre-graft_4_EOM_500cells_Exp1	47.0588235294118	Pre Graft EOM
chr10:80329953-80336441	Pre-graft_4_EOM_500cells_Exp1	40.7407407407407	Pre Graft EOM
chr10:80339110-80348412	Pre-graft_4_EOM_500cells_Exp1	29.0322580645161	Pre Graft EOM
chr10:80356459-80365489	Pre-graft_4_EOM_500cells_Exp1	28.7769784172662	Pre Graft EOM
chr10:80380355-80387659	Pre-graft_4_EOM_500cells_Exp1	41.7857142857143	Pre Graft EOM
chr10:80392539-80399550	Pre-graft_4_EOM_500cells_Exp1	85.7142857142857	Pre Graft EOM
chr10:80402997-80406830	Pre-graft_4_EOM_500cells_Exp1	62.5	Pre Graft EOM
[truncated: 455,741+ more rows]

## Sheet: Fig 2A_IAP
IAP	Name	DNA methylation level	Location
chr1:101127941-101128282	Pre-graft_4_EOM_500cells_Exp1	75	Pre Graft EOM
chr1:101596678-101597107	Pre-graft_4_EOM_500cells_Exp1	85.7142857142857	Pre Graft EOM
chr1:101898215-101901691	Pre-graft_4_EOM_500cells_Exp1	100	Pre Graft EOM
chr1:101978504-101984960	Pre-graft_4_EOM_500cells_Exp1	NA	Pre Graft EOM
chr1:102976025-102976369	Pre-graft_4_EOM_500cells_Exp1	66.6666666666667	Pre Graft EOM
chr1:103032035-103038423	Pre-graft_4_EOM_500cells_Exp1	NA	Pre Graft EOM
chr1:103318202-103325800	Pre-graft_4_EOM_500cells_Exp1	89.1304347826087	Pre Graft EOM
chr1:103325805-103326129	Pre-graft_4_EOM_500cells_Exp1	88.8888888888889	Pre Graft EOM
chr1:103539894-103543238	Pre-graft_4_EOM_500cells_Exp1	80	Pre Graft EOM
chr1:103811609-103812050	Pre-graft_4_EOM_500cells_Exp1	80	Pre Graft EOM
chr1:106142392-106142736	Pre-graft_4_EOM_500cells_Exp1	NA	Pre Graft EOM
chr1:106803007-106804504	Pre-graft_4_EOM_500cells_Exp1	80	Pre Graft EOM
chr1:106804981-106805712	Pre-graft_4_EOM_500cells_Exp1	NA	Pre Graft EOM
chr1:106805712-106806053	Pre-graft_4_EOM_500cells_Exp1	100	Pre Graft EOM
chr1:10730212-10736663	Pre-graft_4_EOM_500cells_Exp1	89.4736842105263	Pre Graft EOM
chr1:108138336-108138679	Pre-graft_4_EOM_500cells_Exp1	87.5	Pre Graft EOM
chr1:108138672-108139505	Pre-graft_4_EOM_500cells_Exp1	NA	Pre Graft EOM
chr1:108662522-108662906	Pre-graft_4_EOM_500cells_Exp1	NA	Pre Graft EOM
chr1:108854440-108855493	Pre-graft_4_EOM_500cells_Exp1	100	Pre Graft EOM
chr1:108945138-108945609	Pre-graft_4_EOM_500cells_Exp1	100	Pre Graft EOM
chr1:108945611-108947389	Pre-graft_4_EOM_500cells_Exp1	NA	Pre Graft EOM
chr1:108956813-108957214	Pre-graft_4_EOM_500cells_Exp1	100	Pre Graft EOM
chr1:108958338-108960130	Pre-graft_4_EOM_500cells_Exp1	100	Pre Graft EOM
chr1:108960132-108960585	Pre-graft_4_EOM_500cells_Exp1	100	Pre Graft EOM
chr1:109136273-109136489	Pre-graft_4_EOM_500cells_Exp1	100	Pre Graft EOM
chr1:109604595-109605003	Pre-graft_4_EOM_500cells_Exp1	100	Pre Graft EOM
chr1:110038081-110040798	Pre-graft_4_EOM_500cells_Exp1	NA	Pre Graft EOM
chr1:11031094-11031907	Pre-graft_4_EOM_500cells_Exp1	100	Pre Graft EOM
chr1:111094760-111097659	Pre-graft_4_EOM_500cells_Exp1	77.7777777777778	Pre Graft EOM
chr1:111703645-111710114	Pre-graft_4_EOM_500cells_Exp1	NA	Pre Graft EOM
chr1:112264709-112271323	Pre-graft_4_EOM_500cells_Exp1	83.3333333333333	Pre Graft EOM
chr1:112362335-112362664	Pre-graft_4_EOM_500cells_Exp1	NA	Pre Graft EOM
chr1:112687469-112687792	Pre-graft_4_EOM_500cells_Exp1	75	Pre Graft EOM
chr1:11369426-11369808	Pre-graft_4_EOM_500cells_Exp1	NA	Pre Graft EOM
chr1:113876700-113877213	Pre-graft_4_EOM_500cells_Exp1	100	Pre Graft EOM
chr1:114633516-114633809	Pre-graft_4_EOM_500cells_Exp1	86.1111111111111	Pre Graft EOM
chr1:114937565-114940285	Pre-graft_4_EOM_500cells_Exp1	71.4285714285714	Pre Graft EOM
chr1:11534907-11535200	Pre-graft_4_EOM_500cells_Exp1	83.3333333333333	Pre Graft EOM
chr1:11535202-11536160	Pre-graft_4_EOM_500cells_Exp1	66.6666666666667	Pre Graft EOM
chr1:115888994-115890235	Pre-graft_4_EOM_500cells_Exp1	85.1851851851852	Pre Graft EOM
chr1:117634512-117634851	Pre-graft_4_EOM_500cells_Exp1	100	Pre Graft EOM
chr1:117702288-117708661	Pre-graft_4_EOM_500cells_Exp1	100	Pre Graft EOM
chr1:117990082-117990549	Pre-graft_4_EOM_500cells_Exp1	NA	Pre Graft EOM
chr1:117992471-117992986	Pre-graft_4_EOM_500cells_Exp1	NA	Pre Graft EOM
chr1:118012965-118014806	Pre-graft_4_EOM_500cells_Exp1	100	Pre Graft EOM
chr1:118152229-118153206	Pre-graft_4_EOM_500cells_Exp1	82.3529411764706	Pre Graft EOM
chr1:118153206-118153524	Pre-graft_4_EOM_500cells_Exp1	95.2380952380952	Pre Graft EOM
chr1:118257355-118257712	Pre-graft_4_EOM_500cells_Exp1	100	Pre Graft EOM
chr1:121669062-121669407	Pre-graft_4_EOM_500cells_Exp1	100	Pre Graft EOM
chr1:121781203-121781683	Pre-graft_4_EOM_500cells_Exp1	100	Pre Graft EOM
chr1:122892025-122892526	Pre-graft_4_EOM_500cells_Exp1	100	Pre Graft EOM
chr1:12313754-12314034	Pre-graft_4_EOM_500cells_Exp1	NA	Pre Graft EOM
chr1:125317129-125323606	Pre-graft_4_EOM_500cells_Exp1	66.6666666666667	Pre Graft EOM
chr1:125346137-125346475	Pre-graft_4_EOM_500cells_Exp1	NA	Pre Graft EOM
chr1:125349989-125350326	Pre-graft_4_EOM_500cells_Exp1	NA	Pre Graft EOM
chr1:125641457-125641697	Pre-graft_4_EOM_500cells_Exp1	NA	Pre Graft EOM
chr1:126980129-126980429	Pre-graft_4_EOM_500cells_Exp1	93.75	Pre Graft EOM
chr1:128928641-128928995	Pre-graft_4_EOM_500cells_Exp1	78.5714285714286	Pre Graft EOM
chr1:129035450-129035722	Pre-graft_4_EOM_500cells_Exp1	100	Pre Graft EOM
chr1:132410111-132410471	Pre-graft_4_EOM_500cells_Exp1	NA	Pre Graft EOM
chr1:13435414-13435771	Pre-graft_4_EOM_500cells_Exp1	90	Pre Graft EOM
chr1:138226513-138228147	Pre-graft_4_EOM_500cells_Exp1	93.6507936507937	Pre Graft EOM
chr1:13960712-13961044	Pre-graft_4_EOM_500cells_Exp1	88.8888888888889	Pre Graft EOM
chr1:13963124-13963451	Pre-graft_4_EOM_500cells_Exp1	NA	Pre Graft EOM
chr1:139783421-139783730	Pre-graft_4_EOM_500cells_Exp1	NA	Pre Graft EOM
chr1:140301799-140302756	Pre-graft_4_EOM_500cells_Exp1	NA	Pre Graft EOM
chr1:141066939-141067264	Pre-graft_4_EOM_500cells_Exp1	68.1818181818182	Pre Graft EOM
chr1:141140495-141141557	Pre-graft_4_EOM_500cells_Exp1	100	Pre Graft EOM
chr1:141141557-141144256	Pre-graft_4_EOM_500cells_Exp1	61.1111111111111	Pre Graft EOM
chr1:141144256-141144639	Pre-graft_4_EOM_500cells_Exp1	100	Pre Graft EOM
chr1:142612316-142612992	Pre-graft_4_EOM_500cells_Exp1	100	Pre Graft EOM
chr1:142612992-142615706	Pre-graft_4_EOM_500cells_Exp1	100	Pre Graft EOM
chr1:142615706-142616036	Pre-graft_4_EOM_500cells_Exp1	NA	Pre Graft EOM
chr1:143833018-143834673	Pre-graft_4_EOM_500cells_Exp1	100	Pre Graft EOM
chr1:143847163-143847575	Pre-graft_4_EOM_500cells_Exp1	NA	Pre Graft EOM
chr1:143884268-143884610	Pre-graft_4_EOM_500cells_Exp1	NA	Pre Graft EOM
chr1:144384497-144390917	Pre-graft_4_EOM_500cells_Exp1	100	Pre Graft EOM
chr1:144855046-144861422	Pre-graft_4_EOM_500cells_Exp1	50	Pre Graft EOM
chr1:144861422-144861794	Pre-graft_4_EOM_500cells_Exp1	100	Pre Graft EOM
chr1:146104381-146105874	Pre-graft_4_EOM_500cells_Exp1	94.7368421052632	Pre Graft EOM
chr1:146105872-146107306	Pre-graft_4_EOM_500cells_Exp1	60.7142857142857	Pre Graft EOM
chr1:146107306-146107631	Pre-graft_4_EOM_500cells_Exp1	NA	Pre Graft EOM
chr1:146174010-146174424	Pre-graft_4_EOM_500cells_Exp1	NA	Pre Graft EOM
chr1:146282081-146282557	Pre-graft_4_EOM_500cells_Exp1	100	Pre Graft EOM
chr1:146283814-146288713	Pre-graft_4_EOM_500cells_Exp1	100	Pre Graft EOM
chr1:147176913-147177241	Pre-graft_4_EOM_500cells_Exp1	100	Pre Graft EOM
chr1:147205793-147206402	Pre-graft_4_EOM_500cells_Exp1	83.3333333333333	Pre Graft EOM
chr1:148093996-148094343	Pre-graft_4_EOM_500cells_Exp1	100	Pre Graft EOM
chr1:148096963-148097742	Pre-graft_4_EOM_500cells_Exp1	50	Pre Graft EOM
chr1:14831640-14832203	Pre-graft_4_EOM_500cells_Exp1	71.4285714285714	Pre Graft EOM
chr1:148348822-148349140	Pre-graft_4_EOM_500cells_Exp1	100	Pre Graft EOM
chr1:148349140-148353379	Pre-graft_4_EOM_500cells_Exp1	83.3333333333333	Pre Graft EOM
chr1:149032324-149032649	Pre-graft_4_EOM_500cells_Exp1	87.5	Pre Graft EOM
chr1:149141700-149142167	Pre-graft_4_EOM_500cells_Exp1	92.3076923076923	Pre Graft EOM
chr1:149393288-149393640	Pre-graft_4_EOM_500cells_Exp1	NA	Pre Graft EOM
chr1:149393640-149400012	Pre-graft_4_EOM_500cells_Exp1	NA	Pre Graft EOM
chr1:149521027-149521397	Pre-graft_4_EOM_500cells_Exp1	NA	Pre Graft EOM
chr1:150692384-150692818	Pre-graft_4_EOM_500cells_Exp1	100	Pre Graft EOM
chr1:153880461-153880954	Pre-graft_4_EOM_500cells_Exp1	100	Pre Graft EOM
chr1:157042245-157042592	Pre-graft_4_EOM_500cells_Exp1	90	Pre Graft EOM
chr1:157501193-157501493	Pre-graft_4_EOM_500cells_Exp1	95	Pre Graft EOM
chr1:159970122-159976499	Pre-graft_4_EOM_500cells_Exp1	NA	Pre Graft EOM
chr1:160767455-160767904	Pre-graft_4_EOM_500cells_Exp1	NA	Pre Graft EOM
chr1:161086997-161087292	Pre-graft_4_EOM_500cells_Exp1	100	Pre Graft EOM
chr1:161153603-161153905	Pre-graft_4_EOM_500cells_Exp1	100	Pre Graft EOM
chr1:161533907-161535696	Pre-graft_4_EOM_500cells_Exp1	NA	Pre Graft EOM
chr1:161610678-161613634	Pre-graft_4_EOM_500cells_Exp1	100	Pre Graft EOM
chr1:161681781-161682129	Pre-graft_4_EOM_500cells_Exp1	71.4285714285714	Pre Graft EOM
chr1:16205517-16205856	Pre-graft_4_EOM_500cells_Exp1	88.8888888888889	Pre Graft EOM
chr1:162974532-162977063	Pre-graft_4_EOM_500cells_Exp1	75	Pre Graft EOM
chr1:162977066-162977412	Pre-graft_4_EOM_500cells_Exp1	NA	Pre Graft EOM
chr1:163472305-163472639	Pre-graft_4_EOM_500cells_Exp1	NA	Pre Graft EOM
chr1:164978340-164985974	Pre-graft_4_EOM_500cells_Exp1	91.6666666666667	Pre Graft EOM
chr1:164985974-164986311	Pre-graft_4_EOM_500cells_Exp1	NA	Pre Graft EOM
chr1:165102928-165103304	Pre-graft_4_EOM_500cells_Exp1	NA	Pre Graft EOM
chr1:165209455-165210330	Pre-graft_4_EOM_500cells_Exp1	66.6666666666667	Pre Graft EOM
chr1:165210305-165211100	Pre-graft_4_EOM_500cells_Exp1	NA	Pre Graft EOM
chr1:166576952-166581132	Pre-graft_4_EOM_500cells_Exp1	75	Pre Graft EOM
chr1:166582443-166584266	Pre-graft_4_EOM_500cells_Exp1	33.3333333333333	Pre Graft EOM
chr1:166593286-166593611	Pre-graft_4_EOM_500cells_Exp1	0	Pre Graft EOM
chr1:166593611-166594455	Pre-graft_4_EOM_500cells_Exp1	66.6666666666667	Pre Graft EOM
chr1:16702087-16702603	Pre-graft_4_EOM_500cells_Exp1	100	Pre Graft EOM
chr1:16738610-16744987	Pre-graft_4_EOM_500cells_Exp1	80	Pre Graft EOM
chr1:16848136-16848488	Pre-graft_4_EOM_500cells_Exp1	100	Pre Graft EOM
chr1:168566829-168567301	Pre-graft_4_EOM_500cells_Exp1	100	Pre Graft EOM
chr1:169543637-169548545	Pre-graft_4_EOM_500cells_Exp1	NA	Pre Graft EOM
chr1:17124513-17124832	Pre-graft_4_EOM_500cells_Exp1	NA	Pre Graft EOM
chr1:173573076-173580305	Pre-graft_4_EOM_500cells_Exp1	58.8235294117647	Pre Graft EOM
chr1:17524389-17524923	Pre-graft_4_EOM_500cells_Exp1	100	Pre Graft EOM
chr1:176583883-176585587	Pre-graft_4_EOM_500cells_Exp1	20	Pre Graft EOM
chr1:176585574-176587019	Pre-graft_4_EOM_500cells_Exp1	87.5	Pre Graft EOM
chr1:177352962-177353298	Pre-graft_4_EOM_500cells_Exp1	75	Pre Graft EOM
chr1:178058387-178064772	Pre-graft_4_EOM_500cells_Exp1	NA	Pre Graft EOM
chr1:178174446-178180864	Pre-graft_4_EOM_500cells_Exp1	NA	Pre Graft EOM
chr1:17957085-17963575	Pre-graft_4_EOM_500cells_Exp1	100	Pre Graft EOM
chr1:17963575-17963924	Pre-graft_4_EOM_500cells_Exp1	100	Pre Graft EOM
chr1:179894313-179900751	Pre-graft_4_EOM_500cells_Exp1	89.5833333333333	Pre Graft EOM
chr1:18093207-18099786	Pre-graft_4_EOM_500cells_Exp1	83.3333333333333	Pre Graft EOM
chr1:18254695-18255142	Pre-graft_4_EOM_500cells_Exp1	90.9090909090909	Pre Graft EOM
chr1:183565327-183570831	Pre-graft_4_EOM_500cells_Exp1	100	Pre Graft EOM
chr1:18517191-18519803	Pre-graft_4_EOM_500cells_Exp1	100	Pre Graft EOM
chr1:19006654-19007501	Pre-graft_4_EOM_500cells_Exp1	NA	Pre Graft EOM
chr1:19009461-19009750	Pre-graft_4_EOM_500cells_Exp1	66.6666666666667	Pre Graft EOM
chr1:191501584-191501993	Pre-graft_4_EOM_500cells_Exp1	20	Pre Graft EOM
chr1:191502063-191502649	Pre-graft_4_EOM_500cells_Exp1	NA	Pre Graft EOM
chr1:194467850-194469828	Pre-graft_4_EOM_500cells_Exp1	91.304347826087	Pre Graft EOM
chr1:194469900-194474036	Pre-graft_4_EOM_500cells_Exp1	93.75	Pre Graft EOM
chr1:194967680-194970228	Pre-graft_4_EOM_500cells_Exp1	93.3333333333333	Pre Graft EOM
chr1:24419291-24420340	Pre-graft_4_EOM_500cells_Exp1	90	Pre Graft EOM
chr1:24808088-24808445	Pre-graft_4_EOM_500cells_Exp1	100	Pre Graft EOM
chr1:27136513-27136912	Pre-graft_4_EOM_500cells_Exp1	NA	Pre Graft EOM
chr1:27136914-27136968	Pre-graft_4_EOM_500cells_Exp1	NA	Pre Graft EOM
chr1:27281602-27282844	Pre-graft_4_EOM_500cells_Exp1	81.8181818181818	Pre Graft EOM
chr1:27366979-27367415	Pre-graft_4_EOM_500cells_Exp1	75	Pre Graft EOM
chr1:27397181-27397632	Pre-graft_4_EOM_500cells_Exp1	100	Pre Graft EOM
chr1:27442960-27443340	Pre-graft_4_EOM_500cells_Exp1	NA	Pre Graft EOM
chr1:29654687-29655023	Pre-graft_4_EOM_500cells_Exp1	NA	Pre Graft EOM
chr1:29655024-29657604	Pre-graft_4_EOM_500cells_Exp1	50	Pre Graft EOM
chr1:29658686-29659022	Pre-graft_4_EOM_500cells_Exp1	NA	Pre Graft EOM
chr1:29908875-29909154	Pre-graft_4_EOM_500cells_Exp1	80	Pre Graft EOM
chr1:30705746-30706165	Pre-graft_4_EOM_500cells_Exp1	NA	Pre Graft EOM
chr1:31127771-31128167	Pre-graft_4_EOM_500cells_Exp1	100	Pre Graft EOM
chr1:31730925-31733629	Pre-graft_4_EOM_500cells_Exp1	71.4285714285714	Pre Graft EOM
chr1:32017522-32017825	Pre-graft_4_EOM_500cells_Exp1	NA	Pre Graft EOM
chr1:32588242-32588608	Pre-graft_4_EOM_500cells_Exp1	80	Pre Graft EOM
chr1:37181219-37181549	Pre-graft_4_EOM_500cells_Exp1	NA	Pre Graft EOM
chr1:37773884-37774218	Pre-graft_4_EOM_500cells_Exp1	NA	Pre Graft EOM
chr1:38705206-38706447	Pre-graft_4_EOM_500cells_Exp1	NA	Pre Graft EOM
chr1:3997836-3998160	Pre-graft_4_EOM_500cells_Exp1	NA	Pre Graft EOM
chr1:41088133-41088634	Pre-graft_4_EOM_500cells_Exp1	NA	Pre Graft EOM
chr1:41088635-41088778	Pre-graft_4_EOM_500cells_Exp1	NA	Pre Graft EOM
chr1:41370226-41370550	Pre-graft_4_EOM_500cells_Exp1	100	Pre Graft EOM
chr1:43513242-43513717	Pre-graft_4_EOM_500cells_Exp1	100	Pre Graft EOM
chr1:44438793-44439192	Pre-graft_4_EOM_500cells_Exp1	100	Pre Graft EOM
chr1:47194112-47194503	Pre-graft_4_EOM_500cells_Exp1	NA	Pre Graft EOM
chr1:47786668-47787120	Pre-graft_4_EOM_500cells_Exp1	100	Pre Graft EOM
chr1:47787122-47787517	Pre-graft_4_EOM_500cells_Exp1	83.3333333333333	Pre Graft EOM
chr1:47788732-47790534	Pre-graft_4_EOM_500cells_Exp1	100	Pre Graft EOM
chr1:47969537-47969813	Pre-graft_4_EOM_500cells_Exp1	NA	Pre Graft EOM
chr1:48325211-48327920	Pre-graft_4_EOM_500cells_Exp1	100	Pre Graft EOM
chr1:48358133-48362975	Pre-graft_4_EOM_500cells_Exp1	100	Pre Graft EOM
chr1:49721514-49727308	Pre-graft_4_EOM_500cells_Exp1	86.6666666666667	Pre Graft EOM
chr1:49833513-49834296	Pre-graft_4_EOM_500cells_Exp1	100	Pre Graft EOM
chr1:50022310-50025232	Pre-graft_4_EOM_500cells_Exp1	92.8571428571429	Pre Graft EOM
chr1:50815155-50816145	Pre-graft_4_EOM_500cells_Exp1	87.5	Pre Graft EOM
chr1:5108491-5108821	Pre-graft_4_EOM_500cells_Exp1	NA	Pre Graft EOM
chr1:53504698-53505198	Pre-graft_4_EOM_500cells_Exp1	92.8571428571429	Pre Graft EOM
chr1:53505199-53505419	Pre-graft_4_EOM_500cells_Exp1	100	Pre Graft EOM
chr1:55778731-55781786	Pre-graft_4_EOM_500cells_Exp1	100	Pre Graft EOM
chr1:56660612-56660919	Pre-graft_4_EOM_500cells_Exp1	NA	Pre Graft EOM
chr1:57585435-57587213	Pre-graft_4_EOM_500cells_Exp1	100	Pre Graft EOM
chr1:5827943-5828278	Pre-graft_4_EOM_500cells_Exp1	68.1818181818182	Pre Graft EOM
chr1:58812024-58818521	Pre-graft_4_EOM_500cells_Exp1	100	Pre Graft EOM
chr1:58883575-58884941	Pre-graft_4_EOM_500cells_Exp1	100	Pre Graft EOM
chr1:58884941-58885271	Pre-graft_4_EOM_500cells_Exp1	100	Pre Graft EOM
chr1:59345580-59348531	Pre-graft_4_EOM_500cells_Exp1	85.7142857142857	Pre Graft EOM
chr1:59349017-59349748	Pre-graft_4_EOM_500cells_Exp1	33.3333333333333	Pre Graft EOM
chr1:60585883-60586573	Pre-graft_4_EOM_500cells_Exp1	100	Pre Graft EOM
chr1:61169933-61170314	Pre-graft_4_EOM_500cells_Exp1	85.1851851851852	Pre Graft EOM
chr1:66017975-66024487	Pre-graft_4_EOM_500cells_Exp1	100	Pre Graft EOM
chr1:67442043-67442428	Pre-graft_4_EOM_500cells_Exp1	100	Pre Graft EOM
chr1:67751782-67758200	Pre-graft_4_EOM_500cells_Exp1	81.25	Pre Graft EOM
chr1:69831513-69831856	Pre-graft_4_EOM_500cells_Exp1	88.8888888888889	Pre Graft EOM
chr1:7025938-7026242	Pre-graft_4_EOM_500cells_Exp1	NA	Pre Graft EOM
chr1:72398105-72398437	Pre-graft_4_EOM_500cells_Exp1	NA	Pre Graft EOM
chr1:7242400-7242700	Pre-graft_4_EOM_500cells_Exp1	50	Pre Graft EOM
chr1:7293402-7293761	Pre-graft_4_EOM_500cells_Exp1	100	Pre Graft EOM
chr1:7349688-7352531	Pre-graft_4_EOM_500cells_Exp1	100	Pre Graft EOM
chr1:7352526-7354996	Pre-graft_4_EOM_500cells_Exp1	75	Pre Graft EOM
chr1:76004578-76005427	Pre-graft_4_EOM_500cells_Exp1	100	Pre Graft EOM
chr1:7611833-7612173	Pre-graft_4_EOM_500cells_Exp1	60	Pre Graft EOM
chr1:76588458-76588900	Pre-graft_4_EOM_500cells_Exp1	95.8333333333333	Pre Graft EOM
chr1:76589275-76590718	Pre-graft_4_EOM_500cells_Exp1	66.6666666666667	Pre Graft EOM
chr1:78046173-78046663	Pre-graft_4_EOM_500cells_Exp1	100	Pre Graft EOM
chr1:7819712-7820412	Pre-graft_4_EOM_500cells_Exp1	NA	Pre Graft EOM
chr1:79019131-79021869	Pre-graft_4_EOM_500cells_Exp1	71.4285714285714	Pre Graft EOM
chr1:79022227-79022929	Pre-graft_4_EOM_500cells_Exp1	75	Pre Graft EOM
chr1:79355357-79355734	Pre-graft_4_EOM_500cells_Exp1	100	Pre Graft EOM
chr1:80141818-80142137	Pre-graft_4_EOM_500cells_Exp1	100	Pre Graft EOM
chr1:80142137-80142438	Pre-graft_4_EOM_500cells_Exp1	100	Pre Graft EOM
chr1:80145703-80146482	Pre-graft_4_EOM_500cells_Exp1	NA	Pre Graft EOM
chr1:80146482-80146829	Pre-graft_4_EOM_500cells_Exp1	100	Pre Graft EOM
chr1:8122534-8122863	Pre-graft_4_EOM_500cells_Exp1	100	Pre Graft EOM
chr1:8123180-8129842	Pre-graft_4_EOM_500cells_Exp1	59.3023255813954	Pre Graft EOM
chr1:8129842-8130170	Pre-graft_4_EOM_500cells_Exp1	NA	Pre Graft EOM
chr1:8162909-8163245	Pre-graft_4_EOM_500cells_Exp1	NA	Pre Graft EOM
chr1:8384513-8384859	Pre-graft_4_EOM_500cells_Exp1	NA	Pre Graft EOM
chr1:8410687-8411149	Pre-graft_4_EOM_500cells_Exp1	100	Pre Graft EOM
chr1:85875792-85883310	Pre-graft_4_EOM_500cells_Exp1	85.3658536585366	Pre Graft EOM
chr1:86320064-86320258	Pre-graft_4_EOM_500cells_Exp1	100	Pre Graft EOM
chr1:8787708-8789174	Pre-graft_4_EOM_500cells_Exp1	85.7142857142857	Pre Graft EOM
chr1:95695481-95698200	Pre-graft_4_EOM_500cells_Exp1	71.4285714285714	Pre Graft EOM
chr1:95804670-95806583	Pre-graft_4_EOM_500cells_Exp1	83.3333333333333	Pre Graft EOM
chr1:95895888-95896219	Pre-graft_4_EOM_500cells_Exp1	100	Pre Graft EOM
chr1:96035647-96037472	Pre-graft_4_EOM_500cells_Exp1	100	Pre Graft EOM
chr1:96629807-96630240	Pre-graft_4_EOM_500cells_Exp1	83.3333333333333	Pre Graft EOM
chr1:97172736-97173039	Pre-graft_4_EOM_500cells_Exp1	NA	Pre Graft EOM
chr1:97173039-97175788	Pre-graft_4_EOM_500cells_Exp1	77.2727272727273	Pre Graft EOM
chr1:97811909-97812228	Pre-graft_4_EOM_500cells_Exp1	100	Pre Graft EOM
chr1:98198987-98199306	Pre-graft_4_EOM_500cells_Exp1	85.7142857142857	Pre Graft EOM
chr1:98743997-98744358	Pre-graft_4_EOM_500cells_Exp1	NA	Pre Graft EOM
chr10:101672267-101672710	Pre-graft_4_EOM_500cells_Exp1	100	Pre Graft EOM
chr10:103263213-103264852	Pre-graft_4_EOM_500cells_Exp1	77.7777777777778	Pre Graft EOM
chr10:104073612-104074077	Pre-graft_4_EOM_500cells_Exp1	100	Pre Graft EOM
chr10:104835948-104842331	Pre-graft_4_EOM_500cells_Exp1	100	Pre Graft EOM
chr10:10518468-10524468	Pre-graft_4_EOM_500cells_Exp1	80.4347826086957	Pre Graft EOM
chr10:105881278-105882401	Pre-graft_4_EOM_500cells_Exp1	NA	Pre Graft EOM
chr10:106606346-106606701	Pre-graft_4_EOM_500cells_Exp1	85.7142857142857	Pre Graft EOM
chr10:112976609-112976958	Pre-graft_4_EOM_500cells_Exp1	NA	Pre Graft EOM
chr10:113036519-113036876	Pre-graft_4_EOM_500cells_Exp1	80	Pre Graft EOM
chr10:114202208-114202693	Pre-graft_4_EOM_500cells_Exp1	100	Pre Graft EOM
chr10:114420859-114421216	Pre-graft_4_EOM_500cells_Exp1	100	Pre Graft EOM
chr10:122281648-122282347	Pre-graft_4_EOM_500cells_Exp1	85.7142857142857	Pre Graft EOM
chr10:122370638-122370992	Pre-graft_4_EOM_500cells_Exp1	100	Pre Graft EOM
chr10:122505994-122512515	Pre-graft_4_EOM_500cells_Exp1	95.8333333333333	Pre Graft EOM
chr10:122833221-122835720	Pre-graft_4_EOM_500cells_Exp1	NA	Pre Graft EOM
chr10:123859364-123859693	Pre-graft_4_EOM_500cells_Exp1	NA	Pre Graft EOM
chr10:123859693-123865028	Pre-graft_4_EOM_500cells_Exp1	80	Pre Graft EOM
chr10:124466744-124467039	Pre-graft_4_EOM_500cells_Exp1	83.3333333333333	Pre Graft EOM
chr10:124468469-124468613	Pre-graft_4_EOM_500cells_Exp1	100	Pre Graft EOM
chr10:124468614-124469035	Pre-graft_4_EOM_500cells_Exp1	100	Pre Graft EOM
chr10:124681716-124685709	Pre-graft_4_EOM_500cells_Exp1	100	Pre Graft EOM
chr10:126205178-126205668	Pre-graft_4_EOM_500cells_Exp1	82.3529411764706	Pre Graft EOM
chr10:127829524-127829922	Pre-graft_4_EOM_500cells_Exp1	25	Pre Graft EOM
chr10:129213655-129214082	Pre-graft_4_EOM_500cells_Exp1	86.6666666666667	Pre Graft EOM
chr10:129214083-129215926	Pre-graft_4_EOM_500cells_Exp1	75	Pre Graft EOM
chr10:129363777-129365695	Pre-graft_4_EOM_500cells_Exp1	0	Pre Graft EOM
chr10:129389180-129395749	Pre-graft_4_EOM_500cells_Exp1	NA	Pre Graft EOM
chr10:129507816-129508508	Pre-graft_4_EOM_500cells_Exp1	100	Pre Graft EOM
chr10:129916968-129917266	Pre-graft_4_EOM_500cells_Exp1	80	Pre Graft EOM
chr10:130562136-130565778	Pre-graft_4_EOM_500cells_Exp1	NA	Pre Graft EOM
chr10:130565778-130566114	Pre-graft_4_EOM_500cells_Exp1	NA	Pre Graft EOM
chr10:15935273-15935729	Pre-graft_4_EOM_500cells_Exp1	NA	Pre Graft EOM
chr10:15935730-15936473	Pre-graft_4_EOM_500cells_Exp1	NA	Pre Graft EOM
chr10:15937502-15937949	Pre-graft_4_EOM_500cells_Exp1	71.4285714285714	Pre Graft EOM
chr10:16502258-16502562	Pre-graft_4_EOM_500cells_Exp1	NA	Pre Graft EOM
chr10:16503936-16504258	Pre-graft_4_EOM_500cells_Exp1	50	Pre Graft EOM
chr10:17863167-17863488	Pre-graft_4_EOM_500cells_Exp1	100	Pre Graft EOM
chr10:18239109-18239449	Pre-graft_4_EOM_500cells_Exp1	92.3076923076923	Pre Graft EOM
chr10:18241399-18241775	Pre-graft_4_EOM_500cells_Exp1	NA	Pre Graft EOM
chr10:18716497-18716837	Pre-graft_4_EOM_500cells_Exp1	NA	Pre Graft EOM
chr10:20010986-20017436	Pre-graft_4_EOM_500cells_Exp1	96.1538461538462	Pre Graft EOM
chr10:22523582-22530164	Pre-graft_4_EOM_500cells_Exp1	90.4761904761905	Pre Graft EOM
chr10:22530167-22530488	Pre-graft_4_EOM_500cells_Exp1	100	Pre Graft EOM
chr10:23297984-23298343	Pre-graft_4_EOM_500cells_Exp1	85.7142857142857	Pre Graft EOM
chr10:23871684-23878090	Pre-graft_4_EOM_500cells_Exp1	100	Pre Graft EOM
chr10:23878102-23878460	Pre-graft_4_EOM_500cells_Exp1	100	Pre Graft EOM
chr10:24686813-24687961	Pre-graft_4_EOM_500cells_Exp1	60	Pre Graft EOM
chr10:29010288-29010771	Pre-graft_4_EOM_500cells_Exp1	100	Pre Graft EOM
chr10:30481738-30483144	Pre-graft_4_EOM_500cells_Exp1	100	Pre Graft EOM
chr10:31482967-31489377	Pre-graft_4_EOM_500cells_Exp1	100	Pre Graft EOM
chr10:31702251-31702646	Pre-graft_4_EOM_500cells_Exp1	NA	Pre Graft EOM
chr10:31702639-31705325	Pre-graft_4_EOM_500cells_Exp1	100	Pre Graft EOM
chr10:31808008-31808418	Pre-graft_4_EOM_500cells_Exp1	100	Pre Graft EOM
chr10:33007007-33007164	Pre-graft_4_EOM_500cells_Exp1	NA	Pre Graft EOM
chr10:33010111-33012649	Pre-graft_4_EOM_500cells_Exp1	NA	Pre Graft EOM
chr10:33063802-33064135	Pre-graft_4_EOM_500cells_Exp1	90	Pre Graft EOM
chr10:34738940-34739351	Pre-graft_4_EOM_500cells_Exp1	83.3333333333333	Pre Graft EOM
chr10:34740181-34741647	Pre-graft_4_EOM_500cells_Exp1	95	Pre Graft EOM
chr10:35725017-35725551	Pre-graft_4_EOM_500cells_Exp1	NA	Pre Graft EOM
chr10:3607688-3608026	Pre-graft_4_EOM_500cells_Exp1	100	Pre Graft EOM
chr10:37783202-37783619	Pre-graft_4_EOM_500cells_Exp1	NA	Pre Graft EOM
chr10:37851759-37852575	Pre-graft_4_EOM_500cells_Exp1	25	Pre Graft EOM
chr10:37852911-37853614	Pre-graft_4_EOM_500cells_Exp1	NA	Pre Graft EOM
chr10:38059752-38062695	Pre-graft_4_EOM_500cells_Exp1	81.8181818181818	Pre Graft EOM
chr10:38591709-38593493	Pre-graft_4_EOM_500cells_Exp1	NA	Pre Graft EOM
chr10:40563595-40565243	Pre-graft_4_EOM_500cells_Exp1	80	Pre Graft EOM
chr10:40759672-40760037	Pre-graft_4_EOM_500cells_Exp1	100	Pre Graft EOM
chr10:41952571-41953001	Pre-graft_4_EOM_500cells_Exp1	100	Pre Graft EOM
chr10:43771158-43773748	Pre-graft_4_EOM_500cells_Exp1	100	Pre Graft EOM
chr10:46544753-46551270	Pre-graft_4_EOM_500cells_Exp1	82.3529411764706	Pre Graft EOM
chr10:47612146-47612587	Pre-graft_4_EOM_500cells_Exp1	NA	Pre Graft EOM
chr10:47685136-47686630	Pre-graft_4_EOM_500cells_Exp1	83.3333333333333	Pre Graft EOM
chr10:47686701-47687434	Pre-graft_4_EOM_500cells_Exp1	80	Pre Graft EOM
chr10:48750920-48751232	Pre-graft_4_EOM_500cells_Exp1	NA	Pre Graft EOM
chr10:48992286-48994106	Pre-graft_4_EOM_500cells_Exp1	100	Pre Graft EOM
chr10:50491302-50491637	Pre-graft_4_EOM_500cells_Exp1	90	Pre Graft EOM
chr10:50492764-50495119	Pre-graft_4_EOM_500cells_Exp1	NA	Pre Graft EOM
chr10:51531185-51531441	Pre-graft_4_EOM_500cells_Exp1	66.6666666666667	Pre Graft EOM
chr10:51532164-51533588	Pre-graft_4_EOM_500cells_Exp1	70	Pre Graft EOM
chr10:52662026-52662419	Pre-graft_4_EOM_500cells_Exp1	95.4545454545455	Pre Graft EOM
chr10:54417249-54417622	Pre-graft_4_EOM_500cells_Exp1	NA	Pre Graft EOM
chr10:54527012-54527306	Pre-graft_4_EOM_500cells_Exp1	NA	Pre Graft EOM
chr10:54527314-54535012	Pre-graft_4_EOM_500cells_Exp1	70	Pre Graft EOM
chr10:54887127-54888174	Pre-graft_4_EOM_500cells_Exp1	92.8571428571429	Pre Graft EOM
chr10:54888177-54890892	Pre-graft_4_EOM_500cells_Exp1	95.4545454545455	Pre Graft EOM
chr10:5659968-5660326	Pre-graft_4_EOM_500cells_Exp1	100	Pre Graft EOM
chr10:57022798-57023241	Pre-graft_4_EOM_500cells_Exp1	60	Pre Graft EOM
chr10:5852293-5852636	Pre-graft_4_EOM_500cells_Exp1	58.3333333333333	Pre Graft EOM
chr10:6221239-6221742	Pre-graft_4_EOM_500cells_Exp1	NA	Pre Graft EOM
chr10:6414245-6414621	Pre-graft_4_EOM_500cells_Exp1	100	Pre Graft EOM
chr10:65261061-65261404	Pre-graft_4_EOM_500cells_Exp1	NA	Pre Graft EOM
chr10:65263274-65263575	Pre-graft_4_EOM_500cells_Exp1	92.3076923076923	Pre Graft EOM
chr10:65639764-65644602	Pre-graft_4_EOM_500cells_Exp1	100	Pre Graft EOM
chr10:6867545-6868716	Pre-graft_4_EOM_500cells_Exp1	NA	Pre Graft EOM
chr10:71691742-71698177	Pre-graft_4_EOM_500cells_Exp1	95.4545454545455	Pre Graft EOM
chr10:7243634-7243979	Pre-graft_4_EOM_500cells_Exp1	NA	Pre Graft EOM
chr10:7365328-7366193	Pre-graft_4_EOM_500cells_Exp1	66.6666666666667	Pre Graft EOM
chr10:73857024-73857451	Pre-graft_4_EOM_500cells_Exp1	NA	Pre Graft EOM
chr10:7413166-7416116	Pre-graft_4_EOM_500cells_Exp1	90	Pre Graft EOM
chr10:74295145-74295480	Pre-graft_4_EOM_500cells_Exp1	57.1428571428571	Pre Graft EOM
chr10:75380981-75381376	Pre-graft_4_EOM_500cells_Exp1	85	Pre Graft EOM
chr10:75690234-75690626	Pre-graft_4_EOM_500cells_Exp1	NA	Pre Graft EOM
chr10:77950731-77951083	Pre-graft_4_EOM_500cells_Exp1	NA	Pre Graft EOM
chr10:79314587-79322210	Pre-graft_4_EOM_500cells_Exp1	0	Pre Graft EOM
chr10:79412906-79413252	Pre-graft_4_EOM_500cells_Exp1	75	Pre Graft EOM
chr10:79413252-79416675	Pre-graft_4_EOM_500cells_Exp1	94.1176470588235	Pre Graft EOM
chr10:79417682-79418028	Pre-graft_4_EOM_500cells_Exp1	100	Pre Graft EOM
chr10:82519243-82520088	Pre-graft_4_EOM_500cells_Exp1	70.3703703703704	Pre Graft EOM
chr10:83415672-83416493	Pre-graft_4_EOM_500cells_Exp1	NA	Pre Graft EOM
chr10:83417233-83418692	Pre-graft_4_EOM_500cells_Exp1	93.75	Pre Graft EOM
chr10:83652297-83652638	Pre-graft_4_EOM_500cells_Exp1	NA	Pre Graft EOM
chr10:83981910-83982354	Pre-graft_4_EOM_500cells_Exp1	100	Pre Graft EOM
chr10:8635618-8636420	Pre-graft_4_EOM_500cells_Exp1	NA	Pre Graft EOM
chr10:8636697-8637447	Pre-graft_4_EOM_500cells_Exp1	NA	Pre Graft EOM
chr10:87938583-87938898	Pre-graft_4_EOM_500cells_Exp1	NA	Pre Graft EOM
chr10:87978742-87979146	Pre-graft_4_EOM_500cells_Exp1	100	Pre Graft EOM
chr10:88947858-88948151	Pre-graft_4_EOM_500cells_Exp1	NA	Pre Graft EOM
chr10:91816761-91817111	Pre-graft_4_EOM_500cells_Exp1	NA	Pre Graft EOM
chr10:9337211-9337636	Pre-graft_4_EOM_500cells_Exp1	100	Pre Graft EOM
chr10:94693433-94694177	Pre-graft_4_EOM_500cells_Exp1	93.75	Pre Graft EOM
chr10:96192887-96199350	Pre-graft_4_EOM_500cells_Exp1	100	Pre Graft EOM
chr10:96414574-96414899	Pre-graft_4_EOM_500cells_Exp1	100	Pre Graft EOM
chr10:97324903-97329276	Pre-graft_4_EOM_500cells_Exp1	100	Pre Graft EOM
chr10:97329276-97329734	Pre-graft_4_EOM_500cells_Exp1	100	Pre Graft EOM
chr10:9851429-9851789	Pre-graft_4_EOM_500cells_Exp1	100	Pre Graft EOM
chr10:99098546-99102049	Pre-graft_4_EOM_500cells_Exp1	100	Pre Graft EOM
chr10:99339038-99339404	Pre-graft_4_EOM_500cells_Exp1	NA	Pre Graft EOM
chr10:99339404-99345881	Pre-graft_4_EOM_500cells_Exp1	100	Pre Graft EOM
chr11:10386265-10386577	Pre-graft_4_EOM_500cells_Exp1	83.3333333333333	Pre Graft EOM
chr11:10624029-10624354	Pre-graft_4_EOM_500cells_Exp1	100	Pre Graft EOM
chr11:10624354-10625182	Pre-graft_4_EOM_500cells_Exp1	98.2456140350877	Pre Graft EOM
chr11:10628191-10628972	Pre-graft_4_EOM_500cells_Exp1	100	Pre Graft EOM
chr11:10628972-10629297	Pre-graft_4_EOM_500cells_Exp1	100	Pre Graft EOM
chr11:106294171-106297246	Pre-graft_4_EOM_500cells_Exp1	77.7777777777778	Pre Graft EOM
chr11:106631902-106632800	Pre-graft_4_EOM_500cells_Exp1	NA	Pre Graft EOM
chr11:111182847-111189280	Pre-graft_4_EOM_500cells_Exp1	93.3333333333333	Pre Graft EOM
chr11:11389463-11389661	Pre-graft_4_EOM_500cells_Exp1	100	Pre Graft EOM
chr11:11392459-11392813	Pre-graft_4_EOM_500cells_Exp1	50	Pre Graft EOM
chr11:114974243-114974585	Pre-graft_4_EOM_500cells_Exp1	80	Pre Graft EOM
chr11:114974585-114975069	Pre-graft_4_EOM_500cells_Exp1	100	Pre Graft EOM
chr11:114978205-114978981	Pre-graft_4_EOM_500cells_Exp1	33.3333333333333	Pre Graft EOM
chr11:120321464-120327925	Pre-graft_4_EOM_500cells_Exp1	72.7272727272727	Pre Graft EOM
chr11:12569460-12569926	Pre-graft_4_EOM_500cells_Exp1	NA	Pre Graft EOM
chr11:13394053-13396768	Pre-graft_4_EOM_500cells_Exp1	91.6666666666667	Pre Graft EOM
chr11:13666719-13667011	Pre-graft_4_EOM_500cells_Exp1	92.8571428571429	Pre Graft EOM
chr11:14897836-14899287	Pre-graft_4_EOM_500cells_Exp1	78.5714285714286	Pre Graft EOM
chr11:14899670-14900061	Pre-graft_4_EOM_500cells_Exp1	83.3333333333333	Pre Graft EOM
chr11:15334143-15334568	Pre-graft_4_EOM_500cells_Exp1	NA	Pre Graft EOM
chr11:15397640-15397941	Pre-graft_4_EOM_500cells_Exp1	NA	Pre Graft EOM
chr11:15859815-15860209	Pre-graft_4_EOM_500cells_Exp1	100	Pre Graft EOM
chr11:16205764-16206575	Pre-graft_4_EOM_500cells_Exp1	66.6666666666667	Pre Graft EOM
chr11:19837353-19837833	Pre-graft_4_EOM_500cells_Exp1	NA	Pre Graft EOM
chr11:22686227-22686714	Pre-graft_4_EOM_500cells_Exp1	NA	Pre Graft EOM
chr11:23218934-23225322	Pre-graft_4_EOM_500cells_Exp1	50	Pre Graft EOM
chr11:27130556-27131976	Pre-graft_4_EOM_500cells_Exp1	73.3333333333333	Pre Graft EOM
chr11:28097620-28104066	Pre-graft_4_EOM_500cells_Exp1	100	Pre Graft EOM
chr11:29280144-29280671	Pre-graft_4_EOM_500cells_Exp1	60	Pre Graft EOM
chr11:29280672-29280870	Pre-graft_4_EOM_500cells_Exp1	NA	Pre Graft EOM
chr11:3105596-3111544	Pre-graft_4_EOM_500cells_Exp1	82.3529411764706	Pre Graft EOM
chr11:31447923-31454362	Pre-graft_4_EOM_500cells_Exp1	100	Pre Graft EOM
chr11:39278252-39278457	Pre-graft_4_EOM_500cells_Exp1	NA	Pre Graft EOM
chr11:40064081-40070485	Pre-graft_4_EOM_500cells_Exp1	98.6666666666667	Pre Graft EOM
chr11:51143715-51144013	Pre-graft_4_EOM_500cells_Exp1	100	Pre Graft EOM
chr11:51144021-51151656	Pre-graft_4_EOM_500cells_Exp1	85.7142857142857	Pre Graft EOM
chr11:51151656-51151955	Pre-graft_4_EOM_500cells_Exp1	NA	Pre Graft EOM
chr11:54576938-54583344	Pre-graft_4_EOM_500cells_Exp1	97.4358974358974	Pre Graft EOM
chr11:56294134-56295814	Pre-graft_4_EOM_500cells_Exp1	NA	Pre Graft EOM
chr11:56963081-56963417	Pre-graft_4_EOM_500cells_Exp1	100	Pre Graft EOM
chr11:67129710-67130047	Pre-graft_4_EOM_500cells_Exp1	83.3333333333333	Pre Graft EOM
chr11:73673609-73680817	Pre-graft_4_EOM_500cells_Exp1	81.8181818181818	Pre Graft EOM
chr11:73680819-73681171	Pre-graft_4_EOM_500cells_Exp1	NA	Pre Graft EOM
chr11:73946192-73946626	Pre-graft_4_EOM_500cells_Exp1	NA	Pre Graft EOM
chr11:74123977-74125231	Pre-graft_4_EOM_500cells_Exp1	100	Pre Graft EOM
chr11:7845026-7851226	Pre-graft_4_EOM_500cells_Exp1	75	Pre Graft EOM
chr11:7906868-7907169	Pre-graft_4_EOM_500cells_Exp1	NA	Pre Graft EOM
chr11:8034208-8035980	Pre-graft_4_EOM_500cells_Exp1	NA	Pre Graft EOM
chr11:8048128-8048433	Pre-graft_4_EOM_500cells_Exp1	60	Pre Graft EOM
chr11:85061876-85067451	Pre-graft_4_EOM_500cells_Exp1	NA	Pre Graft EOM
chr11:90262640-90262940	Pre-graft_4_EOM_500cells_Exp1	NA	Pre Graft EOM
chr11:90507633-90508045	Pre-graft_4_EOM_500cells_Exp1	100	Pre Graft EOM
chr11:90508046-90508247	Pre-graft_4_EOM_500cells_Exp1	84.6153846153846	Pre Graft EOM
chr11:9086992-9087395	Pre-graft_4_EOM_500cells_Exp1	100	Pre Graft EOM
chr11:91777650-91778004	Pre-graft_4_EOM_500cells_Exp1	87.5	Pre Graft EOM
chr11:92059584-92059900	Pre-graft_4_EOM_500cells_Exp1	NA	Pre Graft EOM
chr11:92176674-92177007	Pre-graft_4_EOM_500cells_Exp1	75	Pre Graft EOM
chr11:92177007-92177456	Pre-graft_4_EOM_500cells_Exp1	100	Pre Graft EOM
chr11:92181346-92181704	Pre-graft_4_EOM_500cells_Exp1	84.6153846153846	Pre Graft EOM
chr11:9879590-9880090	Pre-graft_4_EOM_500cells_Exp1	77.7777777777778	Pre Graft EOM
chr12:101100156-101100502	Pre-graft_4_EOM_500cells_Exp1	NA	Pre Graft EOM
chr12:102446948-102447483	Pre-graft_4_EOM_500cells_Exp1	NA	Pre Graft EOM
chr12:104306818-104307173	Pre-graft_4_EOM_500cells_Exp1	87.5	Pre Graft EOM
chr12:109822560-109822835	Pre-graft_4_EOM_500cells_Exp1	NA	Pre Graft EOM
chr12:112889021-112889778	Pre-graft_4_EOM_500cells_Exp1	NA	Pre Graft EOM
chr12:112889778-112890216	Pre-graft_4_EOM_500cells_Exp1	NA	Pre Graft EOM
chr12:113199279-113200721	Pre-graft_4_EOM_500cells_Exp1	50	Pre Graft EOM
chr12:114159149-114159379	Pre-graft_4_EOM_500cells_Exp1	86.3636363636364	Pre Graft EOM
chr12:114159379-114161812	Pre-graft_4_EOM_500cells_Exp1	71.4285714285714	Pre Graft EOM
chr12:114940986-114941397	Pre-graft_4_EOM_500cells_Exp1	NA	Pre Graft EOM
chr12:114941467-114941643	Pre-graft_4_EOM_500cells_Exp1	NA	Pre Graft EOM
chr12:115048494-115048815	Pre-graft_4_EOM_500cells_Exp1	83.3333333333333	Pre Graft EOM
chr12:115283209-115283584	Pre-graft_4_EOM_500cells_Exp1	63.6363636363636	Pre Graft EOM
chr12:115284917-115287632	Pre-graft_4_EOM_500cells_Exp1	40	Pre Graft EOM
chr12:115400246-115401134	Pre-graft_4_EOM_500cells_Exp1	100	Pre Graft EOM
chr12:115558743-115565001	Pre-graft_4_EOM_500cells_Exp1	100	Pre Graft EOM
chr12:115720654-115721337	Pre-graft_4_EOM_500cells_Exp1	88.8888888888889	Pre Graft EOM
chr12:118354584-118357432	Pre-graft_4_EOM_500cells_Exp1	88.8888888888889	Pre Graft EOM
chr12:118794980-118795198	Pre-graft_4_EOM_500cells_Exp1	88.4615384615385	Pre Graft EOM
chr12:119444153-119444485	Pre-graft_4_EOM_500cells_Exp1	85.7142857142857	Pre Graft EOM
chr12:119552864-119556135	Pre-graft_4_EOM_500cells_Exp1	72.2222222222222	Pre Graft EOM
chr12:119556865-119557197	Pre-graft_4_EOM_500cells_Exp1	NA	Pre Graft EOM
chr12:119937807-119938142	Pre-graft_4_EOM_500cells_Exp1	NA	Pre Graft EOM
chr12:12120348-12120678	Pre-graft_4_EOM_500cells_Exp1	85.2941176470588	Pre Graft EOM
chr12:12198542-12198829	Pre-graft_4_EOM_500cells_Exp1	NA	Pre Graft EOM
chr12:14440348-14440733	Pre-graft_4_EOM_500cells_Exp1	100	Pre Graft EOM
chr12:14441196-14442859	Pre-graft_4_EOM_500cells_Exp1	100	Pre Graft EOM
chr12:15489218-15489534	Pre-graft_4_EOM_500cells_Exp1	NA	Pre Graft EOM
chr12:15725673-15725951	Pre-graft_4_EOM_500cells_Exp1	91.6666666666667	Pre Graft EOM
chr12:17856958-17857259	Pre-graft_4_EOM_500cells_Exp1	100	Pre Graft EOM
chr12:17928653-17928978	Pre-graft_4_EOM_500cells_Exp1	NA	Pre Graft EOM
chr12:18038206-18038496	Pre-graft_4_EOM_500cells_Exp1	100	Pre Graft EOM
chr12:18130413-18132430	Pre-graft_4_EOM_500cells_Exp1	83.3333333333333	Pre Graft EOM
chr12:18275451-18282051	Pre-graft_4_EOM_500cells_Exp1	80.9523809523809	Pre Graft EOM
chr12:18299251-18301784	Pre-graft_4_EOM_500cells_Exp1	66.6666666666667	Pre Graft EOM
chr12:18745351-18746229	Pre-graft_4_EOM_500cells_Exp1	33.3333333333333	Pre Graft EOM
chr12:18749533-18749883	Pre-graft_4_EOM_500cells_Exp1	95	Pre Graft EOM
chr12:19049568-19057217	Pre-graft_4_EOM_500cells_Exp1	54.5454545454545	Pre Graft EOM
chr12:19514818-19522096	Pre-graft_4_EOM_500cells_Exp1	58.8235294117647	Pre Graft EOM
chr12:20251461-20252337	Pre-graft_4_EOM_500cells_Exp1	69.4444444444444	Pre Graft EOM
chr12:20255639-20255990	Pre-graft_4_EOM_500cells_Exp1	85.7142857142857	Pre Graft EOM
chr12:20748665-20748977	Pre-graft_4_EOM_500cells_Exp1	83.3333333333333	Pre Graft EOM
chr12:20845323-20852901	Pre-graft_4_EOM_500cells_Exp1	83.3333333333333	Pre Graft EOM
chr12:21038528-21040101	Pre-graft_4_EOM_500cells_Exp1	100	Pre Graft EOM
chr12:21632420-21633478	Pre-graft_4_EOM_500cells_Exp1	50	Pre Graft EOM
chr12:22042020-22042334	Pre-graft_4_EOM_500cells_Exp1	NA	Pre Graft EOM
chr12:22042338-22048772	Pre-graft_4_EOM_500cells_Exp1	84.0909090909091	Pre Graft EOM
chr12:22861641-22861986	Pre-graft_4_EOM_500cells_Exp1	NA	Pre Graft EOM
chr12:23200887-23201202	Pre-graft_4_EOM_500cells_Exp1	87.5	Pre Graft EOM
chr12:23201204-23207641	Pre-graft_4_EOM_500cells_Exp1	83.3333333333333	Pre Graft EOM
chr12:23258370-23259939	Pre-graft_4_EOM_500cells_Exp1	72.2222222222222	Pre Graft EOM
chr12:23598015-23605683	Pre-graft_4_EOM_500cells_Exp1	53.8461538461538	Pre Graft EOM
chr12:24357144-24364742	Pre-graft_4_EOM_500cells_Exp1	28.5714285714286	Pre Graft EOM
chr12:24424624-24424950	Pre-graft_4_EOM_500cells_Exp1	83.3333333333333	Pre Graft EOM
chr12:24424969-24426364	Pre-graft_4_EOM_500cells_Exp1	66.6666666666667	Pre Graft EOM
chr12:24426362-24427856	Pre-graft_4_EOM_500cells_Exp1	50	Pre Graft EOM
chr12:28329415-28329777	Pre-graft_4_EOM_500cells_Exp1	57.1428571428571	Pre Graft EOM
chr12:28336822-28337501	Pre-graft_4_EOM_500cells_Exp1	100	Pre Graft EOM
chr12:3002338-3002676	Pre-graft_4_EOM_500cells_Exp1	100	Pre Graft EOM
chr12:3002676-3009141	Pre-graft_4_EOM_500cells_Exp1	100	Pre Graft EOM
chr12:3034924-3037878	Pre-graft_4_EOM_500cells_Exp1	100	Pre Graft EOM
chr12:3037903-3037981	Pre-graft_4_EOM_500cells_Exp1	100	Pre Graft EOM
chr12:3037983-3038316	Pre-graft_4_EOM_500cells_Exp1	84.6153846153846	Pre Graft EOM
chr12:3059955-3062902	Pre-graft_4_EOM_500cells_Exp1	96.6666666666667	Pre Graft EOM
chr12:31353154-31355811	Pre-graft_4_EOM_500cells_Exp1	71.4285714285714	Pre Graft EOM
chr12:33104995-33105392	Pre-graft_4_EOM_500cells_Exp1	100	Pre Graft EOM
chr12:3337599-3337937	Pre-graft_4_EOM_500cells_Exp1	100	Pre Graft EOM
chr12:33748854-33749680	Pre-graft_4_EOM_500cells_Exp1	NA	Pre Graft EOM
chr12:35252475-35252940	Pre-graft_4_EOM_500cells_Exp1	100	Pre Graft EOM
chr12:39431979-39433659	Pre-graft_4_EOM_500cells_Exp1	96.1538461538462	Pre Graft EOM
chr12:42544547-42544905	Pre-graft_4_EOM_500cells_Exp1	NA	Pre Graft EOM
chr12:44152089-44155075	Pre-graft_4_EOM_500cells_Exp1	77.7777777777778	Pre Graft EOM
chr12:44771936-44772270	Pre-graft_4_EOM_500cells_Exp1	100	Pre Graft EOM
chr12:47378986-47379370	Pre-graft_4_EOM_500cells_Exp1	87.8378378378378	Pre Graft EOM
chr12:47417737-47418041	Pre-graft_4_EOM_500cells_Exp1	NA	Pre Graft EOM
chr12:47934765-47936533	Pre-graft_4_EOM_500cells_Exp1	86.6666666666667	Pre Graft EOM
chr12:48236973-48237262	Pre-graft_4_EOM_500cells_Exp1	100	Pre Graft EOM
chr12:50339329-50339739	Pre-graft_4_EOM_500cells_Exp1	75	Pre Graft EOM
chr12:50463705-50464026	Pre-graft_4_EOM_500cells_Exp1	100	Pre Graft EOM
chr12:51208668-51208959	Pre-graft_4_EOM_500cells_Exp1	NA	Pre Graft EOM
chr12:51552065-51554231	Pre-graft_4_EOM_500cells_Exp1	100	Pre Graft EOM
chr12:51581177-51581503	Pre-graft_4_EOM_500cells_Exp1	92.8571428571429	Pre Graft EOM
chr12:54565292-54565586	Pre-graft_4_EOM_500cells_Exp1	100	Pre Graft EOM
chr12:54578695-54579012	Pre-graft_4_EOM_500cells_Exp1	88.8888888888889	Pre Graft EOM
chr12:5614159-5616871	Pre-graft_4_EOM_500cells_Exp1	90.9090909090909	Pre Graft EOM
chr12:56749253-56751836	Pre-graft_4_EOM_500cells_Exp1	100	Pre Graft EOM
chr12:56751836-56752175	Pre-graft_4_EOM_500cells_Exp1	100	Pre Graft EOM
chr12:56845709-56846040	Pre-graft_4_EOM_500cells_Exp1	NA	Pre Graft EOM
chr12:58143393-58144267	Pre-graft_4_EOM_500cells_Exp1	75	Pre Graft EOM
chr12:58145420-58145712	Pre-graft_4_EOM_500cells_Exp1	NA	Pre Graft EOM
chr12:60721468-60721845	Pre-graft_4_EOM_500cells_Exp1	NA	Pre Graft EOM
chr12:60776704-60777091	Pre-graft_4_EOM_500cells_Exp1	100	Pre Graft EOM
chr12:60777092-60777292	Pre-graft_4_EOM_500cells_Exp1	93.3333333333333	Pre Graft EOM
chr12:61290313-61293367	Pre-graft_4_EOM_500cells_Exp1	NA	Pre Graft EOM
chr12:61993643-61994894	Pre-graft_4_EOM_500cells_Exp1	50	Pre Graft EOM
chr12:62049807-62050165	Pre-graft_4_EOM_500cells_Exp1	100	Pre Graft EOM
chr12:63289547-63290026	Pre-graft_4_EOM_500cells_Exp1	100	Pre Graft EOM
chr12:63299151-63300955	Pre-graft_4_EOM_500cells_Exp1	100	Pre Graft EOM
chr12:64156127-64156575	Pre-graft_4_EOM_500cells_Exp1	75	Pre Graft EOM
chr12:64469802-64470242	Pre-graft_4_EOM_500cells_Exp1	75	Pre Graft EOM
chr12:64724948-64725313	Pre-graft_4_EOM_500cells_Exp1	92.8571428571429	Pre Graft EOM
chr12:65633545-65640045	Pre-graft_4_EOM_500cells_Exp1	100	Pre Graft EOM
chr12:66413776-66414113	Pre-graft_4_EOM_500cells_Exp1	100	Pre Graft EOM
chr12:6701030-6703733	Pre-graft_4_EOM_500cells_Exp1	66.6666666666667	Pre Graft EOM
chr12:70183956-70184038	Pre-graft_4_EOM_500cells_Exp1	NA	Pre Graft EOM
chr12:70918364-70924835	Pre-graft_4_EOM_500cells_Exp1	85.7142857142857	Pre Graft EOM
chr12:72638843-72640542	Pre-graft_4_EOM_500cells_Exp1	100	Pre Graft EOM
chr12:74566925-74573307	Pre-graft_4_EOM_500cells_Exp1	85.7142857142857	Pre Graft EOM
chr12:74591934-74592378	Pre-graft_4_EOM_500cells_Exp1	100	Pre Graft EOM
chr12:80424060-80424412	Pre-graft_4_EOM_500cells_Exp1	NA	Pre Graft EOM
chr12:81432822-81433179	Pre-graft_4_EOM_500cells_Exp1	100	Pre Graft EOM
chr12:84030096-84030377	Pre-graft_4_EOM_500cells_Exp1	NA	Pre Graft EOM
chr12:84090615-84094843	Pre-graft_4_EOM_500cells_Exp1	60	Pre Graft EOM
chr12:87577512-87577901	Pre-graft_4_EOM_500cells_Exp1	100	Pre Graft EOM
chr12:88049193-88050775	Pre-graft_4_EOM_500cells_Exp1	NA	Pre Graft EOM
chr12:91227544-91227933	Pre-graft_4_EOM_500cells_Exp1	100	Pre Graft EOM
chr12:91227934-91228118	Pre-graft_4_EOM_500cells_Exp1	NA	Pre Graft EOM
chr12:91553506-91553915	Pre-graft_4_EOM_500cells_Exp1	75	Pre Graft EOM
chr12:93542360-93542744	Pre-graft_4_EOM_500cells_Exp1	NA	Pre Graft EOM
chr12:93859811-93860102	Pre-graft_4_EOM_500cells_Exp1	86.3636363636364	Pre Graft EOM
chr12:94313805-94314352	Pre-graft_4_EOM_500cells_Exp1	NA	Pre Graft EOM
chr12:94535333-94535635	Pre-graft_4_EOM_500cells_Exp1	50	Pre Graft EOM
chr12:96938184-96940033	Pre-graft_4_EOM_500cells_Exp1	87.5	Pre Graft EOM
chr13:101063764-101064095	Pre-graft_4_EOM_500cells_Exp1	NA	Pre Graft EOM
chr13:101961457-101963622	Pre-graft_4_EOM_500cells_Exp1	100	Pre Graft EOM
chr13:102005187-102005504	Pre-graft_4_EOM_500cells_Exp1	100	Pre Graft EOM
chr13:103708650-103709186	Pre-graft_4_EOM_500cells_Exp1	100	Pre Graft EOM
chr13:103948649-103949323	Pre-graft_4_EOM_500cells_Exp1	100	Pre Graft EOM
chr13:103949324-103949836	Pre-graft_4_EOM_500cells_Exp1	88.8888888888889	Pre Graft EOM
chr13:104676097-104676451	Pre-graft_4_EOM_500cells_Exp1	85.7142857142857	Pre Graft EOM
chr13:104676451-104678080	Pre-graft_4_EOM_500cells_Exp1	NA	Pre Graft EOM
chr13:104994951-104996431	Pre-graft_4_EOM_500cells_Exp1	100	Pre Graft EOM
chr13:105739996-105741195	Pre-graft_4_EOM_500cells_Exp1	100	Pre Graft EOM
chr13:105741176-105742536	Pre-graft_4_EOM_500cells_Exp1	73.3333333333333	Pre Graft EOM
chr13:105742546-105742866	Pre-graft_4_EOM_500cells_Exp1	NA	Pre Graft EOM
chr13:105888873-105889183	Pre-graft_4_EOM_500cells_Exp1	100	Pre Graft EOM
chr13:106073735-106074049	Pre-graft_4_EOM_500cells_Exp1	100	Pre Graft EOM
chr13:106906686-106907012	Pre-graft_4_EOM_500cells_Exp1	100	Pre Graft EOM
chr13:10776936-10777335	Pre-graft_4_EOM_500cells_Exp1	66.6666666666667	Pre Graft EOM
chr13:107774420-107774910	Pre-graft_4_EOM_500cells_Exp1	100	Pre Graft EOM
chr13:108458515-108458932	Pre-graft_4_EOM_500cells_Exp1	100	Pre Graft EOM
chr13:10963715-10964164	Pre-graft_4_EOM_500cells_Exp1	NA	Pre Graft EOM
chr13:112402541-112402845	Pre-graft_4_EOM_500cells_Exp1	66.6666666666667	Pre Graft EOM
chr13:114540220-114543284	Pre-graft_4_EOM_500cells_Exp1	77.7777777777778	Pre Graft EOM
chr13:115925903-115926342	Pre-graft_4_EOM_500cells_Exp1	NA	Pre Graft EOM
chr13:116182847-116183241	Pre-graft_4_EOM_500cells_Exp1	60	Pre Graft EOM
chr13:118072113-118073917	Pre-graft_4_EOM_500cells_Exp1	100	Pre Graft EOM
chr13:118269009-118269481	Pre-graft_4_EOM_500cells_Exp1	100	Pre Graft EOM
chr13:12825795-12826127	Pre-graft_4_EOM_500cells_Exp1	93.6507936507937	Pre Graft EOM
chr13:12826127-12826246	Pre-graft_4_EOM_500cells_Exp1	100	Pre Graft EOM
chr13:12829119-12831628	Pre-graft_4_EOM_500cells_Exp1	66.6666666666667	Pre Graft EOM
chr13:12831628-12831957	Pre-graft_4_EOM_500cells_Exp1	33.3333333333333	Pre Graft EOM
chr13:12859557-12860094	Pre-graft_4_EOM_500cells_Exp1	100	Pre Graft EOM
chr13:12860463-12861520	Pre-graft_4_EOM_500cells_Exp1	83.3333333333333	Pre Graft EOM
chr13:12861540-12863196	Pre-graft_4_EOM_500cells_Exp1	83.3333333333333	Pre Graft EOM
chr13:12863196-12863653	Pre-graft_4_EOM_500cells_Exp1	80.5555555555556	Pre Graft EOM
chr13:12889648-12890006	Pre-graft_4_EOM_500cells_Exp1	85	Pre Graft EOM
chr13:12926017-12931053	Pre-graft_4_EOM_500cells_Exp1	70.3125	Pre Graft EOM
chr13:12931058-12931982	Pre-graft_4_EOM_500cells_Exp1	83.3333333333333	Pre Graft EOM
chr13:13034643-13034967	Pre-graft_4_EOM_500cells_Exp1	100	Pre Graft EOM
chr13:13034967-13036503	Pre-graft_4_EOM_500cells_Exp1	88.2352941176471	Pre Graft EOM
chr13:13036501-13037987	Pre-graft_4_EOM_500cells_Exp1	85.7142857142857	Pre Graft EOM
chr13:13045059-13047584	Pre-graft_4_EOM_500cells_Exp1	80	Pre Graft EOM
chr13:13539900-13540613	Pre-graft_4_EOM_500cells_Exp1	87.5	Pre Graft EOM
chr13:13541528-13544002	Pre-graft_4_EOM_500cells_Exp1	90	Pre Graft EOM
chr13:19883358-19883662	Pre-graft_4_EOM_500cells_Exp1	77.2727272727273	Pre Graft EOM
chr13:22173817-22174120	Pre-graft_4_EOM_500cells_Exp1	NA	Pre Graft EOM
chr13:22282954-22283334	Pre-graft_4_EOM_500cells_Exp1	91.6666666666667	Pre Graft EOM
chr13:22983993-22985879	Pre-graft_4_EOM_500cells_Exp1	33.3333333333333	Pre Graft EOM
chr13:23375595-23375943	Pre-graft_4_EOM_500cells_Exp1	NA	Pre Graft EOM
chr13:25007725-25015393	Pre-graft_4_EOM_500cells_Exp1	81.5789473684211	Pre Graft EOM
chr13:27290380-27290767	Pre-graft_4_EOM_500cells_Exp1	100	Pre Graft EOM
chr13:27447647-27452035	Pre-graft_4_EOM_500cells_Exp1	78.5714285714286	Pre Graft EOM
chr13:27452422-27452724	Pre-graft_4_EOM_500cells_Exp1	94.4444444444444	Pre Graft EOM
chr13:27677913-27678201	Pre-graft_4_EOM_500cells_Exp1	100	Pre Graft EOM
chr13:27678201-27678544	Pre-graft_4_EOM_500cells_Exp1	100	Pre Graft EOM
chr13:29265171-29265769	Pre-graft_4_EOM_500cells_Exp1	88.6363636363636	Pre Graft EOM
chr13:29685077-29685475	Pre-graft_4_EOM_500cells_Exp1	84.6153846153846	Pre Graft EOM
chr13:32191826-32192266	Pre-graft_4_EOM_500cells_Exp1	NA	Pre Graft EOM
chr13:3331444-3333990	Pre-graft_4_EOM_500cells_Exp1	93.3333333333333	Pre Graft EOM
chr13:3337933-3338050	Pre-graft_4_EOM_500cells_Exp1	NA	Pre Graft EOM
chr13:3338056-3338431	Pre-graft_4_EOM_500cells_Exp1	NA	Pre Graft EOM
chr13:3348851-3349455	Pre-graft_4_EOM_500cells_Exp1	75	Pre Graft EOM
chr13:3349751-3351660	Pre-graft_4_EOM_500cells_Exp1	100	Pre Graft EOM
chr13:3379444-3383463	Pre-graft_4_EOM_500cells_Exp1	88.8888888888889	Pre Graft EOM
chr13:3387439-3390951	Pre-graft_4_EOM_500cells_Exp1	58.3333333333333	Pre Graft EOM
chr13:33876393-33876771	Pre-graft_4_EOM_500cells_Exp1	80	Pre Graft EOM
chr13:3420576-3422121	Pre-graft_4_EOM_500cells_Exp1	96.1538461538462	Pre Graft EOM
chr13:3555132-3555452	Pre-graft_4_EOM_500cells_Exp1	100	Pre Graft EOM
chr13:37037059-37043511	Pre-graft_4_EOM_500cells_Exp1	100	Pre Graft EOM
chr13:41818128-41818517	Pre-graft_4_EOM_500cells_Exp1	NA	Pre Graft EOM
chr13:44395275-44395573	Pre-graft_4_EOM_500cells_Exp1	100	Pre Graft EOM
chr13:4459707-4460187	Pre-graft_4_EOM_500cells_Exp1	66.6666666666667	Pre Graft EOM
chr13:4870743-4871181	Pre-graft_4_EOM_500cells_Exp1	87.5	Pre Graft EOM
chr13:4902070-4902880	Pre-graft_4_EOM_500cells_Exp1	NA	Pre Graft EOM
chr13:4902873-4904652	Pre-graft_4_EOM_500cells_Exp1	57.8947368421053	Pre Graft EOM
chr13:49746885-49748545	Pre-graft_4_EOM_500cells_Exp1	100	Pre Graft EOM
chr13:49810646-49811001	Pre-graft_4_EOM_500cells_Exp1	NA	Pre Graft EOM
chr13:49869793-49872340	Pre-graft_4_EOM_500cells_Exp1	90.9090909090909	Pre Graft EOM
chr13:49874986-49876404	Pre-graft_4_EOM_500cells_Exp1	72.7272727272727	Pre Graft EOM
chr13:50867438-50868855	Pre-graft_4_EOM_500cells_Exp1	100	Pre Graft EOM
chr13:51000688-51001019	Pre-graft_4_EOM_500cells_Exp1	90.9090909090909	Pre Graft EOM
chr13:51252267-51252693	Pre-graft_4_EOM_500cells_Exp1	93.3333333333333	Pre Graft EOM
chr13:51269386-51270574	Pre-graft_4_EOM_500cells_Exp1	100	Pre Graft EOM
chr13:55434446-55438018	Pre-graft_4_EOM_500cells_Exp1	78.5714285714286	Pre Graft EOM
chr13:5639419-5639740	Pre-graft_4_EOM_500cells_Exp1	NA	Pre Graft EOM
chr13:56965771-56970880	Pre-graft_4_EOM_500cells_Exp1	92.3076923076923	Pre Graft EOM
chr13:59121484-59121964	Pre-graft_4_EOM_500cells_Exp1	100	Pre Graft EOM
chr13:59411458-59411904	Pre-graft_4_EOM_500cells_Exp1	NA	Pre Graft EOM
chr13:60197048-60203530	Pre-graft_4_EOM_500cells_Exp1	100	Pre Graft EOM
chr13:61937339-61937702	Pre-graft_4_EOM_500cells_Exp1	100	Pre Graft EOM
chr13:61937702-61938675	Pre-graft_4_EOM_500cells_Exp1	84.6153846153846	Pre Graft EOM
chr13:61941367-61943901	Pre-graft_4_EOM_500cells_Exp1	100	Pre Graft EOM
chr13:61998719-61999045	Pre-graft_4_EOM_500cells_Exp1	0	Pre Graft EOM
chr13:62592185-62592516	Pre-graft_4_EOM_500cells_Exp1	70	Pre Graft EOM
chr13:63158796-63163385	Pre-graft_4_EOM_500cells_Exp1	NA	Pre Graft EOM
chr13:66012634-66019053	Pre-graft_4_EOM_500cells_Exp1	100	Pre Graft EOM
chr13:68073236-68073587	Pre-graft_4_EOM_500cells_Exp1	76.1904761904762	Pre Graft EOM
chr13:73142729-73143123	Pre-graft_4_EOM_500cells_Exp1	NA	Pre Graft EOM
chr13:74851383-74851702	Pre-graft_4_EOM_500cells_Exp1	NA	Pre Graft EOM
chr13:7602102-7603912	Pre-graft_4_EOM_500cells_Exp1	NA	Pre Graft EOM
chr13:77228417-77234973	Pre-graft_4_EOM_500cells_Exp1	80	Pre Graft EOM
chr13:77671885-77674883	Pre-graft_4_EOM_500cells_Exp1	86.3636363636364	Pre Graft EOM
chr13:7830131-7830893	Pre-graft_4_EOM_500cells_Exp1	90	Pre Graft EOM
chr13:8023916-8024178	Pre-graft_4_EOM_500cells_Exp1	80	Pre Graft EOM
chr13:8024179-8024587	Pre-graft_4_EOM_500cells_Exp1	91.6666666666667	Pre Graft EOM
chr13:80512335-80512720	Pre-graft_4_EOM_500cells_Exp1	100	Pre Graft EOM
chr13:8269597-8269984	Pre-graft_4_EOM_500cells_Exp1	NA	Pre Graft EOM
chr13:84423249-84423735	Pre-graft_4_EOM_500cells_Exp1	NA	Pre Graft EOM
chr13:84869972-84870378	Pre-graft_4_EOM_500cells_Exp1	100	Pre Graft EOM
chr13:85601911-85605143	Pre-graft_4_EOM_500cells_Exp1	90	Pre Graft EOM
chr13:86713183-86719554	Pre-graft_4_EOM_500cells_Exp1	90	Pre Graft EOM
chr13:87396817-87398900	Pre-graft_4_EOM_500cells_Exp1	50	Pre Graft EOM
chr13:87398898-87398998	Pre-graft_4_EOM_500cells_Exp1	100	Pre Graft EOM
chr13:87668389-87669354	Pre-graft_4_EOM_500cells_Exp1	81.25	Pre Graft EOM
chr13:87671166-87672482	Pre-graft_4_EOM_500cells_Exp1	100	Pre Graft EOM
chr13:87703629-87703954	Pre-graft_4_EOM_500cells_Exp1	100	Pre Graft EOM
chr13:87703971-87704310	Pre-graft_4_EOM_500cells_Exp1	91.6666666666667	Pre Graft EOM
chr13:87704310-87704622	Pre-graft_4_EOM_500cells_Exp1	86.6666666666667	Pre Graft EOM
chr13:88160588-88162048	Pre-graft_4_EOM_500cells_Exp1	100	Pre Graft EOM
chr13:88162048-88162334	Pre-graft_4_EOM_500cells_Exp1	NA	Pre Graft EOM
chr13:88776062-88776244	Pre-graft_4_EOM_500cells_Exp1	90.9090909090909	Pre Graft EOM
chr13:88776245-88776570	Pre-graft_4_EOM_500cells_Exp1	100	Pre Graft EOM
chr13:91321160-91321505	Pre-graft_4_EOM_500cells_Exp1	NA	Pre Graft EOM
chr13:9156257-9156562	Pre-graft_4_EOM_500cells_Exp1	NA	Pre Graft EOM
chr13:92478993-92479487	Pre-graft_4_EOM_500cells_Exp1	NA	Pre Graft EOM
chr13:93199675-93202364	Pre-graft_4_EOM_500cells_Exp1	100	Pre Graft EOM
chr13:93534331-93534666	Pre-graft_4_EOM_500cells_Exp1	100	Pre Graft EOM
chr13:94735826-94742300	Pre-graft_4_EOM_500cells_Exp1	88.8888888888889	Pre Graft EOM
chr13:9852783-9853109	Pre-graft_4_EOM_500cells_Exp1	100	Pre Graft EOM
chr13:99002209-99002530	Pre-graft_4_EOM_500cells_Exp1	100	Pre Graft EOM
chr13:99131171-99137612	Pre-graft_4_EOM_500cells_Exp1	100	Pre Graft EOM
chr14:102530186-102530477	Pre-graft_4_EOM_500cells_Exp1	66.6666666666667	Pre Graft EOM
chr14:103635625-103642022	Pre-graft_4_EOM_500cells_Exp1	100	Pre Graft EOM
chr14:10502748-10503188	Pre-graft_4_EOM_500cells_Exp1	NA	Pre Graft EOM
chr14:106351976-106352797	Pre-graft_4_EOM_500cells_Exp1	NA	Pre Graft EOM
chr14:106778592-106778923	Pre-graft_4_EOM_500cells_Exp1	100	Pre Graft EOM
chr14:106827977-106828352	Pre-graft_4_EOM_500cells_Exp1	100	Pre Graft EOM
chr14:107277998-107278324	Pre-graft_4_EOM_500cells_Exp1	NA	Pre Graft EOM
chr14:107278334-107278886	Pre-graft_4_EOM_500cells_Exp1	NA	Pre Graft EOM
chr14:107280212-107282213	Pre-graft_4_EOM_500cells_Exp1	100	Pre Graft EOM
chr14:107282212-107282376	Pre-graft_4_EOM_500cells_Exp1	NA	Pre Graft EOM
chr14:108520201-108520606	Pre-graft_4_EOM_500cells_Exp1	92.3076923076923	Pre Graft EOM
chr14:109810723-109812840	Pre-graft_4_EOM_500cells_Exp1	85.9375	Pre Graft EOM
chr14:109812842-109813168	Pre-graft_4_EOM_500cells_Exp1	87.5	Pre Graft EOM
chr14:110055040-110055390	Pre-graft_4_EOM_500cells_Exp1	100	Pre Graft EOM
chr14:110055390-110061842	Pre-graft_4_EOM_500cells_Exp1	95.4545454545455	Pre Graft EOM
chr14:110365047-110365523	Pre-graft_4_EOM_500cells_Exp1	100	Pre Graft EOM
chr14:110925391-110925803	Pre-graft_4_EOM_500cells_Exp1	NA	Pre Graft EOM
chr14:112083169-112083514	Pre-graft_4_EOM_500cells_Exp1	100	Pre Graft EOM
chr14:112299675-112300059	Pre-graft_4_EOM_500cells_Exp1	100	Pre Graft EOM
chr14:113018827-113025316	Pre-graft_4_EOM_500cells_Exp1	75	Pre Graft EOM
chr14:113493275-113493568	Pre-graft_4_EOM_500cells_Exp1	100	Pre Graft EOM
chr14:113607585-113607947	Pre-graft_4_EOM_500cells_Exp1	95.8333333333333	Pre Graft EOM
chr14:114505818-114506156	Pre-graft_4_EOM_500cells_Exp1	100	Pre Graft EOM
chr14:114506156-114512614	Pre-graft_4_EOM_500cells_Exp1	100	Pre Graft EOM
chr14:11466822-11468144	Pre-graft_4_EOM_500cells_Exp1	75	Pre Graft EOM
chr14:11469324-11469654	Pre-graft_4_EOM_500cells_Exp1	100	Pre Graft EOM
chr14:117080152-117083195	Pre-graft_4_EOM_500cells_Exp1	100	Pre Graft EOM
chr14:117286110-117292520	Pre-graft_4_EOM_500cells_Exp1	100	Pre Graft EOM
chr14:124212431-124213110	Pre-graft_4_EOM_500cells_Exp1	100	Pre Graft EOM
chr14:12826959-12827391	Pre-graft_4_EOM_500cells_Exp1	NA	Pre Graft EOM
chr14:13160501-13167026	Pre-graft_4_EOM_500cells_Exp1	85	Pre Graft EOM
chr14:13518123-13518670	Pre-graft_4_EOM_500cells_Exp1	NA	Pre Graft EOM
chr14:14047083-14048287	Pre-graft_4_EOM_500cells_Exp1	100	Pre Graft EOM
chr14:15019267-15019568	Pre-graft_4_EOM_500cells_Exp1	NA	Pre Graft EOM
chr14:15020025-15022513	Pre-graft_4_EOM_500cells_Exp1	66.6666666666667	Pre Graft EOM
chr14:15223289-15225702	Pre-graft_4_EOM_500cells_Exp1	NA	Pre Graft EOM
chr14:15817725-15824267	Pre-graft_4_EOM_500cells_Exp1	NA	Pre Graft EOM
chr14:16068598-16069616	Pre-graft_4_EOM_500cells_Exp1	55.5555555555556	Pre Graft EOM
chr14:16134301-16134602	Pre-graft_4_EOM_500cells_Exp1	80	Pre Graft EOM
chr14:17378187-17378637	Pre-graft_4_EOM_500cells_Exp1	NA	Pre Graft EOM
chr14:18859892-18866238	Pre-graft_4_EOM_500cells_Exp1	64.2857142857143	Pre Graft EOM
chr14:19315947-19320417	Pre-graft_4_EOM_500cells_Exp1	77.7777777777778	Pre Graft EOM
chr14:19628345-19628681	Pre-graft_4_EOM_500cells_Exp1	60	Pre Graft EOM
chr14:19628681-19636215	Pre-graft_4_EOM_500cells_Exp1	93.0555555555556	Pre Graft EOM
chr14:20343887-20344301	Pre-graft_4_EOM_500cells_Exp1	100	Pre Graft EOM
chr14:23534999-23535414	Pre-graft_4_EOM_500cells_Exp1	100	Pre Graft EOM
chr14:23536685-23538505	Pre-graft_4_EOM_500cells_Exp1	100	Pre Graft EOM
chr14:24413232-24415593	Pre-graft_4_EOM_500cells_Exp1	100	Pre Graft EOM
chr14:27562408-27570120	Pre-graft_4_EOM_500cells_Exp1	92.4242424242424	Pre Graft EOM
chr14:31860197-31866706	Pre-graft_4_EOM_500cells_Exp1	92.6470588235294	Pre Graft EOM
chr14:31923661-31924019	Pre-graft_4_EOM_500cells_Exp1	NA	Pre Graft EOM
chr14:35514203-35514600	Pre-graft_4_EOM_500cells_Exp1	NA	Pre Graft EOM
chr14:35965629-35966083	Pre-graft_4_EOM_500cells_Exp1	100	Pre Graft EOM
chr14:38027592-38027986	Pre-graft_4_EOM_500cells_Exp1	NA	Pre Graft EOM
chr14:38468678-38469043	Pre-graft_4_EOM_500cells_Exp1	NA	Pre Graft EOM
chr14:38469043-38469498	Pre-graft_4_EOM_500cells_Exp1	97.0588235294118	Pre Graft EOM
chr14:38472532-38473305	Pre-graft_4_EOM_500cells_Exp1	80	Pre Graft EOM
chr14:39496754-39497139	Pre-graft_4_EOM_500cells_Exp1	NA	Pre Graft EOM
chr14:39544208-39544684	Pre-graft_4_EOM_500cells_Exp1	100	Pre Graft EOM
chr14:39731800-39736129	Pre-graft_4_EOM_500cells_Exp1	100	Pre Graft EOM
chr14:40057848-40058313	Pre-graft_4_EOM_500cells_Exp1	NA	Pre Graft EOM
chr14:40337872-40338198	Pre-graft_4_EOM_500cells_Exp1	NA	Pre Graft EOM
chr14:42314429-42320957	Pre-graft_4_EOM_500cells_Exp1	NA	Pre Graft EOM
chr14:43925485-43933140	Pre-graft_4_EOM_500cells_Exp1	42.8571428571429	Pre Graft EOM
chr14:43933140-43933467	Pre-graft_4_EOM_500cells_Exp1	NA	Pre Graft EOM
chr14:43992914-43995604	Pre-graft_4_EOM_500cells_Exp1	NA	Pre Graft EOM
chr14:44669190-44676725	Pre-graft_4_EOM_500cells_Exp1	100	Pre Graft EOM
chr14:44759907-44760226	Pre-graft_4_EOM_500cells_Exp1	NA	Pre Graft EOM
chr14:44760226-44767852	Pre-graft_4_EOM_500cells_Exp1	83.3333333333333	Pre Graft EOM
chr14:44767852-44768184	Pre-graft_4_EOM_500cells_Exp1	40	Pre Graft EOM
chr14:44943169-44943501	Pre-graft_4_EOM_500cells_Exp1	100	Pre Graft EOM
chr14:49987967-49990696	Pre-graft_4_EOM_500cells_Exp1	73.6842105263158	Pre Graft EOM
chr14:50193606-50194290	Pre-graft_4_EOM_500cells_Exp1	81.8181818181818	Pre Graft EOM
chr14:50719808-50727386	Pre-graft_4_EOM_500cells_Exp1	70.5882352941177	Pre Graft EOM
chr14:53399861-53402387	Pre-graft_4_EOM_500cells_Exp1	100	Pre Graft EOM
chr14:53478358-53479337	Pre-graft_4_EOM_500cells_Exp1	97.0588235294118	Pre Graft EOM
chr14:55760056-55760382	Pre-graft_4_EOM_500cells_Exp1	NA	Pre Graft EOM
chr14:66613476-66613942	Pre-graft_4_EOM_500cells_Exp1	NA	Pre Graft EOM
chr14:66613944-66615781	Pre-graft_4_EOM_500cells_Exp1	NA	Pre Graft EOM
chr14:71121527-71123831	Pre-graft_4_EOM_500cells_Exp1	NA	Pre Graft EOM
chr14:76841884-76842254	Pre-graft_4_EOM_500cells_Exp1	100	Pre Graft EOM
chr14:81088216-81094666	Pre-graft_4_EOM_500cells_Exp1	100	Pre Graft EOM
chr14:82559995-82560296	Pre-graft_4_EOM_500cells_Exp1	75	Pre Graft EOM
chr14:84227019-84227338	Pre-graft_4_EOM_500cells_Exp1	75	Pre Graft EOM
chr14:84233614-84234125	Pre-graft_4_EOM_500cells_Exp1	100	Pre Graft EOM
chr14:84822794-84823139	Pre-graft_4_EOM_500cells_Exp1	100	Pre Graft EOM
chr14:85002982-85003732	Pre-graft_4_EOM_500cells_Exp1	NA	Pre Graft EOM
chr14:85004796-85004869	Pre-graft_4_EOM_500cells_Exp1	NA	Pre Graft EOM
chr14:85004871-85005294	Pre-graft_4_EOM_500cells_Exp1	NA	Pre Graft EOM
chr14:85521173-85521525	Pre-graft_4_EOM_500cells_Exp1	NA	Pre Graft EOM
chr14:85525168-85525520	Pre-graft_4_EOM_500cells_Exp1	81.8181818181818	Pre Graft EOM
chr14:88034071-88040451	Pre-graft_4_EOM_500cells_Exp1	NA	Pre Graft EOM
chr14:88895115-88895529	Pre-graft_4_EOM_500cells_Exp1	85.7142857142857	Pre Graft EOM
chr14:89582327-89583806	Pre-graft_4_EOM_500cells_Exp1	85.7142857142857	Pre Graft EOM
chr14:89687665-89688348	Pre-graft_4_EOM_500cells_Exp1	57.1428571428571	Pre Graft EOM
chr14:89904661-89905117	Pre-graft_4_EOM_500cells_Exp1	100	Pre Graft EOM
chr14:90275519-90278212	Pre-graft_4_EOM_500cells_Exp1	100	Pre Graft EOM
chr14:90278212-90279266	Pre-graft_4_EOM_500cells_Exp1	100	Pre Graft EOM
chr14:90279266-90279593	Pre-graft_4_EOM_500cells_Exp1	100	Pre Graft EOM
chr14:9044946-9045315	Pre-graft_4_EOM_500cells_Exp1	100	Pre Graft EOM
chr14:90683540-90689962	Pre-graft_4_EOM_500cells_Exp1	100	Pre Graft EOM
chr14:91056857-91057247	Pre-graft_4_EOM_500cells_Exp1	72.7272727272727	Pre Graft EOM
chr14:91819501-91823387	Pre-graft_4_EOM_500cells_Exp1	100	Pre Graft EOM
chr14:91825120-91828811	Pre-graft_4_EOM_500cells_Exp1	88.2352941176471	Pre Graft EOM
chr14:92206118-92206502	Pre-graft_4_EOM_500cells_Exp1	NA	Pre Graft EOM
chr14:93934435-93937152	Pre-graft_4_EOM_500cells_Exp1	NA	Pre Graft EOM
chr14:94641695-94643760	Pre-graft_4_EOM_500cells_Exp1	63.6363636363636	Pre Graft EOM
chr14:94644081-94649515	Pre-graft_4_EOM_500cells_Exp1	58.3333333333333	Pre Graft EOM
chr14:9501503-9501733	Pre-graft_4_EOM_500cells_Exp1	100	Pre Graft EOM
chr14:95091950-95093758	Pre-graft_4_EOM_500cells_Exp1	86.3636363636364	Pre Graft EOM
chr14:95095955-95096971	Pre-graft_4_EOM_500cells_Exp1	66.6666666666667	Pre Graft EOM
chr14:95561851-95568263	Pre-graft_4_EOM_500cells_Exp1	100	Pre Graft EOM
chr15:100542840-100544034	Pre-graft_4_EOM_500cells_Exp1	94.7368421052632	Pre Graft EOM
chr15:10095604-10096006	Pre-graft_4_EOM_500cells_Exp1	100	Pre Graft EOM
chr15:103610599-103611074	Pre-graft_4_EOM_500cells_Exp1	NA	Pre Graft EOM
chr15:103780670-103786948	Pre-graft_4_EOM_500cells_Exp1	86.9565217391304	Pre Graft EOM
chr15:14480471-14480802	Pre-graft_4_EOM_500cells_Exp1	NA	Pre Graft EOM
chr15:14738446-14738962	Pre-graft_4_EOM_500cells_Exp1	92.3076923076923	Pre Graft EOM
chr15:14843743-14844048	Pre-graft_4_EOM_500cells_Exp1	100	Pre Graft EOM
chr15:14845282-14852800	Pre-graft_4_EOM_500cells_Exp1	78.9473684210526	Pre Graft EOM
chr15:15747728-15748085	Pre-graft_4_EOM_500cells_Exp1	100	Pre Graft EOM
chr15:15785158-15787871	Pre-graft_4_EOM_500cells_Exp1	81.8181818181818	Pre Graft EOM
chr15:15997008-15997700	Pre-graft_4_EOM_500cells_Exp1	100	Pre Graft EOM
chr15:16456877-16457343	Pre-graft_4_EOM_500cells_Exp1	NA	Pre Graft EOM
chr15:17572800-17576239	Pre-graft_4_EOM_500cells_Exp1	95.8333333333333	Pre Graft EOM
chr15:17581158-17581522	Pre-graft_4_EOM_500cells_Exp1	NA	Pre Graft EOM
chr15:17819889-17825606	Pre-graft_4_EOM_500cells_Exp1	83.3333333333333	Pre Graft EOM
chr15:17825846-17827698	Pre-graft_4_EOM_500cells_Exp1	62.5	Pre Graft EOM
chr15:18445968-18446367	Pre-graft_4_EOM_500cells_Exp1	85.7142857142857	Pre Graft EOM
chr15:18446663-18447345	Pre-graft_4_EOM_500cells_Exp1	66.6666666666667	Pre Graft EOM
chr15:19049159-19049493	Pre-graft_4_EOM_500cells_Exp1	100	Pre Graft EOM
chr15:19286419-19287320	Pre-graft_4_EOM_500cells_Exp1	94.1176470588235	Pre Graft EOM
chr15:19287679-19293362	Pre-graft_4_EOM_500cells_Exp1	86.1111111111111	Pre Graft EOM
chr15:19495366-19495697	Pre-graft_4_EOM_500cells_Exp1	NA	Pre Graft EOM
chr15:19496376-19499068	Pre-graft_4_EOM_500cells_Exp1	88.8888888888889	Pre Graft EOM
chr15:19499068-19499399	Pre-graft_4_EOM_500cells_Exp1	NA	Pre Graft EOM
chr15:19648018-19648788	Pre-graft_4_EOM_500cells_Exp1	75	Pre Graft EOM
chr15:20013771-20014231	Pre-graft_4_EOM_500cells_Exp1	85	Pre Graft EOM
chr15:20155140-20158086	Pre-graft_4_EOM_500cells_Exp1	NA	Pre Graft EOM
chr15:20159357-20159788	Pre-graft_4_EOM_500cells_Exp1	100	Pre Graft EOM
chr15:21565212-21565546	Pre-graft_4_EOM_500cells_Exp1	NA	Pre Graft EOM
chr15:21719485-21719908	Pre-graft_4_EOM_500cells_Exp1	94.7368421052632	Pre Graft EOM
chr15:21857923-21860946	Pre-graft_4_EOM_500cells_Exp1	81.4814814814815	Pre Graft EOM
chr15:21918075-21924543	Pre-graft_4_EOM_500cells_Exp1	94.4444444444444	Pre Graft EOM
chr15:22012460-22012855	Pre-graft_4_EOM_500cells_Exp1	NA	Pre Graft EOM
chr15:22055389-22055783	Pre-graft_4_EOM_500cells_Exp1	NA	Pre Graft EOM
chr15:22364064-22366770	Pre-graft_4_EOM_500cells_Exp1	84.375	Pre Graft EOM
chr15:22366771-22367083	Pre-graft_4_EOM_500cells_Exp1	90	Pre Graft EOM
chr15:23522554-23522704	Pre-graft_4_EOM_500cells_Exp1	100	Pre Graft EOM
chr15:23523674-23524089	Pre-graft_4_EOM_500cells_Exp1	70	Pre Graft EOM
chr15:23739419-23742387	Pre-graft_4_EOM_500cells_Exp1	86.6666666666667	Pre Graft EOM
chr15:23958349-23958699	Pre-graft_4_EOM_500cells_Exp1	NA	Pre Graft EOM
chr15:23958700-23958964	Pre-graft_4_EOM_500cells_Exp1	87.5	Pre Graft EOM
chr15:23959017-23959908	Pre-graft_4_EOM_500cells_Exp1	57.1428571428571	Pre Graft EOM
chr15:24321531-24324601	Pre-graft_4_EOM_500cells_Exp1	NA	Pre Graft EOM
chr15:24324587-24325435	Pre-graft_4_EOM_500cells_Exp1	NA	Pre Graft EOM
chr15:24325442-24325794	Pre-graft_4_EOM_500cells_Exp1	NA	Pre Graft EOM
chr15:27286516-27293011	Pre-graft_4_EOM_500cells_Exp1	100	Pre Graft EOM
chr15:29292946-29293230	Pre-graft_4_EOM_500cells_Exp1	100	Pre Graft EOM
chr15:29421168-29421505	Pre-graft_4_EOM_500cells_Exp1	93.75	Pre Graft EOM
chr15:29798950-29803465	Pre-graft_4_EOM_500cells_Exp1	93.4782608695652	Pre Graft EOM
chr15:30933925-30934229	Pre-graft_4_EOM_500cells_Exp1	80	Pre Graft EOM
chr15:3119315-3126936	Pre-graft_4_EOM_500cells_Exp1	85.7142857142857	Pre Graft EOM
chr15:33661011-33661224	Pre-graft_4_EOM_500cells_Exp1	100	Pre Graft EOM
chr15:33661226-33661657	Pre-graft_4_EOM_500cells_Exp1	100	Pre Graft EOM
chr15:33816367-33816616	Pre-graft_4_EOM_500cells_Exp1	80.7692307692308	Pre Graft EOM
chr15:34231821-34232170	Pre-graft_4_EOM_500cells_Exp1	NA	Pre Graft EOM
chr15:3700669-3700979	Pre-graft_4_EOM_500cells_Exp1	100	Pre Graft EOM
chr15:38610507-38616855	Pre-graft_4_EOM_500cells_Exp1	81.8181818181818	Pre Graft EOM
chr15:38730246-38730745	Pre-graft_4_EOM_500cells_Exp1	88	Pre Graft EOM
chr15:39063360-39063707	Pre-graft_4_EOM_500cells_Exp1	NA	Pre Graft EOM
chr15:43879761-43881202	Pre-graft_4_EOM_500cells_Exp1	NA	Pre Graft EOM
chr15:44359234-44359725	Pre-graft_4_EOM_500cells_Exp1	NA	Pre Graft EOM
chr15:46502625-46505496	Pre-graft_4_EOM_500cells_Exp1	NA	Pre Graft EOM
chr15:46520431-46520815	Pre-graft_4_EOM_500cells_Exp1	NA	Pre Graft EOM
chr15:46566521-46566860	Pre-graft_4_EOM_500cells_Exp1	100	Pre Graft EOM
chr15:46706638-46709052	Pre-graft_4_EOM_500cells_Exp1	91.6666666666667	Pre Graft EOM
chr15:46709048-46711534	Pre-graft_4_EOM_500cells_Exp1	50	Pre Graft EOM
chr15:4682231-4682594	Pre-graft_4_EOM_500cells_Exp1	91.6666666666667	Pre Graft EOM
chr15:47537852-47538534	Pre-graft_4_EOM_500cells_Exp1	75	Pre Graft EOM
chr15:4834782-4834958	Pre-graft_4_EOM_500cells_Exp1	100	Pre Graft EOM
chr15:48473747-48474640	Pre-graft_4_EOM_500cells_Exp1	100	Pre Graft EOM
chr15:49784540-49788551	Pre-graft_4_EOM_500cells_Exp1	80	Pre Graft EOM
chr15:50625523-50632026	Pre-graft_4_EOM_500cells_Exp1	100	Pre Graft EOM
chr15:52084320-52084800	Pre-graft_4_EOM_500cells_Exp1	100	Pre Graft EOM
chr15:52544826-52545242	Pre-graft_4_EOM_500cells_Exp1	88.8888888888889	Pre Graft EOM
chr15:52545245-52547729	Pre-graft_4_EOM_500cells_Exp1	NA	Pre Graft EOM
chr15:53854647-53854895	Pre-graft_4_EOM_500cells_Exp1	100	Pre Graft EOM
chr15:53854895-53855584	Pre-graft_4_EOM_500cells_Exp1	87.5	Pre Graft EOM
chr15:5841839-5842168	Pre-graft_4_EOM_500cells_Exp1	93.3333333333333	Pre Graft EOM
chr15:58693794-58697111	Pre-graft_4_EOM_500cells_Exp1	91.6666666666667	Pre Graft EOM
chr15:59764577-59770457	Pre-graft_4_EOM_500cells_Exp1	100	Pre Graft EOM
chr15:59770500-59771135	Pre-graft_4_EOM_500cells_Exp1	NA	Pre Graft EOM
chr15:64711023-64711488	Pre-graft_4_EOM_500cells_Exp1	100	Pre Graft EOM
chr15:64846193-64846524	Pre-graft_4_EOM_500cells_Exp1	NA	Pre Graft EOM
chr15:65666672-65667023	Pre-graft_4_EOM_500cells_Exp1	80	Pre Graft EOM
chr15:65667023-65673396	Pre-graft_4_EOM_500cells_Exp1	100	Pre Graft EOM
chr15:67696533-67696825	Pre-graft_4_EOM_500cells_Exp1	NA	Pre Graft EOM
chr15:69362394-69362702	Pre-graft_4_EOM_500cells_Exp1	NA	Pre Graft EOM
chr15:71212669-71213045	Pre-graft_4_EOM_500cells_Exp1	78.5714285714286	Pre Graft EOM
chr15:75138937-75139269	Pre-graft_4_EOM_500cells_Exp1	88.8888888888889	Pre Graft EOM
chr15:75205997-75212406	Pre-graft_4_EOM_500cells_Exp1	83.3333333333333	Pre Graft EOM
chr15:77569458-77569853	Pre-graft_4_EOM_500cells_Exp1	NA	Pre Graft EOM
chr15:77684197-77691847	Pre-graft_4_EOM_500cells_Exp1	33.3333333333333	Pre Graft EOM
chr15:8101867-8102406	Pre-graft_4_EOM_500cells_Exp1	55.5555555555556	Pre Graft EOM
chr15:8127718-8128018	Pre-graft_4_EOM_500cells_Exp1	NA	Pre Graft EOM
chr15:81495365-81496769	Pre-graft_4_EOM_500cells_Exp1	NA	Pre Graft EOM
chr15:82316233-82316625	Pre-graft_4_EOM_500cells_Exp1	100	Pre Graft EOM
chr15:82591133-82597600	Pre-graft_4_EOM_500cells_Exp1	NA	Pre Graft EOM
chr15:82605108-82605533	Pre-graft_4_EOM_500cells_Exp1	100	Pre Graft EOM
chr15:82608551-82608976	Pre-graft_4_EOM_500cells_Exp1	NA	Pre Graft EOM
chr15:8918539-8921960	Pre-graft_4_EOM_500cells_Exp1	85	Pre Graft EOM
chr15:8926661-8927986	Pre-graft_4_EOM_500cells_Exp1	83.3333333333333	Pre Graft EOM
chr15:89612029-89614554	Pre-graft_4_EOM_500cells_Exp1	85.7142857142857	Pre Graft EOM
chr15:9227215-9227531	Pre-graft_4_EOM_500cells_Exp1	75	Pre Graft EOM
chr15:9244712-9245173	Pre-graft_4_EOM_500cells_Exp1	100	Pre Graft EOM
chr15:92472752-92474720	Pre-graft_4_EOM_500cells_Exp1	100	Pre Graft EOM
chr15:92474720-92475057	Pre-graft_4_EOM_500cells_Exp1	100	Pre Graft EOM
chr15:92533804-92534091	Pre-graft_4_EOM_500cells_Exp1	100	Pre Graft EOM
chr15:9267993-9268346	Pre-graft_4_EOM_500cells_Exp1	100	Pre Graft EOM
chr15:93444735-93445175	Pre-graft_4_EOM_500cells_Exp1	100	Pre Graft EOM
chr15:9499163-9499566	Pre-graft_4_EOM_500cells_Exp1	100	Pre Graft EOM
chr15:95160183-95160563	Pre-graft_4_EOM_500cells_Exp1	93.9393939393939	Pre Graft EOM
chr15:96228682-96229119	Pre-graft_4_EOM_500cells_Exp1	100	Pre Graft EOM
chr15:96241672-96242047	Pre-graft_4_EOM_500cells_Exp1	100	Pre Graft EOM
chr15:96978073-96978425	Pre-graft_4_EOM_500cells_Exp1	100	Pre Graft EOM
chr15:97550588-97557083	Pre-graft_4_EOM_500cells_Exp1	NA	Pre Graft EOM
chr15:97608931-97609249	Pre-graft_4_EOM_500cells_Exp1	NA	Pre Graft EOM
chr15:97625972-97633495	Pre-graft_4_EOM_500cells_Exp1	79.6296296296296	Pre Graft EOM
chr15:98321709-98322071	Pre-graft_4_EOM_500cells_Exp1	94.4444444444444	Pre Graft EOM
chr15:98322071-98324789	Pre-graft_4_EOM_500cells_Exp1	91.6666666666667	Pre Graft EOM
chr16:10822884-10823241	Pre-graft_4_EOM_500cells_Exp1	88.8888888888889	Pre Graft EOM
chr16:11013422-11013790	Pre-graft_4_EOM_500cells_Exp1	80	Pre Graft EOM
chr16:12359692-12360047	Pre-graft_4_EOM_500cells_Exp1	88.8888888888889	Pre Graft EOM
chr16:13270422-13270868	Pre-graft_4_EOM_500cells_Exp1	91.6666666666667	Pre Graft EOM
chr16:13929997-13930474	Pre-graft_4_EOM_500cells_Exp1	100	Pre Graft EOM
chr16:15480410-15480734	Pre-graft_4_EOM_500cells_Exp1	100	Pre Graft EOM
chr16:15843967-15844385	Pre-graft_4_EOM_500cells_Exp1	85.7142857142857	Pre Graft EOM
chr16:16936283-16939233	Pre-graft_4_EOM_500cells_Exp1	72.2222222222222	Pre Graft EOM
chr16:17440082-17446385	Pre-graft_4_EOM_500cells_Exp1	84.6153846153846	Pre Graft EOM
chr16:17955914-17956407	Pre-graft_4_EOM_500cells_Exp1	87.5	Pre Graft EOM
chr16:17995411-17995727	Pre-graft_4_EOM_500cells_Exp1	40	Pre Graft EOM
chr16:19298341-19298725	Pre-graft_4_EOM_500cells_Exp1	100	Pre Graft EOM
chr16:19539162-19539507	Pre-graft_4_EOM_500cells_Exp1	NA	Pre Graft EOM
chr16:19590653-19593381	Pre-graft_4_EOM_500cells_Exp1	100	Pre Graft EOM
chr16:19651064-19652079	Pre-graft_4_EOM_500cells_Exp1	100	Pre Graft EOM
chr16:21104920-21105251	Pre-graft_4_EOM_500cells_Exp1	100	Pre Graft EOM
chr16:21105252-21105538	Pre-graft_4_EOM_500cells_Exp1	NA	Pre Graft EOM
chr16:21658296-21658764	Pre-graft_4_EOM_500cells_Exp1	100	Pre Graft EOM
chr16:21683644-21684190	Pre-graft_4_EOM_500cells_Exp1	91.6666666666667	Pre Graft EOM
chr16:22277245-22277559	Pre-graft_4_EOM_500cells_Exp1	90	Pre Graft EOM
chr16:22277559-22279878	Pre-graft_4_EOM_500cells_Exp1	90.4761904761905	Pre Graft EOM
chr16:22279960-22280427	Pre-graft_4_EOM_500cells_Exp1	88.8888888888889	Pre Graft EOM
chr16:23643364-23643708	Pre-graft_4_EOM_500cells_Exp1	100	Pre Graft EOM
chr16:27918126-27918570	Pre-graft_4_EOM_500cells_Exp1	83.3333333333333	Pre Graft EOM
chr16:27920234-27920419	Pre-graft_4_EOM_500cells_Exp1	NA	Pre Graft EOM
chr16:28146744-28147055	Pre-graft_4_EOM_500cells_Exp1	100	Pre Graft EOM
chr16:30558203-30558465	Pre-graft_4_EOM_500cells_Exp1	NA	Pre Graft EOM
chr16:31321208-31321539	Pre-graft_4_EOM_500cells_Exp1	76.6666666666667	Pre Graft EOM
chr16:3334746-3335064	Pre-graft_4_EOM_500cells_Exp1	NA	Pre Graft EOM
chr16:33850896-33852202	Pre-graft_4_EOM_500cells_Exp1	100	Pre Graft EOM
chr16:3396706-3403733	Pre-graft_4_EOM_500cells_Exp1	75	Pre Graft EOM
chr16:3516223-3516577	Pre-graft_4_EOM_500cells_Exp1	NA	Pre Graft EOM
chr16:3516577-3517765	Pre-graft_4_EOM_500cells_Exp1	78.2608695652174	Pre Graft EOM
chr16:35799610-35799935	Pre-graft_4_EOM_500cells_Exp1	100	Pre Graft EOM
chr16:3625351-3628768	Pre-graft_4_EOM_500cells_Exp1	62.5	Pre Graft EOM
chr16:37477094-37477470	Pre-graft_4_EOM_500cells_Exp1	42.8571428571429	Pre Graft EOM
chr16:3805782-3806130	Pre-graft_4_EOM_500cells_Exp1	100	Pre Graft EOM
chr16:39897283-39897582	Pre-graft_4_EOM_500cells_Exp1	100	Pre Graft EOM
chr16:4030736-4031062	Pre-graft_4_EOM_500cells_Exp1	NA	Pre Graft EOM
chr16:42475292-42475857	Pre-graft_4_EOM_500cells_Exp1	100	Pre Graft EOM
chr16:44042683-44045899	Pre-graft_4_EOM_500cells_Exp1	100	Pre Graft EOM
chr16:44441702-44442163	Pre-graft_4_EOM_500cells_Exp1	90.7407407407407	Pre Graft EOM
chr16:47697202-47697826	Pre-graft_4_EOM_500cells_Exp1	75	Pre Graft EOM
chr16:47697826-47699950	Pre-graft_4_EOM_500cells_Exp1	91.6666666666667	Pre Graft EOM
chr16:47699969-47700272	Pre-graft_4_EOM_500cells_Exp1	77.7777777777778	Pre Graft EOM
chr16:48184791-48185315	Pre-graft_4_EOM_500cells_Exp1	100	Pre Graft EOM
chr16:50142293-50142972	Pre-graft_4_EOM_500cells_Exp1	NA	Pre Graft EOM
chr16:51946263-51952675	Pre-graft_4_EOM_500cells_Exp1	85.7142857142857	Pre Graft EOM
chr16:53583024-53583194	Pre-graft_4_EOM_500cells_Exp1	50	Pre Graft EOM
chr16:53583195-53583577	Pre-graft_4_EOM_500cells_Exp1	100	Pre Graft EOM
chr16:53678062-53678476	Pre-graft_4_EOM_500cells_Exp1	87.5	Pre Graft EOM
chr16:55025110-55026142	Pre-graft_4_EOM_500cells_Exp1	NA	Pre Graft EOM
chr16:55941661-55941991	Pre-graft_4_EOM_500cells_Exp1	100	Pre Graft EOM
chr16:56322539-56323697	Pre-graft_4_EOM_500cells_Exp1	NA	Pre Graft EOM
chr16:56330866-56335221	Pre-graft_4_EOM_500cells_Exp1	100	Pre Graft EOM
chr16:58306931-58307286	Pre-graft_4_EOM_500cells_Exp1	NA	Pre Graft EOM
chr16:58336142-58342654	Pre-graft_4_EOM_500cells_Exp1	100	Pre Graft EOM
chr16:58810188-58810654	Pre-graft_4_EOM_500cells_Exp1	100	Pre Graft EOM
chr16:59242252-59242577	Pre-graft_4_EOM_500cells_Exp1	100	Pre Graft EOM
chr16:59242577-59250179	Pre-graft_4_EOM_500cells_Exp1	88.4615384615385	Pre Graft EOM
chr16:61324564-61326382	Pre-graft_4_EOM_500cells_Exp1	70	Pre Graft EOM
chr16:61331392-61332591	Pre-graft_4_EOM_500cells_Exp1	81.25	Pre Graft EOM
chr16:62379989-62380641	Pre-graft_4_EOM_500cells_Exp1	85.7142857142857	Pre Graft EOM
chr16:63880153-63880495	Pre-graft_4_EOM_500cells_Exp1	100	Pre Graft EOM
chr16:66242059-66242397	Pre-graft_4_EOM_500cells_Exp1	NA	Pre Graft EOM
chr16:66363764-66364062	Pre-graft_4_EOM_500cells_Exp1	NA	Pre Graft EOM
chr16:66471455-66472178	Pre-graft_4_EOM_500cells_Exp1	100	Pre Graft EOM
chr16:66472815-66474799	Pre-graft_4_EOM_500cells_Exp1	73.1481481481482	Pre Graft EOM
chr16:66559505-66559887	Pre-graft_4_EOM_500cells_Exp1	100	Pre Graft EOM
chr16:6683569-6683954	Pre-graft_4_EOM_500cells_Exp1	100	Pre Graft EOM
chr16:68622750-68625469	Pre-graft_4_EOM_500cells_Exp1	93.75	Pre Graft EOM
chr16:68625469-68626532	Pre-graft_4_EOM_500cells_Exp1	84.6153846153846	Pre Graft EOM
chr16:69502397-69502731	Pre-graft_4_EOM_500cells_Exp1	100	Pre Graft EOM
chr16:69864918-69865302	Pre-graft_4_EOM_500cells_Exp1	100	Pre Graft EOM
chr16:70169695-70170030	Pre-graft_4_EOM_500cells_Exp1	100	Pre Graft EOM
chr16:70384253-70384636	Pre-graft_4_EOM_500cells_Exp1	100	Pre Graft EOM
chr16:71314960-71315272	Pre-graft_4_EOM_500cells_Exp1	NA	Pre Graft EOM
chr16:72079486-72079827	Pre-graft_4_EOM_500cells_Exp1	100	Pre Graft EOM
chr16:75645350-75645678	Pre-graft_4_EOM_500cells_Exp1	NA	Pre Graft EOM
chr16:7737918-7739423	Pre-graft_4_EOM_500cells_Exp1	100	Pre Graft EOM
chr16:7739421-7740837	Pre-graft_4_EOM_500cells_Exp1	100	Pre Graft EOM
chr16:7740837-7741163	Pre-graft_4_EOM_500cells_Exp1	77.7777777777778	Pre Graft EOM
chr16:79369060-79375605	Pre-graft_4_EOM_500cells_Exp1	81.8181818181818	Pre Graft EOM
chr16:79375605-79375970	Pre-graft_4_EOM_500cells_Exp1	70.5882352941177	Pre Graft EOM
chr16:79617682-79618004	Pre-graft_4_EOM_500cells_Exp1	93.3333333333333	Pre Graft EOM
chr16:81015995-81018712	Pre-graft_4_EOM_500cells_Exp1	100	Pre Graft EOM
chr16:81025892-81027696	Pre-graft_4_EOM_500cells_Exp1	NA	Pre Graft EOM
chr16:81036346-81036853	Pre-graft_4_EOM_500cells_Exp1	100	Pre Graft EOM
chr16:82210739-82211801	Pre-graft_4_EOM_500cells_Exp1	75	Pre Graft EOM
chr16:82583807-82590262	Pre-graft_4_EOM_500cells_Exp1	92.1052631578947	Pre Graft EOM
chr16:82633572-82633896	Pre-graft_4_EOM_500cells_Exp1	100	Pre Graft EOM
chr16:82633896-82640425	Pre-graft_4_EOM_500cells_Exp1	95.4545454545455	Pre Graft EOM
chr16:82960891-82962369	Pre-graft_4_EOM_500cells_Exp1	71.4285714285714	Pre Graft EOM
chr16:83360715-83361082	Pre-graft_4_EOM_500cells_Exp1	100	Pre Graft EOM
chr16:83399017-83399435	Pre-graft_4_EOM_500cells_Exp1	100	Pre Graft EOM
chr16:83403516-83403934	Pre-graft_4_EOM_500cells_Exp1	60	Pre Graft EOM
chr16:84074507-84075688	Pre-graft_4_EOM_500cells_Exp1	94.4444444444445	Pre Graft EOM
chr16:84666440-84666727	Pre-graft_4_EOM_500cells_Exp1	NA	Pre Graft EOM
chr16:8501195-8503243	Pre-graft_4_EOM_500cells_Exp1	0	Pre Graft EOM
chr16:88016496-88016842	Pre-graft_4_EOM_500cells_Exp1	58.3333333333333	Pre Graft EOM
chr16:88791002-88797467	Pre-graft_4_EOM_500cells_Exp1	90	Pre Graft EOM
chr16:88968639-88969102	Pre-graft_4_EOM_500cells_Exp1	91.6666666666667	Pre Graft EOM
chr16:89996956-89997157	Pre-graft_4_EOM_500cells_Exp1	NA	Pre Graft EOM
chr16:90341890-90345341	Pre-graft_4_EOM_500cells_Exp1	100	Pre Graft EOM
chr16:90716871-90717767	Pre-graft_4_EOM_500cells_Exp1	100	Pre Graft EOM
chr16:91456977-91457466	Pre-graft_4_EOM_500cells_Exp1	100	Pre Graft EOM
chr16:97282320-97282624	Pre-graft_4_EOM_500cells_Exp1	NA	Pre Graft EOM
chr16:97770890-97777388	Pre-graft_4_EOM_500cells_Exp1	100	Pre Graft EOM
chr16:98035575-98038928	Pre-graft_4_EOM_500cells_Exp1	100	Pre Graft EOM
chr16:98089461-98095855	Pre-graft_4_EOM_500cells_Exp1	96.875	Pre Graft EOM
chr17:10647466-10647928	Pre-graft_4_EOM_500cells_Exp1	100	Pre Graft EOM
chr17:12557997-12558900	Pre-graft_4_EOM_500cells_Exp1	100	Pre Graft EOM
chr17:13238485-13238837	Pre-graft_4_EOM_500cells_Exp1	95.2380952380952	Pre Graft EOM
chr17:13408528-13408867	Pre-graft_4_EOM_500cells_Exp1	NA	Pre Graft EOM
chr17:13408867-13413421	Pre-graft_4_EOM_500cells_Exp1	NA	Pre Graft EOM
chr17:13418419-13418838	Pre-graft_4_EOM_500cells_Exp1	88.8888888888889	Pre Graft EOM
chr17:13418838-13420736	Pre-graft_4_EOM_500cells_Exp1	80	Pre Graft EOM
chr17:13986701-13986915	Pre-graft_4_EOM_500cells_Exp1	100	Pre Graft EOM
chr17:16872535-16872889	Pre-graft_4_EOM_500cells_Exp1	100	Pre Graft EOM
chr17:16872905-16874519	Pre-graft_4_EOM_500cells_Exp1	66.6666666666667	Pre Graft EOM
chr17:18149036-18149390	Pre-graft_4_EOM_500cells_Exp1	80	Pre Graft EOM
chr17:18497448-18497894	Pre-graft_4_EOM_500cells_Exp1	86.6666666666667	Pre Graft EOM
chr17:18558212-18558556	Pre-graft_4_EOM_500cells_Exp1	66.6666666666667	Pre Graft EOM
chr17:18558556-18566225	Pre-graft_4_EOM_500cells_Exp1	80	Pre Graft EOM
chr17:18961192-18966349	Pre-graft_4_EOM_500cells_Exp1	85.7142857142857	Pre Graft EOM
chr17:18968054-18968923	Pre-graft_4_EOM_500cells_Exp1	90.625	Pre Graft EOM
chr17:19324719-19327674	Pre-graft_4_EOM_500cells_Exp1	88.8888888888889	Pre Graft EOM
chr17:19563986-19564328	Pre-graft_4_EOM_500cells_Exp1	40	Pre Graft EOM
chr17:19931359-19932132	Pre-graft_4_EOM_500cells_Exp1	88.8888888888889	Pre Graft EOM
chr17:19932132-19932468	Pre-graft_4_EOM_500cells_Exp1	NA	Pre Graft EOM
chr17:20091770-20097494	Pre-graft_4_EOM_500cells_Exp1	63.6363636363636	Pre Graft EOM
chr17:20908735-20909036	Pre-graft_4_EOM_500cells_Exp1	NA	Pre Graft EOM
chr17:21801408-21808185	Pre-graft_4_EOM_500cells_Exp1	82.0512820512821	Pre Graft EOM
chr17:22230734-22237523	Pre-graft_4_EOM_500cells_Exp1	83.1081081081081	Pre Graft EOM
chr17:22408056-22408378	Pre-graft_4_EOM_500cells_Exp1	97.0588235294118	Pre Graft EOM
chr17:22487876-22494278	Pre-graft_4_EOM_500cells_Exp1	80	Pre Graft EOM
chr17:23332553-23334227	Pre-graft_4_EOM_500cells_Exp1	80	Pre Graft EOM
chr17:23334237-23334569	Pre-graft_4_EOM_500cells_Exp1	96	Pre Graft EOM
chr17:26291702-26298207	Pre-graft_4_EOM_500cells_Exp1	89.4736842105263	Pre Graft EOM
chr17:27352446-27353255	Pre-graft_4_EOM_500cells_Exp1	100	Pre Graft EOM
chr17:27354577-27355047	Pre-graft_4_EOM_500cells_Exp1	100	Pre Graft EOM
chr17:28939781-28940182	Pre-graft_4_EOM_500cells_Exp1	76.9230769230769	Pre Graft EOM
chr17:31552674-31553524	Pre-graft_4_EOM_500cells_Exp1	90	Pre Graft EOM
[truncated: 106,685 more rows]

## Sheet: Fig 2A_MuSC_Enhancers
Enhancer	Name	DNA methylation level	Location
[truncated: 175,680 more rows]

[truncated: 6 more sheets: Fig 2A_Promoters, Fig 2B, Fig 2C, Fig 2D, Fig 2E EOM, Fig 2E TA]
