# Supplementary material for: Transcriptome and epigenome diversity and plasticity of muscle stem cells following transplantation
Source: PLoS Genet. 2020 Oct 30;16(10):e1009022. doi: 10.1371/journal.pgen.1009022 (PMC7657492; doi:10.1371/journal.pgen.1009022)
Supplement: S1 Data — (ZIP) [file pgen.1009022.s001.zip › Fig 1_v3_BE.xlsx]

## Sheet: Fig 1B
	PC1	PC2
Pre_Graft_1_EOM_Exp2	-6.24478166546819	-49.8611700394807
Pre_Graft_5_EOM_Exp2	-74.6505101636045	-25.9165778410931
Pre_Graft_3_EOM_Exp1	-33.1163395377274	-37.7284043580754
Pre_Graft_2_EOM_Exp2	-127.19358519678	31.2898531481168
Pre_Graft_6_EOM_Exp2	-84.6638497070848	-13.1999094742348
Pre_Graft_4_EOM_Exp1	13.4412383253561	-52.3368731620091
Pre_Graft_5_EOM_Exp1	-22.5279025764847	-32.1766913163429
Pre_Graft_4_EOM_Exp2	-79.7084299547991	-12.02586432344
Pre_Graft_1_TA_Exp2	74.8527038791122	55.9379010543695
Pre_Graft_5_TA_Exp2	19.178194785192	-5.56153451719576
Pre_Graft_3_TA_Exp1	17.830202921325	-9.43514625060194
Pre_Graft_2_TA_Exp2	52.4229552582884	67.4283081811004
Pre_Graft_6_TA_Exp2	32.752834950625	57.760216980946
Pre_Graft_4_TA_Exp1	63.6412247280692	-43.4639111806971
Pre_Graft_3_TA_Exp2	25.0916580134831	164.898549997988
Pre_Graft_4_TA_Exp2	128.894385940481	-95.6087468993409

## Sheet: Fig 1C
	ID	Average count over all samples	log2FoldChange	Log fold change Standard Error	Wald statistic	pvalue	padj	LogP	Direction
Mobp	ENSMUSG00000032517	235.309863997103	-11.0533579134204	1.3739616955933	-8.04488068981234	8.63294885622828e-16	2.23785218684229e-13	12.6501686025971	EOM specific
Hoxc10	ENSMUSG00000022484	51.9634564754386	9.48538548402133	0.801278395325916	11.8378150956675	2.4885157134535e-32	4.35428036961526e-29	28.361083610422	TA specific
Myh11	ENSMUSG00000018830	47.2971379386793	8.98761603041455	2.08298264597776	4.31478200155418	1.59760477236083e-05	0.000577862315336096	3.23817562665358	TA specific
Hoxc9	ENSMUSG00000036139	24.1373076278085	8.37297325148526	0.803884610766993	10.415640676958	2.10376282239253e-25	1.73226305810886e-22	21.7613861561927	TA specific
Hoxa10	ENSMUSG00000000938	23.7823789294682	8.36208725758022	0.796555756193512	10.4978053231829	8.84117373087746e-26	8.25058332565484e-23	22.0835153452492	TA specific
Lmx1a	ENSMUSG00000026686	34.1103074144707	-8.26980071356124	0.789168765099751	-10.4791282667098	1.07732160548673e-25	9.42521739600204e-23	22.0257086238495	EOM specific
Lbx1	ENSMUSG00000025216	20.3341680131286	8.11762893240469	0.811194111379973	10.007011661605	1.41976363946827e-23	9.03356882967127e-21	20.0441406420637	TA specific
Hoxa7	ENSMUSG00000038236	13.1205761999476	7.50068587806603	0.828765795263217	9.05042886776451	1.42407913265379e-19	6.04068475723873e-17	16.2189138280289	TA specific
Hoxa9	ENSMUSG00000038227	12.2707961954338	7.4092099001415	0.94570498094652	7.83458906256992	4.70378558018111e-15	1.07940312379304e-12	11.9668163294206	TA specific
Tmem61	ENSMUSG00000085933	14.9516095480289	7.32462024136607	0.979416148952832	7.47855776035281	7.51426739310007e-14	1.4024628662482e-11	10.8531086289645	TA specific
Neu2	ENSMUSG00000079434	68.3186716866618	7.21574418765616	1.1232414598234	6.42403654579369	1.32707320644351e-10	1.40730081392396e-08	7.85161306115533	TA specific
Lamc3	ENSMUSG00000026840	75.0006788561602	7.0393643063043	0.544934502210912	12.917817238116	3.57129433308065e-38	9.99819561489259e-35	34.0000783705203	TA specific
Hoxc11	ENSMUSG00000001656	9.57160505816937	7.03060325620747	0.942340136885857	7.46079147115758	8.60042743639577e-14	1.56349069161907e-11	10.8059047000242	TA specific
Hoxa11as	ENSMUSG00000086427	9.06085883650557	6.96756569399763	1.06326242206198	6.55300662322424	5.63900144068632e-11	6.57789518056059e-09	8.18191305132567	TA specific
Ccdc3	ENSMUSG00000026676	9.04582541407883	6.96519193791919	2.5083524822462	2.77679950773184	0.00548970304753376	0.0654958501884203	1.1837862159985	No significant difference
Hs3st4	ENSMUSG00000078591	17.8298664922315	-6.96123093395044	0.806797653719727	-8.6282240681487	6.23119157974199e-18	2.23651845469816e-15	14.6504275138828	EOM specific
Hotair	ENSMUSG00000086903	9.03758814757552	6.93929437187469	0.937025840575614	7.40565955749084	1.30500226695507e-13	2.28342771660463e-11	10.6414127317148	TA specific
Sim1	ENSMUSG00000019913	21.9148663326901	6.82776405925065	0.869129668994728	7.85586351821119	3.97027215391685e-15	9.26264493508801e-13	12.0332649834373	TA specific
Bcas1	ENSMUSG00000013523	25.2390706641507	-6.73253107645114	1.72780743515756	-3.89657489570717	9.7562646298176e-05	0.00273683752080535	2.56275098480114	EOM specific
Alx4	ENSMUSG00000040310	38.2836886167624	-6.71410876924537	0.730623115738587	-9.18956521442396	3.94432375960467e-20	1.78105303183697e-17	16.7493231489864	EOM specific
Spock3	ENSMUSG00000054162	9.48257337933313	6.6687901882142	1.06648448429821	6.2530587986965	4.02490514287817e-10	3.91254320763949e-08	7.40754085334689	TA specific
Akap6	ENSMUSG00000061603	11.9943003397249	6.64216634850077	1.1041245968229	6.01577608868918	1.79026891036336e-09	1.55653318057555e-07	6.80784161703911	TA specific
Fam46b	ENSMUSG00000046694	7.19079720032379	6.63554812374234	1.40766426048742	4.71387127598501	2.43054240166921e-06	0.000111549942749396	3.95253064827237	TA specific
Hoxc5	ENSMUSG00000022485	6.66136658732993	6.528531751502	1.30110634974849	5.01767726578537	5.22999375593086e-07	2.75223505998196e-05	4.56031447708857	TA specific
Gkn3	ENSMUSG00000030048	6.59825738875223	6.50835212090995	2.97839881562038	2.185184900953	0.0288752921470736	0.198817678049551	0.701545002544161	No significant difference
Scg2	ENSMUSG00000050711	6.46853555165038	6.48222159598467	2.50424542255984	2.58849293986471	0.00963969230625725	0.0970290492829759	1.01309822393393	No significant difference
Tbx1	ENSMUSG00000009097	43.0964717377447	6.45174811534462	0.629149867832153	10.2547078926922	1.12716283986295e-24	8.3042239117903e-22	21.0807009491941	TA specific
Hoxa11	ENSMUSG00000038210	6.34183782888619	6.43419213725112	1.01013389799338	6.36964282659215	1.89468908777379e-10	1.93590203289471e-08	7.71311662411944	TA specific
Gm20398	ENSMUSG00000092585	6.12712142837029	6.41162795313191	1.00397251718136	6.386258431787	1.69993626670184e-10	1.74968440156562e-08	7.75704027989605	TA specific
Gimap8	ENSMUSG00000064262	5.80920420185283	6.33269821060375	1.5319183631906	4.13383530269479	3.56759176850201e-05	0.00115332908950326	2.93804675396912	TA specific
Nrk	ENSMUSG00000052854	11.3453164498367	-6.31068708998037	0.889264683315627	-7.09652278830072	1.27934860057428e-12	1.84621873307616e-10	9.7337168466793	EOM specific
Barx2	ENSMUSG00000032033	108.574429390339	-6.23781698167616	0.76815040155558	-8.120567234026	4.64009831404356e-16	1.24907877307657e-13	12.9034101720072	EOM specific
Hoxa6	ENSMUSG00000043219	5.30436535277221	6.19582236404159	1.41915676786572	4.36584773742757	1.26630670475002e-05	0.000480372933688097	3.3184214706302	TA specific
Olfr1508	ENSMUSG00000057564	12.7598652467411	-6.11635246017361	0.949788632808826	-6.4396985275404	1.19711039230082e-10	1.27917185278068e-08	7.89307110548174	EOM specific
Epyc	ENSMUSG00000019936	7.52045067874982	-6.08622020525193	1.58274578009223	-3.84535550927027	0.000120377782342962	0.00322806168053023	2.49105817554291	EOM specific
5430416O09Rik	ENSMUSG00000028475	4.78313330913164	6.05110057975064	1.67136794535034	3.62044790710777	0.000294093460123497	0.00684978411781816	2.16432311579484	TA specific
Cnn1	ENSMUSG00000001349	4.73915479565525	6.03767935567416	1.83033707905445	3.29867073380452	0.000971437847616931	0.0176940353954712	1.75217310829308	TA specific
Gm15051	ENSMUSG00000087658	4.69658973916726	6.0254109107912	1.58141478609741	3.81013948001624	0.000138888411699305	0.00365443606572719	2.43717963168527	TA specific
2700086A05Rik	ENSMUSG00000085696	4.57671817221316	5.98745070064126	1.04937500240369	5.70573025555828	1.15845335806245e-08	8.32610774345807e-07	6.07955797345326	TA specific
Lrrc33	ENSMUSG00000052384	5.88315361592817	5.9673037962716	2.67691701802219	2.22917025671587	0.025802578730286	0.185890116863893	0.730743699553404	No significant difference
Mmp3	ENSMUSG00000043613	8.80717380874564	-5.93881476084947	2.30541247110944	-2.5760313329057	0.00999415893483026	0.0995716987685082	1.00186408341612	No significant difference
Dmrta2	ENSMUSG00000047143	29.3616057104416	-5.93789157358691	0.775654354591076	-7.65533196383247	1.92813516018126e-14	3.91159941626337e-12	11.4076456273543	EOM specific
Hoxc6	ENSMUSG00000001661	4.34934511516482	5.89711778563747	1.55506097979389	3.7922099919317	0.000149312570850174	0.0038633592731252	2.41303490275849	TA specific
Bsnd	ENSMUSG00000025418	11.7914461037556	5.87979093615114	1.11082713603494	5.29316465668892	1.20217586117498e-07	7.04102832833782e-06	5.15236390837085	TA specific
Cybrd1	ENSMUSG00000027015	4.2102147172632	5.86930590201609	1.77938918600808	3.29849475773392	0.000972046950929946	0.0176940353954712	1.75217310829308	TA specific
C130021I20Rik	ENSMUSG00000052951	6.4044025418037	-5.85408847030549	1.16165212144481	-5.03945059130478	4.66870134258465e-07	2.47547278005682e-05	4.606341844746	EOM specific
Hoxc8	ENSMUSG00000001657	4.08226745750626	5.82618329367897	1.38103296167656	4.21871414756535	2.45699539123161e-05	0.000822799557092348	3.08470595075515	TA specific
Enpep	ENSMUSG00000028024	19.1811678868372	5.82447728130179	1.12138885004514	5.19398537007687	2.05839323499746e-07	1.1665339475099e-05	4.93310261820611	TA specific
Ppp1r3c	ENSMUSG00000067279	4.05613990090439	5.80428319349831	2.98105894620788	1.94705415029843	0.051528243032346	0.275618015271983	0.559692398965036	No significant difference
Epha3	ENSMUSG00000052504	6.04339006854377	-5.76452945135458	1.17530728126256	-4.90469985446028	9.35703079451054e-07	4.6946135147512e-05	4.32840015532967	EOM specific
Slit2	ENSMUSG00000031558	26.4900786643183	-5.75760555509962	0.839578411496156	-6.85773416307761	6.99612903158204e-12	9.0677605726005e-10	9.04249995561336	EOM specific
Pi16	ENSMUSG00000024011	101.284340320037	-5.75759171168963	1.4128438540819	-4.07517907591497	4.59789511427449e-05	0.00143663696003603	2.84265296476251	EOM specific
3010003L10Rik	ENSMUSG00000085256	5.95912039500788	-5.75492061667197	0.954447044341148	-6.02958608420709	1.64380139458143e-09	1.4471655296447e-07	6.83948179058121	EOM specific
Npy1r	ENSMUSG00000036437	8.30217149153935	5.7395824182457	2.1749766564791	2.63891679073791	0.00831713924695337	0.0879330175066868	1.05584802335029	No significant difference
Gm13861	ENSMUSG00000085382	3.82513941010727	5.7298361498622	1.87227756615269	3.06035614240486	0.00221073936089227	0.0332394517441139	1.47834614813912	TA specific
Hlx	ENSMUSG00000039377	6.12501714591773	5.65711174770999	0.949916189345315	5.95537986525831	2.59468441250598e-09	2.14913564534075e-07	6.66773617261286	TA specific
Rgs7bp	ENSMUSG00000021719	6.10365083691336	5.6467388099866	2.72698696599303	2.07068786187996	0.0383879752859307	0.235888884131895	0.627292524031416	No significant difference
Bex4	ENSMUSG00000047844	6.88996625387845	-5.56456626504797	0.975063025644176	-5.70687854907813	1.15066824674682e-08	8.32610774345807e-07	6.07955797345326	EOM specific
Dcdc2a	ENSMUSG00000035910	17.7236758436755	-5.55713350471967	0.767795172022738	-7.23778125626856	4.56084243374762e-13	7.33823820547118e-11	10.1344081947819	EOM specific
Mgat3	ENSMUSG00000042428	5.19621141171636	-5.55404328876015	1.36160729624029	-4.07903461159186	4.52231043293749e-05	0.00141974854462747	2.84778856783597	EOM specific
Tal2	ENSMUSG00000028417	3.34162951312031	5.53240925440556	1.89654881112943	2.9170929964681	0.00353310415206949	0.047372022912518	1.3244780693361	TA specific
2310081O03Rik	ENSMUSG00000085020	5.1030473839504	-5.53099062014841	1.00853673888059	-5.4841736616233	4.154065482745e-08	2.66736736823232e-06	5.57391716615912	EOM specific
Ctss	ENSMUSG00000038642	5.08802303503215	-5.52249781200736	2.97763247812604	-1.85466065828343	0.0636447001373374	0.308910718627756	0.510167022225818	No significant difference
Gpr111	ENSMUSG00000057899	3.24862968406449	5.49556300495235	1.59835071505955	3.43827105851898	0.000585441352141113	0.0119810059170633	1.92150671734822	TA specific
Vipr1	ENSMUSG00000032528	3.24325288604734	5.484797433142	1.88733413934483	2.90610831373294	0.00365954747351325	0.0486392417320159	1.31301320417463	TA specific
Gm16070	ENSMUSG00000085125	4.16608528060975	5.4656320858451	1.90650761732137	2.86682939852309	0.00414606445043357	0.05348996329693	1.2717277001036	No significant difference
Tmie	ENSMUSG00000049555	3.18851010459003	5.46503278667932	1.91467092934045	2.85429349917683	0.00431326626146316	0.0550383784211133	1.25933437006936	No significant difference
Unc13c	ENSMUSG00000062151	10.4685248865056	-5.44975925082008	1.19576791910847	-4.55753927140248	5.17564153704183e-06	0.000214981098621696	3.66759972206183	EOM specific
Ndst3	ENSMUSG00000027977	3.12899401676653	5.42949739802841	1.68960866580461	3.21346445950124	0.00131144027308402	0.0220909036614081	1.65578651830077	TA specific
Olfr1507	ENSMUSG00000059887	39.2095500031855	-5.36487908021935	0.68994789287157	-7.77577428041801	7.49873132104199e-15	1.66614668304676e-12	11.7782867671348	EOM specific
Tcf21	ENSMUSG00000045680	4.52918963697985	-5.36033377896978	1.24826225782531	-4.29423684435388	1.75295264544681e-05	0.000626343793708578	3.20318722153987	EOM specific
Scnn1b	ENSMUSG00000030873	2.92518561430372	5.33645264960756	2.46654961103882	2.16352942009549	0.0305004834523118	0.20545994579666	0.687272830795099	No significant difference
Pcsk2	ENSMUSG00000027419	9.67661286171799	-5.32638383252514	0.886739226488168	-6.00670825584167	1.89327745354412e-09	1.62589557022764e-07	6.78890735218005	EOM specific
Gm16299	ENSMUSG00000089679	10.4487727392393	5.31772050398387	1.27485803934048	4.17122561091969	3.02965715932104e-05	0.00099786213920414	3.00092945502383	TA specific
Sorbs2	ENSMUSG00000031626	45.1723549992752	5.28220595537163	0.695270835536884	7.59733572211862	3.02289587432773e-14	5.95978823223092e-12	11.2247691716704	TA specific
Lhx6	ENSMUSG00000026890	2.78544786270353	5.26797412065133	2.19592608125811	2.39897607010212	0.0164409890955512	0.139057985111496	0.856804067639161	No significant difference
Xlr	ENSMUSG00000054626	4.25305435002473	-5.26163387970394	1.13545256911831	-4.63395303582751	3.58748415224422e-06	0.000155955289326443	3.80699989127341	EOM specific
Ccdc42	ENSMUSG00000045915	2.79698257889465	5.24207295272168	1.97413083008133	2.6553827501421	0.00792184673799061	0.0856293518443185	1.06737734327824	No significant difference
Fmn2	ENSMUSG00000028354	4.17330730955379	-5.23255728299301	1.12462910208246	-4.65269596287696	3.27623136979357e-06	0.000145128755425223	3.83824652908386	EOM specific
Ctnna3	ENSMUSG00000060843	4.55984527967655	5.21231372887447	1.55601531094627	3.34978305946404	0.00080874874944996	0.0153816100472833	1.81299820302264	TA specific
Gstm6	ENSMUSG00000068762	2.65938935560981	5.2070654562682	1.97470336347718	2.63688488740875	0.00836712197403213	0.0882375281617375	1.05434666648756	No significant difference
Mfap5	ENSMUSG00000030116	8.87694289290017	-5.19996611483831	1.33578552419623	-3.89281514183742	9.90876565338682e-05	0.00276852099034149	2.55775217941052	EOM specific
Mycl1	ENSMUSG00000028654	4.05220374805157	-5.19781039943834	1.27179443264475	-4.08698942692277	4.37007026851246e-05	0.00138086328710242	2.85984931678421	EOM specific
Akr1c19	ENSMUSG00000071551	2.63360199943619	5.18575150707628	2.51413418116395	2.06263911684915	0.0391469283597709	0.238666682569718	0.622208203473508	No significant difference
Gpr30	ENSMUSG00000053647	2.62901588942283	5.18501137976813	2.90340758730815	1.78583654683335	0.0741257273714275	0.335579538080609	0.474204528086489	No significant difference
Gm13441	ENSMUSG00000086356	2.6090018408386	5.17409302306378	1.50518153849525	3.43752091740136	0.000587065374216169	0.011996702347851	1.92093811636474	TA specific
Trpc6	ENSMUSG00000031997	3.35464436070718	5.15600244168226	1.80332146592937	2.859169892388	0.00424751236829156	0.0544475074462869	1.26402199703036	No significant difference
Adcy5	ENSMUSG00000022840	3.32202134759893	5.15028483778628	1.99293258223115	2.58427449262754	0.00975840958862714	0.0977872911289572	1.00971758438635	No significant difference
Kbtbd10	ENSMUSG00000075307	2.50164857164704	5.12109957850001	1.96696481636586	2.60355423538368	0.00922626686751296	0.0938799815879259	1.02742700424881	No significant difference
Krt80	ENSMUSG00000037185	3.84400996272312	-5.12104540294905	1.40404418907032	-3.64735344002237	0.000264955350483607	0.00630755951712506	2.20013864285763	EOM specific
Cd37	ENSMUSG00000030798	3.79291862370754	-5.10068802904318	1.9285802323665	-2.64478912696533	0.00817418401202586	0.0871456418890617	1.05975432686561	No significant difference
Ky	ENSMUSG00000035606	2.46121585867729	5.09791411699785	1.93027614020714	2.6410284056305	0.008265478906263	0.0876516467650527	1.0572399201377	No significant difference
Gpr1	ENSMUSG00000046856	2.44541998297829	5.08773256632686	1.94428100993329	2.61676812165204	0.00887666192052059	0.0917692123806848	1.03730299565962	No significant difference
Tecrl	ENSMUSG00000049537	2.44248884851775	5.08144269957722	2.22759018388114	2.28113893495607	0.0225402268342706	0.171850814393311	0.764848405419784	No significant difference
AI118078	ENSMUSG00000032313	6.19858193430274	-5.06492739672091	1.25801471288041	-4.0261273138245	5.67029959049004e-05	0.0017106218462862	2.76684598591326	EOM specific
Kcnk7	ENSMUSG00000024936	2.3794461931271	5.03726109836944	1.80501358638263	2.79070536442025	0.00525933238483423	0.0634669584416331	1.1974523140961	No significant difference
Tmem182	ENSMUSG00000079588	2.3392312694403	5.01491820312199	2.57406974193882	1.94824488296292	0.0513856686886724	0.27548701275528	0.559898870212068	No significant difference
Tmprss11e	ENSMUSG00000054537	2.31408882106764	5.00618234122085	2.26723151669445	2.20805961118593	0.0272401179915147	0.191505900264329	0.717817840949848	No significant difference
Hs6st3	ENSMUSG00000053465	9.16812637150695	4.97406356524104	0.89876468318745	5.53433357839633	3.12413900770784e-08	2.05313135351617e-06	5.68758326481237	TA specific
Celf6	ENSMUSG00000032297	2.20396943031001	4.93754181410364	2.30724075918586	2.14002019271102	0.0323531349034718	0.211994349752008	0.673675714091179	No significant difference
Adh7	ENSMUSG00000055301	2.85677426307402	4.91428948353083	1.85879169963339	2.64380860130808	0.00819789976379018	0.0872655520102927	1.05915715977999	No significant difference
Sema3d	ENSMUSG00000040254	47.8373276977485	-4.90745798593305	0.665917455225522	-7.36946891453847	1.71309103556062e-13	2.92437174582653e-11	10.5339674207364	EOM specific
Olfr558	ENSMUSG00000070423	6.83371584343212	4.90745614303108	1.5377691018895	3.19128283758671	0.00141642546040188	0.0234640515913674	1.62959699512546	TA specific
Scn4b	ENSMUSG00000046480	2.15919120350498	4.9021754518768	2.30248347942724	2.12908170489729	0.0332475011306608	0.216106398795616	0.665332373697579	No significant difference
Car2	ENSMUSG00000027562	3.31727148703353	-4.89911955428113	1.67404616189885	-2.92651401483703	0.00342784061044585	0.0463603022850444	1.33385374095049	EOM specific
Mfap4	ENSMUSG00000042436	233.278978985636	-4.87332150769177	0.543906743848505	-8.95984755255975	3.2512759779285e-19	1.33856944526598e-16	15.873359092603	EOM specific
Twist2	ENSMUSG00000007805	2.11127007062504	4.872970771316	2.62011566314308	1.85983040362058	0.0629095243755501	0.306870553647721	0.513044783128472	No significant difference
Wfdc1	ENSMUSG00000023336	2.11127007062504	4.872970771316	2.62011566314308	1.85983040362058	0.0629095243755501	0.306870553647721	0.513044783128472	No significant difference
Kcnb1	ENSMUSG00000050556	3.61254185239098	4.86957629705569	1.50801516347504	3.22912953065694	0.00124167641383434	0.021326363731108	1.67108318797013	TA specific
Hoxa5	ENSMUSG00000038253	4.60855200776047	4.86429916688797	1.19566323228554	4.06828531273788	4.73603689376634e-05	0.00146670452298543	2.83365736874836	TA specific
BC055004	ENSMUSG00000047592	2.1047396572547	4.85302859160377	2.6544776924988	1.82824237149093	0.0675131844650255	0.32020785002478	0.494568025381568	No significant difference
Pamr1	ENSMUSG00000027188	3.17491696415835	-4.84873809621418	1.72103789890891	-2.81733371431748	0.00484241824294311	0.0594076867350724	1.22615735820659	No significant difference
Ankrd2	ENSMUSG00000025172	4.52591825197328	4.8319640000821	2.7882305842953	1.73298579654714	0.0830981933396948	0.355578217520513	0.449064851471212	No significant difference
Efcab4b	ENSMUSG00000061414	2.03867563150222	4.82723650778833	2.06503684898798	2.33760308449412	0.01940784779391	0.156809406325637	0.804627889401629	No significant difference
Gm16046	ENSMUSG00000085705	2.00968014446231	4.80178054177364	2.64821565031433	1.81321356559603	0.0697988883406894	0.325573088634779	0.487351500405798	No significant difference
Pcdh12	ENSMUSG00000024440	2.01075651441148	4.80091008939293	1.62021002934551	2.96314058204681	0.00304517457363459	0.0427117772362094	1.36945235721236	TA specific
Coch	ENSMUSG00000020953	44.6594029728917	4.79488221707996	1.05459913997252	4.54663960488806	5.45092184877212e-06	0.000224417658938565	3.64894297238098	TA specific
Olfr457	ENSMUSG00000091983	2.00653329783045	4.7796139397203	2.67760335249689	1.7850343424702	0.0742557465848124	0.33562542482861	0.474145147233899	No significant difference
Arap2	ENSMUSG00000037999	9.28437901236592	4.77450205666818	1.15385800536046	4.13785928120042	3.50561251808663e-05	0.00114119916344597	2.94263855537365	TA specific
2610109H07Rik	ENSMUSG00000029005	18.693727327151	-4.76939799241225	0.672283120447812	-7.094329527767	1.29980084721002e-12	1.85659308767814e-10	9.73128327081087	EOM specific
Fa2h	ENSMUSG00000033579	3.94504306718568	-4.75988071569676	1.97153770723757	-2.41429859455546	0.0157655364111542	0.135556497962737	0.867879659479868	No significant difference
Nespas	ENSMUSG00000086537	25.4859606067623	-4.7590924106404	0.666059983766845	-7.14514086813287	8.99036440746405e-13	1.32884991164722e-10	9.87652406813502	EOM specific
Gbp8	ENSMUSG00000034438	2.56213737965012	4.75319271552421	2.0339833722615	2.33688867880927	0.0194449731642909	0.156972741841836	0.804175755842055	No significant difference
Pi15	ENSMUSG00000067780	19.2539217984189	-4.75201868748658	0.734770020153713	-6.46735516848178	9.97330514555491e-11	1.08221957695719e-08	7.9656846141037	EOM specific
Olfr1406	ENSMUSG00000058981	1.94858361093739	4.75119498033867	2.37158736072545	2.00338181043658	0.0451363223319742	0.257464645477985	0.589282398964468	No significant difference
Trip13	ENSMUSG00000021569	5.03282111677445	-4.74736854081674	1.18821119826008	-3.99539117942031	6.45875193068196e-05	0.00191185151752748	2.71854583989596	EOM specific
Nr2f1	ENSMUSG00000069171	5.05676312991787	-4.74653833147169	1.01990345532818	-4.65390945258084	3.25699875184415e-06	0.000144754383656704	3.83936827548246	EOM specific
Vwa3a	ENSMUSG00000030889	8.45366074862056	4.73591498625895	1.41924974952071	3.33691444219617	0.000847140219314319	0.0158958026675092	1.79871753725102	TA specific
Slc24a2	ENSMUSG00000037996	9.41974616009752	4.7212652114908	1.09868001778133	4.29721587275692	1.72956739968699e-05	0.000620781652841499	3.20706112710335	TA specific
Tas1r1	ENSMUSG00000028950	2.49947674167123	4.71802370714888	2.05621420462583	2.29451955760972	0.0217606729813889	0.168476714819404	0.773460114521095	No significant difference
Gm16054	ENSMUSG00000087431	3.83585696571104	-4.7152580836356	1.01692760925339	-4.63676867530171	3.53898092948498e-06	0.000154326028196046	3.81156082086737	EOM specific
Sec14l4	ENSMUSG00000019368	2.87849369568406	-4.69867040776066	1.53061534728563	-3.06979177759664	0.00214208055635615	0.0324862877875118	1.48829991270884	EOM specific
Hs3st1	ENSMUSG00000051022	17.8402686499209	4.68706355405138	1.50154110485834	3.12150199477461	0.00179931028975662	0.0285888143428072	1.54380385566173	TA specific
C3	ENSMUSG00000024164	3.7384972734609	-4.6762313420325	1.71133113362095	-2.73251111381245	0.00628535508945243	0.0726526841801446	1.13874833590015	No significant difference
Tmem178	ENSMUSG00000024245	1.8162152066841	4.65036247684722	2.71715890526242	1.71147976212973	0.0869925840097548	0.365462842427535	0.437156772328602	No significant difference
Smoc2	ENSMUSG00000023886	3.63573032586556	-4.64754596969227	1.58732538821078	-2.92791005814563	0.00341248744892845	0.0461972914024182	1.33538348685659	EOM specific
Kcnk3	ENSMUSG00000049265	1.81332745526712	4.63580179191465	1.85372441140571	2.50080419904448	0.0123911664910486	0.11479255363448	0.940086282846951	No significant difference
Xk	ENSMUSG00000015342	2.64209045589409	-4.57982083953191	1.70806759884314	-2.68128781474093	0.00733394081376871	0.0810904451114806	1.09103031570038	No significant difference
A630033H20Rik	ENSMUSG00000054293	1.70832020891001	4.57272493711773	2.376395012005	1.92422762799003	0.0543260575139673	0.282697454676771	0.548678101750344	No significant difference
Rasd2	ENSMUSG00000034472	5.35385541057031	4.57009017522983	1.7684412546875	2.5842476605407	0.00975916886034814	0.0977872911289572	1.00971758438635	No significant difference
Dock5	ENSMUSG00000044447	3.75180535222702	4.56399804979615	1.38222047094587	3.30193203308075	0.000960213342261176	0.0175700213921202	1.75522770973555	TA specific
Tmem40	ENSMUSG00000059900	2.24181098515472	4.55620493799271	1.68068898697701	2.71091497195312	0.0067097830040912	0.0760629087258027	1.11882707072813	No significant difference
St6galnac3	ENSMUSG00000052544	6.60164825047042	4.55474531656463	1.52315470382699	2.9903366382421	0.00278670144024956	0.0397637581657628	1.40051257614793	TA specific
Hkdc1	ENSMUSG00000020080	2.21588947522883	4.55190270061472	1.58269513382871	2.8760451734019	0.00402692076589364	0.0524233016015471	1.28047563081063	No significant difference
Ccnjl	ENSMUSG00000044707	2.57563705273792	-4.54373235823207	1.81534626640091	-2.50295629122065	0.012316075316567	0.114323887454446	0.941863016273508	No significant difference
Samd12	ENSMUSG00000058656	2.2257005402326	4.5425502220763	2.06472650297937	2.20007357658336	0.0278016752507962	0.194001217435481	0.71219554468909	No significant difference
A530098C11Rik	ENSMUSG00000047343	2.55762754744798	-4.53144054434388	2.00770238144521	-2.25702802677457	0.0240063235478753	0.178555003731752	0.748227974859942	No significant difference
8430408G22Rik	ENSMUSG00000048489	7.75570576249035	4.52752355085433	1.59172127581197	2.84441982378149	0.00444923817082701	0.0562441465979229	1.249922668461	No significant difference
Dgkb	ENSMUSG00000036095	5.09356699835392	4.50402790421679	1.76153588618377	2.5568754741491	0.0105617018758009	0.103351566155104	0.985682937833348	No significant difference
Hcls1	ENSMUSG00000022831	1.64031352997901	4.49928487766775	2.80679694487721	1.6029962145568	0.108935489839786	0.412687141211727	0.384379062956344	No significant difference
Klk13	ENSMUSG00000054046	1.62140114253064	4.49631886418178	2.14205543388587	2.09906746251896	0.0358109541932892	0.225904342856089	0.646075419985764	No significant difference
Hist1h3a	ENSMUSG00000069265	2.1501567223082	4.49061322040312	1.86386183649018	2.40930584686435	0.0159828975818496	0.136586447100568	0.864592391733889	No significant difference
Rgs17	ENSMUSG00000019775	1.61004128374013	4.48375018409817	2.43527784557484	1.84116575948228	0.0655972714076822	0.314888871843767	0.501842687036502	No significant difference
Mmp23	ENSMUSG00000029061	4.19949931060745	-4.4804052601391	1.69584321076993	-2.64199262743456	0.00824198499412149	0.0876015990491364	1.05748796629907	No significant difference
Eya2	ENSMUSG00000017897	112.83343346342	-4.46683325902425	0.436450905394022	-10.2344460827539	1.38988246278671e-24	9.72778735704418e-22	21.0119859313558	EOM specific
Tmprss5	ENSMUSG00000032268	10.4635643483305	4.4615222492102	1.30655944838259	3.41471048618047	0.000638498387749873	0.0127681434738896	1.89387224585797	TA specific
Cyp7a1	ENSMUSG00000028240	1.58152116454744	4.4573350651545	2.45007127467228	1.81926750916694	0.0688706277693218	0.323220242853622	0.490501447760308	No significant difference
Gata6	ENSMUSG00000005836	2.73978598409648	4.45678218630488	2.02789485254662	2.19773830024178	0.0279677605266646	0.194683030185764	0.710671902706347	No significant difference
Ntrk3	ENSMUSG00000059146	1.56555964720153	4.44407662846638	2.8103072257996	1.58134903816501	0.113798252896635	0.42320614879041	0.373448031033489	No significant difference
Nova1	ENSMUSG00000021047	4.10858787755827	-4.43564184838517	1.14760083883003	-3.86514343515753	0.000111023934541585	0.00303537702287716	2.51778735770711	EOM specific
Cdk18	ENSMUSG00000026437	2.65249261778011	4.42710618433989	1.88890277495299	2.34374486767857	0.019091225755248	0.154831389410175	0.810140988965249	No significant difference
Hoxa3	ENSMUSG00000079560	3.40681506517579	4.42301022406254	1.32979336446157	3.32608835497792	0.000880740054572277	0.0164162440531328	1.78472620005384	TA specific
Tex11	ENSMUSG00000009670	2.38441116882211	-4.42299675668863	2.32565804207177	-1.90182592482448	0.0571939158445286	0.29007262101149	0.537493260872506	No significant difference
Gm10392	ENSMUSG00000072673	2.64780381126513	4.4180316066278	2.10117438978461	2.10264870355701	0.0354964891854873	0.22513813122721	0.64755094311986	No significant difference
Cdkn2a	ENSMUSG00000044303	1.54367509645157	4.41769451365618	1.78455581393871	2.47551490356912	0.0133044208796054	0.120775151409025	0.918022409390497	No significant difference
Igsf9	ENSMUSG00000037995	4.01202065512083	-4.40860902665636	1.12906801030518	-3.90464434951508	9.43640547326233e-05	0.00266850108716618	2.57373261592572	EOM specific
Hhex	ENSMUSG00000024986	8.04610623601961	4.38175156768331	2.44622056157778	1.79123323403722	0.073255875136717	0.334480713936301	0.475628918471679	No significant difference
Angptl3	ENSMUSG00000028553	3.00431645724091	-4.37602421137585	1.27269543995735	-3.43839073668913	0.000585182641433941	0.0119810059170633	1.92150671734822	EOM specific
Olfr78	ENSMUSG00000043366	17.2145108088216	4.37197211694992	2.90996621560347	1.50241335913354	0.132990388358295	0.458826005210792	0.338351975253148	No significant difference
Aox3	ENSMUSG00000064294	10.7464579370962	4.36718550396795	0.998780879175058	4.37251612943874	1.22822739824371e-05	0.000468099923745805	3.32966142961979	TA specific
Hoxb4	ENSMUSG00000038692	1.47252178856368	4.35409697206833	2.50466618514229	1.73839412129923	0.082141391840857	0.353287316479553	0.451871954078937	No significant difference
Hoxd3	ENSMUSG00000079277	1.45960049972443	4.33751028902064	2.50991087491132	1.72815311188047	0.083960777476879	0.357803299739004	0.446355658593036	No significant difference
Tnfsf15	ENSMUSG00000050395	1.4565350586972	4.33292886425857	2.48204812042827	1.7457070346851	0.0808618720866221	0.351091269346652	0.454579970083826	No significant difference
4930452B06Rik	ENSMUSG00000021747	1.44801243765058	4.33064040849994	2.85502297772831	1.51684958134584	0.129304665587944	0.45216255530853	0.344705405494004	No significant difference
Zfp641	ENSMUSG00000022987	2.92188646775285	-4.32970384223864	1.50056819857284	-2.88537625038071	0.00390946124851102	0.0512883210465391	1.28998151758775	No significant difference
Rtn1	ENSMUSG00000021087	2.91317723081369	-4.3231501636312	1.24156281052521	-3.48202292061439	0.000497641094562197	0.0105705311709888	1.97590318877268	EOM specific
Il1rapl1	ENSMUSG00000052372	1.4431716240542	4.3211936686562	2.87790112578242	1.50150873146533	0.133224030034179	0.459101421077904	0.338091362940064	No significant difference
3830403N18Rik	ENSMUSG00000031125	2.21054525032285	-4.31829441970526	1.80908082794074	-2.38701021701762	0.0169860192093831	0.141867718909872	0.848116414226918	No significant difference
Ddn	ENSMUSG00000059213	2.19973455522721	-4.31328555476858	2.10130752259783	-2.05266745032926	0.0401048409486197	0.241873142438078	0.616412352963072	No significant difference
Gramd2	ENSMUSG00000074259	1.42210153149289	4.30387011887411	2.87008923345459	1.49955968919257	0.133728496201635	0.46027548887031	0.336982152048902	No significant difference
Mbp	ENSMUSG00000041607	571.975688234158	-4.30386470960453	1.20256831859137	-3.57889414103795	0.000345051188128346	0.00782824397312898	2.10633564768796	EOM specific
Clec1a	ENSMUSG00000033082	10.0289943874375	4.30019900124843	2.53033416984906	1.69945893016373	0.0892327465711907	0.369870559288731	0.43195023599279	No significant difference
Zfp773	ENSMUSG00000063535	1.41704514753752	4.29750333389493	2.87739817036389	1.49353793929446	0.135296430848035	0.462352945007937	0.335026371739917	No significant difference
Kcnt1	ENSMUSG00000058740	4.51334135039785	4.29357762218325	1.32347203022061	3.24417707676644	0.00117790494145119	0.0204424671722091	1.68946669099251	TA specific
BB114351	ENSMUSG00000085001	1.41907570814231	4.29162805291607	2.89992922272669	1.47990786095145	0.138897837547165	0.468170790469074	0.329595685756486	No significant difference
Gm16048	ENSMUSG00000087411	2.40338396373565	4.29004205822209	1.86561078127452	2.29953755696635	0.0214744332629201	0.167371445887726	0.776318632072464	No significant difference
Gm13748	ENSMUSG00000086836	1.40717909925586	4.286578047825	2.52758623747916	1.69591762459513	0.0899014814120587	0.371331052465623	0.430238731488692	No significant difference
Faah	ENSMUSG00000034171	1.85843009064163	4.28137906028605	1.92467498679146	2.2244685932264	0.0261169333079052	0.187128998616335	0.727858906443383	No significant difference
Cyp26a1	ENSMUSG00000024987	3.71057766499224	4.26439610431484	2.00515882221247	2.12671238660763	0.0334439877050286	0.216870323220026	0.663799873267406	No significant difference
Gm12580	ENSMUSG00000086470	1.34708891800901	4.21832062127308	2.920532103258	1.44436714685222	0.148635726968235	0.482184800735934	0.316786483424654	No significant difference
1700028J19Rik	ENSMUSG00000038782	2.04887787749961	-4.20970025913788	1.78666283818428	-2.35618056701513	0.0184639401205731	0.151233606675121	0.820351690502866	No significant difference
Fat3	ENSMUSG00000074505	4.32025208636895	4.20941334703001	1.36557502765521	3.08252074165259	0.00205255425765959	0.0314007152991464	1.50306045871233	TA specific
Slc5a5	ENSMUSG00000000792	1.32690027679702	4.20372042843037	2.52541077094772	1.66456897895182	0.0959987785813266	0.383953554977078	0.415721306979087	No significant difference
Kcnn4	ENSMUSG00000054342	1.31450794471142	4.18838885218899	2.99518902303566	1.39837212943042	0.162001348024689	0.499932731404233	0.301088428354648	No significant difference
Gm11638	ENSMUSG00000086487	3.76840561585947	4.16085963912626	1.36921185737287	3.03887204651423	0.00237465688802611	0.0351378933600312	1.45422427953791	TA specific
Lrtm2	ENSMUSG00000055003	3.58731197863667	-4.16038480883859	1.4136287816231	-2.94305327036545	0.0032499249076707	0.0447517969342056	1.34918952162311	EOM specific
Rfx4	ENSMUSG00000020037	1.28084365755446	4.15867504296994	2.2495948141801	1.84863292569672	0.0645108349764024	0.311924928497299	0.505949915796887	No significant difference
Gm11549	ENSMUSG00000085007	1.71298696915777	4.15052948400664	2.17983206408715	1.90405928621147	0.0569024633597189	0.289643884403398	0.538135636845217	No significant difference
Plb1	ENSMUSG00000029134	5.26697183757246	4.15013533832563	2.95476332637834	1.40455761761889	0.160152867021969	0.49795651524947	0.302808580958688	No significant difference
Ptpn7	ENSMUSG00000031506	2.17441488040836	4.14308787096256	2.37420894738439	1.74503927951536	0.0809780318542485	0.351091269346652	0.454579970083826	No significant difference
Hpcal4	ENSMUSG00000046093	1.95280048177659	-4.14044242435692	1.82684517142849	-2.26644408027164	0.0234242072843587	0.176286050304545	0.753782052507558	No significant difference
C030030A07Rik	ENSMUSG00000043298	1.95468569734974	-4.13750463020955	2.15775190662795	-1.91750711353812	0.0551735381299597	0.284067480754924	0.546578480240591	No significant difference
Fam81a	ENSMUSG00000032224	1.66449792024632	4.13679728068006	1.96292657388414	2.10746409759708	0.0350773706023429	0.223289237695132	0.65113220895837	No significant difference
D10Bwg1379e	ENSMUSG00000019852	4.29138116270299	-4.129593181537	1.15329329288684	-3.58069643429566	0.000342679603714832	0.00779972210211418	2.10792087060033	EOM specific
Gm5459	ENSMUSG00000090305	1.27498897639012	4.12766708218235	2.26256785942489	1.8243285234466	0.0681024207072776	0.321516925821407	0.492796159295438	No significant difference
Thbs1	ENSMUSG00000040152	696.039632984158	4.12571810001762	0.271987491280746	15.1687788309318	5.69260935779922e-52	1.99212864476184e-48	47.7006826197747	TA specific
Itgb3	ENSMUSG00000020689	1.25240162109334	4.12079349433836	2.96313242923489	1.3906882641092	0.164319977932242	NA	NA	No significant difference
Lrfn3	ENSMUSG00000036957	3.3205210553539	-4.11647749582068	1.51272748481941	-2.72122873229351	0.00650397411884311	0.074502970307337	1.12782641232055	No significant difference
Esco2	ENSMUSG00000022034	2.17905058956136	4.11531743436947	1.69659205962801	2.42563756621129	0.0152815229115689	0.132616712781241	0.877401741306089	No significant difference
Tnni1	ENSMUSG00000026418	1.90827539138892	-4.1111828776149	1.88585275408325	-2.18001265937299	0.0292565231785173	0.200482694210172	0.697923109993438	No significant difference
Jph2	ENSMUSG00000017817	7.28683805847588	4.10136954977573	1.1888693149581	3.44980688640306	0.000560987699716473	0.0115821619773321	1.93621036572196	TA specific
Pax3	ENSMUSG00000004872	24.0292386131318	4.09466786722907	1.27403921179222	3.21392609374165	0.00130933369903427	0.0220909036614081	1.65578651830077	TA specific
Hdc	ENSMUSG00000027360	1.22872675019063	4.08976506483326	2.27906147536398	1.79449528195816	0.072734150997597	NA	NA	No significant difference
S100b	ENSMUSG00000033208	18.7940566937924	-4.07987180375161	1.6176908695192	-2.52203426539967	0.0116678342036139	0.110097859456751	0.958221124581002	No significant difference
Gm14290	ENSMUSG00000086605	2.77940578721926	4.07892911491736	1.74205502790499	2.34144676808671	0.019209165027243	0.155337892577324	0.808722591084714	No significant difference
Rbm46	ENSMUSG00000033882	1.88195412829209	-4.07567250501802	1.77680625850506	-2.2938193095105	0.0218008798056608	0.168487713554937	0.773431763219002	No significant difference
Pnmt	ENSMUSG00000038216	3.95194581900464	4.07393194045659	1.63963562520103	2.48465688220034	0.0129676355620471	0.118486268014057	0.926331979369412	No significant difference
Nmnat2	ENSMUSG00000042751	3.35969139817159	4.06702901932056	1.50064385666053	2.71018936389821	0.00672448042836322	0.0761563730066572	1.11829374766854	No significant difference
Slc16a11	ENSMUSG00000040938	4.89712348125549	4.0653962962844	1.7767488731542	2.28810968038901	0.0221311346485954	0.169748834417007	0.770193199126989	No significant difference
4930539E08Rik	ENSMUSG00000048905	1.20015926348111	4.05906262835879	2.99714360872264	1.35431035621571	0.175637383517741	NA	NA	No significant difference
Traf1	ENSMUSG00000026875	2.73177297498631	4.05718585145612	2.07544490629393	1.95485114500145	0.0506006424039179	0.273420393349626	0.563169096246221	No significant difference
Nkain4	ENSMUSG00000027574	1.20004030258766	4.04881020132678	2.99730605416843	1.35081640918717	0.17675425032114	NA	NA	No significant difference
Irx2	ENSMUSG00000001504	1.81940726404081	-4.04242877729934	1.85916384886807	-2.17432625949591	0.0296806416691035	0.202174998581076	0.694272551265354	No significant difference
Arap3	ENSMUSG00000024451	16.5005742626939	4.03836768461759	1.17603843805366	3.43387388876599	0.000595020960464854	0.0120886841866285	1.91762096808758	TA specific
Cd109	ENSMUSG00000046186	57.4907576640056	4.03172337989918	0.550499314548188	7.32375731150209	2.41122584391109e-13	4.06654691121295e-11	10.3907742133642	TA specific
AC152451.1	ENSMUSG00000094910	1.80766308784315	-4.02987435566517	1.73476960689252	-2.32300262793043	0.0201790112646895	0.160886028132894	0.793481669811827	No significant difference
Synpr	ENSMUSG00000056296	1.16998169897065	4.02904420732148	2.63543432239634	1.5287970461195	0.126314764898305	NA	NA	No significant difference
Myocd	ENSMUSG00000020542	10.4795996566072	4.02860395858947	1.9444599755875	2.07183691573403	0.0382806527093296	0.235539594120965	0.627936077652322	No significant difference
Hoxb7	ENSMUSG00000038721	1.17032778880256	4.02584437966335	1.98864021580036	2.02442068086363	0.0429268856466856	NA	NA	No significant difference
Grik3	ENSMUSG00000001985	11.3542386283885	-4.02468812754651	0.812028556272506	-4.95633816872307	7.18341457363932e-07	3.68327608797814e-05	4.43376572643656	EOM specific
Gimap4	ENSMUSG00000054435	14.8460141390777	4.02426691188894	1.1820679282601	3.40442948808559	0.000663024155698407	0.0131832558685601	1.87997731879159	TA specific
Lama3	ENSMUSG00000024421	165.056305992206	4.01871911477243	0.35124752506705	11.4412738253609	2.60039187496306e-30	3.30911686052117e-27	26.4802878955832	TA specific
Enox1	ENSMUSG00000022012	10.6140715919996	4.01532888718196	0.758220963435292	5.29572391270957	1.18545832677374e-07	6.97228809167178e-06	5.15662467634712	TA specific
Cntn3	ENSMUSG00000030075	1.16040495149296	4.00936539630779	2.65750822207227	1.50869350582154	0.13137712590352	NA	NA	No significant difference
Nkain3	ENSMUSG00000055761	2.01498162383956	4.00327657533561	2.4935394346082	1.60545950056917	0.108392719083602	0.41125200676636	0.385891969831196	No significant difference
Fstl4	ENSMUSG00000036264	1.77401681728699	-3.99208440927114	1.72618099504348	-2.31266849810879	0.0207408722857738	0.163652072321645	0.786078490862199	No significant difference
Ebf2	ENSMUSG00000022053	6.98663317122784	3.98574867552858	1.59498923678625	2.49891885387231	0.0124572832198058	0.115252511904059	0.938349600479017	No significant difference
Nlrp1a	ENSMUSG00000069830	1.75427157972503	-3.9854176875066	1.62961553750394	-2.44561836567355	0.0144603974104812	0.127788284691866	0.893508959377086	No significant difference
Olfr1219	ENSMUSG00000075104	1.14322666380159	3.98121696898675	2.99840589802054	1.32777786076763	0.184251502845999	NA	NA	No significant difference
Gm15675	ENSMUSG00000086825	1.74396927020057	-3.97259440975513	1.85117169804104	-2.14598916673102	0.0318738430125317	0.210061230927222	0.677654093943518	No significant difference
Cdh19	ENSMUSG00000047216	1.7314961553899	-3.97213016210509	2.79589369830882	-1.42070142527513	0.155403578012538	0.493006618476207	0.307147250401469	No significant difference
Pdgfc	ENSMUSG00000028019	33.2547634286445	-3.96937063464656	0.485328346423447	-8.17873232399928	2.86845515009727e-16	7.87306572373757e-14	13.1038561230864	EOM specific
Cmbl	ENSMUSG00000022235	3.76778924105513	3.96844242110592	1.38912901405916	2.85678463335078	0.00427956105920811	0.0547580399513667	1.26155210570862	No significant difference
Gja5	ENSMUSG00000057123	8.0823901261889	3.96821758367435	2.54118193323339	1.56156374786799	0.118390795269368	0.431429287574955	0.365090376154076	No significant difference
Rapgef5	ENSMUSG00000041992	16.5022420306774	3.96803644408316	1.76567438316563	2.24732061693559	0.024619544198024	0.181381252465232	0.741407603558503	No significant difference
Parvg	ENSMUSG00000022439	1.51222057006308	3.96533346709463	2.52925126605285	1.56778945623814	0.116930276371683	0.428328371849057	0.368223157615126	No significant difference
Tmc3	ENSMUSG00000038540	3.88402141763357	-3.96361783423655	1.18304594355015	-3.35034987934812	0.000807095442163154	0.0153710503393195	1.81329645514273	EOM specific
Crhr2	ENSMUSG00000003476	1.97973795414569	3.95634062083157	2.40985942968048	1.64173087114718	0.100645790915983	0.395852706165194	0.402466381749674	No significant difference
AC169518.1	ENSMUSG00000095306	2.28570444024427	-3.955388546947	1.4909353935356	-2.65295770970142	0.00797898670409474	0.0861804443548752	1.06459127097667	No significant difference
Rnf144b	ENSMUSG00000038068	3.6395578120294	3.95386958799899	1.55180800480842	2.5479115816825	0.0108369933901412	0.105030200254108	0.978685806474066	No significant difference
Gm13154	ENSMUSG00000065999	1.48427570793824	3.95299469279633	2.016160300579	1.96065495965827	0.0499192864953244	0.271577991590187	0.56610542775758	No significant difference
Nav3	ENSMUSG00000020181	44.6424147111109	3.95030959969788	0.509323958959476	7.75598620525956	8.76595536969001e-15	1.91727880101439e-12	11.7173147296164	TA specific
Izumo1	ENSMUSG00000064158	9.58296688068521	3.94707001465474	1.26630180784858	3.11700574870121	0.00182698009525112	0.028897251269294	1.53914346573313	TA specific
Espnl	ENSMUSG00000049515	34.8272845386695	-3.94692944777314	0.631694409853401	-6.24816269735412	4.15308949577152e-10	3.98184566861711e-08	7.39991557669607	EOM specific
Thsd7b	ENSMUSG00000042581	1.49038766826836	3.9463664622152	2.57498729868388	1.5325770594023	0.125380097424778	0.445904052506753	0.350758580636885	No significant difference
Gm13056	ENSMUSG00000085395	1.10346143940133	3.94581677099945	2.64615744729793	1.49114965741311	0.1359222074497	NA	NA	No significant difference
Hoxd8	ENSMUSG00000027102	1.90214659076201	3.9446854223548	1.91673432204098	2.05802409702478	0.0395878202966535	0.240412281350349	0.619043350369592	No significant difference
Dnajc6	ENSMUSG00000028528	1.10099025157753	3.9401250307174	2.63438943393843	1.49565017986991	0.134744839355571	NA	NA	No significant difference
Lrp1b	ENSMUSG00000049252	1.95470563790655	3.9339817683399	2.14389793317942	1.83496691118396	0.0665105923322422	0.317535904320166	0.498207161186099	No significant difference
Mkrn3	ENSMUSG00000070527	1.69091345583102	-3.93339783463661	1.91504595611043	-2.05394435683704	0.03998107751625	0.241856146530885	0.616442870977507	No significant difference
Hoxa2	ENSMUSG00000014704	1.08922213420839	3.91831469894336	2.6540291563045	1.47636460196212	0.139846040067878	NA	NA	No significant difference
Cyp26b1	ENSMUSG00000063415	12.4888349175758	3.90708466592576	1.7481194965763	2.23502150372317	0.0254159370396721	0.184809955304595	0.733274638000113	No significant difference
Prkg2	ENSMUSG00000029334	1.08037015525528	3.90337755998689	2.69022260318195	1.45094965575341	0.146793879426261	NA	NA	No significant difference
Cdh17	ENSMUSG00000028217	1.88951820370273	3.89417097212029	2.21069560661659	1.76151386941969	0.0781514676388327	0.344990300854109	0.462193114621658	No significant difference
Rcsd1	ENSMUSG00000040723	2.45378992523115	3.89315183118089	1.71733122153269	2.26697784467361	0.0233915791820978	0.176229992137247	0.753920178152902	No significant difference
Tusc5	ENSMUSG00000046275	1.07750320546343	3.89199967250967	2.99993724976993	1.2973603607236	0.194507224685006	NA	NA	No significant difference
Erbb4	ENSMUSG00000062209	1.65258506793922	-3.88771457842379	1.98824654439314	-1.95534833916204	0.0505419692786171	0.273407517057884	0.563189549124889	No significant difference
4930517E11Rik	ENSMUSG00000085496	1.0700937556424	3.88240544655656	3.00010752854942	1.29408876502294	0.19563476181876	NA	NA	No significant difference
Gm12744	ENSMUSG00000085023	60.2774881296213	3.88199557291625	0.366859910648162	10.5816837987492	3.62386387117965e-26	3.90206511298252e-23	22.4087054878956	TA specific
Myct1	ENSMUSG00000046916	22.5540594972986	3.87602404079143	1.85382041770396	2.09083037589588	0.0365432721127485	0.228924826662126	0.64030710598124	No significant difference
Clip4	ENSMUSG00000024059	2.13535068540586	-3.87275692274129	2.15791800504607	-1.79467288084405	0.0727058337749084	0.332527375629171	0.478172595187089	No significant difference
Adora2a	ENSMUSG00000020178	6.088768940468	3.86887632501956	1.63346284360848	2.36851198676356	0.0178598016427749	0.147580580516861	0.830970785664915	No significant difference
Catsper1	ENSMUSG00000038498	1.05201522357364	3.86872273011584	3.00035229914273	1.28942282252028	0.197251131325984	NA	NA	No significant difference
BC046251	ENSMUSG00000086662	1.05897958091085	3.8679026221879	3.00036704250991	1.28914315061676	0.197348324499995	NA	NA	No significant difference
Mrvi1	ENSMUSG00000005611	11.8837673089031	3.86563477479111	2.61253043459751	1.47965157595826	0.138966254779183	0.468170790469074	0.329595685756486	No significant difference
Irx5	ENSMUSG00000031737	30.8704191339594	-3.86518476785007	0.544470257622149	-7.09898238469517	1.25678825849804e-12	1.83255437942246e-10	9.73694312919287	EOM specific
Stk32a	ENSMUSG00000039954	6.46096114290231	-3.86296724435853	1.15048532786926	-3.35768492720624	0.0007859814814116	0.0150928735502093	1.82122806650732	EOM specific
Slfn2	ENSMUSG00000072620	9.26249445509075	-3.85652831259683	2.6483679148751	-1.45619054321564	0.14533995303777	0.477283307800992	0.32122375410366	No significant difference
Bloc1s3	ENSMUSG00000057667	4.97720267743259	-3.85552899530341	1.14883307271762	-3.35603934711156	0.000790673187764479	0.0151614291538728	1.81925985910062	EOM specific
Sbk2	ENSMUSG00000030433	21.7277590938944	-3.85301785897098	0.704410949535489	-5.46984379148533	4.50432395205447e-08	2.86597848549357e-06	5.5427270741154	EOM specific
Lpar2	ENSMUSG00000031861	1.03607977486461	3.84746119943834	3.00073719237029	1.2821719973415	0.199782317076085	NA	NA	No significant difference
Fam57b	ENSMUSG00000058966	4.53484682342847	3.84470045628536	1.45273472807432	2.64652615648676	0.00813232157286814	0.0869642760710529	1.0606591139493	No significant difference
Trim67	ENSMUSG00000036913	1.03014938808947	3.84137730176481	2.71824989231362	1.41318033806497	0.157602706180977	NA	NA	No significant difference
Slc44a4	ENSMUSG00000007034	1.03946419818768	3.83934111844883	2.43224337940504	1.57851847843779	0.114446546419437	NA	NA	No significant difference
Tbc1d2	ENSMUSG00000039813	1.03400227989612	3.83861612669411	2.71992941551998	1.41129255222245	0.15815836963692	NA	NA	No significant difference
Gpr39	ENSMUSG00000026343	2.97978793822614	3.83583531482144	1.69697762567376	2.26039239220875	0.0237969082560453	0.177752999876266	0.75018306109769	No significant difference
A930016O22Rik	ENSMUSG00000040705	11.3141459686167	3.83394563314218	0.939929749993953	4.07897040514661	4.52355944351944e-05	0.00141974854462747	2.84778856783597	TA specific
Wnk2	ENSMUSG00000037989	1.57675169045354	-3.83284137176195	2.17112893221787	-1.76536792213744	0.0775019509152253	0.344048978692696	0.463379727016208	No significant difference
2810030E01Rik	ENSMUSG00000054074	2.08968833709267	-3.83127058219071	1.45415814489215	-2.6347000810389	0.00842116558364028	0.0885645949209592	1.05273985941649	No significant difference
Hist1h4d	ENSMUSG00000061482	1.78242853522316	3.83067936961238	1.47107540014337	2.60399933901351	0.0092142934492573	0.0938799815879259	1.02742700424881	No significant difference
BC043934	ENSMUSG00000056418	1.33708030520243	3.82173015508153	2.27588857918771	1.67922550779949	0.0931081025066627	0.377338511548426	0.423268868004838	No significant difference
4930505M18Rik	ENSMUSG00000093540	1.01124715389977	3.81611185522929	2.72585347022035	1.39996954969146	0.161522437156956	NA	NA	No significant difference
Nkd2	ENSMUSG00000021567	1.55919956693834	-3.81604564199456	2.54016503987409	-1.50228256120859	0.13302415041287	0.458826005210792	0.338351975253148	No significant difference
Itga9	ENSMUSG00000039115	4.38739114127974	3.81486614025175	1.71522258581515	2.22412307988514	0.0261401644553279	0.187128998616335	0.727858906443383	No significant difference
AC153539.1	ENSMUSG00000094311	1.01179186469125	3.81434047580722	3.00134795676478	1.27087579672661	0.203772838100338	NA	NA	No significant difference
Myrip	ENSMUSG00000041794	1.02197631207466	3.81401641365245	3.00135400078469	1.27076526549527	0.203812169153124	NA	NA	No significant difference
Syngap1	ENSMUSG00000067629	2.79216847076145	-3.80722529291696	1.38213636477508	-2.75459454649146	0.00587649085409518	0.0694169780385016	1.15853429659618	No significant difference
Sall1	ENSMUSG00000031665	2.03083128781106	-3.80592322200033	1.67907282209799	-2.26668145175792	0.0234096922982921	0.176271582997038	0.753817695314454	No significant difference
Fmo2	ENSMUSG00000040170	20.5939546403085	3.80094809174499	1.34652097684813	2.82279159188598	0.00476075076443722	0.0587145279300372	1.23125442653422	No significant difference
Rimklb	ENSMUSG00000040649	5.90222411478055	-3.800801626882	1.23322132263688	-3.08201095546669	0.00205607270133184	0.0314202027000471	1.50279101753831	EOM specific
Frmd5	ENSMUSG00000027238	1.34323852794973	3.79861644217941	2.62513863773314	1.44701555475165	0.14789256711237	0.481561278223093	0.317348441455642	No significant difference
Aspg	ENSMUSG00000037686	1.542493190936	-3.79844659670207	2.23000779695925	-1.70333332550742	0.088505707419538	0.368939610146922	0.433044715484079	No significant difference
A630091E08Rik	ENSMUSG00000055446	0.997665566909641	3.79687659900161	2.73392297863067	1.38880159707474	0.164893089483393	NA	NA	No significant difference
Scin	ENSMUSG00000002565	1.5422131213293	-3.79643777619298	1.92540244907285	-1.9717632425476	0.0486366402743134	0.269097110893217	0.570090964926209	No significant difference
Adam3	ENSMUSG00000031553	0.998991961053805	3.79126035693177	2.71980299421409	1.39394668106367	0.163333706256406	NA	NA	No significant difference
Ly6g6d	ENSMUSG00000073413	1.01291368443061	3.78199240096592	2.35948626285083	1.60288807801592	0.108959366265063	NA	NA	No significant difference
Pate2	ENSMUSG00000074452	2.23190686316518	3.7816101993909	1.49803686705439	2.52437725836931	0.0115903471668822	0.109734890960269	0.959655263562341	No significant difference
Zfp964	ENSMUSG00000091764	1.51239798441504	-3.77493086997224	1.96977475209948	-1.91642768593147	0.0553106795912367	0.284569818725234	0.545811162776515	No significant difference
Hbq1b	ENSMUSG00000073063	0.986310388895586	3.77140440443143	3.00216044701962	1.25623012859805	0.209032546222218	NA	NA	No significant difference
Tmprss11f	ENSMUSG00000048764	0.986310388895586	3.77140440443143	3.00216044701962	1.25623012859805	0.209032546222218	NA	NA	No significant difference
Rassf9	ENSMUSG00000044921	5.78303490181746	3.77134114048111	1.62574038826295	2.31976837612472	0.0203534106758015	0.161787077024344	0.79105617123524	No significant difference
Fam178b	ENSMUSG00000046337	9.15575033734611	-3.76967818478787	1.40890597792669	-2.67560663653031	0.0074594138772317	0.0822828017757993	1.08469092875353	No significant difference
Gm10062	ENSMUSG00000059244	0.980527146077966	3.7695041412719	3.00219695635071	1.25558189421852	0.209267599224531	NA	NA	No significant difference
Tm6sf2	ENSMUSG00000036151	1.74061753132967	3.7674738862811	1.75031625147549	2.15245323986746	0.0313616743588513	0.2081558642367	0.681611349515304	No significant difference
Cav3	ENSMUSG00000062694	6.03723421592355	3.76434032776729	1.41692581480491	2.65669542359604	0.00789107002267947	0.085560959084018	1.06772435590787	No significant difference
Catsper3	ENSMUSG00000021499	1.32170222746232	3.76413635312388	2.59622794678749	1.44984817599762	0.147100861693006	0.480765319163832	0.318066868457507	No significant difference
Gm14259	ENSMUSG00000086970	1.4990742032036	-3.76390891400292	1.97341602934714	-1.90730634495156	0.0564809290517128	0.287927579256455	0.540716734061691	No significant difference
Spef2	ENSMUSG00000072663	0.970845018994448	3.75655216440016	2.72310146470157	1.37951237333415	0.16773683393097	NA	NA	No significant difference
Mro	ENSMUSG00000064036	0.977519613148478	3.75230257915265	3.0025295972341	1.24971376888649	0.21140412574185	NA	NA	No significant difference
Olfr74	ENSMUSG00000075142	0.977519613148478	3.75230257915265	3.0025295972341	1.24971376888649	0.21140412574185	NA	NA	No significant difference
Plch2	ENSMUSG00000029055	0.969358906164967	3.75215807312054	3.00253240814739	1.24966447087766	0.211422141212881	NA	NA	No significant difference
Slc11a1	ENSMUSG00000026177	1.32351638000768	3.75007090301766	2.34375167294438	1.60002910987006	0.109592125767334	0.414437361499168	0.382541099880776	No significant difference
Ppp1r3d	ENSMUSG00000049999	1.72954765662297	3.74939094828699	2.15400640917248	1.74065914210879	0.081743344137994	0.352400163610607	0.452963898627847	No significant difference
Ccnb1	ENSMUSG00000041431	1.30697165644108	3.74779734868881	2.64993460348729	1.41429805239599	0.157274408570349	0.495117587129077	0.305291646770003	No significant difference
Arhgap27	ENSMUSG00000034255	6.2862904896774	3.74531932301853	1.20137496848973	3.11752735095425	0.00182375023553445	0.0288787961504652	1.53942091484572	TA specific
8030451A03Rik	ENSMUSG00000073821	1.27758225176738	3.74471249531688	2.65337714683376	1.41130050049063	0.158156026984571	0.496048338491625	0.304476000692701	No significant difference
Hdx	ENSMUSG00000034551	39.8340640103484	-3.74064601674429	0.574545591083411	-6.51061651990162	7.48429869979008e-11	8.38121705597292e-09	8.07669291188111	EOM specific
1700030J22Rik	ENSMUSG00000031847	1.28852795612445	3.73955998308791	2.60934939984853	1.43313884422875	0.151818162479838	0.487429076103563	0.312088567858117	No significant difference
Vgll2	ENSMUSG00000049641	321.565846695636	3.73950804990185	0.232464430630842	16.0863665884449	3.17958008177618e-58	2.22538809923515e-54	53.6525942387692	TA specific
St6galnac5	ENSMUSG00000039037	2.52956003589837	-3.73200483802017	1.60419763099763	-2.32639966916002	0.0199972392645663	0.1599550601288	0.796002016591095	No significant difference
Zic1	ENSMUSG00000032368	1.67623532047345	3.73191915839889	1.74641907271728	2.13689784811634	0.0326063010753563	0.213050359195514	0.671517729257481	No significant difference
Vwf	ENSMUSG00000001930	31.7196259422255	3.73039806979352	1.43258903315966	2.60395548440429	0.00921547253494139	0.0938799815879259	1.02742700424881	No significant difference
Slco2a1	ENSMUSG00000032548	33.5195749926879	3.7264613852642	1.09011422057599	3.41841369915827	0.000629872890843576	0.0126411121045508	1.89821471722263	TA specific
Aqp9	ENSMUSG00000032204	0.967112511435936	3.72515006743365	2.78977452395261	1.33528714792183	0.181782383368686	NA	NA	No significant difference
Kbtbd11	ENSMUSG00000055675	9.80697415750392	3.72094761957818	0.989650982271138	3.75985846145378	0.000170009515904385	0.00434268832779121	2.36224133858103	TA specific
Trim71	ENSMUSG00000079259	1.68239021265461	3.71904443206436	2.4853678405458	1.49637585688227	0.134555737416802	0.461192755230262	0.336117523554773	No significant difference
Adam34	ENSMUSG00000079058	0.951831419852205	3.71494768593249	3.00326547010417	1.23696946637342	0.216098418492837	NA	NA	No significant difference
Astn1	ENSMUSG00000026587	0.951831419852205	3.71494768593249	3.00326547010417	1.23696946637342	0.216098418492837	NA	NA	No significant difference
9030224M15Rik	ENSMUSG00000045555	1.45511733431103	-3.71461964848383	1.69844462743336	-2.18707138783632	0.0287373129866469	0.19796501337947	0.703411556399222	No significant difference
Lmod1	ENSMUSG00000048096	3.62247052324769	3.70916705870215	1.89421929330094	1.95815081802826	0.0502123182089883	0.27264237016657	0.564406651437351	No significant difference
Itga4	ENSMUSG00000027009	0.941829564537244	3.70639616429537	2.42257011756984	1.52994381356168	0.12603063710643	NA	NA	No significant difference
En1	ENSMUSG00000058665	4.28678295054576	3.70246138237063	1.15526300489205	3.20486449119575	0.00135126081009003	0.0226154320503009	1.64559511097934	TA specific
Gm13373	ENSMUSG00000087196	70.1360142829614	-3.69894353568056	0.358828141382351	-10.3083986708254	6.45681768366561e-25	5.02125188533062e-22	21.2991879921956	EOM specific
Slc16a13	ENSMUSG00000044367	10.6052321441073	3.69503964943731	1.19483185841578	3.09251851916347	0.00198465850032143	0.0306298232497236	1.513855509295	TA specific
Gjb1	ENSMUSG00000047797	1.90192638568263	-3.69007928964941	2.20247352599382	-1.67542503739487	0.0938508675980478	0.379031865157955	0.421324277418384	No significant difference
Ccr4	ENSMUSG00000047898	0.922209259766014	3.68576665188184	3.00385343484143	1.2270128126529	0.219817775275953	NA	NA	No significant difference
Aplnr	ENSMUSG00000044338	5.67518288290233	3.68080802826951	1.33960043789482	2.74769097123758	0.00600165463925695	0.0704200851972496	1.15230345383736	No significant difference
Lyz2	ENSMUSG00000069516	9.38757998855748	-3.68026735362831	2.92918157615189	-1.25641489199285	0.208965585140365	0.564691170037611	0.248189003185598	No significant difference
E030019B06Rik	ENSMUSG00000070357	0.921218617589705	3.67834283690146	3.00400488186293	1.22447964685741	0.220771339685944	NA	NA	No significant difference
1810010H24Rik	ENSMUSG00000078607	6.85719125432019	-3.67647724583932	0.919216632609251	-3.99957650396666	6.34559328657964e-05	0.00188589415765482	2.72448268489474	EOM specific
Cd244	ENSMUSG00000004709	0.916205599147267	3.67376338234011	3.00409868428986	1.22291701053374	0.221361042982426	NA	NA	No significant difference
Strc	ENSMUSG00000033498	1.88796617012063	-3.67148919318339	1.96363110046481	-1.86974487841139	0.0615192541842973	0.302475068518368	0.519310416221821	No significant difference
Unc13d	ENSMUSG00000057948	1.41286345358811	-3.66907457877258	2.22433904721573	-1.64951228247567	0.0990427290030037	0.392170161164069	0.406525453337217	No significant difference
Ksr2	ENSMUSG00000061578	0.917924362291624	3.66448197073273	3.00428969387615	1.21974987239156	0.222559709317233	NA	NA	No significant difference
Arpp21	ENSMUSG00000032503	10.8555598336076	3.66387721924771	0.648222322007024	5.65219230325734	1.58414213176936e-08	1.10322495325908e-06	5.95733592364497	TA specific
Grin2a	ENSMUSG00000059003	1.86967425128693	-3.66344960193083	1.73610800606882	-2.11015074472596	0.0348453735679078	0.222245501432858	0.653167021010883	No significant difference
Cpne5	ENSMUSG00000024008	0.909804507361645	3.6610528551917	3.00436056893399	1.21857971810977	0.223003750876494	NA	NA	No significant difference
Gm20653	ENSMUSG00000093412	0.908889621425981	3.66097543988343	2.11652856852301	1.72970754769362	0.0836825395102379	NA	NA	No significant difference
Prlr	ENSMUSG00000005268	1.60807752651954	3.65491837138597	1.91280533276442	1.91076337397273	0.0560349964819882	0.286478407872488	0.54290810561705	No significant difference
Rasgrf2	ENSMUSG00000021708	26.3390162455302	3.65488599095519	1.13861541748297	3.2099389616862	0.00132763161195872	0.0223099487445356	1.65150142747461	TA specific
Slc25a31	ENSMUSG00000069041	1.83957124623227	-3.65448409116277	1.42427705988049	-2.56585196385135	0.0102922743457842	0.101417552100313	0.993886876160027	No significant difference
Btnl9	ENSMUSG00000040283	9.05213708417389	3.65366269268422	1.45897382480157	2.50426884332975	0.0122704756785686	0.114051871546217	0.942897583727747	No significant difference
Kcne4	ENSMUSG00000047330	25.2171549905224	3.65351317494857	1.16000543934325	3.1495655546383	0.00163513419285189	0.0264914449439129	1.57689435298802	TA specific
Gm10916	ENSMUSG00000078125	0.920919034156206	3.65217448929429	3.00454483959716	1.21555000316919	0.224156389685161	NA	NA	No significant difference
B430306N03Rik	ENSMUSG00000043740	0.912196796996281	3.65084644636649	3.00457249860628	1.21509680597156	0.224329171654737	NA	NA	No significant difference
Il34	ENSMUSG00000031750	17.3378355779738	3.65032533945503	0.864504308591276	4.22244898397707	2.41662108789546e-05	0.000815129204538811	3.08877354663322	TA specific
Adcy4	ENSMUSG00000022220	30.5203947235249	3.64905790906282	1.69098055774468	2.15795379334798	0.030931424484806	0.206770811813904	0.684510767139121	No significant difference
Cbx2	ENSMUSG00000025577	1.2165382572142	3.64703570598164	2.31372138879143	1.57626398910833	0.114964977021565	NA	NA	No significant difference
BC013712	ENSMUSG00000037731	3.05321659990663	-3.64578169470199	1.8833726606421	-1.93577286688394	0.0528955254634822	0.279408137901066	0.553760948994714	No significant difference
Tlr13	ENSMUSG00000033777	0.889756587976159	3.63019606520134	3.00500579992521	1.20804960352878	0.227028182957545	NA	NA	No significant difference
Igsf9b	ENSMUSG00000034275	4.74107130237681	-3.62966833139058	1.2080194535056	-3.00464394083846	0.00265891913327176	0.038402265325483	1.41564315611843	EOM specific
Xirp2	ENSMUSG00000027022	0.901030922312259	3.62664575974539	2.81975538427162	1.28615616091188	0.198388567319896	NA	NA	No significant difference
Adarb2	ENSMUSG00000052551	0.896059645386105	3.62662032094088	3.00508144648186	1.20682929415663	0.22749789195743	NA	NA	No significant difference
Gpr26	ENSMUSG00000040125	0.896059645386105	3.62662032094088	3.00508144648186	1.20682929415663	0.22749789195743	NA	NA	No significant difference
Hist1h2bb	ENSMUSG00000075031	0.896059645386105	3.62662032094088	3.00508144648186	1.20682929415663	0.22749789195743	NA	NA	No significant difference
Olfr591	ENSMUSG00000057461	0.896059645386105	3.62662032094088	3.00508144648186	1.20682929415663	0.22749789195743	NA	NA	No significant difference
Phex	ENSMUSG00000057457	2.59462507381432	3.6183905995692	1.89510716509216	1.9093329739974	0.0562191511970123	0.287210101626196	0.541800289348386	No significant difference
Adra1d	ENSMUSG00000027335	1.20540014350995	3.61545055947471	2.32819397682269	1.55289919803364	0.120447218430818	NA	NA	No significant difference
Fam70b	ENSMUSG00000038457	11.5564487296427	3.61070030616122	1.04096655694866	3.4686035608532	0.000523170843730814	0.0110291347447951	1.95745855739668	TA specific
Nek11	ENSMUSG00000035032	1.35943790567664	-3.60466375520658	1.69437083796393	-2.12743495959726	0.0333839600149413	0.216747992712963	0.664044915802019	No significant difference
Ppp1r27	ENSMUSG00000025129	0.873507765839579	3.60185344573346	2.81837372604252	1.27799000269247	0.201252951297515	NA	NA	No significant difference
Best3	ENSMUSG00000020169	1.80352923907481	-3.5981036388964	1.95493249151938	-1.8405257749335	0.065691083724085	0.314912256838952	0.501810435667266	No significant difference
Ccdc36	ENSMUSG00000047220	1.50669964166996	3.5956228194051	2.55173986608865	1.4090867439856	0.158809520069027	0.496938734542761	0.303697150280933	No significant difference
Aoc3	ENSMUSG00000019326	0.86596953519829	3.59538308066093	3.00575013492812	1.19616831714687	0.231630881992945	NA	NA	No significant difference
Rtp3	ENSMUSG00000066319	0.86204209742636	3.58730155665702	2.82576931544416	1.2694955448241	0.204264378521426	NA	NA	No significant difference
Myh7	ENSMUSG00000053093	0.86646194857612	3.58457441846637	3.00598482728808	1.19247921211242	0.233073397042513	NA	NA	No significant difference
1700128F08Rik	ENSMUSG00000031998	0.860433824681167	3.58367720120072	3.00600438620055	1.19217297807417	0.233193426540721	NA	NA	No significant difference
9430073C21Rik	ENSMUSG00000085479	3.09968357676797	3.57698182930311	1.17252280115551	3.05067144602905	0.0022833027982464	0.0341470860789028	1.46664635066025	TA specific
Nuak2	ENSMUSG00000009772	14.5738743408849	3.57288777422911	1.54423898651155	2.31368836393665	0.0206848226323949	0.163585393902974	0.786255475912386	No significant difference
2010001E11Rik	ENSMUSG00000039339	0.855493220354134	3.57227308680975	3.00625402845657	1.18828051555037	0.234722911503118	NA	NA	No significant difference
BC066135	ENSMUSG00000038980	0.855493220354134	3.57227308680975	3.00625402845657	1.18828051555037	0.234722911503118	NA	NA	No significant difference
Hsd11b2	ENSMUSG00000031891	0.855493220354134	3.57227308680975	3.00625402845657	1.18828051555037	0.234722911503118	NA	NA	No significant difference
Olfr695	ENSMUSG00000057832	0.855493220354134	3.57227308680975	3.00625402845657	1.18828051555037	0.234722911503118	NA	NA	No significant difference
Olfr64	ENSMUSG00000063615	0.854675484745124	3.57095340604401	3.00628304159572	1.187830073428	0.234900363574848	NA	NA	No significant difference
Abcg5	ENSMUSG00000040505	0.854430164062421	3.57055728336293	3.00629175539864	1.1876948659261	0.234953647220858	NA	NA	No significant difference
Alox12e	ENSMUSG00000018907	0.854430164062421	3.57055728336293	3.00629175539864	1.1876948659261	0.234953647220858	NA	NA	No significant difference
Gsx1	ENSMUSG00000053129	0.854430164062421	3.57055728336293	3.00629175539864	1.1876948659261	0.234953647220858	NA	NA	No significant difference
Mrgprx2	ENSMUSG00000074109	0.854430164062421	3.57055728336293	3.00629175539864	1.1876948659261	0.234953647220858	NA	NA	No significant difference
Olfr3	ENSMUSG00000075384	0.854430164062421	3.57055728336293	3.00629175539864	1.1876948659261	0.234953647220858	NA	NA	No significant difference
Olfr761	ENSMUSG00000071084	0.854430164062421	3.57055728336293	3.00629175539864	1.1876948659261	0.234953647220858	NA	NA	No significant difference
Ckm	ENSMUSG00000030399	32.1315708732186	3.56814496579023	0.845459668163814	4.22036094700957	2.43911470537039e-05	0.000820160364494035	3.08610122248752	TA specific
Mpz	ENSMUSG00000056569	203.581903567349	-3.56511877870594	2.7522467427811	-1.29534853226984	0.195200024162242	0.546372713101992	0.262510998281772	No significant difference
Comp	ENSMUSG00000031849	1.30679390408947	-3.56147824828557	2.01915907328489	-1.76384233189292	0.0777585281898803	0.34457519071953	0.462715994797102	No significant difference
Vcan	ENSMUSG00000021614	113.588048341163	-3.56011362351922	0.649113817275616	-5.48457532218511	4.1446386527124e-08	2.66736736823232e-06	5.57391716615912	EOM specific
Gm16246	ENSMUSG00000086372	1.15190205967968	3.5592346357924	2.71010415228795	1.31332024003122	0.189075061137818	NA	NA	No significant difference
E2f8	ENSMUSG00000046179	1.47324355207019	3.55579309020664	2.5596486580433	1.38917232997314	0.164780353561066	0.503183985416189	0.298273189415044	No significant difference
Chst4	ENSMUSG00000035930	0.847022653138803	3.55337487310359	3.00667198695267	1.18182990646246	0.237273198703493	NA	NA	No significant difference
1500015O10Rik	ENSMUSG00000026051	1.97810696341125	3.55063408905186	1.82704399761447	1.94337634654001	0.051970703040454	0.276926494541407	0.557635491770911	No significant difference
Hoxb9	ENSMUSG00000020875	0.836576616991501	3.54842008387444	3.0067824559131	1.18013861524839	0.237945088497725	NA	NA	No significant difference
Ccdc92	ENSMUSG00000037979	2.24971641911553	-3.54354137678442	1.69862949053162	-2.08611789477139	0.036967945119686	0.230707666422365	0.636937973621043	No significant difference
Htatip2	ENSMUSG00000039745	3.97809735851929	3.53975311096094	1.52753190772231	2.31730223968876	0.0204872733932568	0.162279357359703	0.789736720808034	No significant difference
Dhcr24	ENSMUSG00000034926	447.324948511415	3.5394062218863	0.314221314056036	11.2640551851779	1.97458467509992e-29	2.30335302350405e-26	25.6376394947712	TA specific
Slc2a2	ENSMUSG00000027690	0.834522918523479	3.53788275940171	3.00701862469721	1.17654168495812	0.239378485117902	NA	NA	No significant difference
Amica1	ENSMUSG00000048534	0.837069030369332	3.53753319031246	2.87320622665584	1.23121450785308	0.218242646721102	NA	NA	No significant difference
Icam2	ENSMUSG00000001029	38.6603798341309	3.53664940365039	1.35385038445681	2.61228969186971	0.00899380084170447	0.0925020016033646	1.03384886968377	No significant difference
Tspan32	ENSMUSG00000000244	0.830572956372755	3.53494720165047	3.00708471859853	1.17553961143401	0.23977889932	NA	NA	No significant difference
D330050G23Rik	ENSMUSG00000085316	0.830681151711631	3.53126280194673	2.8429817464188	1.2420983027397	0.21420029471279	NA	NA	No significant difference
Srpx	ENSMUSG00000090084	1.70292856282667	-3.52070060138905	2.01272308481556	-1.74922254727936	0.0802525580884723	0.350179335449637	0.455709485793941	No significant difference
Gm5127	ENSMUSG00000073010	4.34362139703889	-3.51277939180088	1.39128128167496	-2.52485204686421	0.0115747008028983	0.109734890960269	0.959655263562341	No significant difference
BC020535	ENSMUSG00000027474	8.10330604435945	3.50977187971493	1.45394766374664	2.41396025952591	0.015780183400975	0.135571651856161	0.867831112309058	No significant difference
Epha5	ENSMUSG00000029245	1.94612658006357	3.50490243022405	2.18024453540516	1.60757308334349	0.10792871125352	0.4103167029133	0.386880803687656	No significant difference
Gm7866	ENSMUSG00000061390	1.09183163035177	3.50356333774751	2.40401072348665	1.45738257467759	0.145010804406289	NA	NA	No significant difference
Otof	ENSMUSG00000062372	0.81019776073219	3.50023350771103	3.00787632938409	1.16368930248796	0.244549946189111	NA	NA	No significant difference
Coro1a	ENSMUSG00000030707	6.44591065553502	-3.49684139623865	1.36946267475084	-2.55344045566987	0.0106664514859488	0.103758851911266	0.983974842353435	No significant difference
Gm12002	ENSMUSG00000086584	11.8009422314049	3.49596893601725	1.0857032833385	3.22000401920797	0.001281887994829	0.0219010819803926	1.65953442915501	TA specific
Fbln7	ENSMUSG00000027386	0.809848035309462	3.49107039067795	3.00808840380786	1.16056110128236	0.245820432110437	NA	NA	No significant difference
Cldn5	ENSMUSG00000041378	288.934218906033	3.49059079400639	1.69678102531622	2.05718401014997	0.0396685290333363	0.240797948572698	0.618347217278633	No significant difference
Crygf	ENSMUSG00000025945	0.814599677623732	3.48893023615451	3.00813812586452	1.15983046328759	0.246117838538006	NA	NA	No significant difference
Foxc2	ENSMUSG00000046714	0.814599677623732	3.48893023615451	3.00813812586452	1.15983046328759	0.246117838538006	NA	NA	No significant difference
Gm11532	ENSMUSG00000087067	0.814599677623732	3.48893023615451	3.00813812586452	1.15983046328759	0.246117838538006	NA	NA	No significant difference
Klra9	ENSMUSG00000033024	0.814599677623732	3.48893023615451	3.00813812586452	1.15983046328759	0.246117838538006	NA	NA	No significant difference
Olfr1378	ENSMUSG00000050343	0.814599677623732	3.48893023615451	3.00813812586452	1.15983046328759	0.246117838538006	NA	NA	No significant difference
Sp6	ENSMUSG00000038560	0.814599677623732	3.48893023615451	3.00813812586452	1.15983046328759	0.246117838538006	NA	NA	No significant difference
Vmn1r75	ENSMUSG00000043308	0.814599677623732	3.48893023615451	3.00813812586452	1.15983046328759	0.246117838538006	NA	NA	No significant difference
Lrrc55	ENSMUSG00000075224	0.804439337353652	3.48286267513847	3.00827948481901	1.1577590089998	0.246962395582709	NA	NA	No significant difference
Rerg	ENSMUSG00000030222	48.1298070389853	3.48161476770375	0.543523314241331	6.40564015651015	1.49739755315306e-10	1.57598277812304e-08	7.80244853266309	TA specific
Gm12228	ENSMUSG00000086789	0.800733493864485	3.48110857905792	3.0083204590197	1.15716015846007	0.247206932028197	NA	NA	No significant difference
Gpm6a	ENSMUSG00000031517	6.10187916960834	-3.47767809816649	2.54203241722453	-1.36806992491603	0.171290189589	0.512223899565653	0.290540161893878	No significant difference
Sv2b	ENSMUSG00000053025	2.78617866182512	3.47538063605343	1.8704903510415	1.85800511300062	0.0631682882254453	0.307356344507198	0.512357817662604	No significant difference
Cxcr5	ENSMUSG00000047880	1.23958862143024	-3.47515382950769	2.98847607273483	-1.16285148180139	0.244889765403842	NA	NA	No significant difference
Olfm3	ENSMUSG00000027965	0.795139129929293	3.47513991241358	3.00846024651652	1.15512243063123	0.248040293940054	NA	NA	No significant difference
Sfmbt2	ENSMUSG00000061186	1.06248979519466	3.47314449071017	2.11184896417764	1.64459890343655	0.100052553153759	NA	NA	No significant difference
Hist1h1a	ENSMUSG00000049539	1.06142054692078	3.46974171248731	2.0974062643521	1.65430120595121	0.0980663280890549	NA	NA	No significant difference
Tmem132c	ENSMUSG00000034324	1.6347491421047	-3.46569911644035	1.66547360042044	-2.080909067286	0.0374422300548757	0.232218137486996	0.634103862535036	No significant difference
Clrn1	ENSMUSG00000043850	6.07559037049975	3.46411753511309	1.48303245285561	2.33583393838946	0.019499898061123	0.157234777108064	0.803451390639405	No significant difference
Skint8	ENSMUSG00000078599	0.789686049557662	3.45762739937041	3.00887366327313	1.14914342917579	0.250496843050031	NA	NA	No significant difference
Gm16638	ENSMUSG00000087088	1.62790265463728	-3.45720140138466	1.78668419885488	-1.93498179678336	0.0529925295005833	0.279545001285944	0.55354826921944	No significant difference
Aire	ENSMUSG00000000731	0.78870476682685	3.4559176126444	3.00891428888851	1.14855967330362	0.250737593658202	NA	NA	No significant difference
Crp	ENSMUSG00000037942	0.78870476682685	3.4559176126444	3.00891428888851	1.14855967330362	0.250737593658202	NA	NA	No significant difference
Cxcl15	ENSMUSG00000029375	0.78870476682685	3.4559176126444	3.00891428888851	1.14855967330362	0.250737593658202	NA	NA	No significant difference
Gm10775	ENSMUSG00000074847	0.78870476682685	3.4559176126444	3.00891428888851	1.14855967330362	0.250737593658202	NA	NA	No significant difference
Gria4	ENSMUSG00000025892	0.78870476682685	3.4559176126444	3.00891428888851	1.14855967330362	0.250737593658202	NA	NA	No significant difference
Olfr670	ENSMUSG00000044705	0.78870476682685	3.4559176126444	3.00891428888851	1.14855967330362	0.250737593658202	NA	NA	No significant difference
Oog3	ENSMUSG00000050810	0.78870476682685	3.4559176126444	3.00891428888851	1.14855967330362	0.250737593658202	NA	NA	No significant difference
Psg25	ENSMUSG00000070798	0.78870476682685	3.4559176126444	3.00891428888851	1.14855967330362	0.250737593658202	NA	NA	No significant difference
Vmn2r18	ENSMUSG00000091794	0.78870476682685	3.4559176126444	3.00891428888851	1.14855967330362	0.250737593658202	NA	NA	No significant difference
Zkscan16	ENSMUSG00000038630	0.78870476682685	3.4559176126444	3.00891428888851	1.14855967330362	0.250737593658202	NA	NA	No significant difference
Cytip	ENSMUSG00000026832	1.62947848722835	-3.45465217290712	2.57575626557086	-1.34121858464798	0.179849494118445	0.52529959394704	0.279592934903399	No significant difference
Isl1	ENSMUSG00000042258	1.6312726337287	-3.45227373506872	2.2127660676348	-1.56016209104237	0.118721581553979	0.432214485979869	0.364300681516419	No significant difference
Olfr701	ENSMUSG00000036744	1.37139606929055	3.44317404928503	2.60777512410205	1.32034929601939	0.186718423982084	0.535755129787735	0.271033661951386	No significant difference
C230004F18Rik	ENSMUSG00000071753	1.20237094676674	-3.43681300824961	2.33374880025025	-1.47265764330809	0.140843373195203	NA	NA	No significant difference
Bco2	ENSMUSG00000032066	0.786515375430281	3.43594254399611	2.52340153832809	1.36163131067623	0.173314268766688	NA	NA	No significant difference
Mansc1	ENSMUSG00000032718	0.774801181906655	3.43549755143589	3.00940312741237	1.14158768565842	0.253625445064251	NA	NA	No significant difference
Gm15440	ENSMUSG00000051107	3.44641267908809	-3.43363884819517	1.34784448115605	-2.54750373370238	0.0108496692075611	0.105030200254108	0.978685806474066	No significant difference
Nptx2	ENSMUSG00000059991	2.0899559698042	-3.43165520247627	1.93760844153076	-1.77107775179034	0.0765477731367475	0.340812890702351	0.467483987100692	No significant difference
Tbxa2r	ENSMUSG00000034881	4.37185615328202	3.4304931567956	2.90331221037644	1.18157914417024	0.237372732903452	0.600966452375207	0.2211497708508	No significant difference
Zfp423	ENSMUSG00000045333	15.3305213046437	3.42981611008747	1.01954336720417	3.36407083839194	0.000768018275767176	0.0148285790678468	1.82890046276521	TA specific
Trpa1	ENSMUSG00000032769	0.77317818592233	3.42852340765965	3.00957163326609	1.13920644711118	0.254617057174723	NA	NA	No significant difference
Pcdh17	ENSMUSG00000035566	86.6369648464167	3.42728677894913	0.45796102628602	7.48379574293428	7.2206150934966e-14	1.36586716322656e-11	10.8645915357079	TA specific
Gm410	ENSMUSG00000074591	2.08935532516079	-3.42240071472916	2.18289002926567	-1.56783011001267	0.116920785916505	0.428328371849057	0.368223157615126	No significant difference
Caln1	ENSMUSG00000060371	0.766540155722357	3.42208868922847	2.91042597880309	1.17580337522819	0.239673457334419	NA	NA	No significant difference
Sh3tc1	ENSMUSG00000036553	1.36874085338295	3.41148067767225	1.91872213420688	1.77799620739895	0.0754044777825934	0.338708137921361	0.470174368717391	No significant difference
Gm11730	ENSMUSG00000087057	4.3772939037308	3.40289121464654	1.42271079066521	2.39183623050716	0.0167643208785428	0.140664364417176	0.851815911784758	No significant difference
6030455H03Rik	ENSMUSG00000086591	0.761857960465914	3.40248095512165	3.01020792078119	1.13031426554703	0.258343825572025	NA	NA	No significant difference
Slc35f3	ENSMUSG00000057060	0.761857960465914	3.40248095512165	3.01020792078119	1.13031426554703	0.258343825572025	NA	NA	No significant difference
Adamtsl2	ENSMUSG00000036040	3.87334000572941	-3.39962998507786	1.47965464577397	-2.2975834224476	0.0215855100613092	0.167770110959581	0.775285408236379	No significant difference
2210415F13Rik	ENSMUSG00000013643	0.766482234055995	3.39763583606583	3.01032753964252	1.12865985223299	0.259041351651302	NA	NA	No significant difference
Fhl5	ENSMUSG00000028259	0.766482234055995	3.39763583606583	3.01032753964252	1.12865985223299	0.259041351651302	NA	NA	No significant difference
Dsc3	ENSMUSG00000059898	1.01112395563229	3.3946606598339	2.78067989543559	1.2208023891589	0.222160849009901	NA	NA	No significant difference
Greb1l	ENSMUSG00000042942	5.38573474953475	-3.39441878555304	1.23443727538949	-2.74977016104931	0.00596370790111147	0.0700923452558844	1.15432940849057	No significant difference
Stox1	ENSMUSG00000036923	0.753668371550264	3.39386175556647	2.94867992560819	1.15097665436389	0.249741840040635	NA	NA	No significant difference
Ccdc85a	ENSMUSG00000032878	5.15560873940154	3.39331359556351	1.69165364109478	2.00591510763838	0.044865306102233	0.25633655298737	0.591189460031883	No significant difference
Lrp11	ENSMUSG00000019796	0.752884945854141	3.39197561114944	3.01046777873457	1.12672709374595	0.259857883513454	NA	NA	No significant difference
Cyp2c38	ENSMUSG00000032808	0.750721261355574	3.39176966139989	3.0104728915058	1.12665676909762	0.259887627103468	NA	NA	No significant difference
Ins2	ENSMUSG00000000215	1.16102934512832	-3.39086466095863	2.71235778953093	-1.25015389711732	0.211243334405539	NA	NA	No significant difference
Cacna1h	ENSMUSG00000024112	4.81098755573402	3.38689335167324	1.53539111604237	2.20588312403638	0.0273921841317638	0.192102100940095	0.716467885415763	No significant difference
Aldh3b2	ENSMUSG00000075296	0.749065259508398	3.3856670407515	2.93085461711539	1.15518082029048	0.248016387214695	NA	NA	No significant difference
Fam186b	ENSMUSG00000078907	0.747300551081463	3.38176968875437	3.01072200126644	1.12324209519572	0.261334688913091	NA	NA	No significant difference
Btbd17	ENSMUSG00000000202	2.0509925265621	-3.38127711149692	1.9918051530377	-1.69759431857084	0.0895843558735874	0.370787053080567	0.430875438696453	No significant difference
Gm15337	ENSMUSG00000085289	12.0362295196754	3.38083633213603	1.01310042896802	3.33711864635165	0.000846518029949685	0.0158958026675092	1.79871753725102	TA specific
Gm14207	ENSMUSG00000074912	3.66388797206768	3.37577006119967	1.87770639321358	1.79781571464017	0.0722062162128615	0.33135858332521	0.479701775208707	No significant difference
Gm10307	ENSMUSG00000070960	0.746708581409764	3.37394831466801	2.95276906112182	1.14263873835978	0.253188614724795	NA	NA	No significant difference
Tmem74	ENSMUSG00000054409	1.15231164559436	-3.37033164160739	2.35586894382932	-1.4306108370057	0.15254177985107	NA	NA	No significant difference
Dnahc9	ENSMUSG00000056752	1.29183821102618	3.36783468407582	1.87340986973593	1.79770307527553	0.0722240738359198	0.33135858332521	0.479701775208707	No significant difference
Katnal2	ENSMUSG00000025420	1.15061056550109	-3.36671371426703	2.39001144088849	-1.4086600828218	0.158935703503592	NA	NA	No significant difference
Vmn2r24	ENSMUSG00000072780	0.738936652979496	3.36607073849077	3.01111648605804	1.11788127562525	0.263617703087982	NA	NA	No significant difference
Fam19a3	ENSMUSG00000055865	0.738713940118082	3.3605895332653	3.01125520559953	1.11600953881829	0.264418051553492	NA	NA	No significant difference
Sfrp2	ENSMUSG00000027996	1.55785086555172	-3.35687913333088	2.04610720481902	-1.6406174248469	0.100876855603133	0.396255529181618	0.402024664770879	No significant difference
4933431K23Rik	ENSMUSG00000086451	0.983046078374528	3.35591658561899	2.1587409110309	1.55457126349469	0.12004821214422	NA	NA	No significant difference
Bex1	ENSMUSG00000050071	75.4231819835912	-3.35564426630306	0.446385684378752	-7.51736532719056	5.58910815702704e-14	1.07173062989129e-11	10.9699143570428	EOM specific
Olfr1153	ENSMUSG00000048197	0.728983030210026	3.34746144342046	3.01158954747794	1.11152645161217	0.266341810761721	NA	NA	No significant difference
Robo4	ENSMUSG00000032125	48.0667747741092	3.34616931895289	1.55871635392555	2.14674678335525	0.0318134460704192	0.209863357460908	0.678063383436307	No significant difference
Olfr1272	ENSMUSG00000075061	0.725033068059301	3.34471350010581	3.01165990676216	1.1105880490011	0.266745709269906	NA	NA	No significant difference
1700069B07Rik	ENSMUSG00000053081	1.97022203866869	-3.34383620088155	2.0022891900519	-1.67000661917117	0.0949180540038854	0.381580390564729	0.418413951809539	No significant difference
Cyp27b1	ENSMUSG00000006724	0.726424134022453	3.34096418495032	2.54840245094438	1.31100336358264	0.189856627225034	NA	NA	No significant difference
Rgs22	ENSMUSG00000037627	0.970016638677264	3.33978370743082	2.14946054986353	1.55377762464302	0.120237469563325	NA	NA	No significant difference
Clca1	ENSMUSG00000056025	3.45573533468061	3.3373606843959	1.87282681170574	1.78199108616791	0.0747506853563624	0.336927069631008	0.472464095225175	No significant difference
CT025616.1	ENSMUSG00000094597	0.733139709861359	3.33669122760458	3.01186605949794	1.10784847721973	0.267927260014239	NA	NA	No significant difference
Erv3	ENSMUSG00000037482	0.733139709861359	3.33669122760458	3.01186605949794	1.10784847721973	0.267927260014239	NA	NA	No significant difference
Gm14100	ENSMUSG00000087585	0.733139709861359	3.33669122760458	3.01186605949794	1.10784847721973	0.267927260014239	NA	NA	No significant difference
Gm20539	ENSMUSG00000092353	0.733139709861359	3.33669122760458	3.01186605949794	1.10784847721973	0.267927260014239	NA	NA	No significant difference
Hoxd11	ENSMUSG00000042499	0.733139709861359	3.33669122760458	3.01186605949794	1.10784847721973	0.267927260014239	NA	NA	No significant difference
Morn5	ENSMUSG00000026894	0.733139709861359	3.33669122760458	3.01186605949794	1.10784847721973	0.267927260014239	NA	NA	No significant difference
Tdrd12	ENSMUSG00000030491	0.733139709861359	3.33669122760458	3.01186605949794	1.10784847721973	0.267927260014239	NA	NA	No significant difference
Wdr72	ENSMUSG00000044976	0.733139709861359	3.33669122760458	3.01186605949794	1.10784847721973	0.267927260014239	NA	NA	No significant difference
2410137F16Rik	ENSMUSG00000086219	0.72387887876119	3.33306017131275	3.0119597360845	1.10660847533296	0.268463241378704	NA	NA	No significant difference
Fabp12	ENSMUSG00000027530	0.72387887876119	3.33306017131275	3.0119597360845	1.10660847533296	0.268463241378704	NA	NA	No significant difference
Gm12167	ENSMUSG00000085853	0.72387887876119	3.33306017131275	3.0119597360845	1.10660847533296	0.268463241378704	NA	NA	No significant difference
Olfr348	ENSMUSG00000049315	0.72387887876119	3.33306017131275	3.0119597360845	1.10660847533296	0.268463241378704	NA	NA	No significant difference
Gm15416	ENSMUSG00000085443	0.723715331639388	3.33275070576058	3.01196773051243	1.10650279284153	0.268508955863287	NA	NA	No significant difference
B230208B08Rik	ENSMUSG00000092492	0.723388237395784	3.33213159224702	3.01198372908947	1.10629136540997	0.268600427891764	NA	NA	No significant difference
C130079G13Rik	ENSMUSG00000036951	0.722979369591279	3.33135735811487	3.01200374555739	1.10602696395332	0.268714848730192	NA	NA	No significant difference
Gad1	ENSMUSG00000070880	0.722979369591279	3.33135735811487	3.01200374555739	1.10602696395332	0.268714848730192	NA	NA	No significant difference
Gm16158	ENSMUSG00000086410	0.722979369591279	3.33135735811487	3.01200374555739	1.10602696395332	0.268714848730192	NA	NA	No significant difference
Msx3	ENSMUSG00000025469	0.722979369591279	3.33135735811487	3.01200374555739	1.10602696395332	0.268714848730192	NA	NA	No significant difference
Ncr1	ENSMUSG00000062524	0.722979369591279	3.33135735811487	3.01200374555739	1.10602696395332	0.268714848730192	NA	NA	No significant difference
Olfr1240	ENSMUSG00000075087	0.722979369591279	3.33135735811487	3.01200374555739	1.10602696395332	0.268714848730192	NA	NA	No significant difference
Olfr1480	ENSMUSG00000095484	0.722979369591279	3.33135735811487	3.01200374555739	1.10602696395332	0.268714848730192	NA	NA	No significant difference
Vmn2r63	ENSMUSG00000090751	0.722979369591279	3.33135735811487	3.01200374555739	1.10602696395332	0.268714848730192	NA	NA	No significant difference
Scn3a	ENSMUSG00000057182	0.744478221639008	3.32907364967431	2.57271164520728	1.29399408436467	0.195667464163518	NA	NA	No significant difference
A330049M08Rik	ENSMUSG00000043924	18.6663760601846	-3.32876309428564	1.83489265736508	-1.81414595612682	0.069655257939137	0.325228252378932	0.48781173454378	No significant difference
Pde9a	ENSMUSG00000041119	15.4505428079424	-3.32599757461468	0.818337843287386	-4.06433308919657	4.81699949269405e-05	0.00148848474390135	2.82725561225905	EOM specific
Cdh5	ENSMUSG00000031871	76.5975984251896	3.32562429860866	1.48334500821692	2.24197626323378	0.0249629064587007	0.182661141980602	0.738353831510602	No significant difference
Usp17l5	ENSMUSG00000058976	0.71966659210814	3.32504835117429	3.01216724405279	1.10387242200421	0.269648483390207	NA	NA	No significant difference
Scg5	ENSMUSG00000023236	2.05339373075952	-3.321828398237	1.28259638697738	-2.58992496155815	0.00959968547840037	0.096877563129573	1.01377679402572	No significant difference
Gzmk	ENSMUSG00000042385	0.720682895828324	3.32009193217787	3.01229617889502	1.10217977748647	0.270383521812548	NA	NA	No significant difference
Ltb	ENSMUSG00000024399	0.714027763886436	3.3174706134405	2.55835359231061	1.29672091590916	0.194727230014866	NA	NA	No significant difference
Ccdc33	ENSMUSG00000037716	0.722412974179035	3.31745044964386	3.01236506987967	1.10127769134449	0.270775817385806	NA	NA	No significant difference
4930431P03Rik	ENSMUSG00000075042	0.713025746821808	3.31226285871902	3.0125007220719	1.09950607960052	0.27154738362452	NA	NA	No significant difference
Lrrc8b	ENSMUSG00000070639	56.6254383844745	-3.31135038285726	0.615053376791104	-5.38384229371026	7.2912392431125e-08	4.53612297444839e-06	5.34331518021735	EOM specific
Tsku	ENSMUSG00000049580	1.94704599116733	-3.30894721744293	1.82622809852987	-1.81190247817711	0.0700012664310456	0.325994052518503	0.486790323189598	No significant difference
Mmp27	ENSMUSG00000070323	1.29763035012781	3.30839462080894	2.6556022483939	1.24581707324952	0.212831560057767	0.569651841501097	0.24439049434775	No significant difference
Sgpp2	ENSMUSG00000032908	2.68601949415221	3.30356824095665	1.69499824767455	1.9490098266998	0.051294251207879	0.275418844805482	0.560006347612008	No significant difference
Slc25a21	ENSMUSG00000035472	0.704477321477311	3.29997857358092	3.01282384653597	1.09531082521639	0.273380486551344	NA	NA	No significant difference
Fn3k	ENSMUSG00000025175	1.46847748350152	-3.29958880718242	2.00274362886525	-1.64753429227083	0.0994482736507756	0.393131017950736	0.405462689089084	No significant difference
Chrnb2	ENSMUSG00000027950	1.70101630937477	3.29918143839901	2.2457523860988	1.4690762253314	0.141812115448229	0.473092057884067	0.325054342685056	No significant difference
Dcc	ENSMUSG00000060534	0.703677544841496	3.29823469926147	2.61120427574715	1.26310864680157	0.20655013694259	NA	NA	No significant difference
Klk14	ENSMUSG00000044737	0.712229612366383	3.29660389048474	3.01291308333224	1.094158311012	0.27388555192348	NA	NA	No significant difference
Twist1	ENSMUSG00000035799	1.46516012143411	-3.29566299904578	1.63372906097859	-2.01726410930812	0.0436679589517312	0.25216762523486	0.59831067146785	No significant difference
5730446D14Rik	ENSMUSG00000056445	1.23228776608636	3.29500501300761	2.05067300566623	1.60679201603725	0.108100000245097	NA	NA	No significant difference
Pld5	ENSMUSG00000055214	1.61673560883497	3.2900734918605	2.57070994141093	1.27983069535054	0.200604685935999	0.553749633944411	0.256686547858671	No significant difference
Tfcp2l1	ENSMUSG00000026380	2.50021378456859	-3.28930729502761	1.34956900447519	-2.43730204540873	0.0147973135769329	0.12953895900557	0.88759959732345	No significant difference
Oprm1	ENSMUSG00000000766	0.708409668426746	3.288782823755	3.01312067790888	1.09148725700473	0.275058536053599	NA	NA	No significant difference
Vsig8	ENSMUSG00000049598	1.0746239328064	-3.28295329159829	2.34464543949563	-1.40019178861624	0.161455894130679	NA	NA	No significant difference
Gucy1a3	ENSMUSG00000033910	21.6372940115762	3.28111148467275	1.25338417179136	2.61780191462233	0.00884981614995678	0.0916153825003882	1.03803160085001	No significant difference
Pappa	ENSMUSG00000028370	3.82068780178931	-3.28092946557328	1.67997124535701	-1.95296763241686	0.050823430665959	0.273955946863023	0.562319267736066	No significant difference
Myh4	ENSMUSG00000057003	9.82329608065556	3.27990834629714	0.877795631344502	3.73652844600442	0.000186578350539854	0.00467707391710402	2.33002576638897	TA specific
Ttc34	ENSMUSG00000046637	0.701670568807754	3.27618371477762	3.01345740571777	1.08718434465387	0.276955348148462	NA	NA	No significant difference
Mylk4	ENSMUSG00000044951	2.97617195397136	3.27549663848163	1.71078338839759	1.91461798185311	0.0555412401985414	0.285308726715297	0.544684944409043	No significant difference
Selplg	ENSMUSG00000048163	0.693772689770075	3.27464253599832	3.01349879233776	1.08665798848984	0.277187987158686	NA	NA	No significant difference
Zpbp	ENSMUSG00000020193	1.43967430202752	-3.26610756240655	2.11035820534404	-1.54765553740394	0.121705252380052	0.439306375145945	0.357232494274822	No significant difference
Nmrk2	ENSMUSG00000004939	2.44351844220658	3.26511671170896	2.11740893194203	1.54203406930671	0.123065314801544	0.441497011673666	0.355072231651598	No significant difference
Myl10	ENSMUSG00000005474	1.05701906801737	-3.26439287907587	2.40134866226224	-1.35939979494714	0.174019936061009	NA	NA	No significant difference
Pitx1	ENSMUSG00000021506	1.05754448304655	-3.2632648981362	1.95231117023753	-1.67148810491064	0.0946253062943388	NA	NA	No significant difference
1700066B19Rik	ENSMUSG00000073598	5.78968980557466	3.26039477074192	1.30180679749193	2.50451509165831	0.0122619373985059	0.11404823900617	0.942911416181348	No significant difference
Ggt1	ENSMUSG00000006345	0.683595580997093	3.25978765871434	3.01389991440842	1.08158457523105	0.279437161470105	NA	NA	No significant difference
Gimap5	ENSMUSG00000043505	10.5476791976697	3.25948671492957	1.35050726429552	2.4135277174017	0.0157989261766853	0.135593726929025	0.867760402084939	No significant difference
Efemp1	ENSMUSG00000020467	28.3247196378924	-3.25556266918313	0.767179537235177	-4.24354731998691	2.20013952696447e-05	0.000754841987707074	3.12214395042242	EOM specific
Gm4841	ENSMUSG00000068606	1.44290311565396	-3.25308020034514	1.8244669730393	-1.78303046775682	0.0745813438202077	0.336445262905339	0.473085582114077	No significant difference
Gm13010	ENSMUSG00000086845	1.05616032680848	-3.25273802325264	2.40968665046314	-1.3498593365355	0.177061107307929	NA	NA	No significant difference
Il2ra	ENSMUSG00000026770	0.94382162176112	3.25168689041416	2.14438533140603	1.51637247410292	0.129425195197902	NA	NA	No significant difference
Cdkl1	ENSMUSG00000020990	0.681575153845892	3.25062191468451	3.01414942433484	1.07845413649386	0.280831138699041	NA	NA	No significant difference
Neil2	ENSMUSG00000035121	3.75299837919571	-3.24913788904959	1.51201620225466	-2.14887769337697	0.031644096501625	0.20933556844506	0.679156973921126	No significant difference
Pde11a	ENSMUSG00000075270	0.724506315307707	3.24833990325855	3.0142117851238	1.07767474047121	0.281178934828948	NA	NA	No significant difference
Nek10	ENSMUSG00000042567	0.693841438652956	3.24695422348086	2.62899939809824	1.23505323958219	0.216810690602082	NA	NA	No significant difference
A830018L16Rik	ENSMUSG00000057715	0.929153208183679	3.24596296109277	2.82296900940259	1.14984009752898	0.250209736766247	NA	NA	No significant difference
Marveld3	ENSMUSG00000001672	1.05392358463775	-3.24538694886075	2.78127682296224	-1.16686944717865	0.243263096045342	NA	NA	No significant difference
Treml1	ENSMUSG00000023993	0.674039389394498	3.24059929767336	3.01442402887223	1.07503100646585	0.282360846577314	NA	NA	No significant difference
Gm15834	ENSMUSG00000085054	2.3918139295448	-3.2389038308654	1.20596490639457	-2.6857363872624	0.00723701618004096	0.0803033126974368	1.09526653869962	No significant difference
Gtf2a1l	ENSMUSG00000024154	0.676693267793026	3.23427953859827	3.01459813592306	1.07287253317694	0.283328311254875	NA	NA	No significant difference
Micalcl	ENSMUSG00000030771	0.676693267793026	3.23427953859827	3.01459813592306	1.07287253317694	0.283328311254875	NA	NA	No significant difference
Kcnh4	ENSMUSG00000035355	0.673211255743925	3.23345927654474	3.01462078821372	1.07259237685437	0.283454046558217	NA	NA	No significant difference
4930589L23Rik	ENSMUSG00000068957	0.679687100421996	3.23260339046777	2.65021760197468	1.21975017751718	0.222559593613011	NA	NA	No significant difference
4930528F23Rik	ENSMUSG00000024155	0.669261293593201	3.23091647990095	3.01469108943824	1.07172389609676	0.283844064423616	NA	NA	No significant difference
B430212C06Rik	ENSMUSG00000046415	0.669261293593201	3.23091647990095	3.01469108943824	1.07172389609676	0.283844064423616	NA	NA	No significant difference
Gm12367	ENSMUSG00000084828	0.669261293593201	3.23091647990095	3.01469108943824	1.07172389609676	0.283844064423616	NA	NA	No significant difference
Gm13078	ENSMUSG00000046435	0.669261293593201	3.23091647990095	3.01469108943824	1.07172389609676	0.283844064423616	NA	NA	No significant difference
Il17c	ENSMUSG00000046108	0.669261293593201	3.23091647990095	3.01469108943824	1.07172389609676	0.283844064423616	NA	NA	No significant difference
Ly6h	ENSMUSG00000022577	1.04013970948185	-3.23074349841736	2.3713647867775	-1.36239836082229	0.173072200775838	NA	NA	No significant difference
Jakmip2	ENSMUSG00000024502	1.0360692778373	-3.22993585821367	2.99111767606091	-1.07984245623772	0.280212341485713	NA	NA	No significant difference
Mug1	ENSMUSG00000059908	0.670466302535554	3.22407669670187	2.61935115580054	1.23086844983047	0.218372069389171	NA	NA	No significant difference
Gpr173	ENSMUSG00000056679	2.96356201022559	-3.22368582203788	1.39589224478705	-2.30940879145702	0.0209209076404699	0.164430581219145	0.784017408087895	No significant difference
Poc1a	ENSMUSG00000023345	2.36916674154449	-3.22234058765831	1.34516308816922	-2.39550179156636	0.016597633126106	0.140044405364215	0.853734236129821	No significant difference
Gja4	ENSMUSG00000050234	33.7609036310279	3.21999283270864	1.32476807528577	2.43060871769124	0.0150734830984601	0.131055041249842	0.882546268537462	No significant difference
Gpr85	ENSMUSG00000048216	9.4946686164381	-3.21747739482276	1.03638744375642	-3.10451213415023	0.00190593109781121	0.0297427240882513	1.52661925765949	EOM specific
H2-DMb1	ENSMUSG00000079547	2.03545277848181	-3.21711774542665	2.23755159039962	-1.43778483554521	0.150495113349995	0.485053083070331	0.314210730628642	No significant difference
Slc25a45	ENSMUSG00000024818	1.63943328121065	3.21436652991381	1.99944869764123	1.60762640907258	0.107917024697623	0.4103167029133	0.386880803687656	No significant difference
5930403N24Rik	ENSMUSG00000046463	1.38669203091887	-3.21364968094922	1.56995955201139	-2.04696336082798	0.040661682116242	0.243448343140785	0.613593176826704	No significant difference
Zbtb3	ENSMUSG00000071661	2.01184550080177	-3.21306603758705	1.98992983287065	-1.61466298183586	0.106383698205848	0.40753090018533	0.389839456197128	No significant difference
Spnb5	ENSMUSG00000074899	3.87817860994112	-3.2125347000808	1.79514286837051	-1.78957048861347	0.0735229862893723	0.335017826197472	0.474932083669955	No significant difference
Trpm2	ENSMUSG00000009292	0.916501465585545	3.21232101907792	2.83344489653061	1.13371571933911	0.256913813712488	NA	NA	No significant difference
Aim2	ENSMUSG00000037860	0.669285756869407	3.21100219809818	3.01524584554186	1.06492218631053	0.286911144148766	NA	NA	No significant difference
Rbm20	ENSMUSG00000043639	36.5903719216123	3.207504854148	0.444191466188363	7.22099612059596	5.16081257144551e-13	8.11697240169598e-11	10.0906059306636	TA specific
Rpl26-ps4	ENSMUSG00000059150	1.16971560245111	3.20749142986029	2.407116961737	1.33250335602543	0.182694839397015	NA	NA	No significant difference
Necab1	ENSMUSG00000040536	14.8021987956406	-3.20442038337785	0.666331293869843	-4.80904981179494	1.51649417172568e-06	7.42233755797763e-05	4.12945929840634	EOM specific
Cyp1b1	ENSMUSG00000024087	1.40137302852369	-3.20174492568732	2.33116522265947	-1.37345259553703	0.16961168857563	0.509295845942858	0.293029866120016	No significant difference
6720416L17Rik	ENSMUSG00000075277	0.660470517846093	3.19932692591915	3.01557456049991	1.06093444606748	0.288719693654632	NA	NA	No significant difference
Gm17430	ENSMUSG00000091285	1.3715536004472	-3.19843300693317	1.62451925969695	-1.96884893043978	0.0489704415114326	0.269775199256708	0.568997978018566	No significant difference
Lyrm7	ENSMUSG00000020268	2.7078838641778	3.19771365226309	1.62683297737226	1.96560660912357	0.049344070076825	0.270655281053082	0.567583494492609	No significant difference
Gjb2	ENSMUSG00000046352	0.658071707964718	3.19670041981282	3.01564886579302	1.06003734588383	0.289127609555171	NA	NA	No significant difference
Gm16064	ENSMUSG00000085345	0.658071707964718	3.19670041981282	3.01564886579302	1.06003734588383	0.289127609555171	NA	NA	No significant difference
Gstt4	ENSMUSG00000009093	0.658071707964718	3.19670041981282	3.01564886579302	1.06003734588383	0.289127609555171	NA	NA	No significant difference
Nlrp9c	ENSMUSG00000040614	0.658071707964718	3.19670041981282	3.01564886579302	1.06003734588383	0.289127609555171	NA	NA	No significant difference
Tmem136	ENSMUSG00000048503	10.4142109726515	-3.19584396166559	1.01997497278281	-3.13325723370088	0.00172877861736041	0.0276881499837654	1.55770606118051	EOM specific
Fam110c	ENSMUSG00000036136	0.657253972355708	3.1950059799239	3.01569687215988	1.0594585979179	0.289390975070097	NA	NA	No significant difference
Gm5114	ENSMUSG00000053742	0.657253972355708	3.1950059799239	3.01569687215988	1.0594585979179	0.289390975070097	NA	NA	No significant difference
Gm7732	ENSMUSG00000096857	0.657253972355708	3.1950059799239	3.01569687215988	1.0594585979179	0.289390975070097	NA	NA	No significant difference
Gpr37	ENSMUSG00000039904	0.657253972355708	3.1950059799239	3.01569687215988	1.0594585979179	0.289390975070097	NA	NA	No significant difference
Hsd3b6	ENSMUSG00000027869	0.657253972355708	3.1950059799239	3.01569687215988	1.0594585979179	0.289390975070097	NA	NA	No significant difference
Jakmip1	ENSMUSG00000063646	0.657253972355708	3.1950059799239	3.01569687215988	1.0594585979179	0.289390975070097	NA	NA	No significant difference
Lao1	ENSMUSG00000024903	0.657253972355708	3.1950059799239	3.01569687215988	1.0594585979179	0.289390975070097	NA	NA	No significant difference
Lrat	ENSMUSG00000028003	0.657253972355708	3.1950059799239	3.01569687215988	1.0594585979179	0.289390975070097	NA	NA	No significant difference
Olfr1331	ENSMUSG00000073769	0.657253972355708	3.1950059799239	3.01569687215988	1.0594585979179	0.289390975070097	NA	NA	No significant difference
Olfr610	ENSMUSG00000045584	0.657253972355708	3.1950059799239	3.01569687215988	1.0594585979179	0.289390975070097	NA	NA	No significant difference
Olfr629	ENSMUSG00000047545	0.657253972355708	3.1950059799239	3.01569687215988	1.0594585979179	0.289390975070097	NA	NA	No significant difference
Slc9a4	ENSMUSG00000026065	0.657253972355708	3.1950059799239	3.01569687215988	1.0594585979179	0.289390975070097	NA	NA	No significant difference
Tmem232	ENSMUSG00000045036	0.657253972355708	3.1950059799239	3.01569687215988	1.0594585979179	0.289390975070097	NA	NA	No significant difference
Vmn2r2	ENSMUSG00000043897	0.657253972355708	3.1950059799239	3.01569687215988	1.0594585979179	0.289390975070097	NA	NA	No significant difference
Kit	ENSMUSG00000005672	0.654251286868354	3.19474609200508	3.01570424006961	1.05936983128403	0.289431383573497	NA	NA	No significant difference
Serpinb6b	ENSMUSG00000042842	1.01400422095587	-3.19241319256503	2.38660162329629	-1.33763974741447	0.18101390092482	NA	NA	No significant difference
Emx2	ENSMUSG00000043969	1.01560075618051	-3.19041794366593	1.89144052535521	-1.68676619798382	0.0916483174802189	NA	NA	No significant difference
Psrc1	ENSMUSG00000068744	1.82143678802435	-3.18622561939163	2.19738054281249	-1.45001084578345	0.147055494775619	0.480729289086669	0.318099417082466	No significant difference
Gm16168	ENSMUSG00000089941	0.652078445387535	3.18421133218148	3.01600315147506	1.05577188492796	0.291072446039723	NA	NA	No significant difference
Lrp4	ENSMUSG00000027253	26.1973716872591	-3.18406186448045	0.580435089961596	-5.48564674939126	4.11959398742389e-08	2.66736736823232e-06	5.57391716615912	EOM specific
Trhde	ENSMUSG00000050663	2.34822443377705	-3.18137764708134	1.24692676890812	-2.55137488937472	0.0107298840188514	0.104158749303663	0.982304243577907	No significant difference
4930578C19Rik	ENSMUSG00000037358	12.6000508621959	3.17887062602393	1.74299923738833	1.82379346923127	0.0681833015904968	0.321618295305267	0.492659254313741	No significant difference
Ripk3	ENSMUSG00000022221	41.6264911293563	3.17849665989043	1.28432621915626	2.47483591978566	0.0133297399866749	0.120878629948737	0.917650470981036	No significant difference
F2	ENSMUSG00000027249	1.48957928470974	3.17607263078699	2.00144444202887	1.58689022992185	0.112537508084356	0.421168359550027	0.375544262816501	No significant difference
Otog	ENSMUSG00000009487	0.655384467009501	3.17512177931987	3.01620297220174	1.05268836632772	0.29248384228629	NA	NA	No significant difference
Kcnip3	ENSMUSG00000079056	0.647300349586238	3.17504527583055	3.01620465924008	1.05266241337565	0.292495741011535	NA	NA	No significant difference
Tssk4	ENSMUSG00000007591	0.996296622597791	-3.17226668203719	2.75898902145274	-1.14979315153884	0.250229076607997	NA	NA	No significant difference
Gm12320	ENSMUSG00000085502	0.64984646143209	3.17218324145103	3.01626783496413	1.05169149923609	0.292941112401148	NA	NA	No significant difference
Ppp1r16b	ENSMUSG00000037754	33.9895679031305	3.17072733193763	1.21788241081769	2.60347575740814	0.0092283793874115	0.0938799815879259	1.02742700424881	No significant difference
Xpnpep2	ENSMUSG00000037005	1.00080772157315	-3.17059137832005	2.76889503980497	-1.14507459934031	0.252178256482162	NA	NA	No significant difference
Gm839	ENSMUSG00000060416	0.651679742098985	3.16815801610288	3.01635689383656	1.05032598184137	0.293568263594125	NA	NA	No significant difference
Myo3a	ENSMUSG00000025716	0.647588177532638	3.16718856030935	3.01637837948296	1.04999710309959	0.293719444645152	NA	NA	No significant difference
St8sia6	ENSMUSG00000003418	7.86782065138464	3.16700913415052	1.41711112661009	2.23483471033525	0.0254282021657844	0.184809955304595	0.733274638000113	No significant difference
Fam26e	ENSMUSG00000049872	4.30342176887278	-3.1626083286399	1.79867532138717	-1.75829861622877	0.078696713026294	0.346632029245457	0.460131310399121	No significant difference
Myh8	ENSMUSG00000055775	0.859114542221354	3.16166445846585	2.50462562594997	1.26233015653455	0.206830009684781	NA	NA	No significant difference
Adam11	ENSMUSG00000020926	1.33979297115346	-3.16133269491429	2.04848878251656	-1.54325116246456	0.122769848069225	0.441328282812793	0.355238239613909	No significant difference
Ushbp1	ENSMUSG00000034911	67.2682009682839	3.15796775633076	1.49896566896646	2.10676456553417	0.0351379924253752	0.223573462713819	0.650579746764647	No significant difference
Cts8	ENSMUSG00000057446	0.637346726816767	3.15583202710047	3.01663112144154	1.04614449034538	0.29549432686615	NA	NA	No significant difference
Tnip3	ENSMUSG00000044162	0.637010274699469	3.15534496485608	3.01664200457877	1.04597925775308	0.295570609099363	NA	NA	No significant difference
Foxf1a	ENSMUSG00000042812	1.17383908501986	3.15104818427832	2.74068300683377	1.14973098910794	0.250254686611848	NA	NA	No significant difference
Fam84a	ENSMUSG00000020607	0.984016630971462	-3.15097620374877	2.41697383324583	-1.30368651923601	0.192340487633331	NA	NA	No significant difference
Gm6994	ENSMUSG00000067973	0.648409546939544	3.14940695686013	2.65121079194234	1.18791269499654	0.234867807623097	NA	NA	No significant difference
Asb4	ENSMUSG00000042607	41.7733165189584	3.14766869633191	0.997971689256364	3.15406612253439	0.00161012599928124	0.0261907631357247	1.58185184709574	TA specific
1700109F18Rik	ENSMUSG00000052371	1.12950975787532	3.14714706370932	2.14004136968995	1.47060103990666	0.141399042565678	NA	NA	No significant difference
Hfe2	ENSMUSG00000038403	1.14100861198603	3.14415726450163	2.40464384705638	1.30753552895183	0.191030896590101	NA	NA	No significant difference
Ctla2b	ENSMUSG00000074874	14.4806199910532	3.14172414749008	1.81374631658015	1.73217396433579	0.0832425931429291	0.355578217520513	0.449064851471212	No significant difference
C030017K20Rik	ENSMUSG00000078490	0.868140711235865	3.14091657147794	2.20354585744812	1.42539197033792	0.154043927856076	NA	NA	No significant difference
Lancl3	ENSMUSG00000047344	0.976843733033368	-3.1387741238612	2.43436155017204	-1.28936234785641	0.197272144856204	NA	NA	No significant difference
Grb14	ENSMUSG00000026888	2.91341039793164	-3.13795180100526	1.6700884415722	-1.87891354906404	0.060256298496384	0.299109787116723	0.524169376265753	No significant difference
Ly86	ENSMUSG00000021423	0.982965102437458	-3.13590042533374	2.99225486462055	-1.04800579068702	0.294635938947306	NA	NA	No significant difference
Pbk	ENSMUSG00000022033	0.970791940784438	-3.13245178975959	2.99229798298615	-1.04683818509064	0.295174215611959	NA	NA	No significant difference
Ablim3	ENSMUSG00000032735	54.1076507833043	3.13064137115173	1.6227454291007	1.92922519762491	0.0537029113307911	0.281494613072611	0.550529911772581	No significant difference
Slc39a8	ENSMUSG00000053897	8.60907057657961	-3.13030417437621	0.826317496349944	-3.78825837308729	0.00015170703716386	0.00391085654920758	2.40772811374108	EOM specific
E230015B07Rik	ENSMUSG00000071332	0.878355855295415	3.12912014639693	2.90329215508258	1.07778341939133	0.281130420630299	NA	NA	No significant difference
Thrsp	ENSMUSG00000035686	17.570757109044	3.1289897897918	0.954268007496894	3.27894235708409	0.00104196917024505	0.018699339032167	1.72817374425258	TA specific
Dsg4	ENSMUSG00000001804	0.618267614928398	3.12407777386827	3.01734820554096	1.03537197600572	0.300495227991214	NA	NA	No significant difference
Olfr288	ENSMUSG00000075427	0.618267614928398	3.12407777386827	3.01734820554096	1.03537197600572	0.300495227991214	NA	NA	No significant difference
Slc38a4	ENSMUSG00000022464	25.7764976170009	-3.12253742502092	0.561261043837669	-5.56343159623251	2.64520579317719e-08	1.78017262946607e-06	5.74953788061849	EOM specific
Fabp9	ENSMUSG00000027528	0.625991548802712	3.11783632023909	3.0174909708644	1.03325456491621	0.301484783762834	NA	NA	No significant difference
Pdgfb	ENSMUSG00000000489	5.08830476231226	3.1170239485442	1.66482612646801	1.87228197526974	0.0611676031044643	0.302037209448517	0.519939550874907	No significant difference
Abcb4	ENSMUSG00000042476	3.44554145932273	-3.11615503772983	1.18541135196698	-2.62875417259934	0.00856982860551519	0.0894559737658476	1.04839065244801	No significant difference
Qpct	ENSMUSG00000024084	4.58903819721798	-3.1154325402282	1.53240155390743	-2.03303927243107	0.042048555459342	0.247839527765871	0.605829427090001	No significant difference
Spdef	ENSMUSG00000024215	0.616971531176201	3.11482474960528	3.01756007238191	1.03223288845633	0.301963031555527	NA	NA	No significant difference
Cdk15	ENSMUSG00000026023	0.613489519127101	3.11455314156277	3.01756631143716	1.03214074526151	0.30200618868665	NA	NA	No significant difference
Olfr411	ENSMUSG00000054406	0.613489519127101	3.11455314156277	3.01756631143716	1.03214074526151	0.30200618868665	NA	NA	No significant difference
Vmn1r43	ENSMUSG00000068231	0.613489519127101	3.11455314156277	3.01756631143716	1.03214074526151	0.30200618868665	NA	NA	No significant difference
Samd10	ENSMUSG00000038605	0.958818485549058	-3.11435186494881	2.82693768436123	-1.10166979703075	0.270605252147073	NA	NA	No significant difference
Adcy10	ENSMUSG00000026567	0.86793428242432	3.11424881826753	2.49895206498058	1.24622191114007	0.212682937030693	NA	NA	No significant difference
Efna4	ENSMUSG00000028040	3.54815321381724	-3.10885478461399	1.55357845418613	-2.00109288091449	0.0453823814045816	0.258341836072116	0.587805258154906	No significant difference
Dlgap2	ENSMUSG00000047495	1.10004700391647	3.10871385626167	2.74425312390757	1.13280871548581	0.257294590646599	NA	NA	No significant difference
Zfp455	ENSMUSG00000051037	0.948862699641038	-3.10855526648482	2.78050237253644	-1.11798331739927	0.263574118455758	NA	NA	No significant difference
Gm9944	ENSMUSG00000095213	0.620210601045381	3.10674273484886	3.01774621351364	1.02949105558866	0.303248980714604	NA	NA	No significant difference
Gm10735	ENSMUSG00000074650	0.949266776068638	-3.10164397464967	2.43633714836294	-1.27307666622979	0.2029908380575	NA	NA	No significant difference
Mug2	ENSMUSG00000030131	0.854442496696177	3.10114136464031	2.92889245711562	1.05881025337964	0.28968620309797	NA	NA	No significant difference
D2Ertd750e	ENSMUSG00000027331	2.90798896153932	-3.10078185912202	1.21987966429856	-2.5418751946365	0.0110259536493473	0.106189790442689	0.973917236244624	No significant difference
Vat1l	ENSMUSG00000046844	1.28760962738895	-3.10067526374992	2.74174343005605	-1.13091372072205	0.258091407721369	0.625738959695935	0.203606804181476	No significant difference
Galnt12	ENSMUSG00000039774	1.2867473779058	-3.10064220149643	2.39408219640373	-1.2951277137243	0.195276175987966	0.546476591659247	0.262428436332667	No significant difference
Slc6a3	ENSMUSG00000021609	1.28451071674136	-3.100173757094	1.89392940837692	-1.63690037410149	0.101651287771509	0.39757326801497	0.400582824334787	No significant difference
Igf2as	ENSMUSG00000086266	0.609094131253547	3.09860987969368	3.01793455440893	1.02673196645928	0.304546692600036	NA	NA	No significant difference
Gm15228	ENSMUSG00000087340	1.53767030963224	3.09611933213205	2.33148804778168	1.32795848345776	0.184191822546295	0.532284898332752	0.273855855194501	No significant difference
Ppm1j	ENSMUSG00000002228	0.950786405280799	-3.09589424925924	2.43599862484303	-1.27089326639449	0.20376662225946	NA	NA	No significant difference
4933439K11Rik	ENSMUSG00000085184	0.858916559858097	3.09524879504204	3.00891425169299	1.02869292247211	0.303623996786801	NA	NA	No significant difference
Gm13052	ENSMUSG00000085816	0.835504172008024	3.09389882082176	2.9473400409171	1.04972577913306	0.29384420786257	NA	NA	No significant difference
Ttll13	ENSMUSG00000045467	1.26652298408332	-3.09308191223432	1.90154486985289	-1.62661526492069	0.103818835226706	0.401741467489123	0.396053338364847	No significant difference
1700007B14Rik	ENSMUSG00000031620	0.605498702673974	3.09294801923715	3.01806628420856	1.02481116316775	0.305452298083343	NA	NA	No significant difference
Galnt5	ENSMUSG00000026828	0.605498702673974	3.09294801923715	3.01806628420856	1.02481116316775	0.305452298083343	NA	NA	No significant difference
Neurl3	ENSMUSG00000047180	30.1566234414934	3.09294480147784	2.17598504686501	1.42139984184814	0.155200552438678	0.492983685179846	0.307167453042461	No significant difference
Serpinb9b	ENSMUSG00000021403	0.60726314564694	3.08948211062798	3.01814717156398	1.02363534148901	0.306007545881969	NA	NA	No significant difference
Glb1l2	ENSMUSG00000036395	23.5880616498034	-3.08938596876922	0.497912809544003	-6.20467260442351	5.48108871339547e-10	5.18407296014256e-08	7.28532889487582	EOM specific
Hdac9	ENSMUSG00000004698	1.14574384003337	3.08282106165067	2.74569980291278	1.12278154311708	0.26153028599083	NA	NA	No significant difference
Gm8113	ENSMUSG00000089901	6.23753880649588	3.08219380894534	1.52182006143526	2.02533393208028	0.0428330865055289	0.249928113757563	0.602184888479258	No significant difference
Foxq1	ENSMUSG00000038415	1.26708242195569	-3.08142933897926	2.3584919949054	-1.30652524818209	0.19137399867284	0.539982510264547	0.267620306507783	No significant difference
BC051019	ENSMUSG00000031022	0.819123290893747	3.07769062455106	2.93465987559575	1.04873844159752	0.294298516417228	NA	NA	No significant difference
Gpr34	ENSMUSG00000040229	1.65298218444673	-3.07654024942188	1.80597991337848	-1.70352960552398	0.0884690024715999	0.368939610146922	0.433044715484079	No significant difference
Acvr1c	ENSMUSG00000026834	2.16537980947673	-3.07468692887531	1.72752542793502	-1.7798215176205	0.0751051749696374	0.337937074646411	0.471164159716388	No significant difference
Zfp300	ENSMUSG00000031079	0.931131702154984	-3.0735981374514	2.80802862089969	-1.09457507468945	0.273702840358822	NA	NA	No significant difference
Gm16239	ENSMUSG00000089994	1.47428023159594	3.07294881753283	2.33029850992566	1.31869320794908	0.187271698382046	0.536189248098154	0.270681898929153	No significant difference
Dsc2	ENSMUSG00000024331	0.603642133194738	3.07288740176255	3.01853709317822	1.01800551290463	0.308675336178574	NA	NA	No significant difference
4933427E11Rik	ENSMUSG00000044276	0.924371225374381	-3.07279352858512	2.15919504612581	-1.4231199418962	0.154701388333874	NA	NA	No significant difference
Wfdc3	ENSMUSG00000076434	0.846039881050998	3.0723926372785	2.90597704752164	1.05726665663061	0.290389906171508	NA	NA	No significant difference
Cdh2	ENSMUSG00000024304	8.32584384070219	3.07231745238997	0.72118552994887	4.26009303404602	2.04341830112846e-05	0.000709770952337374	3.14888177830165	TA specific
5430402O13Rik	ENSMUSG00000085776	1.25271688390513	-3.071335202745	2.37801745911376	-1.29155283993988	0.196512044955636	NA	NA	No significant difference
Meox2	ENSMUSG00000036144	16.2805755811506	3.07040702027814	1.12056002858175	2.74006473724057	0.00614270839347071	0.0716546934098358	1.14475535788023	No significant difference
Pdia2	ENSMUSG00000024184	0.598358532721657	3.07025885418641	3.01859925734091	1.01711376451176	0.309099313031416	NA	NA	No significant difference
Cd93	ENSMUSG00000027435	119.497434914684	3.06712081629182	1.34413396198434	2.28185649871076	0.0224978138468677	0.171714502850847	0.765193023172781	No significant difference
Foxc1	ENSMUSG00000050295	15.849243304036	-3.06604834967181	0.752290557622228	-4.07561721811676	4.5892457359431e-05	0.00143663696003603	2.84265296476251	EOM specific
Gm15651	ENSMUSG00000089663	0.599855634723322	3.06525151383454	3.01871798476097	1.01541499713073	0.309908047145046	NA	NA	No significant difference
Greb1	ENSMUSG00000036523	1.0982279898428	3.06158391835709	2.44345571476004	1.25297295132593	0.210215550666662	NA	NA	No significant difference
Gm16047	ENSMUSG00000084882	5.58467394164906	3.05954667116049	1.19192817610003	2.56688845226504	0.0102615616955788	0.101267528156101	0.994529790605835	No significant difference
4930515G01Rik	ENSMUSG00000092183	0.592264537168247	3.05911994641413	3.01886391608029	1.01333482775405	0.310900257386279	NA	NA	No significant difference
AC121888.1	ENSMUSG00000094215	0.592264537168247	3.05911994641413	3.01886391608029	1.01333482775405	0.310900257386279	NA	NA	No significant difference
Htr3b	ENSMUSG00000008590	0.592264537168247	3.05911994641413	3.01886391608029	1.01333482775405	0.310900257386279	NA	NA	No significant difference
Pcdh9	ENSMUSG00000055421	76.6757190942695	-3.05821621779451	0.494634387787889	-6.18278124873507	6.29819625615848e-10	5.91692289890647e-08	7.22790408980658	EOM specific
AC145270.2	ENSMUSG00000096223	0.591528575120138	3.05759457264258	3.01890031390401	1.0128173356902	0.311147418711859	NA	NA	No significant difference
Fmr1nb	ENSMUSG00000062170	0.591528575120138	3.05759457264258	3.01890031390401	1.0128173356902	0.311147418711859	NA	NA	No significant difference
Gm7075	ENSMUSG00000048185	0.591528575120138	3.05759457264258	3.01890031390401	1.0128173356902	0.311147418711859	NA	NA	No significant difference
Gp6	ENSMUSG00000078810	0.591528575120138	3.05759457264258	3.01890031390401	1.0128173356902	0.311147418711859	NA	NA	No significant difference
Olfr123	ENSMUSG00000045202	0.591528575120138	3.05759457264258	3.01890031390401	1.0128173356902	0.311147418711859	NA	NA	No significant difference
Olfr919	ENSMUSG00000056961	0.591528575120138	3.05759457264258	3.01890031390401	1.0128173356902	0.311147418711859	NA	NA	No significant difference
Vmn1r60	ENSMUSG00000090794	0.591528575120138	3.05759457264258	3.01890031390401	1.0128173356902	0.311147418711859	NA	NA	No significant difference
Mmrn2	ENSMUSG00000041445	108.736748005665	3.0548215678102	1.09479126290064	2.79032329844914	0.00526554335347513	0.0634858534555942	1.19732303771007	No significant difference
9330162012Rik	ENSMUSG00000086448	1.24784005328108	-3.05462769655069	1.65206184943192	-1.8489790183104	0.0644608424607546	NA	NA	No significant difference
Rin3	ENSMUSG00000044456	13.7668001147027	3.05035298926365	1.14181685128582	2.67149060361878	0.00755151866884613	0.0829718668182953	1.08106913842784	No significant difference
AA986860	ENSMUSG00000042510	1.6459126068849	-3.04994993504091	1.47907668156489	-2.06206342987844	0.0392016974706123	0.238792585375819	0.621979162385047	No significant difference
Dio2	ENSMUSG00000007682	907.868739271304	-3.04977846285618	0.253411665140241	-12.0348779570522	2.32978296363706e-33	5.43538365416525e-30	29.2647697960107	EOM specific
Sphkap	ENSMUSG00000026163	8.21448164245992	3.04975360112373	1.25078596823873	2.43826975882867	0.0147577564935507	0.129516661690735	0.887674358108737	No significant difference
Lrrtm4	ENSMUSG00000052581	0.587398062027989	3.048974954651	3.01910669730605	1.00989307776754	0.312546519484848	NA	NA	No significant difference
Gm13014	ENSMUSG00000084943	0.587007236639172	3.04814314835499	3.01912667721961	1.0096108822973	0.312681753822021	NA	NA	No significant difference
Irg1	ENSMUSG00000022126	0.596152848710218	3.04793233496237	3.01913174272052	1.00953936253736	0.31271603380022	NA	NA	No significant difference
Krt18	ENSMUSG00000023043	0.596152848710218	3.04793233496237	3.01913174272052	1.00953936253736	0.31271603380022	NA	NA	No significant difference
Olfr1330	ENSMUSG00000073768	0.596152848710218	3.04793233496237	3.01913174272052	1.00953936253736	0.31271603380022	NA	NA	No significant difference
Atp2b2	ENSMUSG00000030302	0.918436850771308	-3.04672847845943	2.9934032846524	-1.01781423641794	0.308766245118611	NA	NA	No significant difference
Xist	ENSMUSG00000086503	1.66953844810936	-3.04660382529572	1.77870380520152	-1.71282245890881	0.086745207013893	0.364971267742854	0.437741323904874	No significant difference
Pmaip1	ENSMUSG00000024521	21.3695633706416	3.04605419482107	0.673276250044756	4.52422641466795	6.06168065664832e-06	0.000245235276970414	3.61041705661852	TA specific
Calca	ENSMUSG00000030669	27.1629081621446	-3.04017062915678	0.888962619875257	-3.41990828543881	0.000626422514159565	0.012602892466097	1.89952976933466	EOM specific
Plin5	ENSMUSG00000011305	2.7035906179214	3.03875438276623	1.54924531463318	1.96144171233832	0.0498275181537512	0.271395174753389	0.566397878108138	No significant difference
Calcb	ENSMUSG00000030666	0.581177521183791	3.03587779205214	3.01942259574628	1.0054497824614	0.314680318767767	NA	NA	No significant difference
Odf4	ENSMUSG00000032921	0.577624990199942	3.03480326312047	3.01944863710407	1.00508524166555	0.314855805901818	NA	NA	No significant difference
Lbp	ENSMUSG00000016024	129.762416583955	-3.03378791277755	0.383190143225599	-7.91718671894816	2.42944775422134e-15	5.86334649372246e-13	12.2318544404791	EOM specific
Spock2	ENSMUSG00000058297	3.28258953957557	-3.0333911756735	1.31424189714818	-2.30809197473902	0.0209940214542762	0.1649126331745	0.782746073841104	No significant difference
Pygl	ENSMUSG00000021069	10.3399412733842	-3.03233528344919	0.839226793655509	-3.61324889335448	0.000302384188920122	0.00703118584136855	2.15297142306959	EOM specific
Gm20489	ENSMUSG00000092463	8.41605509857492	3.02860184912611	2.23645461313069	1.3541977696952	0.175673290386643	0.517580002272139	0.286022511842133	No significant difference
Tnfrsf13c	ENSMUSG00000068105	0.912753309406211	-3.02792355305623	2.99365458075813	-1.01144720320052	0.311802438539107	NA	NA	No significant difference
Hgfac	ENSMUSG00000029102	0.576001994215617	3.02489576546844	3.01968963836107	1.00172406032767	0.31647688283927	NA	NA	No significant difference
Pou4f1	ENSMUSG00000048349	5.61292556075262	3.02462152145195	1.02444916356568	2.95243690855729	0.0031527649046537	0.0438691880072987	1.35784040405444	TA specific
Ccnd1	ENSMUSG00000070348	214.240601849401	3.02369165597273	0.379047183334234	7.97708514643284	1.49829470626591e-15	3.81329623605639e-13	12.4186994552332	TA specific
Efna3	ENSMUSG00000028039	0.907952627529234	-3.02298351852596	2.85865277487204	-1.05748538091034	0.29029012309798	NA	NA	No significant difference
Kif17	ENSMUSG00000028758	0.900947802069364	-3.02270459516374	2.45048630800345	-1.23351213401658	0.217384752462502	NA	NA	No significant difference
Gm5464	ENSMUSG00000075553	0.900392188399203	-3.02109928710721	2.99374658113153	-1.00913661368269	0.312909120679364	NA	NA	No significant difference
Gcnt7	ENSMUSG00000074569	2.08990666159213	-3.01987520665162	1.43042646606939	-2.11117123339434	0.0347575964570653	0.221960235039233	0.653724823972361	No significant difference
1700003F17Rik	ENSMUSG00000086327	5.41288945559918	3.01881281023177	0.985736668771719	3.06249417909285	0.00219500744535091	0.0330739657911971	1.48051372713135	TA specific
Clec4a2	ENSMUSG00000030148	0.572111970946602	3.01641594271236	3.01989719449162	0.998847228380619	0.317868703381375	NA	NA	No significant difference
Xlr4b	ENSMUSG00000067768	0.894758582101979	-3.01569122184739	2.84231067455302	-1.06099985791372	0.288689965743425	NA	NA	No significant difference
Cxcl2	ENSMUSG00000058427	35.9015691483362	3.01440698381238	0.515976535764337	5.84213966115148	5.15345722319146e-09	3.92054859838228e-07	6.40665315834175	TA specific
Htr5a	ENSMUSG00000039106	0.570826467247444	3.01382979441899	3.01996073089038	0.997969862187714	0.318293972969404	NA	NA	No significant difference
Ednra	ENSMUSG00000031616	13.5124569844718	3.00716791006054	1.23694602136889	2.4311229900983	0.015052104135452	0.130950499495374	0.882892840670051	No significant difference
Kcns1	ENSMUSG00000040164	0.563540854338323	3.00476044895686	3.02018442409731	0.99489303533341	0.319788290576176	NA	NA	No significant difference
Tmem204	ENSMUSG00000024168	29.8068334631638	3.00418150523117	1.51668765089142	1.98075160924894	0.0476191359644067	0.265990688439651	0.57513356648946	No significant difference
Acta1	ENSMUSG00000031972	83.61484569418	3.00223141418096	0.565466202267987	5.30930301782763	1.10045245589794e-07	6.4996343787592e-06	5.18711107285766	TA specific
Dock2	ENSMUSG00000020143	0.808925733149329	3.00028957102084	2.96117559374674	1.01320893545006	0.310960373354806	NA	NA	No significant difference
Hk3	ENSMUSG00000025877	1.19824256418371	-2.99670138754096	2.71880018493738	-1.10221464752842	0.270368365496235	NA	NA	No significant difference
Tnnt2	ENSMUSG00000026414	0.562565441063146	2.9960051794858	3.02040167249203	0.991922765363157	0.321235202911464	NA	NA	No significant difference
1600012P17Rik	ENSMUSG00000047661	0.571538026304727	2.99549756041983	3.02041430764976	0.991750553171853	0.321319223851577	NA	NA	No significant difference
Igfbp3	ENSMUSG00000020427	106.265376404696	2.99382128131284	1.00750351598758	2.97152440046647	0.00296325325995781	0.0418502562862995	1.37830187809163	TA specific
Gjb6	ENSMUSG00000040055	0.570219774336612	2.99358865512559	3.02046186098319	0.991102948126995	0.321635313590739	NA	NA	No significant difference
Igj	ENSMUSG00000067149	0.570219774336612	2.99358865512559	3.02046186098319	0.991102948126995	0.321635313590739	NA	NA	No significant difference
Olfr138	ENSMUSG00000057443	0.570219774336612	2.99358865512559	3.02046186098319	0.991102948126995	0.321635313590739	NA	NA	No significant difference
Pcsk1	ENSMUSG00000021587	0.570219774336612	2.99358865512559	3.02046186098319	0.991102948126995	0.321635313590739	NA	NA	No significant difference
Rergl	ENSMUSG00000092164	0.570219774336612	2.99358865512559	3.02046186098319	0.991102948126995	0.321635313590739	NA	NA	No significant difference
Cd84	ENSMUSG00000038147	0.557717744661001	2.99209495095305	3.02049911381948	0.990596202218211	0.321882792884939	NA	NA	No significant difference
Elmod1	ENSMUSG00000041986	0.557717744661001	2.99209495095305	3.02049911381948	0.990596202218211	0.321882792884939	NA	NA	No significant difference
Gm12050	ENSMUSG00000085856	0.557717744661001	2.99209495095305	3.02049911381948	0.990596202218211	0.321882792884939	NA	NA	No significant difference
Gm5533	ENSMUSG00000056699	0.557717744661001	2.99209495095305	3.02049911381948	0.990596202218211	0.321882792884939	NA	NA	No significant difference
Hcrtr1	ENSMUSG00000028778	0.557717744661001	2.99209495095305	3.02049911381948	0.990596202218211	0.321882792884939	NA	NA	No significant difference
Hhipl1	ENSMUSG00000021260	0.557717744661001	2.99209495095305	3.02049911381948	0.990596202218211	0.321882792884939	NA	NA	No significant difference
Prr19	ENSMUSG00000058741	0.557717744661001	2.99209495095305	3.02049911381948	0.990596202218211	0.321882792884939	NA	NA	No significant difference
Plac8	ENSMUSG00000029322	0.886223622488817	-2.99027278206982	2.99416757901159	-0.998699205425549	0.317940425704622	NA	NA	No significant difference
Tinagl1	ENSMUSG00000028776	117.197032451002	2.98984225112757	1.37018571358157	2.18207081090659	0.029104307061969	0.200001026143074	0.698967776100361	No significant difference
Rpl10-ps2	ENSMUSG00000074108	2.95645436549118	2.98686228604334	1.76569335920609	1.69160872156552	0.0907206024685645	0.37323880577306	0.428013208824352	No significant difference
Mterf	ENSMUSG00000040429	1.57687894546481	-2.98385617044368	1.74679008517701	-1.70819390135325	0.0876003697665157	0.367244676846866	0.435044490521469	No significant difference
Prkch	ENSMUSG00000021108	37.1536343235493	2.98367298324427	1.02688692802941	2.90555162579576	0.00366606366230184	0.0486422361563044	1.3129864681099	TA specific
Rtn4rl1	ENSMUSG00000045287	1.37913525964409	2.97712983059208	2.34664292634788	1.26867611478728	0.204556604751921	0.558708946988758	0.252814373929373	No significant difference
4930443O20Rik	ENSMUSG00000086969	0.771873020838121	2.97602243089998	3.0118660186462	0.988099209086885	0.3231040630805	NA	NA	No significant difference
Mfng	ENSMUSG00000018169	6.54931709072602	2.9733470437058	0.985290234639226	3.01773725058233	0.00254669606832389	0.0370568103580018	1.43113196503694	TA specific
Ankrd29	ENSMUSG00000057766	116.208459241582	2.9713566981963	0.347025429388034	8.56236012281918	1.10580160832858e-17	3.77536851545939e-15	14.4230406502813	TA specific
AC153536.1	ENSMUSG00000094852	0.793191162622526	2.97068854631847	3.0120037049487	0.986283164737693	0.323994178736035	NA	NA	No significant difference
Chad	ENSMUSG00000039084	0.762130127819156	2.97068854631847	3.0120037049487	0.986283164737693	0.323994178736035	NA	NA	No significant difference
Rasgrp1	ENSMUSG00000027347	0.763748947594523	2.97068854631847	3.0120037049487	0.986283164737693	0.323994178736035	NA	NA	No significant difference
C130074G19Rik	ENSMUSG00000039349	8.36998639087393	2.96785723529116	1.32266039835586	2.24385430982917	0.0248417767167035	0.182355761017475	0.739080511820573	No significant difference
Rdh9	ENSMUSG00000056148	0.867273053985253	-2.96736053782287	2.8650695645605	-1.03570278869583	0.300340820965968	NA	NA	No significant difference
Rho	ENSMUSG00000030324	0.861285347822858	-2.96658445475586	2.54412283212429	-1.16605394098791	0.243592637194189	NA	NA	No significant difference
Dkk3	ENSMUSG00000030772	1.28069689627632	-2.96554310606112	2.34157854394371	-1.26647176270522	0.205344232698595	0.559293331716859	0.252360358601013	No significant difference
Ahr	ENSMUSG00000019256	74.7103597683532	2.96244829774984	0.49361509342323	6.00153507706826	1.95460704285779e-09	1.66832862109289e-07	6.7777183995794	TA specific
Accn3	ENSMUSG00000038276	3.63271324037195	-2.96058995803883	1.04139639977553	-2.84290396882204	0.00447045379127659	0.0563760470002609	1.24890537944279	No significant difference
Zbp1	ENSMUSG00000027514	24.7388079537783	-2.95930705545263	0.454191712982609	-6.51554612482755	7.24256630640174e-11	8.17592283524287e-09	8.08746321608245	EOM specific
Gm10497	ENSMUSG00000073394	0.857505402064521	-2.95820853854987	2.2161795858598	-1.3348234761409	0.181934128029392	NA	NA	No significant difference
Gabrb3	ENSMUSG00000033676	1.58677301702108	-2.95767933494901	1.46205770497643	-2.02295663494123	0.0430776186517746	0.250677007457791	0.600885498479508	No significant difference
Ly6i	ENSMUSG00000022586	0.548926968913893	2.9553802785742	3.02142666561036	0.978140661897277	0.328004759403224	NA	NA	No significant difference
Dbx1	ENSMUSG00000030507	24.8447948067438	2.9536911244906	0.867908889822049	3.40322718101921	0.000665948830117476	0.0132038976260403	1.87929785155001	TA specific
1810019J16Rik	ENSMUSG00000037600	1.30067464224949	2.95236411727597	2.35903614915682	1.2515128767023	0.21074741868112	0.567206761526305	0.246258600681018	No significant difference
Sdc1	ENSMUSG00000020592	167.861505349756	-2.95226986003154	0.527837722994293	-5.59313920059378	2.23000358716898e-08	1.50799952720731e-06	5.82159879462758	EOM specific
Ppp1r26	ENSMUSG00000035829	3.11366782627565	-2.95119799798741	1.73251069484197	-1.7034226725259	0.088488997739136	0.368939610146922	0.433044715484079	No significant difference
Kctd19	ENSMUSG00000051648	0.854894706885811	-2.94957769241028	2.91041118677613	-1.01345737874157	0.310841744325858	NA	NA	No significant difference
BC051142	ENSMUSG00000057246	0.545242473321884	2.94901071809197	3.02158993390083	0.975979792957822	0.329074478108992	NA	NA	No significant difference
Slc44a5	ENSMUSG00000028360	2.016312215703	-2.94589394883743	1.60748778934092	-1.83260735687782	0.0668609833049309	0.318604335283099	0.496748319003445	No significant difference
Esr2	ENSMUSG00000021055	1.18774497466152	-2.94453728793136	1.87931785933332	-1.56681174145598	0.11715870209959	NA	NA	No significant difference
Fam196b	ENSMUSG00000069911	1.29535117391175	2.94411236405214	2.6692559092203	1.10297118904276	0.27003967699768	0.638312152063993	0.194966887476667	No significant difference
Sowahb	ENSMUSG00000045314	0.84765637854627	-2.94091166442717	2.55376778717753	-1.15159713392639	0.24948665968728	NA	NA	No significant difference
Tchh	ENSMUSG00000052415	1.62360562335237	2.93850783498398	2.03341268268341	1.44511139327908	0.148426599263646	0.481846760425407	0.317091056539176	No significant difference
Gm16559	ENSMUSG00000089635	26.5442345686121	2.93845946855207	0.473137034061951	6.21058859697574	5.27865049176916e-10	5.02656799889691e-08	7.29872843797805	TA specific
Kdr	ENSMUSG00000062960	80.5457255308805	2.93782085669194	1.30880097154083	2.24466585873121	0.024789591369967	0.182355761017475	0.739080511820573	No significant difference
Gm15234	ENSMUSG00000085250	0.533749586630758	2.93173885159085	3.02203619798612	0.970120362404846	0.331986500350124	NA	NA	No significant difference
Plch1	ENSMUSG00000036834	0.53736507339923	2.93057885673026	3.02206635594845	0.969726839704194	0.332182668364121	NA	NA	No significant difference
Abca13	ENSMUSG00000004668	0.756328801001074	2.92989957209073	2.29070136473683	1.27904039225442	0.200882832322824	NA	NA	No significant difference
Cox6a2	ENSMUSG00000030785	1.91867548310904	2.92976206422484	1.83485097633511	1.59673025330737	0.110325848889992	0.415928153181284	0.380981682286016	No significant difference
Rnd1	ENSMUSG00000054855	119.877331599276	2.92843696456996	0.771583548111549	3.79535951970115	0.000147429656802479	0.0038359114050578	2.41613143193382	TA specific
Cdc25c	ENSMUSG00000044201	0.840509586257283	-2.92840537440182	2.92013033016589	-1.00283379277645	0.315941061195034	NA	NA	No significant difference
Lrrtm3	ENSMUSG00000042846	5.27009271996947	2.92766490809031	1.274703655316	2.29674159627677	0.021633515030071	0.167865915545203	0.775037476544184	No significant difference
Amph	ENSMUSG00000021314	2.08785614202854	2.92465626773964	2.23478347443076	1.30869782294439	0.190636729471009	0.5388798342357	0.268508068109344	No significant difference
Gys2	ENSMUSG00000030244	0.843839375269618	-2.92439963325794	2.99509763491499	-0.976395426702326	0.328868546941859	NA	NA	No significant difference
Aqp11	ENSMUSG00000042797	0.839958339473853	-2.92093667435912	2.99514770122177	-0.975222915773944	0.329449697405065	NA	NA	No significant difference
Grin3a	ENSMUSG00000039579	2.0291244876681	-2.91943901256644	1.94742001007553	-1.4991316703443	0.133839476995244	0.46029128710012	0.336967245831971	No significant difference
March11	ENSMUSG00000022269	0.537367012296642	2.9188759913832	3.02237193255589	0.965756715757624	0.334165932114626	NA	NA	No significant difference
Kcnb2	ENSMUSG00000092083	1.00797574009943	2.91357817878984	2.4960738506996	1.16726441325974	0.243103605294762	NA	NA	No significant difference
Kcnh1	ENSMUSG00000058248	0.525836449201388	2.91353618610501	3.02251216360168	0.963945231119661	0.335073385290027	NA	NA	No significant difference
Tmem221	ENSMUSG00000043664	0.525836449201388	2.91353618610501	3.02251216360168	0.963945231119661	0.335073385290027	NA	NA	No significant difference
C1qtnf7	ENSMUSG00000061535	14.9949137670085	-2.91268937986718	0.677107580269161	-4.30166411474723	1.69520148030012e-05	0.000611583255702091	3.21354441347511	EOM specific
Adamts6	ENSMUSG00000046169	8.08708744046497	-2.91236026849793	0.684097239396862	-4.25723142965118	2.06974070412235e-05	0.000717134415255065	3.14439943522144	EOM specific
Col11a1	ENSMUSG00000027966	1.30691350376673	2.91235812894934	1.89797488997718	1.53445556331061	0.124917617267403	0.445048818149431	0.351592347917809	No significant difference
Hunk	ENSMUSG00000053414	14.040609784665	2.91087582768144	0.760193620499225	3.82912425096365	0.000128600070502927	0.00342232659106458	2.46567854829309	TA specific
Sorcs1	ENSMUSG00000043531	10.0900583497485	-2.91043491323505	0.881739395510441	-3.30078811047134	0.000964136663484216	0.0176187793935405	1.75402418224701	EOM specific
Mall	ENSMUSG00000027377	4.17489974648632	2.90844043366744	1.67713504598167	1.73417187878574	0.0828875909619463	0.355036872180332	0.449726541162106	No significant difference
1810046K07Rik	ENSMUSG00000036027	0.526457366371775	2.90690667318559	3.02268696713937	0.961696234108105	0.336202214608766	NA	NA	No significant difference
Oc90	ENSMUSG00000015001	0.526457366371775	2.90690667318559	3.02268696713937	0.961696234108105	0.336202214608766	NA	NA	No significant difference
Olfr418-ps1	ENSMUSG00000049605	0.526457366371775	2.90690667318559	3.02268696713937	0.961696234108105	0.336202214608766	NA	NA	No significant difference
Rpl21-ps6	ENSMUSG00000059912	0.526457366371775	2.90690667318559	3.02268696713937	0.961696234108105	0.336202214608766	NA	NA	No significant difference
Tubal3	ENSMUSG00000021216	0.526375592810874	2.90671757360618	3.02269196467028	0.961632084109256	0.336234448993865	NA	NA	No significant difference
1700023E05Rik	ENSMUSG00000029248	0.526212045689072	2.90633930136422	3.02270196357268	0.961503759348168	0.336298936174869	NA	NA	No significant difference
9030204H09Rik	ENSMUSG00000086449	0.525803177884567	2.90539319418087	3.02272698325424	0.961182802904994	0.336460261603026	NA	NA	No significant difference
AC135640.2	ENSMUSG00000095457	0.525803177884567	2.90539319418087	3.02272698325424	0.961182802904994	0.336460261603026	NA	NA	No significant difference
Gm11542	ENSMUSG00000085051	0.525803177884567	2.90539319418087	3.02272698325424	0.961182802904994	0.336460261603026	NA	NA	No significant difference
Gm2888	ENSMUSG00000090487	0.525803177884567	2.90539319418087	3.02272698325424	0.961182802904994	0.336460261603026	NA	NA	No significant difference
Ltc4s	ENSMUSG00000020377	0.525803177884567	2.90539319418087	3.02272698325424	0.961182802904994	0.336460261603026	NA	NA	No significant difference
Olfr109	ENSMUSG00000029184	0.525803177884567	2.90539319418087	3.02272698325424	0.961182802904994	0.336460261603026	NA	NA	No significant difference
Olfr1512	ENSMUSG00000094140	0.525803177884567	2.90539319418087	3.02272698325424	0.961182802904994	0.336460261603026	NA	NA	No significant difference
Olfr19	ENSMUSG00000048101	0.525803177884567	2.90539319418087	3.02272698325424	0.961182802904994	0.336460261603026	NA	NA	No significant difference
Olfr484	ENSMUSG00000059996	0.525803177884567	2.90539319418087	3.02272698325424	0.961182802904994	0.336460261603026	NA	NA	No significant difference
Vmn1r56	ENSMUSG00000091874	0.525803177884567	2.90539319418087	3.02272698325424	0.961182802904994	0.336460261603026	NA	NA	No significant difference
Bend6	ENSMUSG00000042182	0.977598801392592	2.90528269724231	3.00508137996156	0.96679002326369	0.333649012881839	NA	NA	No significant difference
Crygs	ENSMUSG00000033501	0.97352626733963	2.90528269724231	3.00508137996156	0.96679002326369	0.333649012881839	NA	NA	No significant difference
4931406B18Rik	ENSMUSG00000013353	0.521853215733842	2.90405865435632	3.02276230208558	0.960730075385894	0.336687905021161	NA	NA	No significant difference
Fcgbp	ENSMUSG00000047730	1.01914432265545	2.89896162648977	2.5119325121297	1.15407623910721	0.248468913868995	NA	NA	No significant difference
A930011G23Rik	ENSMUSG00000089809	1.2257779321568	-2.89883178411493	1.85365463641253	-1.56384675288012	0.117853561699741	NA	NA	No significant difference
Gm14137	ENSMUSG00000055926	0.825120204098232	-2.89722100844493	2.99549379066597	-0.967193127714949	0.333447497038354	NA	NA	No significant difference
Ocln	ENSMUSG00000021638	0.52672078766672	2.89598503343923	3.02297664970787	0.95799120172466	0.338067195151349	NA	NA	No significant difference
Marveld1	ENSMUSG00000044345	19.0057772678714	2.89038433478059	0.801813348884325	3.6048094469896	0.00031238204368874	0.00720382841442337	2.14243664004414	TA specific
4933406J10Rik	ENSMUSG00000086690	0.719984494365916	2.89028027162537	3.01414044874007	0.958906965610553	0.337605615382243	NA	NA	No significant difference
Cdk6	ENSMUSG00000040274	26.4440617278874	2.88873521176248	0.610344697577152	4.73295700483631	2.21272373129135e-06	0.000102223454754509	3.99044944567127	TA specific
Sstr4	ENSMUSG00000037014	1.89148147924447	2.88856933587864	1.78190672318799	1.62105529896129	0.105005779574864	0.404169482991751	0.393436481193365	No significant difference
Arhgef37	ENSMUSG00000045094	0.517542151700269	2.88607378908108	3.02324138200917	0.954628964215576	0.339765364466487	NA	NA	No significant difference
Car3	ENSMUSG00000027559	6.75304735304954	2.8852231811254	1.40049571870225	2.06014423507053	0.0393847541169757	0.239628529275018	0.620461477730457	No significant difference
Tceal7	ENSMUSG00000079428	6.78358826613841	-2.88423048497739	0.726138219916314	-3.97201304912692	7.12678148612218e-05	0.00208268658126802	2.68137608111668	EOM specific
Zdhhc15	ENSMUSG00000033906	8.12882025141393	-2.88156206070643	1.30489786386077	-2.20826636360706	0.0272257106369619	0.191505900264329	0.717817840949848	No significant difference
Hoxb3os	ENSMUSG00000084844	0.511899592964372	2.88073645103541	3.02338467694705	0.952818367110439	0.340682106559579	NA	NA	No significant difference
Bank1	ENSMUSG00000037922	0.812264287902087	-2.87981687030058	2.99575138146195	-0.961300356271624	0.33640116884527	NA	NA	No significant difference
Igdcc3	ENSMUSG00000032394	0.714083705664838	2.87864364793062	2.64897672236953	1.08670024301144	0.277169306582726	NA	NA	No significant difference
Aox3l1	ENSMUSG00000079554	0.51336947668813	2.87681603754657	2.82707187205643	1.0175956494003	0.308870155743889	NA	NA	No significant difference
Zfp808	ENSMUSG00000074867	1.47472264047145	-2.87558718529279	2.08796165317384	-1.37722222097408	0.168443553733335	0.508380119019902	0.29381144153419	No significant difference
Car9	ENSMUSG00000028463	0.813903905057759	-2.87390317493472	2.22622127141638	-1.29093330112073	0.196726806794002	NA	NA	No significant difference
Prph	ENSMUSG00000023484	1.49577283862631	-2.87308092012037	2.02137176878189	-1.42135205630765	0.155214436991948	0.492983685179846	0.307167453042461	No significant difference
Gimap1	ENSMUSG00000090019	12.3327092763834	2.87242821458722	1.19468903053781	2.40433128719207	0.0162020829758052	0.13776402509707	0.860864176779582	No significant difference
Rbfox1	ENSMUSG00000008658	7.09564191596783	2.87203618291787	1.03314242848386	2.77990343222337	0.00543750654694436	0.0651105360514347	1.18634872911598	No significant difference
Gja6	ENSMUSG00000055691	2.53603457741555	-2.87178675384285	1.40107242511687	-2.04970614106783	0.0403931153910356	0.242670742164685	0.614982581650701	No significant difference
Arsi	ENSMUSG00000036412	0.814471978384517	-2.87126477386662	2.99587908872305	-0.958404758280965	0.337858696777472	NA	NA	No significant difference
Gm11520	ENSMUSG00000085143	1.11676792084467	-2.87095890137571	2.3824267921845	-1.20505650406293	0.228181489582773	NA	NA	No significant difference
Pcsk6	ENSMUSG00000030513	39.7953798608711	-2.86973834867995	1.33090340500077	-2.15623338094794	0.0310654462260053	0.207270789452632	0.683461898453205	No significant difference
Adamts8	ENSMUSG00000031994	38.2130156579136	-2.86851514706005	0.565199516466161	-5.07522576274495	3.87036189178324e-07	2.09989634733263e-05	4.67780214188154	EOM specific
9930111J21Rik2	ENSMUSG00000069892	6.36327987952091	2.86674993791168	1.3187578800927	2.17382582594325	0.029718218219437	0.20233249933642	0.693934353764687	No significant difference
2210010C17Rik	ENSMUSG00000040498	0.509281125515971	2.86649572410248	3.0237695342156	0.947987500921122	0.343135817312256	NA	NA	No significant difference
Csrnp3	ENSMUSG00000044647	1.27458962559472	2.86637867606466	2.36947125293169	1.20971236621594	0.226389283019857	0.58850174431739	0.230252245571108	No significant difference
Chi3l7	ENSMUSG00000043873	0.549093990161988	2.86477157538621	3.02381638020747	0.947402624755162	0.343433654153078	NA	NA	No significant difference
Grm1	ENSMUSG00000019828	0.946596745698769	2.86119008096894	2.51423237632224	1.13799746909401	0.255121539156275	NA	NA	No significant difference
Nr2e3	ENSMUSG00000032292	0.506146083887898	2.8589619079654	3.02397463229942	0.945431842393286	0.344438452068785	NA	NA	No significant difference
4930512M02Rik	ENSMUSG00000062511	0.505895932345625	2.85814558675923	3.02399691801506	0.945154927153598	0.344579786695926	NA	NA	No significant difference
Gm12963	ENSMUSG00000085517	2.0371635873898	-2.85765998701824	1.30548947422896	-2.18895674260876	0.0285999842314955	0.19771521566811	0.703959907183943	No significant difference
Cldn23	ENSMUSG00000055976	0.501945970194901	2.85703704559204	3.02402720098099	0.944778884483984	0.344771774152615	NA	NA	No significant difference
Cmklr1	ENSMUSG00000042190	0.501945970194901	2.85703704559204	3.02402720098099	0.944778884483984	0.344771774152615	NA	NA	No significant difference
Gm10710	ENSMUSG00000074517	0.501945970194901	2.85703704559204	3.02402720098099	0.944778884483984	0.344771774152615	NA	NA	No significant difference
Hoxb2	ENSMUSG00000075588	0.501945970194901	2.85703704559204	3.02402720098099	0.944778884483984	0.344771774152615	NA	NA	No significant difference
Sult1c1	ENSMUSG00000023943	0.501945970194901	2.85703704559204	3.02402720098099	0.944778884483984	0.344771774152615	NA	NA	No significant difference
Tbx5	ENSMUSG00000018263	0.501945970194901	2.85703704559204	3.02402720098099	0.944778884483984	0.344771774152615	NA	NA	No significant difference
Ros1	ENSMUSG00000019893	0.505030551077125	2.85642705851081	2.83901214440661	1.00613414568814	0.314351045265267	NA	NA	No significant difference
She	ENSMUSG00000046280	21.9077199715036	2.85367268605845	1.53706672918214	1.8565704610475	0.0633722897471	0.307908820506736	0.511577869906369	No significant difference
Adh1	ENSMUSG00000074207	228.887411066113	2.85168006782833	0.342877425838182	8.31690818040077	9.02876447073626e-17	2.80854766803036e-14	13.5515182006691	TA specific
Rgsl1	ENSMUSG00000042641	0.932959842307659	2.85093544170206	3.006253959913	0.948334864491809	0.342959007293065	NA	NA	No significant difference
Ipcef1	ENSMUSG00000064065	0.507974094089854	2.84979248870496	3.02422566349335	0.94232137604874	0.346028127305328	NA	NA	No significant difference
Dpp6	ENSMUSG00000061576	0.802702493877979	-2.84694527577424	2.94622525069199	-0.966302652896473	0.333892758973747	NA	NA	No significant difference
Dio3	ENSMUSG00000075707	0.51098815603733	2.84607345551003	3.02432792144393	0.941059808802481	0.346674210401375	NA	NA	No significant difference
Tll1	ENSMUSG00000053626	0.51098815603733	2.84607345551003	3.02432792144393	0.941059808802481	0.346674210401375	NA	NA	No significant difference
Cndp1	ENSMUSG00000056162	1.28210527693553	2.84601533369925	2.67591121360755	1.06356867119757	0.2875241409796	0.654220241455208	0.184276023010932	No significant difference
Adora1	ENSMUSG00000042429	11.4290453717878	2.84349091282294	1.26285492100299	2.2516370372652	0.0243452185182557	0.180076751016749	0.744542353570767	No significant difference
Pkn3	ENSMUSG00000026785	26.0164125585909	2.84101209878776	0.746461898275652	3.805970680286	0.000141249116257375	0.00370263132840961	2.43148952856851	TA specific
Pou1f1	ENSMUSG00000004842	0.752678993296731	2.83668736478224	3.0039571862847	0.944316842375062	0.345007761772378	NA	NA	No significant difference
4933413L06Rik	ENSMUSG00000079048	0.496351177380659	2.83492579669931	3.02463597186941	0.937278344589399	0.348615399246881	NA	NA	No significant difference
Pak7	ENSMUSG00000039913	0.698023550358952	2.83433717485005	3.01569682745386	0.939861443977799	0.347288636590208	NA	NA	No significant difference
Ccbe1	ENSMUSG00000046318	0.495942309576154	2.83393235880637	3.02466353636178	0.936941357191475	0.348788723952298	NA	NA	No significant difference
Kcnv2	ENSMUSG00000047298	0.581870475107257	2.83092003248628	3.02474723068243	0.935919538588214	0.349314616501731	NA	NA	No significant difference
4931415C17Rik	ENSMUSG00000054910	0.788026071430742	-2.83087421135562	2.54406612285027	-1.11273609829921	0.265821787119058	NA	NA	No significant difference
Dock8	ENSMUSG00000052085	1.22419002747221	2.83042904323762	2.10674271834722	1.34350958880168	0.179107023241027	NA	NA	No significant difference
Col1a1	ENSMUSG00000001506	33.6339541784087	-2.82898572965304	1.19484008432722	-2.36766891800919	0.0179005465600437	0.147830000440998	0.830237421801522	No significant difference
Kndc1	ENSMUSG00000066129	1.09564801292294	-2.82827128030497	2.77795229089112	-1.01811369820095	0.308623926244136	NA	NA	No significant difference
Mgst2	ENSMUSG00000074604	0.492759073147375	2.82653849571093	3.02486926994195	0.93443327412466	0.350080440487573	NA	NA	No significant difference
Awat2	ENSMUSG00000031220	1.4749328086024	-2.82640297057305	2.04015546564407	-1.38538607384058	0.165934446972547	0.504835989724345	0.296849691835358	No significant difference
C630020P19Rik	ENSMUSG00000086171	1.44933394158026	-2.81938630737155	1.58364510397657	-1.78031447847248	0.0750245089518391	0.337701489349914	0.471467024010656	No significant difference
Cetn4	ENSMUSG00000045031	0.773053696306937	-2.81227331373687	1.76494662424192	-1.59340417161046	0.111069550487385	NA	NA	No significant difference
Vil1	ENSMUSG00000026175	2.58080757176252	2.81087608795632	1.26920661491645	2.2146717917487	0.0267826003850215	0.189728157990653	0.721868209688772	No significant difference
Prima1	ENSMUSG00000041669	1.45080525736005	2.81061946988347	1.69643808714376	1.65677692052742	0.0975645847822122	0.388316479323687	0.410814178530751	No significant difference
Prss46	ENSMUSG00000049719	0.772744246617405	-2.8078620146512	2.99684960513764	-0.936937913012901	0.348790495699436	NA	NA	No significant difference
Tmem236	ENSMUSG00000061531	0.966271973653086	2.80462998897761	2.23343731625577	1.2557460057484	0.209208073478385	NA	NA	No significant difference
Zfp174	ENSMUSG00000054939	3.04828297750784	-2.80388930355465	1.42846510420374	-1.9628686030224	0.0496614438224821	0.27122937597624	0.566663275227255	No significant difference
9330182L06Rik	ENSMUSG00000056004	5.55585481709756	2.80324099638337	1.03299148333404	2.7137116245487	0.00665340565396356	0.0757806121596272	1.12044189079401	No significant difference
Clec3b	ENSMUSG00000025784	10.3467563815872	-2.80037549032445	1.35648190580497	-2.06443998872409	0.0389760182838703	0.238143301587785	0.623161629665197	No significant difference
Osr1	ENSMUSG00000048387	9.54629419789884	-2.79925197256131	0.858574881126463	-3.26034692383343	0.00111276014589072	0.019592976757457	1.7078995767094	EOM specific
AC153998.1	ENSMUSG00000095908	0.491548860600013	2.79848665584786	3.02565917123039	0.924918008762317	0.355008558264394	NA	NA	No significant difference
Slc46a2	ENSMUSG00000028386	0.977290744892589	2.7983707086948	2.23018771076516	1.25476913678028	0.209562579528209	NA	NA	No significant difference
Il27ra	ENSMUSG00000005465	2.58063146161654	2.79709661343283	1.94400145018336	1.43883463315781	0.150197381298748	0.484550113717418	0.314661300170602	No significant difference
Ptprh	ENSMUSG00000035429	0.676734226280738	2.79642445375162	3.01660292136398	0.927011120339033	0.353920760573325	NA	NA	No significant difference
Klhdc8a	ENSMUSG00000042115	0.764420647335886	-2.79549245499528	2.59864276888302	-1.07575096064354	0.282038649520883	NA	NA	No significant difference
Syngr3	ENSMUSG00000007021	1.16789960826896	2.79360438546013	2.41231691090349	1.15805861693928	0.246840116378309	NA	NA	No significant difference
C78197	ENSMUSG00000087242	1.04894894597711	-2.79257591499952	2.43807083073199	-1.14540393158352	0.252041870460434	NA	NA	No significant difference
Ovol1	ENSMUSG00000024922	1.18646654455495	2.79238886032371	2.42059661736935	1.153595291461	0.248666129673689	NA	NA	No significant difference
AC161605.1	ENSMUSG00000093957	0.488759806574239	2.79233763111749	3.02583431722725	0.922832296275983	0.356094607426031	NA	NA	No significant difference
Gm10417	ENSMUSG00000094646	0.488759806574239	2.79233763111749	3.02583431722725	0.922832296275983	0.356094607426031	NA	NA	No significant difference
Gm13920	ENSMUSG00000085110	0.488759806574239	2.79233763111749	3.02583431722725	0.922832296275983	0.356094607426031	NA	NA	No significant difference
Gm14224	ENSMUSG00000085524	0.488759806574239	2.79233763111749	3.02583431722725	0.922832296275983	0.356094607426031	NA	NA	No significant difference
Gm1720	ENSMUSG00000086860	0.488759806574239	2.79233763111749	3.02583431722725	0.922832296275983	0.356094607426031	NA	NA	No significant difference
Htr1a	ENSMUSG00000021721	0.488759806574239	2.79233763111749	3.02583431722725	0.922832296275983	0.356094607426031	NA	NA	No significant difference
Nhlh1	ENSMUSG00000051251	0.488759806574239	2.79233763111749	3.02583431722725	0.922832296275983	0.356094607426031	NA	NA	No significant difference
Pabpc2	ENSMUSG00000051732	0.488759806574239	2.79233763111749	3.02583431722725	0.922832296275983	0.356094607426031	NA	NA	No significant difference
Slc4a9	ENSMUSG00000024485	0.488759806574239	2.79233763111749	3.02583431722725	0.922832296275983	0.356094607426031	NA	NA	No significant difference
Stap1	ENSMUSG00000029254	0.488759806574239	2.79233763111749	3.02583431722725	0.922832296275983	0.356094607426031	NA	NA	No significant difference
AU021092	ENSMUSG00000051669	0.772184076412316	-2.7890512492372	2.99714575640497	-0.930569106716594	0.352076501154366	NA	NA	No significant difference
Cdk5r1	ENSMUSG00000048895	7.6997130226003	2.78758524708295	0.823417736439548	3.38538402043227	0.000710787391404226	0.0139545608764044	1.85528382538495	TA specific
Hal	ENSMUSG00000020017	1.81093432321231	-2.78600836131228	1.78443475011418	-1.56128340424553	0.118456897529175	0.43147531918121	0.365044041316014	No significant difference
Gpr75	ENSMUSG00000043999	2.64257958269126	-2.78599073036481	1.55040007345021	-1.79694956035764	0.0723436276467397	0.331586236291846	0.479403504739856	No significant difference
Gipc2	ENSMUSG00000039131	1.17643185559448	2.78589615410175	3.00036695838334	0.928518475487696	0.353138688649192	NA	NA	No significant difference
Fam105a	ENSMUSG00000056069	1.07610415885785	-2.78530585038806	1.97418530024473	-1.41086343315533	0.158284886111104	NA	NA	No significant difference
Aldh1l1	ENSMUSG00000030088	26.3185459240699	2.7843416688307	0.80615957225442	3.45383440780131	0.000552676619729803	0.0114919417621361	1.93960658355435	TA specific
Hck	ENSMUSG00000003283	0.772329723343717	-2.78420096497438	2.99722273934458	-0.928926945744184	0.352926947441636	NA	NA	No significant difference
Vpreb3	ENSMUSG00000000903	0.772329723343717	-2.78420096497438	2.99722273934458	-0.928926945744184	0.352926947441636	NA	NA	No significant difference
Ugt2a1	ENSMUSG00000029268	0.479517076086313	2.78243417948894	3.02611792737939	0.919473148853297	0.357848143925378	NA	NA	No significant difference
Cyp2j9	ENSMUSG00000015224	16.0789123487189	2.78144121771474	0.710564756132826	3.91440919875121	9.06258330827033e-05	0.00259955002354853	2.58510182095321	TA specific
Tcfl5	ENSMUSG00000038932	0.888499277187943	2.7800679993407	2.91212935813422	0.954651273156999	0.339754078869294	NA	NA	No significant difference
Trpm6	ENSMUSG00000024727	0.695116540696212	2.77726765791914	3.01703331494105	0.920529330639295	0.357296212894212	NA	NA	No significant difference
Flt4	ENSMUSG00000020357	18.9276549638002	2.77365047414239	1.32064518104945	2.100223825402	0.0357091564602809	0.225512741852847	0.646828914717083	No significant difference
Mbnl3	ENSMUSG00000036109	0.763389396416985	-2.7730919074187	2.99740002818944	-0.925165770780944	0.354879685437353	NA	NA	No significant difference
AC159748.1	ENSMUSG00000096054	14.1570614256219	2.77203684333165	1.57319028323575	1.76204803250507	0.0780611824153977	0.344809224187673	0.462421124633222	No significant difference
Chst15	ENSMUSG00000030930	18.9384360573831	2.77150637858073	1.08333595695808	2.55830738450047	0.0105183071936356	0.103250535832055	0.986107685838137	No significant difference
Gm13572	ENSMUSG00000085975	1.75413048731664	2.76926577789667	1.80693676504847	1.53257481471543	0.125380650854878	0.445904052506753	0.350758580636885	No significant difference
Iqub	ENSMUSG00000046192	0.47487645097255	2.76815480649847	3.02653018689056	0.914629835343707	0.360385990378406	NA	NA	No significant difference
Myo1g	ENSMUSG00000020437	0.756038222247709	-2.76794855217805	2.98459541741027	-0.92741164716382	0.353712845662413	NA	NA	No significant difference
Kcnh3	ENSMUSG00000037579	0.74773386317728	-2.76580285495977	2.99751708957183	-0.922697943768801	0.356164637719364	NA	NA	No significant difference
1810041L15Rik	ENSMUSG00000062760	10.379260738473	-2.76220268847662	1.23863903373413	-2.23003039081482	0.0257454253649799	0.185573874489696	0.731483164774452	No significant difference
Unc45b	ENSMUSG00000018845	28.7810590475344	2.75785555500297	0.7007660516999	3.93548681234348	8.30282236538359e-05	0.00240129974112892	2.61955362595156	TA specific
Tuft1	ENSMUSG00000005968	46.8022123331156	-2.75769519553795	0.385977102639348	-7.14471189270185	9.01848418391812e-13	1.32884991164722e-10	9.87652406813502	EOM specific
Tshr	ENSMUSG00000020963	527.784729620389	-2.75716851674416	0.168041093751525	-16.407703944257	1.6845664530155e-60	2.3580561209311e-56	55.6274458630574	EOM specific
Fgf7	ENSMUSG00000027208	3.46957356601455	-2.75690177081412	1.13889650235273	-2.42067805557302	0.0154915904530561	0.134024278839233	0.872816520957601	No significant difference
Insrr	ENSMUSG00000005640	0.749385113305304	-2.75679973482959	2.6078065388792	-1.0571335310841	0.290450649986723	NA	NA	No significant difference
Col4a4	ENSMUSG00000067158	1.01425981017757	-2.75584659426603	2.18905191402041	-1.25892244793987	0.208058344808491	NA	NA	No significant difference
Atf7ip2	ENSMUSG00000039200	0.675415703098322	2.75439700885571	2.67678846725957	1.02899315450039	0.303482891651636	NA	NA	No significant difference
8030443G20Rik	ENSMUSG00000086483	0.473025236047437	2.75239125689633	3.02698990802799	0.909283261763316	0.363200623651444	NA	NA	No significant difference
Tspan8	ENSMUSG00000034127	9.73383477386916	2.75234809486386	1.90301151658236	1.44631184355985	0.148089755346108	0.481561278223093	0.317348441455642	No significant difference
Adra2b	ENSMUSG00000058620	2.7955846394683	2.75197363662655	1.6285968830289	1.68978196219335	0.0910696759251599	0.373585384839931	0.427610122290781	No significant difference
Ankrd35	ENSMUSG00000038354	5.42784165373809	-2.7490779786338	1.03520539935254	-2.65558697853893	0.00791705138325768	0.0856293518443185	1.06737734327824	No significant difference
Rorb	ENSMUSG00000036192	1.6618951498427	2.74768573074107	1.68918957920559	1.62662957702668	0.103815793686148	0.401741467489123	0.396053338364847	No significant difference
Gm20692	ENSMUSG00000093739	0.742705577648622	-2.74765987109316	2.98961121515442	-0.919069294751506	0.358059328504837	NA	NA	No significant difference
H2-Q6	ENSMUSG00000073409	47.5586123146885	2.74422389509519	0.704517718009454	3.89518080943191	9.81255043303295e-05	0.0027471216192319	2.5611221132798	TA specific
Egflam	ENSMUSG00000042961	9.21551940108564	2.74250601980889	1.3976163168191	1.9622738993565	0.0497306042589903	0.271353273934	0.566464934199144	No significant difference
Dpep1	ENSMUSG00000019278	19.2607810252343	-2.74170145064257	1.93888974752824	-1.41405742855558	0.157345041339909	0.495169939000909	0.305245728532167	No significant difference
Otx1	ENSMUSG00000005917	0.745940415787639	-2.74032258403938	2.99793092685662	-0.914071288130929	0.360679388164577	NA	NA	No significant difference
Tktl1	ENSMUSG00000031397	1.74147103189498	-2.73958702664468	1.48157059802007	-1.84911001224363	0.0644419289437805	0.311807162583837	0.506113912768382	No significant difference
4930568K20Rik	ENSMUSG00000090220	0.467849709079263	2.7387415654436	3.02739192852078	0.904653784547076	0.365648832040794	NA	NA	No significant difference
Gm15756	ENSMUSG00000089781	1.17677693365761	2.73858290627544	1.72328411115265	1.58916506486193	0.112023131399998	NA	NA	No significant difference
Gbx1	ENSMUSG00000067724	0.745420191295623	-2.73773551911253	2.99797335021886	-0.913195415467142	0.361139774690644	NA	NA	No significant difference
Gm11616	ENSMUSG00000087330	0.460650195575303	2.7347475598799	3.02751026063706	0.90329918792891	0.366367127422631	NA	NA	No significant difference
Gm12606	ENSMUSG00000087659	0.460650195575303	2.7347475598799	3.02751026063706	0.90329918792891	0.366367127422631	NA	NA	No significant difference
Inhbc	ENSMUSG00000025405	0.460650195575303	2.7347475598799	3.02751026063706	0.90329918792891	0.366367127422631	NA	NA	No significant difference
Vmn1r214	ENSMUSG00000061829	0.460650195575303	2.7347475598799	3.02751026063706	0.90329918792891	0.366367127422631	NA	NA	No significant difference
Vmn2r78	ENSMUSG00000091962	0.460650195575303	2.7347475598799	3.02751026063706	0.90329918792891	0.366367127422631	NA	NA	No significant difference
4930583H14Rik	ENSMUSG00000037161	124.91533265868	-2.73468397288657	0.670316466596895	-4.07969087611734	4.50956283491099e-05	0.00141974854462747	2.84778856783597	EOM specific
Fmo4	ENSMUSG00000026692	0.460241327770798	2.73367725031336	3.02754202504928	0.902936186416391	0.366559763898653	NA	NA	No significant difference
4930547C10Rik	ENSMUSG00000028314	0.460077780648996	2.73324891086583	3.02755474360321	0.902790912911083	0.366636874869311	NA	NA	No significant difference
9930013L23Rik	ENSMUSG00000052353	0.460077780648996	2.73324891086583	3.02755474360321	0.902790912911083	0.366636874869311	NA	NA	No significant difference
AI593442	ENSMUSG00000078307	0.460077780648996	2.73324891086583	3.02755474360321	0.902790912911083	0.366636874869311	NA	NA	No significant difference
Ces4a	ENSMUSG00000060560	0.460077780648996	2.73324891086583	3.02755474360321	0.902790912911083	0.366636874869311	NA	NA	No significant difference
Cftr	ENSMUSG00000041301	0.460077780648996	2.73324891086583	3.02755474360321	0.902790912911083	0.366636874869311	NA	NA	No significant difference
Csn1s1	ENSMUSG00000070702	0.460077780648996	2.73324891086583	3.02755474360321	0.902790912911083	0.366636874869311	NA	NA	No significant difference
F13a1	ENSMUSG00000039109	0.460077780648996	2.73324891086583	3.02755474360321	0.902790912911083	0.366636874869311	NA	NA	No significant difference
Gm11342	ENSMUSG00000084788	0.460077780648996	2.73324891086583	3.02755474360321	0.902790912911083	0.366636874869311	NA	NA	No significant difference
Gm11635	ENSMUSG00000086617	0.460077780648996	2.73324891086583	3.02755474360321	0.902790912911083	0.366636874869311	NA	NA	No significant difference
Gm13962	ENSMUSG00000084933	0.460077780648996	2.73324891086583	3.02755474360321	0.902790912911083	0.366636874869311	NA	NA	No significant difference
Gm14264	ENSMUSG00000085158	0.460077780648996	2.73324891086583	3.02755474360321	0.902790912911083	0.366636874869311	NA	NA	No significant difference
Gm765	ENSMUSG00000090667	0.460077780648996	2.73324891086583	3.02755474360321	0.902790912911083	0.366636874869311	NA	NA	No significant difference
Grid2	ENSMUSG00000071424	0.460077780648996	2.73324891086583	3.02755474360321	0.902790912911083	0.366636874869311	NA	NA	No significant difference
Nkx6-3	ENSMUSG00000063672	0.460077780648996	2.73324891086583	3.02755474360321	0.902790912911083	0.366636874869311	NA	NA	No significant difference
Olfr1269	ENSMUSG00000075067	0.460077780648996	2.73324891086583	3.02755474360321	0.902790912911083	0.366636874869311	NA	NA	No significant difference
Olfr888	ENSMUSG00000095527	0.460077780648996	2.73324891086583	3.02755474360321	0.902790912911083	0.366636874869311	NA	NA	No significant difference
Zfy1	ENSMUSG00000053211	0.460077780648996	2.73324891086583	3.02755474360321	0.902790912911083	0.366636874869311	NA	NA	No significant difference
1700039E15Rik	ENSMUSG00000070568	0.866293960682613	2.73310463540586	2.88690110445727	0.946726104051864	0.343778365103472	NA	NA	No significant difference
Gm10010	ENSMUSG00000056771	0.900309205705876	2.73305126842806	2.1885201217066	1.2488124926614	0.211733663608246	NA	NA	No significant difference
Apod	ENSMUSG00000022548	22.9773387375237	-2.73205840150217	0.901275883064182	-3.03132309744453	0.00243484549891253	0.0358390823278418	1.44564311912869	EOM specific
Cryba1	ENSMUSG00000000724	1.14941339151382	2.73203921382446	1.60147345333569	1.70595348186005	0.0880167409600077	NA	NA	No significant difference
Epha7	ENSMUSG00000028289	19.0056778957397	-2.73091244094149	0.435848450004317	-6.26573856328831	3.71062436266904e-10	3.63226012787701e-08	7.43982305661126	EOM specific
Esam	ENSMUSG00000001946	181.875426973469	2.73088916417293	1.07682661693842	2.53605280666006	0.0112109827297031	0.10726680536595	0.969534653400148	No significant difference
2310002L09Rik	ENSMUSG00000028396	0.463848538978397	2.72745032158884	3.02772727935178	0.900824304814129	0.367681742717285	NA	NA	No significant difference
Zfp108	ENSMUSG00000030486	3.97341372712745	2.72593294955952	1.69913861880899	1.60430286227633	0.108647310503498	0.411818319097745	0.385294338373381	No significant difference
Cspg5	ENSMUSG00000032482	3.3039099184086	2.72544251666686	1.8711428560136	1.45656570683936	0.145236299673832	0.477239984015571	0.321263177512429	No significant difference
Def6	ENSMUSG00000002257	1.13730361449804	2.72460147980942	2.4724814964716	1.10197042270998	0.270474530429394	NA	NA	No significant difference
Vill	ENSMUSG00000038775	2.39829983647847	2.72287645117564	1.55840826192374	1.74721638591318	0.0805998104379405	0.350854001315274	0.454873566194493	No significant difference
Sdsl	ENSMUSG00000029596	13.6356753610739	2.72111448658089	0.792258345822684	3.43463025782994	0.000593362823453086	0.0120725186085702	1.91820211650594	TA specific
Spo11	ENSMUSG00000005883	0.455392895046229	2.72085559517456	3.02792432109271	0.898587714435565	0.368872305008982	NA	NA	No significant difference
Chst8	ENSMUSG00000060402	65.7951982323927	-2.71995196699655	0.534745467601325	-5.08644230160056	3.64842645420104e-07	2.0106564372404e-05	4.69666213137122	EOM specific
Slc7a10	ENSMUSG00000030495	6.3530643234528	2.71810043299171	1.09873957275863	2.47383502003783	0.013367140913092	0.121108892233956	0.916823968282544	No significant difference
Ms4a7	ENSMUSG00000024672	0.660298740800529	2.71487228340561	3.01847440910741	0.899418684887384	0.368429690369937	NA	NA	No significant difference
Tmem100	ENSMUSG00000069763	34.2971063916982	-2.71209977123472	1.03666741459983	-2.61617152525395	0.00889218755352461	0.0917790388547521	1.0372564947157	No significant difference
Gm16118	ENSMUSG00000089797	3.79704180124722	2.71171540020263	1.7480486214838	1.55128144999813	0.120834250274727	0.437635522127874	0.358887434302574	No significant difference
Aqp7	ENSMUSG00000028427	15.7733372119421	2.70838161842039	1.58470606791699	1.70907506019738	0.0874370466212602	0.36688028782238	0.435475621904307	No significant difference
1700010K23Rik	ENSMUSG00000092599	0.723040233714132	-2.70737291587736	1.8337324366913	-1.47642745566655	0.139829176662622	NA	NA	No significant difference
Vmn1r185	ENSMUSG00000091924	0.450135594517154	2.70683172475052	3.02834624324894	0.893831651775231	0.371411971367695	NA	NA	No significant difference
1500009C09Rik	ENSMUSG00000068099	0.446174195728801	2.7064766209067	3.02835697847612	0.893711223657857	0.371476418677932	NA	NA	No significant difference
H2-M2	ENSMUSG00000016283	0.446174195728801	2.7064766209067	3.02835697847612	0.893711223657857	0.371476418677932	NA	NA	No significant difference
Olfr878	ENSMUSG00000066747	0.446174195728801	2.7064766209067	3.02835697847612	0.893711223657857	0.371476418677932	NA	NA	No significant difference
Reg2	ENSMUSG00000023140	0.446174195728801	2.7064766209067	3.02835697847612	0.893711223657857	0.371476418677932	NA	NA	No significant difference
Rpl39l	ENSMUSG00000039209	0.446174195728801	2.7064766209067	3.02835697847612	0.893711223657857	0.371476418677932	NA	NA	No significant difference
Tex16	ENSMUSG00000034555	0.446174195728801	2.7064766209067	3.02835697847612	0.893711223657857	0.371476418677932	NA	NA	No significant difference
Trim54	ENSMUSG00000062077	0.446174195728801	2.7064766209067	3.02835697847612	0.893711223657857	0.371476418677932	NA	NA	No significant difference
V1rh19	ENSMUSG00000069295	0.446174195728801	2.7064766209067	3.02835697847612	0.893711223657857	0.371476418677932	NA	NA	No significant difference
Stmn2	ENSMUSG00000027500	18.0613136311994	2.70576745423595	1.6750504709412	1.61533488165022	0.106238193686566	0.407096149801411	0.390303005033788	No significant difference
Tlr11	ENSMUSG00000051969	0.449726726712649	2.70574108833458	3.028379222662	0.893461779187677	0.371609931371347	NA	NA	No significant difference
Olfr868	ENSMUSG00000044106	0.552477556900469	2.70423187099508	3.02842489919282	0.892949952866868	0.371883974537838	NA	NA	No significant difference
Nlgn1	ENSMUSG00000063887	0.849480688731819	2.70406334957196	2.90828750092003	0.929778554808128	0.352485752001404	NA	NA	No significant difference
4930432K21Rik	ENSMUSG00000008129	2.20940303013542	-2.70221685037383	1.85155010402393	-1.45943490511067	0.144445444776289	0.476027308754286	0.322368131941074	No significant difference
Megf6	ENSMUSG00000057751	0.721945347726459	-2.69910107205558	2.61253064894504	-1.03313661531416	0.301539970326713	NA	NA	No significant difference
Tmem146	ENSMUSG00000040828	1.29524294859444	-2.69901120220036	1.91170798195898	-1.41183236544036	0.157999326167286	0.496048338491625	0.304476000692701	No significant difference
Fam194a	ENSMUSG00000070471	1.32628400338754	-2.69877281360816	1.75790549708659	-1.53522064643457	0.12472963847257	0.444605418726517	0.352025248545071	No significant difference
Ihh	ENSMUSG00000006538	0.452670269725378	2.69852040588868	3.02859817580502	0.891013019636186	0.372922185541198	NA	NA	No significant difference
Bend5	ENSMUSG00000028545	2.10346412287668	2.69809344802561	2.19715698032984	1.22799302561466	0.219449586120544	0.579038086754348	0.237292869220336	No significant difference
Gm10649	ENSMUSG00000074235	2.80907547870348	2.69791068374583	1.23944358804611	2.17671115471974	0.029502125499958	0.201372615324969	0.695999589501784	No significant difference
Myh1	ENSMUSG00000056328	3.3683689219983	2.69299234284457	1.2937825375841	2.08148762609923	0.0373892955378838	0.231992623643305	0.634525823565727	No significant difference
Hist1h3i	ENSMUSG00000075032	0.865859032695744	2.69256894190583	2.55881945410679	1.05226999801974	0.292675692436151	NA	NA	No significant difference
Rnf182	ENSMUSG00000044164	13.3622487466751	-2.69145832944712	0.810185348018096	-3.32202789896294	0.000893657579364727	0.0165485667268125	1.78123961455239	EOM specific
Apold1	ENSMUSG00000090698	167.975566303462	2.69095750151415	1.46693789034783	1.83440452334086	0.0665939686710801	0.317825562038111	0.497811176336781	No significant difference
Aldob	ENSMUSG00000028307	0.658780918072136	2.69060535963438	3.02883940451974	0.88832882840185	0.374363896933171	NA	NA	No significant difference
Mboat4	ENSMUSG00000071113	0.658780918072136	2.69060535963438	3.02883940451974	0.88832882840185	0.374363896933171	NA	NA	No significant difference
4933403G14Rik	ENSMUSG00000050930	7.15146805894047	-2.68762349838781	0.938726876801783	-2.86305161256751	0.00419582210310675	0.0539826450361106	1.26774583974163	No significant difference
Calml4	ENSMUSG00000032246	16.0968815670611	-2.68630846117035	0.708844343280742	-3.78970148613632	0.00015082842943299	0.00389538072915681	2.40945008857135	EOM specific
Kif1a	ENSMUSG00000014602	8.42260503131369	-2.68562373246788	2.14423533625966	-1.25248553041412	0.210392997569037	0.56679776365885	0.246571871961164	No significant difference
Unc93a	ENSMUSG00000067049	0.841974484516861	2.68532803681248	2.91745816884885	0.920434118125518	0.357345946293498	NA	NA	No significant difference
Gal3st1	ENSMUSG00000049721	0.715321150696731	-2.68431857196073	2.9988663166857	-0.895111114832019	0.37072769294333	NA	NA	No significant difference
H2-Eb1	ENSMUSG00000060586	1.30631007181826	-2.68339626990048	2.38069637846858	-1.12714762544673	0.259680070127297	0.62707512593556	0.202680425955921	No significant difference
5730588L14Rik	ENSMUSG00000086775	0.441778807855247	2.6818381169379	3.02910810337938	0.885355697258195	0.375964818789836	NA	NA	No significant difference
Rps6kl1	ENSMUSG00000019235	2.03402281274108	2.68150359768906	1.62574206043677	1.64940285605248	0.0990651300097264	0.392170161164069	0.406525453337217	No significant difference
4921528O07Rik	ENSMUSG00000071890	0.440579402914559	2.68072997353313	3.02914217829089	0.884979910400133	0.376167466639395	NA	NA	No significant difference
Cel	ENSMUSG00000026818	1.40940291820855	2.680278508903	2.37803859628662	1.12709630242686	0.25970176652123	0.62707512593556	0.202680425955921	No significant difference
Ccdc164	ENSMUSG00000073102	0.440170535110054	2.67961987846377	3.02917633858556	0.884603462773314	0.376370538399355	NA	NA	No significant difference
Gm12081	ENSMUSG00000084905	0.440170535110054	2.67961987846377	3.02917633858556	0.884603462773314	0.376370538399355	NA	NA	No significant difference
Fancb	ENSMUSG00000047757	7.24305100848555	2.67959595777594	0.986105274061393	2.71735283063613	0.00658064140291838	0.0751965864147359	1.1238018739681	No significant difference
Mael	ENSMUSG00000040629	0.70502311729329	-2.67852829429582	2.99896509030143	-0.893150874932858	0.37177638146922	NA	NA	No significant difference
Cacna1e	ENSMUSG00000004110	0.439375672776302	2.67771246376948	3.02923509367477	0.883956636234908	0.376719621916513	NA	NA	No significant difference
Olfr58	ENSMUSG00000058659	0.439375672776302	2.67771246376948	3.02923509367477	0.883956636234908	0.376719621916513	NA	NA	No significant difference
Baiap3	ENSMUSG00000047507	0.703955398468725	-2.67674705347507	2.9989955545403	-0.892547856372323	0.372099353790198	NA	NA	No significant difference
Cldn15	ENSMUSG00000001739	18.4265938565202	2.67640202736957	1.54737558741996	1.72963955818387	0.0836946937343483	0.357073551628591	0.447242316727254	No significant difference
Trp63	ENSMUSG00000022510	3.58199205360957	2.6747733762273	1.23083790620342	2.17313211004182	0.0297703756065482	0.202512041963887	0.693549147249432	No significant difference
Slco3a1	ENSMUSG00000025790	21.1450572134355	2.67399577309982	0.702954304369223	3.80393968210958	0.000142412871043237	0.00372615956796865	2.42873855094154	TA specific
2610305D13Rik	ENSMUSG00000066000	7.90687232086927	2.67348671875884	1.23846789422301	2.15870490565775	0.030873067962563	0.206713474162006	0.684631213921881	No significant difference
Slc6a17	ENSMUSG00000027894	2.58756755884822	2.67136707840069	1.67269270340118	1.5970459325666	0.110255468859946	0.415886837267995	0.381024824747686	No significant difference
Fate1	ENSMUSG00000053593	1.09607973700252	2.67029612836081	3.00252950590079	0.889348838408732	0.373815631728908	NA	NA	No significant difference
Sox7	ENSMUSG00000063060	94.5482585554412	2.67007514953853	1.38809706254116	1.92355075274814	0.0544109190436554	0.282789932186833	0.548536056238415	No significant difference
Tsix	ENSMUSG00000085715	0.705116630365599	-2.668974021904	2.99912893122259	-0.889916400098211	0.373510777113152	NA	NA	No significant difference
Zfp185	ENSMUSG00000031351	6.00889766057591	-2.66734032492501	1.15657249488376	-2.30624568431665	0.0210969082162685	0.165442308801863	0.781353417821448	No significant difference
Gm13778	ENSMUSG00000086495	0.840492418866982	2.66648066584866	2.57101347588263	1.0371321235231	0.299674286039344	NA	NA	No significant difference
Elavl4	ENSMUSG00000028546	0.639505934849132	2.66484694088054	2.72252225037709	0.978815486452475	0.327671156386097	NA	NA	No significant difference
Ttc39d	ENSMUSG00000046196	0.705562940793655	-2.6634587547717	2.99922399881037	-0.888049294026772	0.374514236124266	NA	NA	No significant difference
Trpc3	ENSMUSG00000027716	2.20331288214298	2.66175723573996	1.79910810048912	1.47948710531419	0.139010175140795	0.468206071131098	0.329562959196336	No significant difference
Slc25a18	ENSMUSG00000004902	8.31882968559177	-2.66029726652709	0.943682151900798	-2.81906069874123	0.00481644092367499	0.0591454784350898	1.22807845079511	No significant difference
Gpr97	ENSMUSG00000060470	1.70032162142337	2.65906097570439	2.32145088275094	1.14543064230305	0.252030811032929	0.618311164724188	0.208792911459511	No significant difference
Fgd5	ENSMUSG00000034037	26.2935021158509	2.65798409932918	1.36843570902371	1.94235219221623	0.0520944786697051	0.277221923883195	0.557172426856096	No significant difference
Hrh2	ENSMUSG00000034987	0.431164189003953	2.65518140485936	3.0299348390798	0.87631633875854	0.380858085153071	NA	NA	No significant difference
Rtp1	ENSMUSG00000033383	0.431164189003953	2.65518140485936	3.0299348390798	0.87631633875854	0.380858085153071	NA	NA	No significant difference
C1qtnf9	ENSMUSG00000071347	19.7321031934408	2.65344915003365	1.31414313394483	2.01914774844081	0.0434718652902796	0.251766309612468	0.599002385937145	No significant difference
Bnc1	ENSMUSG00000025105	0.429074161251904	2.649345519247	3.03011781153277	0.874337462775694	0.38193450331835	NA	NA	No significant difference
Gm15336	ENSMUSG00000086312	0.42974896223896	2.64913638093233	3.03012438192007	0.874266547188296	0.381973112762329	NA	NA	No significant difference
Ugt8a	ENSMUSG00000032854	6.2620260242184	-2.64863965163545	1.56194505607257	-1.69573164007147	0.0899367136502929	0.37134961018977	0.430217027632376	No significant difference
Gm16000	ENSMUSG00000085106	0.696851132529123	-2.64814580250717	1.65009609056098	-1.60484338921552	0.10852827453715	NA	NA	No significant difference
Gdnf	ENSMUSG00000022144	25.7806396697899	2.64721283979644	0.496499848384875	5.33174954314262	9.72710355802663e-08	5.84377663541874e-06	5.23330639230293	TA specific
Ncan	ENSMUSG00000002341	0.43323097428806	2.6459523364437	3.0302245270357	0.873186891874344	0.382561218384366	NA	NA	No significant difference
Tsga8	ENSMUSG00000035522	0.43323097428806	2.6459523364437	3.0302245270357	0.873186891874344	0.382561218384366	NA	NA	No significant difference
Gm16206	ENSMUSG00000085174	0.951698133841678	-2.64497421483386	1.92806924298057	-1.37182532446036	0.17011782163219	NA	NA	No significant difference
Dcaf12l1	ENSMUSG00000045284	0.690209204492276	-2.64315512253031	2.99957708704697	-0.881175927748015	0.378222606271773	NA	NA	No significant difference
Ascl3	ENSMUSG00000035951	0.490535100567527	2.64158790022842	3.03036214526544	0.871707001869585	0.383368239497881	NA	NA	No significant difference
Pgf	ENSMUSG00000004791	29.6553987029771	-2.64141886986388	0.744782062700572	-3.54656617304413	0.00039028671092562	0.00867179901513783	2.06189079626096	EOM specific
Gm13994	ENSMUSG00000087450	1.68138580852317	2.63954122306877	2.08110997729286	1.2683333662656	0.20467892633667	0.558933985731702	0.252639482498962	No significant difference
Cenpm	ENSMUSG00000068101	2.75461855480815	2.6390225092761	1.55500510314476	1.69711501521062	0.0896749179868414	0.371052173213067	0.430565020451078	No significant difference
Egfl7	ENSMUSG00000026921	151.618432197298	2.63899487368026	0.900071470926487	2.93198369121045	0.00336804433322837	0.0457723485687042	1.33939680345077	TA specific
Gm13936	ENSMUSG00000085444	0.483368592926418	2.6363196277604	3.03052879936243	0.869920664774751	0.384343761520569	NA	NA	No significant difference
Pde1b	ENSMUSG00000022489	0.684899614927658	-2.63476311039278	2.99972446773019	-0.878335040013337	0.379761925565428	NA	NA	No significant difference
G630016G05Rik	ENSMUSG00000086308	0.423849091871782	2.63465457587938	3.03058159315173	0.869356093837886	0.38465239031049	NA	NA	No significant difference
Gm17067	ENSMUSG00000091594	0.423849091871782	2.63465457587938	3.03058159315173	0.869356093837886	0.38465239031049	NA	NA	No significant difference
Rims4	ENSMUSG00000035226	0.423849091871782	2.63465457587938	3.03058159315173	0.869356093837886	0.38465239031049	NA	NA	No significant difference
Vrtn	ENSMUSG00000071235	0.423849091871782	2.63465457587938	3.03058159315173	0.869356093837886	0.38465239031049	NA	NA	No significant difference
Sema3f	ENSMUSG00000034684	11.2270665134432	2.63464201217201	0.937002167462292	2.81177792716049	0.00492685060036417	0.0600749605434648	1.22130650576353	No significant difference
Bub1	ENSMUSG00000027379	0.691046379643958	-2.63397866050872	2.99973828759407	-0.878069487395614	0.37990601036948	NA	NA	No significant difference
Wscd1	ENSMUSG00000020811	14.1008332758088	2.63367104915054	1.08320997329108	2.43135782912775	0.0150423504618635	0.130947028460924	0.88290435243284	No significant difference
9130017K11Rik	ENSMUSG00000055134	1.81665719385676	2.63254085340934	2.23916079578419	1.17568191545948	0.239722007924546	0.603929909401789	0.219013461588075	No significant difference
Paqr7	ENSMUSG00000037348	5.18708654898269	-2.63205587381439	1.31096733149529	-2.00772041421678	0.0446730100733897	0.255655271875433	0.592345247244883	No significant difference
Gm12426	ENSMUSG00000087500	0.944582775032814	-2.63121323692202	1.41825110905787	-1.85525202139268	0.0635602461043217	NA	NA	No significant difference
Marveld2	ENSMUSG00000021636	3.19637426746632	-2.63057777473219	1.67605310536961	-1.56950741375947	0.116529753349983	0.428132148922063	0.368422159282665	No significant difference
Emr1	ENSMUSG00000004730	0.601806593756503	2.62714419819159	2.74237234229041	0.957982312495691	0.338071677645626	NA	NA	No significant difference
Scarf1	ENSMUSG00000038188	15.2591561194776	2.62542238664294	1.10125685918827	2.3840236405684	0.0171245022533622	0.142514139442666	0.846142045288487	No significant difference
Fam124b	ENSMUSG00000043230	0.420263289571113	2.62396409078327	3.03092196101361	0.86573132681574	0.386637516500193	NA	NA	No significant difference
Hcn2	ENSMUSG00000020331	0.419795339469489	2.62096139668001	3.03101800068053	0.864713240268301	0.387196200516401	NA	NA	No significant difference
P2rx2	ENSMUSG00000029503	0.419795339469489	2.62096139668001	3.03101800068053	0.864713240268301	0.387196200516401	NA	NA	No significant difference
Dgkk	ENSMUSG00000062393	0.940029140693588	-2.62054755134101	2.49929385325709	-1.04851518276888	0.294401310862464	NA	NA	No significant difference
Itga11	ENSMUSG00000032243	5.40128010736191	-2.61972348158809	1.22703654706411	-2.13500036967621	0.0327609799251724	0.213495436216277	0.670611404232736	No significant difference
Fam83h	ENSMUSG00000046761	1.25113849160058	-2.61807238841806	2.4194595219424	-1.08208976619547	0.279212642697712	NA	NA	No significant difference
Slc5a8	ENSMUSG00000020062	0.423277351518589	2.61745525741466	3.03113038718984	0.863524468784501	0.38784917210635	NA	NA	No significant difference
Gm17382	ENSMUSG00000078838	0.591446918915577	2.6156653046012	2.77441790514845	0.942779852936843	0.345793518915291	NA	NA	No significant difference
Ak5	ENSMUSG00000039058	0.830962616401249	2.61530441735292	2.98387925848974	0.876477964016755	0.380770250764061	NA	NA	No significant difference
Cd53	ENSMUSG00000040747	0.683352143598764	-2.61327026461044	3.00010581078064	-0.871059365712989	0.383721739456606	NA	NA	No significant difference
Col24a1	ENSMUSG00000028197	0.680233660627129	-2.6132268278166	2.33057758382541	-1.12127862464345	0.262169281267766	NA	NA	No significant difference
Slc36a2	ENSMUSG00000020264	11.9028946302368	-2.61322637769784	2.41685418218325	-1.08125115572227	0.279585408178045	0.647203000442579	0.188959477995545	No significant difference
Pex5l	ENSMUSG00000027674	0.677346152829062	-2.6126556571683	2.65893023085	-0.982596544600981	0.325806045730547	NA	NA	No significant difference
Cnih2	ENSMUSG00000024873	0.926281989342864	-2.61213766017148	1.95549754818123	-1.33579183599641	0.181617322162332	NA	NA	No significant difference
Vipr2	ENSMUSG00000011171	46.8675875942985	-2.6115542391624	0.894377014929662	-2.91997020894794	0.00350064848402581	0.0470269457575752	1.32765322630824	EOM specific
Fam176a	ENSMUSG00000035104	18.2147413807578	2.61004308619696	1.8523404391462	1.40905150642827	0.158819938570681	0.496938734542761	0.303697150280933	No significant difference
Lim2	ENSMUSG00000093639	0.802019452160643	2.61001973452377	3.01200366434001	0.866539362293794	0.386194450214012	NA	NA	No significant difference
Tcp10b	ENSMUSG00000055602	0.676047584971808	-2.60837378421743	3.00019347576608	-0.869401858675598	0.384627366824941	NA	NA	No significant difference
Serpina3n	ENSMUSG00000021091	6.31492615640379	-2.60811564320392	1.07840778537842	-2.41848740204404	0.0155851852244362	0.134555152590098	0.871099666918429	No significant difference
Gm11744	ENSMUSG00000075410	2.35555055737191	2.60767556934278	1.40394794878497	1.85738764147173	0.0632560234732191	0.307450630756292	0.512224611633169	No significant difference
Col6a5	ENSMUSG00000091345	0.425823463364442	2.60767110915729	3.03144540778394	0.86020718118871	0.389674846846037	NA	NA	No significant difference
Igfbpl1	ENSMUSG00000035551	0.425823463364442	2.60767110915729	3.03144540778394	0.86020718118871	0.389674846846037	NA	NA	No significant difference
Adam28	ENSMUSG00000014725	0.414292900269187	2.60723442655775	3.03145951577912	0.860059127620467	0.389756450030079	NA	NA	No significant difference
Sema3e	ENSMUSG00000063531	0.668838273190841	-2.60610435212707	3.00023420672422	-0.868633637429434	0.385047549892194	NA	NA	No significant difference
Gm88	ENSMUSG00000071073	2.06453600918747	2.60557800531876	1.65517612006833	1.57419985325259	0.115441253276599	0.426007466655069	0.370582788928556	No significant difference
Gpat2	ENSMUSG00000046338	3.38163218038303	-2.60448638199506	1.41323825317393	-1.84292094849949	0.0653405532224388	0.314519868622756	0.502351914413711	No significant difference
Frmpd4	ENSMUSG00000049176	0.62748605086683	2.60392864777759	3.02119160266683	0.861887953574042	0.388749178622817	NA	NA	No significant difference
Rbpms2	ENSMUSG00000032387	8.6591336424708	2.60281849280188	1.05262569067213	2.47269140005495	0.0134099884176678	0.121418510912363	0.915715097657349	No significant difference
1500035N22Rik	ENSMUSG00000059631	1.91388779666915	-2.60202516431675	1.53045851725818	-1.70016053030845	0.0891007341822323	0.369738309502775	0.432105548767715	No significant difference
Svip	ENSMUSG00000074093	6.89535193392806	-2.6010597017896	0.905346147927023	-2.87300024167028	0.00406593805331454	0.0527968468184573	1.27739201402369	No significant difference
Gpr133	ENSMUSG00000044017	0.675588243395076	-2.59777003655949	3.00038433221885	-0.865812425649611	0.386593033959929	NA	NA	No significant difference
Pecam1	ENSMUSG00000020717	167.421616582705	2.5967184475438	1.37939845464662	1.8825006210472	0.0597680756359737	0.297734349733936	0.526171057730406	No significant difference
Sln	ENSMUSG00000042045	70.6300488999329	-2.59399216783865	0.866533253157541	-2.99352870577842	0.00275771565393706	0.0395517456186588	1.40283434413037	EOM specific
Zcchc18	ENSMUSG00000031428	3.78431100432112	-2.59393624560198	1.19104504541008	-2.17786577896294	0.0294160309112375	0.201253959284214	0.69625556696818	No significant difference
Asphd2	ENSMUSG00000029348	0.939794911624791	-2.59363052143486	2.87645690225066	-0.901675432510564	0.367229307244819	NA	NA	No significant difference
Gm12764	ENSMUSG00000086184	1.22585522150286	-2.5935084854689	1.64476092174245	-1.57683007371148	0.114834629785185	NA	NA	No significant difference
Amn	ENSMUSG00000021278	0.667536488107305	-2.59247100943975	3.00048022969446	-0.864018694002107	0.387577621289727	NA	NA	No significant difference
9630013D21Rik	ENSMUSG00000059027	1.08665616437594	2.59056680857737	2.76915597025529	0.935507727410003	0.34952670286889	NA	NA	No significant difference
Gm13706	ENSMUSG00000085838	1.33126001457327	2.58788691421112	2.14910149216141	1.20417156828104	0.228523272658235	0.590197190160512	0.229002862441429	No significant difference
Gm14167	ENSMUSG00000087433	1.20590935337516	-2.5873128547694	1.93971987076375	-1.33385902457691	0.182250062557851	NA	NA	No significant difference
Krt25	ENSMUSG00000035831	1.08756393541643	2.58561520264216	2.42610239917335	1.06574858650779	0.286537307824887	NA	NA	No significant difference
D630024D03Rik	ENSMUSG00000085772	1.36675850962278	2.58432333495592	2.35926900853337	1.09539154950476	0.273345134690317	0.640918793198502	0.193196993726053	No significant difference
AC159899.1	ENSMUSG00000096316	0.41169522668542	2.5833480087798	3.03223752774317	0.851960964516697	0.394235758057184	NA	NA	No significant difference
Dapk2	ENSMUSG00000032380	18.6310687082553	2.58170503634367	0.625925491794705	4.12462037444935	3.71346740196192e-05	0.00119222744707943	2.92364088420263	TA specific
Sox15	ENSMUSG00000041287	0.664544454775898	-2.58124880587749	3.00068447216442	-0.860220003076701	0.389667780251789	NA	NA	No significant difference
Slc26a5	ENSMUSG00000029015	0.410086953940227	2.58110790707312	3.03231112991671	0.851201541163759	0.394657406850757	NA	NA	No significant difference
Shroom1	ENSMUSG00000018387	0.662576810297856	-2.58091829199105	2.68038590743995	-0.962890561701281	0.335602446572887	NA	NA	No significant difference
Adcyap1r1	ENSMUSG00000029778	11.6657415581204	-2.58055050839735	0.940319297374017	-2.74433430814823	0.00606337547946147	0.0709065413212211	1.14931369812204	No significant difference
Zfp607	ENSMUSG00000020420	2.62484921561015	2.5796729895884	1.6110420624873	1.601244964148	0.109322673435182	0.413922358539877	0.38308111399974	No significant difference
Stc1	ENSMUSG00000014813	16.3717617552779	2.57960014155092	2.17484591323421	1.18610708273801	0.235580013825379	0.598701712695652	0.222789499473812	No significant difference
Krt7	ENSMUSG00000023039	0.657595605384312	-2.57926454504598	3.00072074895117	-0.859548342159963	0.390038061139013	NA	NA	No significant difference
Penk	ENSMUSG00000045573	0.664298915307956	-2.57793945175407	3.00074500211573	-0.859099806860112	0.390285453874851	NA	NA	No significant difference
2610204G07Rik	ENSMUSG00000084860	1.28098247994399	2.57665684858202	2.69572021865023	0.955832445353761	0.339156893391093	0.699409051061774	0.155268751779778	No significant difference
Kif19a	ENSMUSG00000010021	4.80171262081733	-2.57512765854426	1.47488833936824	-1.74598143453172	0.0808141779272728	0.351091269346652	0.454579970083826	No significant difference
Gm10855	ENSMUSG00000075538	1.48901753816772	2.570779345285	1.63326262057405	1.57401468257532	0.115484055060584	0.426007466655069	0.370582788928556	No significant difference
Kif26a	ENSMUSG00000021294	4.84951301796547	2.56921505693812	1.5221828901036	1.68784912354603	0.0914401950156829	0.374242847046412	0.426846491634101	No significant difference
Cd22	ENSMUSG00000030577	51.5139557173637	2.56894793669061	0.420653748561834	6.10703683367506	1.01497821953789e-09	9.34714810334959e-08	7.02932087596248	TA specific
Gm14005	ENSMUSG00000074813	10.0291342848584	2.56839411264582	0.753061780226558	3.41060213130604	0.000648196027655878	0.0129067539048748	1.88918297062791	TA specific
Gm15624	ENSMUSG00000085782	0.893308249961968	-2.56633258175513	2.2265172080935	-1.15262193906536	0.249065594258317	NA	NA	No significant difference
Gm16025	ENSMUSG00000089652	1.55422148363529	2.56563101224875	2.11086334464532	1.2154415484816	0.224197729501721	0.585333513484502	0.232596609484465	No significant difference
Gm20658	ENSMUSG00000093765	2.01681717945516	-2.5645583857254	1.62957408920729	-1.57375991844159	0.115542963607279	0.426072287822627	0.370516711838266	No significant difference
Ccdc88c	ENSMUSG00000021182	7.49502975392869	2.56449536572536	1.13100241461136	2.2674534842674	0.0233625373968567	0.176105976564997	0.754225904991525	No significant difference
Phf21b	ENSMUSG00000016624	2.19525058404327	2.5628963676883	2.224083024435	1.15233844219434	0.249182025912295	0.613985213645539	0.21184208766905	No significant difference
Ceacam1	ENSMUSG00000074272	21.8890427116189	2.56158417357881	1.02905334458065	2.48926276472352	0.0128008317700293	0.117730645937497	0.929110473187601	No significant difference
Gck	ENSMUSG00000041798	0.654971194245946	-2.56123726720237	3.00105259560045	-0.853446311123355	0.393411848877956	NA	NA	No significant difference
Myl1	ENSMUSG00000061816	17.6859705027457	2.55986190836768	0.718548574818241	3.5625453839571	0.000367276389502484	0.00822581584040924	2.08482101770423	TA specific
Hpgds	ENSMUSG00000029919	0.923995251463152	-2.55815775490302	1.79858470727455	-1.42231708329127	0.154934221764233	NA	NA	No significant difference
Tro	ENSMUSG00000025272	5.56883170356919	-2.55723862924743	1.06161657009019	-2.40881566970095	0.0160043790090491	0.136686575575759	0.86427413678302	No significant difference
Plag1	ENSMUSG00000003282	4.88674698538278	-2.5566910784269	1.29325408248888	-1.97694413885517	0.0480479448207266	0.267638333307016	0.572451683312931	No significant difference
Cbln4	ENSMUSG00000067578	0.407299838811866	2.55475638430434	3.03318527281307	0.842268491543538	0.399637683550579	NA	NA	No significant difference
Ces2c	ENSMUSG00000061825	0.407299838811866	2.55475638430434	3.03318527281307	0.842268491543538	0.399637683550579	NA	NA	No significant difference
Efcab10	ENSMUSG00000020562	0.407299838811866	2.55475638430434	3.03318527281307	0.842268491543538	0.399637683550579	NA	NA	No significant difference
Gm853	ENSMUSG00000023120	0.407299838811866	2.55475638430434	3.03318527281307	0.842268491543538	0.399637683550579	NA	NA	No significant difference
Hoxa4	ENSMUSG00000000942	0.407299838811866	2.55475638430434	3.03318527281307	0.842268491543538	0.399637683550579	NA	NA	No significant difference
Olfr1404	ENSMUSG00000049456	0.407299838811866	2.55475638430434	3.03318527281307	0.842268491543538	0.399637683550579	NA	NA	No significant difference
Soat2	ENSMUSG00000023045	0.407299838811866	2.55475638430434	3.03318527281307	0.842268491543538	0.399637683550579	NA	NA	No significant difference
Tifab	ENSMUSG00000049625	0.407299838811866	2.55475638430434	3.03318527281307	0.842268491543538	0.399637683550579	NA	NA	No significant difference
Trpm8	ENSMUSG00000036251	0.407299838811866	2.55475638430434	3.03318527281307	0.842268491543538	0.399637683550579	NA	NA	No significant difference
Ccbp2	ENSMUSG00000044534	4.21445590669871	-2.55457269867327	1.43893119381256	-1.77532651294099	0.0758439901265259	0.339551354370154	0.469094532921249	No significant difference
Tigd3	ENSMUSG00000044390	0.65071039991931	-2.5526561583325	3.0012120011052	-0.850541766923655	0.395023949569279	NA	NA	No significant difference
Arhgef15	ENSMUSG00000052921	20.4201495845412	2.55204739835263	1.27861187626717	1.9959515829019	0.04593919317458	0.260136256495862	0.584799113783613	No significant difference
B230314M03Rik	ENSMUSG00000073779	0.895024898057885	-2.55160055714838	2.2719520305018	-1.12308733762518	0.261400403372857	NA	NA	No significant difference
Gria3	ENSMUSG00000001986	9.2148138656855	2.5492599711825	1.1214430245235	2.27319615480749	0.0230143619206214	0.174232037947463	0.75887198351627	No significant difference
C1qtnf2	ENSMUSG00000046491	8.33410114909867	-2.54856502526476	1.09502124329843	-2.32741149166015	0.0199433747187223	0.159615414129603	0.796925170954054	No significant difference
Sult5a1	ENSMUSG00000000739	13.1404817616421	-2.54825814536925	0.990850995314371	-2.57178744071479	0.010117498864524	0.10051437126019	0.997771839608753	No significant difference
Sdk2	ENSMUSG00000041592	2.76083096638501	2.54721398807816	1.38100306392583	1.84446657260636	0.0651151730559447	0.313763233196941	0.503397948432934	No significant difference
C130026I21Rik	ENSMUSG00000052477	0.580515186215315	2.54635162461686	2.44081934252318	1.04323641666351	0.296838811146349	NA	NA	No significant difference
Gm15639	ENSMUSG00000086398	0.582034755971023	2.54623776205167	3.02268692826644	0.842375615628834	0.399577737604082	NA	NA	No significant difference
Pik3r6	ENSMUSG00000046207	5.89085426966534	2.54614044508663	1.06629077220765	2.38784814747584	0.0169473426062754	0.141629195106056	0.848847212984307	No significant difference
D830014E11Rik	ENSMUSG00000045750	0.587220290920483	2.54472428319621	3.02272694433774	0.841863764096542	0.399864215237612	NA	NA	No significant difference
Gm8214	ENSMUSG00000090533	0.596014970915814	2.54472428319621	3.02272694433774	0.841863764096542	0.399864215237612	NA	NA	No significant difference
Slc22a16	ENSMUSG00000019834	0.564953936112443	2.54472428319621	3.02272694433774	0.841863764096542	0.399864215237612	NA	NA	No significant difference
Slc6a20a	ENSMUSG00000036814	0.581380567483815	2.54472428319621	3.02272694433774	0.841863764096542	0.399864215237612	NA	NA	No significant difference
D630042P16Rik	ENSMUSG00000034387	3.22673652373714	2.544157953992	1.93972181070327	1.31160970606893	0.189651856440456	0.53821858449426	0.269041310281002	No significant difference
Zkscan4	ENSMUSG00000054931	1.39716352755507	-2.54154480251105	1.84759829658064	-1.37559382210662	0.168947420432065	0.5088735064203	0.293390159295667	No significant difference
Eaf2	ENSMUSG00000022838	4.28780858267933	-2.54013247081113	1.23102057204534	-2.06343624834043	0.039071198983897	0.238516634704139	0.622481326861654	No significant difference
Ccdc69	ENSMUSG00000049588	1.08330289130245	2.53999985948795	1.9346703862478	1.31288506690494	0.189221679539867	NA	NA	No significant difference
Rasd1	ENSMUSG00000049892	62.0686981966122	2.53994364577977	0.929378310700601	2.73294913011802	0.0062770026146679	0.0726526841801446	1.13874833590015	No significant difference
Plvap	ENSMUSG00000034845	4.54588363585279	2.53783330082161	2.91982778755662	0.869172254486051	0.384752920777227	0.735861645722041	0.133203832602371	No significant difference
4921510H08Rik	ENSMUSG00000047025	0.394843024778831	2.53660531662269	3.03379639794472	0.836115870643508	0.403089720842328	NA	NA	No significant difference
4930479D17Rik	ENSMUSG00000085238	0.394843024778831	2.53660531662269	3.03379639794472	0.836115870643508	0.403089720842328	NA	NA	No significant difference
AC129942.1	ENSMUSG00000095600	0.394843024778831	2.53660531662269	3.03379639794472	0.836115870643508	0.403089720842328	NA	NA	No significant difference
AC153874.3	ENSMUSG00000096131	0.394843024778831	2.53660531662269	3.03379639794472	0.836115870643508	0.403089720842328	NA	NA	No significant difference
AC192547.1	ENSMUSG00000093872	0.394843024778831	2.53660531662269	3.03379639794472	0.836115870643508	0.403089720842328	NA	NA	No significant difference
Ankrd45	ENSMUSG00000044835	0.394843024778831	2.53660531662269	3.03379639794472	0.836115870643508	0.403089720842328	NA	NA	No significant difference
Cxcr3	ENSMUSG00000050232	0.394843024778831	2.53660531662269	3.03379639794472	0.836115870643508	0.403089720842328	NA	NA	No significant difference
4732490B19Rik	ENSMUSG00000085421	0.390402421262701	2.53637444025067	3.03380421907883	0.836037613864485	0.403133742949627	NA	NA	No significant difference
AC132362.1	ENSMUSG00000096860	0.390402421262701	2.53637444025067	3.03380421907883	0.836037613864485	0.403133742949627	NA	NA	No significant difference
AL844174.1	ENSMUSG00000094900	0.390402421262701	2.53637444025067	3.03380421907883	0.836037613864485	0.403133742949627	NA	NA	No significant difference
BC080695	ENSMUSG00000070618	0.390402421262701	2.53637444025067	3.03380421907883	0.836037613864485	0.403133742949627	NA	NA	No significant difference
Gm10044	ENSMUSG00000072723	0.390402421262701	2.53637444025067	3.03380421907883	0.836037613864485	0.403133742949627	NA	NA	No significant difference
Gm12594	ENSMUSG00000086660	0.390402421262701	2.53637444025067	3.03380421907883	0.836037613864485	0.403133742949627	NA	NA	No significant difference
Kcnmb1	ENSMUSG00000020155	0.390402421262701	2.53637444025067	3.03380421907883	0.836037613864485	0.403133742949627	NA	NA	No significant difference
Olfr1080	ENSMUSG00000075178	0.390402421262701	2.53637444025067	3.03380421907883	0.836037613864485	0.403133742949627	NA	NA	No significant difference
Dmbt1	ENSMUSG00000047517	0.394679477657029	2.53611228642746	3.03381310122478	0.835948755512858	0.403183732295088	NA	NA	No significant difference
Hist1h2al	ENSMUSG00000091383	0.394679477657029	2.53611228642746	3.03381310122478	0.835948755512858	0.403183732295088	NA	NA	No significant difference
Ngf	ENSMUSG00000027859	2.53350109704659	2.53568924935723	1.64681525725874	1.53975331366439	0.123620495892267	0.442794191786068	0.353798084477606	No significant difference
Bmx	ENSMUSG00000031377	0.394515930535227	2.53561909571734	3.03382981544373	0.83578158630051	0.403277787312442	NA	NA	No significant difference
4930505A04Rik	ENSMUSG00000040919	0.394352383413425	2.5351257444036	3.03384654061169	0.835614362977127	0.403371885922863	NA	NA	No significant difference
Ccl22	ENSMUSG00000031779	0.394352383413425	2.5351257444036	3.03384654061169	0.835614362977127	0.403371885922863	NA	NA	No significant difference
Col25a1	ENSMUSG00000058897	0.394352383413425	2.5351257444036	3.03384654061169	0.835614362977127	0.403371885922863	NA	NA	No significant difference
Gm12446	ENSMUSG00000087383	0.394352383413425	2.5351257444036	3.03384654061169	0.835614362977127	0.403371885922863	NA	NA	No significant difference
Gm13986	ENSMUSG00000087203	0.394352383413425	2.5351257444036	3.03384654061169	0.835614362977127	0.403371885922863	NA	NA	No significant difference
Gm14342	ENSMUSG00000086166	0.394352383413425	2.5351257444036	3.03384654061169	0.835614362977127	0.403371885922863	NA	NA	No significant difference
Gm16243	ENSMUSG00000090033	0.394352383413425	2.5351257444036	3.03384654061169	0.835614362977127	0.403371885922863	NA	NA	No significant difference
Gm5244	ENSMUSG00000091014	0.394352383413425	2.5351257444036	3.03384654061169	0.835614362977127	0.403371885922863	NA	NA	No significant difference
Gm9978	ENSMUSG00000055704	0.394352383413425	2.5351257444036	3.03384654061169	0.835614362977127	0.403371885922863	NA	NA	No significant difference
Kcnj2	ENSMUSG00000041695	0.394352383413425	2.5351257444036	3.03384654061169	0.835614362977127	0.403371885922863	NA	NA	No significant difference
Olfr1432	ENSMUSG00000067520	0.394352383413425	2.5351257444036	3.03384654061169	0.835614362977127	0.403371885922863	NA	NA	No significant difference
Olfr186	ENSMUSG00000047960	0.394352383413425	2.5351257444036	3.03384654061169	0.835614362977127	0.403371885922863	NA	NA	No significant difference
Olfr672	ENSMUSG00000051172	0.394352383413425	2.5351257444036	3.03384654061169	0.835614362977127	0.403371885922863	NA	NA	No significant difference
Olfr689	ENSMUSG00000073907	0.394352383413425	2.5351257444036	3.03384654061169	0.835614362977127	0.403371885922863	NA	NA	No significant difference
Prss38	ENSMUSG00000049291	0.394352383413425	2.5351257444036	3.03384654061169	0.835614362977127	0.403371885922863	NA	NA	No significant difference
Rbp3	ENSMUSG00000041534	0.394352383413425	2.5351257444036	3.03384654061169	0.835614362977127	0.403371885922863	NA	NA	No significant difference
Slc15a5	ENSMUSG00000044378	0.394352383413425	2.5351257444036	3.03384654061169	0.835614362977127	0.403371885922863	NA	NA	No significant difference
Tmprss11g	ENSMUSG00000079451	0.394352383413425	2.5351257444036	3.03384654061169	0.835614362977127	0.403371885922863	NA	NA	No significant difference
Tnfrsf26	ENSMUSG00000045362	0.394352383413425	2.5351257444036	3.03384654061169	0.835614362977127	0.403371885922863	NA	NA	No significant difference
Vmn1r235	ENSMUSG00000050102	0.394352383413425	2.5351257444036	3.03384654061169	0.835614362977127	0.403371885922863	NA	NA	No significant difference
Zfp750	ENSMUSG00000039238	0.577250054391666	2.53509653196565	3.02298245676021	0.838607755164602	0.401689457350742	NA	NA	No significant difference
Insl3	ENSMUSG00000079019	0.596932580697967	2.53484580876793	2.76444684970272	0.916945033340222	0.359171444176797	NA	NA	No significant difference
Grin2b	ENSMUSG00000030209	0.579717246479521	2.53263948726513	3.02304793026365	0.837776821833006	0.402156058604909	NA	NA	No significant difference
Bfsp2	ENSMUSG00000032556	0.636594762772697	-2.53067647195743	3.00162459845335	-0.843102256445199	0.399171256893062	NA	NA	No significant difference
Lgi3	ENSMUSG00000033595	0.646465083462479	-2.52964175852103	3.0016441752106	-0.842752042168206	0.399367134643718	NA	NA	No significant difference
Abcb5	ENSMUSG00000072791	0.56277224177324	2.52716208928849	2.83689916318677	0.890818440811149	0.373026580415646	NA	NA	No significant difference
Sema3g	ENSMUSG00000021904	16.7470842188311	2.52603706254766	2.89472501827667	0.872634549602744	0.382862302594198	0.734453407114374	0.134035750145955	No significant difference
4930429B21Rik	ENSMUSG00000049507	0.636701799838131	-2.52516671435853	3.00172900273798	-0.841237404194462	0.400214949931255	NA	NA	No significant difference
Gm10818	ENSMUSG00000075265	0.639287595776014	-2.52424483441861	3.00174650989231	-0.840925383305992	0.400389737234818	NA	NA	No significant difference
Anln	ENSMUSG00000036777	0.583725494529662	2.5239534960426	3.02328025780523	0.834839406477944	0.403808135089398	NA	NA	No significant difference
Gm20634	ENSMUSG00000070392	1.22965738243958	-2.52150947958244	1.94975623433413	-1.29324345022216	0.195926872206692	NA	NA	No significant difference
Rxfp4	ENSMUSG00000049741	0.757046614557647	2.52126417040353	3.0143689290121	0.836415259637721	0.402921330910908	NA	NA	No significant difference
Gm10222	ENSMUSG00000067736	13.3291596139484	2.52114471411492	0.664704605941723	3.79287986209013	0.000148910209902685	0.00386008355225517	2.41340329483844	TA specific
Cyp2d40	ENSMUSG00000068083	0.629960469631153	-2.52035814345827	3.00182044245579	-0.839609893986982	0.401127149969228	NA	NA	No significant difference
Gm7461	ENSMUSG00000048484	0.389176856445252	2.51933688922812	3.03438471945245	0.830262844746572	0.406390190348094	NA	NA	No significant difference
Gm16235	ENSMUSG00000087429	0.621233693878335	2.51823582873829	1.93148243003246	1.30378396902941	0.192307249986965	NA	NA	No significant difference
Mmel1	ENSMUSG00000058183	0.899492452008478	-2.51666458303212	2.22649366053208	-1.13032640857854	0.258338710701521	NA	NA	No significant difference
Dusp15	ENSMUSG00000042662	7.56793534440573	-2.51534569849475	2.68141371433838	-0.938066992439245	0.348209983318351	0.705435839193654	0.151542480068792	No significant difference
1810049H13Rik	ENSMUSG00000039670	4.06672017277281	-2.51445341124302	1.22295189983297	-2.05605258194246	0.0397774481356333	0.241249878250691	0.61753289715543	No significant difference
Stk32c	ENSMUSG00000015981	7.67497822665616	-2.51260321118558	0.978342423489245	-2.56822473487801	0.0102220861057754	0.101122799511409	0.995150915767313	No significant difference
Ebf4	ENSMUSG00000053552	6.01504233143666	-2.51044500837111	0.937003880553682	-2.67922583937184	0.00737926048277736	0.081480264778012	1.0889475683876	No significant difference
Gm12977	ENSMUSG00000085009	0.391565268285064	2.50734699210327	3.0347972114947	0.826199188073049	0.408691108753148	NA	NA	No significant difference
Otogl	ENSMUSG00000091455	0.385085954994013	2.50719196803337	2.69872286725013	0.929029059804159	0.352874026506701	NA	NA	No significant difference
Ceacam2	ENSMUSG00000054385	1.249915038926	2.50652940644216	2.45272906640625	1.02193488908856	0.306811718197835	NA	NA	No significant difference
Tex19.1	ENSMUSG00000039329	0.632424521375007	-2.50604322209061	3.00209444241927	-0.834764951655248	0.403850063088618	NA	NA	No significant difference
Btnl7	ENSMUSG00000061728	0.624915315899361	-2.50557301479331	3.00210348819148	-0.83460581044217	0.40393968956261	NA	NA	No significant difference
Syt3	ENSMUSG00000030731	4.38171981916557	-2.50396072497507	0.980017394688278	-2.55501661352809	0.0106182729820233	0.103505978553177	0.985034564432505	No significant difference
Apol8	ENSMUSG00000056656	1.6504734812357	2.50391081740156	1.44876884029567	1.72830250607168	0.0839340040098618	0.357803299739004	0.446355658593036	No significant difference
Prune2	ENSMUSG00000039126	6.97459997392287	2.50313170240569	0.870288300381096	2.87620975866225	0.00402482151032437	0.0524233016015471	1.28047563081063	No significant difference
6330403L08Rik	ENSMUSG00000075585	2.48417420967451	-2.50296836809512	1.09070237400052	-2.29482251781907	0.0217432976310855	0.16843535154396	0.773566752686733	No significant difference
Sds	ENSMUSG00000029597	5.03670044280452	2.50245534961929	0.920886949082967	2.71744034608295	0.00657890137379095	0.0751965864147359	1.1238018739681	No significant difference
ORF63	ENSMUSG00000025610	12.9089576763244	2.50141986675632	1.02475908627197	2.4409833494196	0.01464733008832	0.128897982131977	0.889753881372795	No significant difference
Gpr56	ENSMUSG00000031785	57.2730594258102	2.49865454702242	0.949479696948654	2.63160397747561	0.00849828583406342	0.0890411714859429	1.05040913476349	No significant difference
Chrna9	ENSMUSG00000029205	0.38212439125878	2.49759434916139	3.0351351762515	0.822893941826343	0.410568308106765	NA	NA	No significant difference
Il31ra	ENSMUSG00000050377	0.381960844136978	2.49708844639542	3.03515276767668	0.822722491265859	0.410665822200076	NA	NA	No significant difference
4930444P10Rik	ENSMUSG00000067795	0.542715548198144	2.49636779789768	3.02402716997922	0.825511034649476	0.409081520569374	NA	NA	No significant difference
Gm16537	ENSMUSG00000089671	1.02205198098787	2.49449906897718	2.55080451075064	0.977926398696507	0.328110727600514	NA	NA	No significant difference
Sema7a	ENSMUSG00000038264	35.2780720319035	2.49261892945021	1.66669399227356	1.49554683763514	0.134771785691937	0.461392198778802	0.335929752805737	No significant difference
Ablim1	ENSMUSG00000025085	82.7409761983148	2.49220900881553	0.820061868497513	3.03904998458429	0.00237325474443806	0.0351378933600312	1.45422427953791	TA specific
Ccr7	ENSMUSG00000037944	0.631906137281223	-2.49081629247623	3.00238885926392	-0.829611489128323	0.406758478829884	NA	NA	No significant difference
Zfp941	ENSMUSG00000060314	0.631906137281223	-2.49081629247623	3.00238885926392	-0.829611489128323	0.406758478829884	NA	NA	No significant difference
Rab3c	ENSMUSG00000021700	1.04282114821992	2.48977031975925	2.85222465884012	0.872922233542336	0.382705466694843	NA	NA	No significant difference
Fkbp1b	ENSMUSG00000020635	0.623586346135226	-2.48926642365951	3.00241899871508	-0.829086954460659	0.407055205110622	NA	NA	No significant difference
Cxcl17	ENSMUSG00000060188	0.621075556275732	-2.48817060019262	2.72746587992777	-0.912264611082326	0.361629438839196	NA	NA	No significant difference
Fgf12	ENSMUSG00000022523	8.22268889428835	2.48670566465236	1.05092270814258	2.36621175409504	0.0179711623009263	0.148150959887141	0.82929553033082	No significant difference
Cideb	ENSMUSG00000022219	0.623287546684341	-2.48612639991404	2.75241847963844	-0.903251601566276	0.36639237680384	NA	NA	No significant difference
2210408F21Rik	ENSMUSG00000087380	7.42482252923591	2.48592790006106	0.845128983541126	2.94147751227856	0.00326650559134133	0.0448279855564666	1.34845077666772	TA specific
Rspo3	ENSMUSG00000019880	0.581199949068577	2.48540475816812	3.02432787506147	0.821804004341825	0.41118845435501	NA	NA	No significant difference
Dll4	ENSMUSG00000027314	79.3095743118611	2.48498983154899	1.58303107054994	1.56976693495076	0.116469342629348	0.428107487329025	0.368447176563624	No significant difference
Gm3248	ENSMUSG00000091275	0.377993878166631	2.48470361249091	3.03558527340434	0.818525387594983	0.413057251613037	NA	NA	No significant difference
Mfsd7a	ENSMUSG00000029490	0.84395890714267	-2.48461099610879	2.53807772754194	-0.978934163105818	0.327612510743222	NA	NA	No significant difference
Gm10860	ENSMUSG00000093634	1.03953477053928	2.48390462595826	2.03142758365489	1.22273845543108	0.221428497399539	NA	NA	No significant difference
Hrct1	ENSMUSG00000071001	9.36711149577679	2.48199471449144	2.02877609691344	1.22339508941746	0.221180507192842	0.581593530081759	0.235380433416934	No significant difference
Entpd1	ENSMUSG00000048120	69.4719569791601	2.48091136158704	1.36023060794699	1.82389026323376	0.0681686639825092	0.321618295305267	0.492659254313741	No significant difference
Slc4a8	ENSMUSG00000023032	1.51007141488706	-2.48016370279088	2.37465451718631	-1.04443138353009	0.296285849975019	0.661468792336573	0.17949064072173	No significant difference
Nek5	ENSMUSG00000037738	0.86422964026338	-2.47980936759442	2.99634502424438	-0.827611422426154	0.40789059732717	NA	NA	No significant difference
E230028L10Rik	ENSMUSG00000078487	0.613220558794242	-2.47933828691953	3.00261282549246	-0.825726935510873	0.408959009104088	NA	NA	No significant difference
Serpina3i	ENSMUSG00000079014	0.622965810354491	-2.4787429606268	3.00262448991482	-0.825525459128296	0.409073334816893	NA	NA	No significant difference
Meis2	ENSMUSG00000027210	1.62036516948571	2.47747902869973	2.05432296949521	1.20598321952682	0.22782396069262	0.58882566502498	0.230013268752402	No significant difference
Cmah	ENSMUSG00000016756	0.614664081478677	-2.47730077214926	3.0026527668813	-0.82503738010383	0.409350369099244	NA	NA	No significant difference
Klhl31	ENSMUSG00000044938	0.51104006983826	2.47572660772091	3.03590101004003	0.815483311061009	0.414795713620075	NA	NA	No significant difference
Fam151b	ENSMUSG00000034334	0.78513735867602	2.47528493840317	1.88831636395437	1.31084228556893	0.189911053015281	NA	NA	No significant difference
Olfr1469	ENSMUSG00000063777	0.618375697519487	-2.47492115714482	3.00269948497615	-0.824232051701465	0.409807718466614	NA	NA	No significant difference
Dnajc5b	ENSMUSG00000027606	0.374772232118088	2.4741453739899	3.03595682069409	0.81494748447188	0.415102371016523	NA	NA	No significant difference
4732414G09Rik	ENSMUSG00000086943	0.735555488811461	2.47366836977782	3.01569678274785	0.82026428649231	0.412065460978877	NA	NA	No significant difference
Chrm3	ENSMUSG00000046159	1.54699187708616	2.47312525749065	2.33339544525586	1.05988261120458	0.289198007422767	0.655580684381765	0.18337385069335	No significant difference
Olfr1535	ENSMUSG00000054890	0.374445137874484	2.47311741110136	3.03599313485977	0.814599144742661	0.415301800180504	NA	NA	No significant difference
Bcl6b	ENSMUSG00000000317	25.4185448534231	2.47306705844433	1.67028258684425	1.48062793560988	0.138705746964277	0.468081737224192	0.329678303067137	No significant difference
2300005B03Rik	ENSMUSG00000075605	0.869236302265534	-2.4730408824187	2.59182422021014	-0.954169986967015	0.339997604185193	NA	NA	No significant difference
Alms1	ENSMUSG00000063810	10.2272262925391	-2.47193717669368	0.900669248036355	-2.74455598665438	0.00605928178751632	0.0709065413212211	1.14931369812204	No significant difference
B3gnt3	ENSMUSG00000031803	4.97248042179281	2.47015808623976	1.68921811051294	1.46230855024973	0.143656676550006	0.475391526795976	0.322948563244241	No significant difference
Tbx15	ENSMUSG00000027868	59.2204285430141	-2.46966763108233	0.377136200211687	-6.54847672988195	5.81269118740563e-11	6.72446704473587e-09	8.17234213046345	EOM specific
Zfyve28	ENSMUSG00000037224	0.841807722068852	-2.46912888028869	2.26369771309183	-1.09075026493545	0.275382786340406	NA	NA	No significant difference
4930555J06Rik	ENSMUSG00000086315	0.6115664485837	-2.46714727760527	3.0028526376565	-0.821601182377932	0.411303916143531	NA	NA	No significant difference
Asb15	ENSMUSG00000029685	0.751204906120191	2.46576848593198	2.31622646831498	1.06456277901262	0.287073830911481	NA	NA	No significant difference
Slc1a2	ENSMUSG00000005089	0.567905352119502	2.46523293210109	3.02488699153949	0.814983481695769	0.415081765350259	NA	NA	No significant difference
Gm10083	ENSMUSG00000060559	0.732163541832923	2.465055521778	3.01594164683174	0.817341915208326	0.413733059602027	NA	NA	No significant difference
Parvb	ENSMUSG00000022438	4.4986892023399	2.46497462923607	1.26801905619777	1.94395708580866	0.0519006263354658	0.276926494541407	0.557635491770911	No significant difference
Gpihbp1	ENSMUSG00000022579	106.847115092005	2.46423546687415	1.40732880450696	1.75100193997483	0.0799455758503574	0.349492331837902	0.456562348607912	No significant difference
Alpl	ENSMUSG00000028766	104.939714140545	2.46323595065783	0.481205432014579	5.11888641893635	3.07344978474623e-07	1.7072281780507e-05	4.76770842976653	TA specific
Mef2c	ENSMUSG00000005583	32.752009734178	2.46163031809162	1.50499538990692	1.63563977311842	0.101915001126957	0.397937569253874	0.400185057210936	No significant difference
Gm8619	ENSMUSG00000086889	1.11325248281755	-2.46064823936274	1.95937592298888	-1.25583264063448	0.209176654635293	NA	NA	No significant difference
Hist2h3c2	ENSMUSG00000081058	0.862016846980895	-2.46038907402417	2.56931219492926	-0.957606116874368	0.338261413534314	NA	NA	No significant difference
Scube3	ENSMUSG00000038677	1.4894611288084	-2.46005518912054	2.03229639186139	-1.21048051798555	0.226094561977604	0.587938707125517	0.230667946958979	No significant difference
Dbpht2	ENSMUSG00000029878	3.46738721170152	-2.45931525600404	1.76253655239046	-1.39532723600459	0.162917182529325	0.500540509073518	0.300560769023473	No significant difference
Alox8	ENSMUSG00000020891	0.61417113035916	-2.4591657261516	3.00301073110412	-0.818900079403791	0.412843424625128	NA	NA	No significant difference
Elf3	ENSMUSG00000003051	0.611351285591728	-2.45912801292279	3.00301148015369	-0.818887316673506	0.412850706908261	NA	NA	No significant difference
Gm12371	ENSMUSG00000084898	0.369569304860531	2.45806992270125	3.03652756451258	0.809500282964107	0.418227440132272	NA	NA	No significant difference
Olfr729	ENSMUSG00000049011	0.369569304860531	2.45806992270125	3.03652756451258	0.809500282964107	0.418227440132272	NA	NA	No significant difference
Ptges	ENSMUSG00000050737	0.607350732656222	-2.45747931726132	3.00304424497315	-0.818329374059319	0.413169137633015	NA	NA	No significant difference
Acsbg2	ENSMUSG00000024207	0.608071268075202	-2.45343380690617	2.3886674579894	-1.02711400814715	0.304366783275754	NA	NA	No significant difference
Folh1	ENSMUSG00000001773	0.605835791940561	-2.45236123887483	3.00314619308953	-0.816597355306213	0.414158566966475	NA	NA	No significant difference
Chst1	ENSMUSG00000027221	8.03060884568112	2.45128415238286	2.22340255826783	1.10249227845297	0.27024771357796	0.638312152063993	0.194966887476667	No significant difference
Trim42	ENSMUSG00000032451	0.728147977887843	2.45084535305501	3.01626777142193	0.812542366521932	0.41648048668718	NA	NA	No significant difference
Bex2	ENSMUSG00000042750	0.607003796150938	-2.45034231203967	3.0031865067658	-0.815914132045865	0.414549248841281	NA	NA	No significant difference
Gm16315	ENSMUSG00000090230	0.835539755725821	-2.45030003829881	2.25068803465666	-1.08868932547224	0.276290910648511	NA	NA	No significant difference
Ano5	ENSMUSG00000055489	38.8567275552716	-2.45007972285156	0.420678773390768	-5.82411064647582	5.74175284171695e-09	4.29802439991197e-07	6.36673112334503	EOM specific
Tas2r143	ENSMUSG00000046652	0.86755328699606	-2.4495229752648	2.27021616850103	-1.07898226135979	0.280595635401148	NA	NA	No significant difference
Derl3	ENSMUSG00000009092	0.746456097948553	2.44916726798728	2.64822708932299	0.924832797708977	0.355052887417799	NA	NA	No significant difference
Atp10b	ENSMUSG00000055415	0.607536837217616	-2.44841700373854	3.00322500295562	-0.815262593155336	0.414922015834519	NA	NA	No significant difference
Spint2	ENSMUSG00000074227	11.211806033895	2.44794111608687	1.21361336015705	2.01706836497753	0.0436883794295108	0.25216762523486	0.59831067146785	No significant difference
Gm16141	ENSMUSG00000087507	0.372889093642945	2.44777397216832	3.03689633681565	0.806011697697573	0.420236104258786	NA	NA	No significant difference
Trim30b	ENSMUSG00000052749	0.774513968170817	2.44682014361829	3.01635682976861	0.811183915467319	0.417260061095579	NA	NA	No significant difference
Nxph3	ENSMUSG00000046719	6.89597548878149	-2.44635865369631	0.794764990547625	-3.07809060891154	0.00208331560325888	0.03173259174583	1.49849445563531	EOM specific
Tmem20	ENSMUSG00000044026	2.92370823944312	-2.44583274007017	1.46693891312606	-1.66730374263376	0.0954540228321988	0.383184804016381	0.416591722095295	No significant difference
Rhod	ENSMUSG00000041845	12.1240951087916	-2.44286888582599	0.82131653055983	-2.97433303109201	0.0029362620576947	0.0416853917683676	1.38001611255388	EOM specific
Ms4a4d	ENSMUSG00000024678	28.246848974958	-2.4415580904356	0.693471294360259	-3.5207774428327	0.000430283595444488	0.00944061092324756	2.02499990061609	EOM specific
Npr1	ENSMUSG00000027931	17.5254722792368	2.44135449726644	0.987935760034026	2.47116725199051	0.013467281662885	0.121779721393452	0.914425023855356	No significant difference
Gm14209	ENSMUSG00000085908	0.364491515105013	2.44112231063794	3.03713592892283	0.803758003516069	0.421536748211085	NA	NA	No significant difference
Colq	ENSMUSG00000057606	4.32620447767512	-2.44104929196215	1.51627793063662	-1.60989568115475	0.107420632007037	0.409497278549701	0.387748980142329	No significant difference
Slc6a2	ENSMUSG00000055368	0.828958285962098	-2.44019216746853	2.28529307093872	-1.06778084548525	0.285619380297256	NA	NA	No significant difference
Bmp7	ENSMUSG00000008999	0.363299221604385	2.43781502293107	3.03725545264384	0.802637466930554	0.422184306150716	NA	NA	No significant difference
Krt222	ENSMUSG00000035849	0.363299221604385	2.43781502293107	3.03725545264384	0.802637466930554	0.422184306150716	NA	NA	No significant difference
Tubb1	ENSMUSG00000016255	0.363299221604385	2.43781502293107	3.03725545264384	0.802637466930554	0.422184306150716	NA	NA	No significant difference
Zfp850	ENSMUSG00000074608	0.363299221604385	2.43781502293107	3.03725545264384	0.802637466930554	0.422184306150716	NA	NA	No significant difference
Adap2	ENSMUSG00000020709	7.32235556402415	2.43745555970844	0.849436695395564	2.86949642383106	0.00411125981569743	0.0531879989834867	1.2741863482163	No significant difference
Lrrc9	ENSMUSG00000021090	0.988116918256515	2.43569689428336	2.17714391316589	1.11875787335597	0.263243448037074	NA	NA	No significant difference
Gm20540	ENSMUSG00000092268	1.10188152182759	-2.43430869219406	2.19449567292172	-1.10927933111532	0.267309698688262	NA	NA	No significant difference
4933436C20Rik	ENSMUSG00000031736	25.4382885998439	-2.43407214180646	0.575132516008539	-4.23219357983634	2.31423087720489e-05	0.000788189873944379	3.10336914891514	EOM specific
Cdh4	ENSMUSG00000000305	156.718713617503	-2.43374090130529	0.281680814604577	-8.64006625627581	5.61804310238272e-18	2.06950966703035e-15	14.6841325405954	EOM specific
Col19a1	ENSMUSG00000026141	141.672245303189	2.43268740945089	0.305212950421839	7.97045933368372	1.58085680230534e-15	3.95157741404824e-13	12.4032295055216	TA specific
Erbb3	ENSMUSG00000018166	4.44314396380235	-2.43247890152395	1.19580708961296	-2.03417334004205	0.0419341215305663	0.247706216473903	0.606063094155238	No significant difference
Khdrbs2	ENSMUSG00000026058	0.527910564802116	2.43166875655743	3.02583427419774	0.803635802956244	0.421607339582488	NA	NA	No significant difference
Lyve1	ENSMUSG00000030787	0.529529384577483	2.43166875655743	3.02583427419774	0.803635802956244	0.421607339582488	NA	NA	No significant difference
Htra4	ENSMUSG00000037406	0.779848474623489	2.43146704904767	2.57548080027763	0.944082770403711	0.345127353138329	NA	NA	No significant difference
Nlrp6	ENSMUSG00000038745	0.755436128404122	2.43139579555165	2.98315375171603	0.815042065516406	0.415048231871798	NA	NA	No significant difference
Gm5621	ENSMUSG00000057626	0.521551256393441	2.4294795610339	2.49691123923284	0.972993962644962	0.330556302701246	NA	NA	No significant difference
Gm4535	ENSMUSG00000091083	1.44557972028037	2.42891829426503	1.45330461864009	1.67130707706541	0.0946610392916639	0.380932140025211	0.419152383477835	No significant difference
Zglp1	ENSMUSG00000079681	0.434644574621188	2.42880867494373	3.03758227489801	0.79958613632129	0.423950622483186	NA	NA	No significant difference
Slc4a4	ENSMUSG00000060961	49.7086311744054	2.42759703126586	0.301291805119126	8.05729525337082	7.80010895034582e-16	2.06011179409322e-13	12.686109211553	TA specific
E2f2	ENSMUSG00000018983	14.0247404788676	2.42699563724467	0.923923064248508	2.6268373754894	0.00861825113237892	0.0896575581153667	1.04741309361503	No significant difference
Cpa5	ENSMUSG00000029788	1.5475496936976	-2.42662375096492	1.64579128420138	-1.47444197466536	0.140362629957977	0.470722734642861	0.327234825930694	No significant difference
Rnf32	ENSMUSG00000029130	1.4654150559028	-2.42608098415762	1.7132136773558	-1.41609947213477	0.156746382640879	0.494843451557742	0.305532172536805	No significant difference
Grik2	ENSMUSG00000056073	0.592821108422685	-2.42510558901319	2.7369409600766	-0.886064268242496	0.375582896254966	NA	NA	No significant difference
4933415A04Rik	ENSMUSG00000045877	0.602637330417225	-2.42454190808464	3.0037066156434	-0.807183329908968	0.419560868460396	NA	NA	No significant difference
Ttbk1	ENSMUSG00000015599	0.539097313014847	2.42300872286041	3.02608217209907	0.800708171509984	0.423300610796278	NA	NA	No significant difference
Gm15646	ENSMUSG00000087554	0.656008767817709	2.42172231101474	3.02611911941594	0.800273292441357	0.423552473453475	NA	NA	No significant difference
Nfasc	ENSMUSG00000026442	2.0142908133391	-2.42153165722678	1.82763922996759	-1.32495057969932	0.185187543260509	0.533529549534727	0.272841522172998	No significant difference
A630055G03Rik	ENSMUSG00000037991	1.10346018921541	-2.42081517824192	2.18393020305442	-1.10846728290868	0.267660061195815	NA	NA	No significant difference
Gm17705	ENSMUSG00000090936	0.710124857399856	2.41760977376595	3.01701042747463	0.801326290340203	0.422942774696252	NA	NA	No significant difference
Btbd19	ENSMUSG00000073771	12.6636778986484	2.41760511997261	0.766541079370355	3.15391462380392	0.00161096207028568	0.0261907631357247	1.58185184709574	TA specific
Rab40b	ENSMUSG00000025170	5.31191675796169	2.41710790822615	1.3930343885583	1.7351387216849	0.0827162371935524	0.354515893175347	0.450364290343727	No significant difference
Tspan13	ENSMUSG00000020577	112.280383632905	2.41661667176342	1.04290321434341	2.31720128821818	0.0204927693940129	0.162279357359703	0.789736720808034	No significant difference
Gm11399	ENSMUSG00000087111	0.537834885000872	2.41533837358985	2.48696476040953	0.971199275534615	0.331449054584073	NA	NA	No significant difference
Kctd21	ENSMUSG00000044952	1.51383611463409	-2.41433127853328	1.88495066204345	-1.28084587419171	0.200247807329108	0.553276803845806	0.25705753721932	No significant difference
Ptpn6	ENSMUSG00000004266	0.927056121705361	-2.41278685706491	1.94557285154154	-1.24014212839842	0.214922829102394	NA	NA	No significant difference
Gm13091	ENSMUSG00000085213	0.957395937864779	2.41076547118214	2.55949439796835	0.941891286457097	0.346248301717846	NA	NA	No significant difference
Hrc	ENSMUSG00000038239	2.17094950865593	2.41007158696048	1.82298507352742	1.32204680222481	0.186152566578452	0.535284229039683	0.27141555194991	No significant difference
RP23-71I22.6	ENSMUSG00000093846	0.360341447914162	2.40872579393709	3.03831813583197	0.792782614015999	0.427904487658258	NA	NA	No significant difference
Gpr17	ENSMUSG00000052229	4.2138077120505	2.40851852575857	1.32790062712013	1.81377919143092	0.0697117273469851	0.325274919801033	0.487749421538082	No significant difference
Myo15b	ENSMUSG00000034427	0.354537892335542	2.40843381622249	3.03832890693517	0.79268370541619	0.427962126225014	NA	NA	No significant difference
Slc17a2	ENSMUSG00000036110	0.36017790079236	2.40818235327687	3.03833818511931	0.792598521478379	0.428011770425344	NA	NA	No significant difference
A1cf	ENSMUSG00000052595	0.360096127231459	2.40791055975958	3.03834821518261	0.792506450619207	0.428065432012074	NA	NA	No significant difference
Gm11547	ENSMUSG00000085604	0.829716695887065	-2.40744018602998	2.2722998504222	-1.0594729324929	0.289384450015995	NA	NA	No significant difference
Alx1	ENSMUSG00000036602	0.591904775551121	-2.4072009417211	3.00406138189518	-0.801315497821973	0.422949021089378	NA	NA	No significant difference
Abhd16b	ENSMUSG00000055882	0.590895955631279	-2.40569938140329	3.00409229951495	-0.80080741253913	0.423243147084129	NA	NA	No significant difference
Arhgef16	ENSMUSG00000029032	0.590895955631279	-2.40569938140329	3.00409229951495	-0.80080741253913	0.423243147084129	NA	NA	No significant difference
Etv4	ENSMUSG00000017724	1.4118054036197	2.40462223661332	2.13410481609844	1.12675920061388	0.259844304797698	0.627120789406582	0.20264880187988	No significant difference
Pkhd1	ENSMUSG00000043760	1.5850586027979	2.40437435533262	1.62035891279039	1.48385295156126	0.13784793581014	0.466649433003709	0.331009257519125	No significant difference
Gatsl3	ENSMUSG00000020424	12.5701970621862	2.40431570976314	0.890527776394643	2.69987727895155	0.0069365057659632	0.0776333469835224	1.10995168982344	No significant difference
C230034O21Rik	ENSMUSG00000086181	1.82133519178511	2.40341149356789	1.70293304515717	1.41133645882482	0.158145429044954	0.496048338491625	0.304476000692701	No significant difference
Lrch2	ENSMUSG00000031290	6.76354860927657	-2.40311468029081	0.771509362495523	-3.11482244689513	0.00184055663988537	0.0290029806152811	1.53755736767858	EOM specific
Vmn2r10	ENSMUSG00000067010	0.542692489416811	2.40308441064633	2.83294816663657	0.848262752897244	0.396291656107366	NA	NA	No significant difference
Atp5l-ps1	ENSMUSG00000072460	0.427596818460317	2.40147423766239	3.03858626710341	0.790326167027553	0.42933730886013	NA	NA	No significant difference
Alox12	ENSMUSG00000000320	1.95706009883462	2.40136053678842	2.04392271245105	1.17487834650496	0.24004338976929	0.604230780433469	0.218797154878837	No significant difference
Ica1	ENSMUSG00000062995	7.08142476303601	2.40111655418922	1.31577757664754	1.82486508115377	0.0680213917937274	0.321516925821407	0.492796159295438	No significant difference
Adcy8	ENSMUSG00000022376	0.588868560380912	-2.40022375231541	3.00420531372919	-0.798954632476821	0.4243167186674	NA	NA	No significant difference
Adam12	ENSMUSG00000054555	4.11971164707697	2.39966556225024	1.27147795984093	1.88730409652595	0.0591194357785021	0.295977776118552	0.528740897290473	No significant difference
Itk	ENSMUSG00000020395	0.35771550140482	2.39855443382563	3.03869459460698	0.789337118011971	0.429914997773375	NA	NA	No significant difference
Dnahc11	ENSMUSG00000018581	4.31965872018126	2.39741079267576	1.419616482372	1.68877356838657	0.0912628309483418	0.37375573657545	0.42741213286432	No significant difference
Syt9	ENSMUSG00000062542	0.812025064474528	-2.3963725892045	2.61746976303759	-0.915530189897398	0.359913360983354	NA	NA	No significant difference
A930004D18Rik	ENSMUSG00000054057	0.836468330915683	-2.39582966011989	2.60267509574148	-0.920525832840207	0.357298039860951	NA	NA	No significant difference
Il2rg	ENSMUSG00000031304	14.1760634039234	2.39517261091895	2.14694418168323	1.11561941449316	0.264585078164395	0.632672006174444	0.198821381334956	No significant difference
Gm16140	ENSMUSG00000084085	0.753913105189595	2.39321523785945	3.0175662457221	0.793094514909897	0.427722758333777	NA	NA	No significant difference
Gm13889	ENSMUSG00000087006	45.0381821722588	2.39321022217876	0.549637047682932	4.3541646842542	1.33575265810652e-05	0.000499942933373666	3.30107956593468	TA specific
Mustn1	ENSMUSG00000042485	37.0729475298041	2.39270504594783	0.998575187012232	2.39611906751546	0.0165697067650727	0.140044405364215	0.853734236129821	No significant difference
Pspn	ENSMUSG00000002664	0.35592345221932	2.39217390757711	3.03893205160105	0.787175845645118	0.431178934883809	NA	NA	No significant difference
Cfb	ENSMUSG00000090231	3.18553721281693	-2.39175330456098	1.33195010649781	-1.79567785076408	0.0725457664778184	0.332078364668575	0.478759418322511	No significant difference
Abcb11	ENSMUSG00000027048	0.511758547024199	2.39172238676153	3.02698986369936	0.790132274786856	0.429450522888134	NA	NA	No significant difference
6430531B16Rik	ENSMUSG00000073795	1.6588021600305	-2.39027579211863	1.50152773854402	-1.59189586096918	0.111408105730474	0.418318311162868	0.378493124511083	No significant difference
2810408I11Rik	ENSMUSG00000087213	3.5999272180799	-2.3895666576636	1.68526646807216	-1.41791621855333	0.156215226691963	0.493946406874655	0.306320169418939	No significant difference
Elavl3	ENSMUSG00000003410	0.754282399744664	2.38869421665542	2.99720497858395	0.796973925281539	0.42546617496176	NA	NA	No significant difference
Cacna1c	ENSMUSG00000051331	6.79296829082429	2.38664666112196	1.09653980104366	2.17652533802277	0.0295160011546726	0.201372615324969	0.695999589501784	No significant difference
Lmo7	ENSMUSG00000033060	15.9134081682813	2.38623367024957	0.901024134591423	2.64835710680672	0.00808840348314542	0.0869596558810058	1.06068218751969	No significant difference
Armcx4	ENSMUSG00000049804	15.7023283464739	-2.38365797968842	0.872071653043567	-2.73332812890931	0.00626978360110548	0.0726526745432736	1.13874839350628	No significant difference
AW112010	ENSMUSG00000075010	91.9513442490804	2.38258002819649	1.1703183919328	2.03583917386928	0.041766507340315	0.247349862561927	0.606688326612164	No significant difference
Plk1	ENSMUSG00000030867	1.42476315065095	-2.38214857440289	2.13678081592374	-1.1148305697293	0.264923033861475	0.6330475636724	0.198563658285282	No significant difference
Rad54b	ENSMUSG00000078773	1.80969762969345	-2.3818472386855	1.35644397781382	-1.75594958409143	0.0790970174197996	0.348066661377666	0.45833757244423	No significant difference
Lonrf2	ENSMUSG00000048814	1.40621310168735	-2.38093321340816	2.66228754297978	-0.894318579406071	0.371151461953552	0.726321566395334	0.138871060303105	No significant difference
Mycbpap	ENSMUSG00000039110	2.11266100605513	-2.38071009110427	1.39980177116373	-1.70074802028937	0.0889903137164105	0.369738309502775	0.432105548767715	No significant difference
Rasgrp2	ENSMUSG00000032946	17.5660088527079	2.38053973932475	0.949847228805153	2.50623433656728	0.0122024717663291	0.113570611559226	0.944734035604546	No significant difference
Shisa3	ENSMUSG00000050010	1.08272580541579	-2.38003245033355	1.75313519869594	-1.35758636989544	0.17459497034629	NA	NA	No significant difference
Gm15856	ENSMUSG00000086527	0.581737851285939	-2.37991075932241	2.77748336293388	-0.856858691246484	0.391522984768748	NA	NA	No significant difference
Rab38	ENSMUSG00000030559	3.04749990806921	-2.37914033377147	1.59798195202207	-1.48884055339982	0.136529360600261	0.464093732317254	0.333394296779013	No significant difference
Fabp4	ENSMUSG00000062515	718.699894813642	2.37724362922779	1.17617103300511	2.02117171951935	0.0432619921532268	0.251070218142981	0.600204800083784	No significant difference
Ciita	ENSMUSG00000022504	6.80530303740274	2.37667700793719	1.34647389832023	1.76511183091047	0.077544972694346	0.344048978692696	0.463379727016208	No significant difference
Myoc	ENSMUSG00000026697	4.22916953484823	-2.3755786067595	1.21297313633105	-1.95847586035174	0.05017420089964	0.272541119205728	0.564567964958189	No significant difference
Fam189a1	ENSMUSG00000030518	0.499800953803179	2.37407867662565	3.02751021616988	0.784168675615275	0.432941142763012	NA	NA	No significant difference
4731417B20Rik	ENSMUSG00000046548	0.999340145920591	2.37391115984199	3.00891417730195	0.78895941192003	0.430135729379533	NA	NA	No significant difference
Skap2	ENSMUSG00000059182	11.4724660422782	2.37390752091557	0.783328063203712	3.03054062841383	0.00244116341374144	0.035862996400838	1.44535342737884	TA specific
Gm15404	ENSMUSG00000087425	0.344186838399195	2.37388368428538	3.03961834820057	0.78098083783798	0.434813765033988	NA	NA	No significant difference
Gm2415	ENSMUSG00000086119	0.521494893684912	2.37258002776281	3.02755469908682	0.783662151002073	0.433238376812183	NA	NA	No significant difference
Ms4a6c	ENSMUSG00000079419	0.50084735865224	2.37258002776281	3.02755469908682	0.783662151002073	0.433238376812183	NA	NA	No significant difference
RP23-203B24.3	ENSMUSG00000095369	0.576460136830742	-2.37212249366474	2.80709825488335	-0.845044340552771	0.398086082815527	NA	NA	No significant difference
Adam23	ENSMUSG00000025964	1.44892242418204	2.36940935890544	2.36388774697178	1.00233581816257	0.31618142883895	0.681010088927569	0.166846454117882	No significant difference
Six3os1	ENSMUSG00000093460	0.348066281615172	2.36787210839338	3.0398457461456	0.778944823564072	0.436012218180266	NA	NA	No significant difference
Olfr456	ENSMUSG00000090631	5.34080709002965	-2.36785964367099	0.791606985467782	-2.9912060999206	0.00277877878454116	0.0396911688020481	1.40130611205766	EOM specific
Flnb	ENSMUSG00000025278	25.8419382887158	2.36761602475605	1.21565315053395	1.94760818389367	0.051461863771434	0.275618015271983	0.559692398965036	No significant difference
Gm20528	ENSMUSG00000092220	2.16264349165703	2.36697917163402	1.35699208986008	1.74428369135009	0.0811096339994127	0.351091269346652	0.454579970083826	No significant difference
Kcnj12	ENSMUSG00000042529	0.566619944738286	-2.36647506072542	3.00491128371638	-0.787535749740551	0.430968309386207	NA	NA	No significant difference
Gm5084	ENSMUSG00000050765	0.347704587955012	2.36593099583582	3.0399193662246	0.778287418450236	0.436399590984744	NA	NA	No significant difference
Rnf151	ENSMUSG00000008482	0.565962216269954	-2.36506414300963	3.00494115393429	-0.787058388785121	0.431247686695374	NA	NA	No significant difference
Gm14232	ENSMUSG00000087405	3.9679124392023	2.36392024192361	0.861813278184509	2.74296103548489	0.00608879099568026	0.0711443208326647	1.14785976219214	No significant difference
Rin1	ENSMUSG00000024883	0.802730753666563	-2.36355322157664	2.99819612068292	-0.788325088299521	0.430506576390551	NA	NA	No significant difference
Gm14085	ENSMUSG00000079071	3.20364553798091	2.36332819851133	1.87984255357644	1.25719475496235	0.208683122102105	0.56469096137353	0.248189163665663	No significant difference
Stxbp5l	ENSMUSG00000022829	6.67710918182088	-2.36291301997295	0.873322308790579	-2.70565975034491	0.00681688516727303	0.0767063975655048	1.11516841295417	No significant difference
Plcb1	ENSMUSG00000051177	14.8444841197345	2.36096523871412	0.914771359552525	2.58093480306273	0.0098533188257062	0.0984487915219382	1.00678961054237	No significant difference
Rassf7	ENSMUSG00000038618	0.9646950797503	2.36066743041298	2.86733802454438	0.823295827072251	0.410339786071362	NA	NA	No significant difference
Gm20412	ENSMUSG00000092283	23.0791595972882	2.35988146682813	0.902839066451931	2.61384509655994	0.00895296175324706	0.0922853892650606	1.0348670515617	No significant difference
Chrdl1	ENSMUSG00000031283	10.5237015676742	-2.35936562168418	1.08386255735862	-2.1768125540142	0.0294945559872285	0.201372615324969	0.695999589501784	No significant difference
Zfp418	ENSMUSG00000034538	3.29109836528447	-2.35864723612887	1.46921247090187	-1.6053819871819	0.10840976603571	0.41125200676636	0.385891969831196	No significant difference
Timp4	ENSMUSG00000030317	91.4587893289136	2.35809155438793	1.36782878555193	1.72396690236083	0.0847138183244146	0.359827248096507	0.443905952580552	No significant difference
Apol6	ENSMUSG00000033576	2.59418546332909	-2.35775635693675	1.40389055138709	-1.67944456539522	0.0930654340359001	0.377274817733718	0.423342182035353	No significant difference
4931429L15Rik	ENSMUSG00000056617	0.344688650948261	2.35684025683022	3.04026541481196	0.775208718734838	0.438216337090863	NA	NA	No significant difference
Tie1	ENSMUSG00000033191	43.6851467597121	2.35569909646792	1.31818451411672	1.78707841826408	0.0739248150986566	0.335376392169719	0.474467511530972	No significant difference
Ntn1	ENSMUSG00000020902	36.4977541378143	-2.35472505702574	0.464121817936265	-5.07350649339458	3.90551141134367e-07	2.11078566548219e-05	4.67555586381419	EOM specific
D630003M21Rik	ENSMUSG00000037813	83.4801977380932	-2.35178597427072	0.398529736264693	-5.90115557326623	3.60964327941262e-09	2.87089696734193e-07	6.54198239347277	EOM specific
Tcf15	ENSMUSG00000068079	39.3254689764428	2.34990248750055	1.23961496480032	1.89567128037945	0.0580035252382717	0.292483193906818	0.533899083438969	No significant difference
Nt5c1a	ENSMUSG00000054958	0.567453342865816	-2.34964796329811	3.00526940933519	-0.781842704683798	0.434307020375428	NA	NA	No significant difference
Amdhd1	ENSMUSG00000015890	0.779954824243734	-2.34851539552313	2.9984465175181	-0.783244050478202	0.433483811568947	NA	NA	No significant difference
Susd2	ENSMUSG00000006342	3.5840538196035	2.34845789158639	1.6556748278505	1.41842942350903	0.156065430316872	0.493946406874655	0.306320169418939	No significant difference
Car7	ENSMUSG00000031883	10.7985876223426	2.34629629519318	1.30017216144009	1.80460431685784	0.0711366220836852	0.32848090749706	0.483489868142683	No significant difference
Scn10a	ENSMUSG00000034533	0.486943773732044	2.34580740642293	3.02835694317268	0.774613907951461	0.438567836564415	NA	NA	No significant difference
Lrrn4cl	ENSMUSG00000071656	7.48001858473839	-2.34432857602753	1.36485859450659	-1.71763476851243	0.0858632543923092	0.362240456595402	0.441003047409725	No significant difference
Gm15797	ENSMUSG00000086059	0.876384706898129	-2.34404739242086	2.1907073557259	-1.06999567344957	0.284621256182706	NA	NA	No significant difference
Il1b	ENSMUSG00000027398	0.888431999665938	-2.3440204381779	2.89847114562235	-0.808709254090089	0.418682403927751	NA	NA	No significant difference
1190005I06Rik	ENSMUSG00000043687	1.14137934574721	-2.34325198469962	2.16625418445534	-1.08170684747634	0.279382809546689	NA	NA	No significant difference
Pax5	ENSMUSG00000014030	1.36103748642828	2.34181307215172	2.68022713204346	0.87373679795797	0.382261606369546	0.734105908349692	0.134241280555517	No significant difference
AU018091	ENSMUSG00000054753	0.334630646796601	2.3408715288985	3.04087836375467	0.76980110641721	0.441417883306223	NA	NA	No significant difference
Brs3	ENSMUSG00000031130	0.334630646796601	2.3408715288985	3.04087836375467	0.76980110641721	0.441417883306223	NA	NA	No significant difference
Ccdc68	ENSMUSG00000038903	0.334630646796601	2.3408715288985	3.04087836375467	0.76980110641721	0.441417883306223	NA	NA	No significant difference
Gm12224	ENSMUSG00000085888	0.334630646796601	2.3408715288985	3.04087836375467	0.76980110641721	0.441417883306223	NA	NA	No significant difference
Gm16189	ENSMUSG00000085284	0.334630646796601	2.3408715288985	3.04087836375467	0.76980110641721	0.441417883306223	NA	NA	No significant difference
Ncam2	ENSMUSG00000022762	0.334630646796601	2.3408715288985	3.04087836375467	0.76980110641721	0.441417883306223	NA	NA	No significant difference
Olfr1443	ENSMUSG00000045030	0.334630646796601	2.3408715288985	3.04087836375467	0.76980110641721	0.441417883306223	NA	NA	No significant difference
Slc22a28	ENSMUSG00000063590	0.334630646796601	2.3408715288985	3.04087836375467	0.76980110641721	0.441417883306223	NA	NA	No significant difference
Vmn1r181	ENSMUSG00000057946	0.334630646796601	2.3408715288985	3.04087836375467	0.76980110641721	0.441417883306223	NA	NA	No significant difference
Inhba	ENSMUSG00000041324	9.83137906207473	2.33952829876363	1.32515783086503	1.7654714361356	0.0774845667077443	0.344048978692696	0.463379727016208	No significant difference
Gm15860	ENSMUSG00000087336	1.13575789049446	2.33818207815622	1.76182696330801	1.32713491554587	0.184464057246548	NA	NA	No significant difference
Fam71e1	ENSMUSG00000051113	4.97721365309713	2.33780183742798	1.11059368284773	2.10500192242541	0.035291140720509	0.224242118840529	0.649282811624857	No significant difference
Nacad	ENSMUSG00000041073	4.34409176341204	-2.33736572577492	1.15880147378751	-2.01705449867551	0.0436898262983767	0.25216762523486	0.59831067146785	No significant difference
Cpxm2	ENSMUSG00000030862	0.702683354318633	2.33625670421368	3.01890024476962	0.773876748084456	0.439003681055915	NA	NA	No significant difference
Shisa6	ENSMUSG00000053930	0.565172952472508	-2.33596828213919	3.00556359860284	-0.777214723795922	0.43703209678713	NA	NA	No significant difference
Dcx	ENSMUSG00000031285	18.2563242166038	2.33457652022931	0.935065036541063	2.49669961874015	0.0125355092228797	0.115823140661301	0.936204662909988	No significant difference
Lsp1	ENSMUSG00000018819	392.959894436626	-2.33225132036829	0.301816815169939	-7.72737370200898	1.09787997359305e-14	2.36432674928547e-12	11.626292504269	EOM specific
Gm11831	ENSMUSG00000086625	1.34171939201364	-2.33099220126163	1.71878576384172	-1.35618542479171	0.175040178266233	0.517031528881775	0.286482972569754	No significant difference
6330409D20Rik	ENSMUSG00000009551	1.46861187319205	2.33061346613267	1.9324281626023	1.20605438858547	0.227796520025238	0.58882566502498	0.230013268752402	No significant difference
Sox10	ENSMUSG00000033006	9.22538553728653	-2.32813305737579	2.28603969652762	-1.01841322393137	0.308481620377065	0.674651862786705	0.170920276167389	No significant difference
Pilra	ENSMUSG00000046245	3.27296299291789	-2.32357071557698	1.21370706063147	-1.91444112912063	0.0555638145485829	0.285319983877867	0.544667809191358	No significant difference
AC140364.1	ENSMUSG00000094226	1.45637043975515	2.32296356771127	2.38230624769918	0.97509023869403	0.329515500158148	0.692058195780032	0.159857383804156	No significant difference
Epor	ENSMUSG00000006235	0.552802087626258	-2.32295923866353	3.00584592702998	-0.772813808510405	0.439632580074296	NA	NA	No significant difference
Cpz	ENSMUSG00000036596	0.55577389599248	-2.3210552398903	3.00588745935547	-0.772169707374204	0.440013920560225	NA	NA	No significant difference
Fam131c	ENSMUSG00000006218	0.55577389599248	-2.3210552398903	3.00588745935547	-0.772169707374204	0.440013920560225	NA	NA	No significant difference
Egr3	ENSMUSG00000033730	8.09447783945862	2.3205199297911	0.727633568662713	3.18913259328577	0.00142700407555075	0.0236113511224106	1.62687916039192	TA specific
Barhl1	ENSMUSG00000026805	0.881322817675061	-2.32020242645751	2.91382372545939	-0.796274121246544	0.425872723801414	NA	NA	No significant difference
Gm3896	ENSMUSG00000093721	4.87963680248174	-2.31942570456501	1.61634507515007	-1.43498176238738	0.151292294669406	0.486512644333183	0.312905868051809	No significant difference
Opcml	ENSMUSG00000062257	4.60838374885962	2.31744767723195	1.91865256594338	1.20785165504547	0.227104328237831	0.588679986971588	0.230120728406525	No significant difference
Prr7	ENSMUSG00000034686	29.287439365713	-2.31721252163247	0.503717694194443	-4.60022061630813	4.22043720001289e-06	0.000180810647837069	3.74277599775048	EOM specific
Evpl	ENSMUSG00000034282	0.767762365130452	-2.3169094710732	2.9989812778017	-0.772565500232643	0.439779568673162	NA	NA	No significant difference
Acbd7	ENSMUSG00000026644	0.340658770691553	2.31653988708217	3.04182490266586	0.761562536046026	0.446321141795085	NA	NA	No significant difference
Ggt6	ENSMUSG00000040471	0.340658770691553	2.31653988708217	3.04182490266586	0.761562536046026	0.446321141795085	NA	NA	No significant difference
Gpr179	ENSMUSG00000070337	0.340658770691553	2.31653988708217	3.04182490266586	0.761562536046026	0.446321141795085	NA	NA	No significant difference
Otoa	ENSMUSG00000034990	151.605550152771	-2.31611932333127	0.31922716123978	-7.25539554446487	4.0048974280934e-13	6.51866909284319e-11	10.1858410644882	EOM specific
E130309F12Rik	ENSMUSG00000063446	0.548850023664153	-2.31331713319402	3.00605680915207	-0.769552034462897	0.441565666968444	NA	NA	No significant difference
Lims2	ENSMUSG00000024395	64.8782243535671	2.31013582358776	1.29160196011756	1.78858185023	0.0736821829971149	0.335268438885162	0.474607327761622	No significant difference
Gm14636	ENSMUSG00000073274	290.745283872011	2.30955333788426	0.25040142394488	9.22340337167032	2.87816690180874e-20	1.43887786755424e-17	16.8419760675632	TA specific
Wnt2	ENSMUSG00000010797	1.23815671432126	2.30903028871888	2.74470975330275	0.841265742558167	0.400199077669578	NA	NA	No significant difference
Gm15478	ENSMUSG00000085363	1.74387687394375	-2.3086776099515	1.28895140200166	-1.79112851451675	0.0732726743108866	0.334480713936301	0.475628918471679	No significant difference
Hspb7	ENSMUSG00000006221	2.20710037168448	2.30526127761476	2.00479428871422	1.14987422429922	0.25019567857786	0.615724175234333	0.210613794329987	No significant difference
Syk	ENSMUSG00000021457	3.12366925208244	-2.30489229565935	1.78065337912288	-1.29440817774131	0.195524467419026	0.546756564515921	0.262205993995078	No significant difference
3010001F23Rik	ENSMUSG00000084885	1.01393482449784	-2.30472675791305	1.80550383668839	-1.27650061499748	0.201778609548035	NA	NA	No significant difference
Gm10101	ENSMUSG00000061510	0.336954045781038	2.30375863827907	3.04232826998264	0.757235391397198	0.448908850499597	NA	NA	No significant difference
Olfr121	ENSMUSG00000060017	0.336954045781038	2.30375863827907	3.04232826998264	0.757235391397198	0.448908850499597	NA	NA	No significant difference
2810007J24Rik	ENSMUSG00000030378	0.329035853982359	2.30320566837545	3.04235014420984	0.75704818945935	0.449020992364094	NA	NA	No significant difference
4930529F24Rik	ENSMUSG00000093528	0.329035853982359	2.30320566837545	3.04235014420984	0.75704818945935	0.449020992364094	NA	NA	No significant difference
A830031A19Rik	ENSMUSG00000055010	0.329035853982359	2.30320566837545	3.04235014420984	0.75704818945935	0.449020992364094	NA	NA	No significant difference
AC127324.1	ENSMUSG00000094827	0.329035853982359	2.30320566837545	3.04235014420984	0.75704818945935	0.449020992364094	NA	NA	No significant difference
Dpcr1	ENSMUSG00000073408	0.329035853982359	2.30320566837545	3.04235014420984	0.75704818945935	0.449020992364094	NA	NA	No significant difference
Fcer1a	ENSMUSG00000005339	0.329035853982359	2.30320566837545	3.04235014420984	0.75704818945935	0.449020992364094	NA	NA	No significant difference
Gm10549	ENSMUSG00000073610	0.329035853982359	2.30320566837545	3.04235014420984	0.75704818945935	0.449020992364094	NA	NA	No significant difference
Gm12827	ENSMUSG00000087228	0.329035853982359	2.30320566837545	3.04235014420984	0.75704818945935	0.449020992364094	NA	NA	No significant difference
Slamf7	ENSMUSG00000038179	0.329035853982359	2.30320566837545	3.04235014420984	0.75704818945935	0.449020992364094	NA	NA	No significant difference
4933413C19Rik	ENSMUSG00000089952	4.40643415837391	-2.30294759107483	0.855293195390824	-2.69258261785014	0.00709009666754055	0.0790861787783987	1.10189940783918	No significant difference
Cntn5	ENSMUSG00000039488	0.328954080421458	2.30291497381166	3.04236164664109	0.756949778259986	0.44907995120146	NA	NA	No significant difference
Gm16576	ENSMUSG00000087543	10.8804759837242	-2.30284992346615	0.882532045121509	-2.6093669189645	0.00907099212710186	0.0930225258572688	1.03141187218872	No significant difference
BC048562	ENSMUSG00000050641	0.328872306860557	2.30262422480168	3.04237315344535	0.756851348820922	0.449138925359724	NA	NA	No significant difference
Tespa1	ENSMUSG00000034833	0.546876442289131	-2.30227297862683	2.82298516911348	-0.815545545125846	0.414760105301724	NA	NA	No significant difference
Cd38	ENSMUSG00000029084	20.5291252835102	2.30183193072767	1.03899090779184	2.21544954192115	0.02672922406382	0.189445913136888	0.722514759199981	No significant difference
1700001G01Rik	ENSMUSG00000087170	0.328626986177854	2.30175165092796	3.04240770011937	0.756555951011318	0.449315939814379	NA	NA	No significant difference
1700015F17Rik	ENSMUSG00000079666	0.328626986177854	2.30175165092796	3.04240770011937	0.756555951011318	0.449315939814379	NA	NA	No significant difference
1700069L16Rik	ENSMUSG00000042184	0.328626986177854	2.30175165092796	3.04240770011937	0.756555951011318	0.449315939814379	NA	NA	No significant difference
A330044P14Rik	ENSMUSG00000093385	0.328626986177854	2.30175165092796	3.04240770011937	0.756555951011318	0.449315939814379	NA	NA	No significant difference
AC153547.1	ENSMUSG00000096546	0.328626986177854	2.30175165092796	3.04240770011937	0.756555951011318	0.449315939814379	NA	NA	No significant difference
Atp6v1b1	ENSMUSG00000006269	0.328626986177854	2.30175165092796	3.04240770011937	0.756555951011318	0.449315939814379	NA	NA	No significant difference
AY512915	ENSMUSG00000068180	0.328626986177854	2.30175165092796	3.04240770011937	0.756555951011318	0.449315939814379	NA	NA	No significant difference
Cd177	ENSMUSG00000052212	0.328626986177854	2.30175165092796	3.04240770011937	0.756555951011318	0.449315939814379	NA	NA	No significant difference
Cldn24	ENSMUSG00000061974	0.328626986177854	2.30175165092796	3.04240770011937	0.756555951011318	0.449315939814379	NA	NA	No significant difference
Dcstamp	ENSMUSG00000022303	0.328626986177854	2.30175165092796	3.04240770011937	0.756555951011318	0.449315939814379	NA	NA	No significant difference
Gm10258	ENSMUSG00000069074	0.328626986177854	2.30175165092796	3.04240770011937	0.756555951011318	0.449315939814379	NA	NA	No significant difference
Gm12576	ENSMUSG00000085235	0.328626986177854	2.30175165092796	3.04240770011937	0.756555951011318	0.449315939814379	NA	NA	No significant difference
Gm16506	ENSMUSG00000091718	0.328626986177854	2.30175165092796	3.04240770011937	0.756555951011318	0.449315939814379	NA	NA	No significant difference
Gm16548	ENSMUSG00000086593	0.328626986177854	2.30175165092796	3.04240770011937	0.756555951011318	0.449315939814379	NA	NA	No significant difference
Gm5458	ENSMUSG00000095024	0.328626986177854	2.30175165092796	3.04240770011937	0.756555951011318	0.449315939814379	NA	NA	No significant difference
H1fnt	ENSMUSG00000048077	0.328626986177854	2.30175165092796	3.04240770011937	0.756555951011318	0.449315939814379	NA	NA	No significant difference
Hist1h1b	ENSMUSG00000058773	0.328626986177854	2.30175165092796	3.04240770011937	0.756555951011318	0.449315939814379	NA	NA	No significant difference
Hmga2	ENSMUSG00000056758	0.328626986177854	2.30175165092796	3.04240770011937	0.756555951011318	0.449315939814379	NA	NA	No significant difference
Il5	ENSMUSG00000036117	0.328626986177854	2.30175165092796	3.04240770011937	0.756555951011318	0.449315939814379	NA	NA	No significant difference
Olfr1051	ENSMUSG00000075193	0.328626986177854	2.30175165092796	3.04240770011937	0.756555951011318	0.449315939814379	NA	NA	No significant difference
Olfr1201	ENSMUSG00000059023	0.328626986177854	2.30175165092796	3.04240770011937	0.756555951011318	0.449315939814379	NA	NA	No significant difference
Olfr1297	ENSMUSG00000094858	0.328626986177854	2.30175165092796	3.04240770011937	0.756555951011318	0.449315939814379	NA	NA	No significant difference
Olfr46	ENSMUSG00000093942	0.328626986177854	2.30175165092796	3.04240770011937	0.756555951011318	0.449315939814379	NA	NA	No significant difference
Scgb1a1	ENSMUSG00000024653	0.328626986177854	2.30175165092796	3.04240770011937	0.756555951011318	0.449315939814379	NA	NA	No significant difference
Sftpb	ENSMUSG00000056370	0.328626986177854	2.30175165092796	3.04240770011937	0.756555951011318	0.449315939814379	NA	NA	No significant difference
Tmed6	ENSMUSG00000031919	0.328626986177854	2.30175165092796	3.04240770011937	0.756555951011318	0.449315939814379	NA	NA	No significant difference
Ugt3a1	ENSMUSG00000072664	0.328626986177854	2.30175165092796	3.04240770011937	0.756555951011318	0.449315939814379	NA	NA	No significant difference
Vmn1r169	ENSMUSG00000094602	0.328626986177854	2.30175165092796	3.04240770011937	0.756555951011318	0.449315939814379	NA	NA	No significant difference
Adamtsl3	ENSMUSG00000070469	4.22772437387356	2.29935029223122	1.62535954115587	1.41467179046185	0.157164749076964	0.495091309059039	0.305314697301782	No significant difference
A930005I04Rik	ENSMUSG00000051246	2.20895178822363	2.29820920475658	2.03413154947833	1.12982329257219	0.258550691317994	0.625941014399281	0.203466590636027	No significant difference
Erg	ENSMUSG00000040732	16.5103212865615	2.29795705542433	1.0745446831959	2.13854024998734	0.0324729210100092	0.212508624730298	0.672623439275948	No significant difference
Dnahc10	ENSMUSG00000038011	0.872009940113149	2.29785736490022	2.01155530575611	1.14232870372734	0.253317414379259	NA	NA	No significant difference
Cxcr6	ENSMUSG00000048521	0.327364173742478	2.29506177100352	3.04267322903709	0.754291242681303	0.45067435963591	NA	NA	No significant difference
Pdzd3	ENSMUSG00000032105	0.471933767007197	2.29451252970236	3.02993479192409	0.757281158597238	0.448881436432536	NA	NA	No significant difference
9130017N09Rik	ENSMUSG00000035852	0.548098982377668	-2.29415620136521	3.00648002106622	-0.763070496158366	0.445421354434113	NA	NA	No significant difference
2010109A12Rik	ENSMUSG00000029384	0.668131881867132	2.2939441836279	2.40047024213109	0.955622837295153	0.339262819353717	NA	NA	No significant difference
Kcnq1	ENSMUSG00000009545	0.921163745496543	2.29094970857919	2.31849638180668	0.988118733570756	0.323094502023949	NA	NA	No significant difference
Slc18a1	ENSMUSG00000036330	1.97702533204589	2.28958943143084	1.30621023334901	1.7528490996128	0.0796279126079574	0.348758298087043	0.457475450326118	No significant difference
Fam89a	ENSMUSG00000043068	6.90203984855186	2.28794272216243	1.32504977015651	1.72668436589531	0.0842243649608435	0.358459306999662	0.445560139155409	No significant difference
Dner	ENSMUSG00000036766	0.324578246646606	2.28719835947764	3.04298684649722	0.751629394031208	0.452273961497289	NA	NA	No significant difference
St18	ENSMUSG00000033740	0.324496473085705	2.28690464200107	3.04299859257663	0.751529970332539	0.452333770915294	NA	NA	No significant difference
Aqp1	ENSMUSG00000004655	643.827511436717	2.28657239560276	1.25483719305104	1.82220642507665	0.0684236700587422	0.322164323404734	0.491922555184148	No significant difference
Sox18	ENSMUSG00000046470	10.8637870612352	2.28558813215983	1.16107956353917	1.96850259356297	0.049010237991488	0.269777943926405	0.568993559566299	No significant difference
Bcmo1	ENSMUSG00000031845	0.767843327548041	-2.28427591906278	2.99954571033515	-0.761540626366235	0.446334222742565	NA	NA	No significant difference
Btn1a1	ENSMUSG00000000706	0.323451459209681	2.28310000926853	3.04315095082839	0.750242116200985	0.453108897491829	NA	NA	No significant difference
Il12a	ENSMUSG00000027776	35.5446150005607	-2.28242958360718	0.679297082216055	-3.35998732124869	0.000779460495276388	0.015008099054854	1.82367431257145	EOM specific
Cdkn3	ENSMUSG00000037628	0.536248580264055	-2.28157920772776	3.00676083713658	-0.758816324713264	0.447962438813715	NA	NA	No significant difference
Adssl1	ENSMUSG00000011148	5.80209558565606	2.28111172909743	1.43392273697877	1.59081913569741	0.111650285169671	0.418776617054773	0.378017575721917	No significant difference
Gm17590	ENSMUSG00000091644	0.472453823788506	2.27967302572094	2.59281962040028	0.87922546087838	0.379279042024462	NA	NA	No significant difference
Gm15055	ENSMUSG00000085412	4.0038412591972	2.27938083298996	1.5661588066826	1.45539572568512	0.145559739053801	0.477400474994168	0.321117153223602	No significant difference
Tmem150b	ENSMUSG00000046456	0.323065282668958	2.2790379872411	3.04331404103797	0.748867174569929	0.453937266807773	NA	NA	No significant difference
Olfr711	ENSMUSG00000045013	0.329544595960008	2.27789155799819	3.04336014968838	0.748479130290061	0.454171208605438	NA	NA	No significant difference
Nrxn1	ENSMUSG00000024109	1.02923565774964	-2.27738735276212	2.53223972815138	-0.899356931906558	0.368462571590105	NA	NA	No significant difference
Rassf5	ENSMUSG00000026430	4.55892398504914	-2.27715013360098	1.04922488762427	-2.17031654553778	0.0299828740475161	0.203343154514114	0.691770443405878	No significant difference
Dtx1	ENSMUSG00000029603	2.03360116135378	-2.2768070264382	1.68323761691855	-1.35263554209671	0.176172091995448	0.518079189863924	0.285603852045587	No significant difference
Sdc3	ENSMUSG00000025743	92.3996891958427	-2.27601416025117	0.518892217135127	-4.38629465829598	1.15297907590771e-05	0.00044339014023506	3.35321396861692	EOM specific
Actl9	ENSMUSG00000092519	0.538263420424415	-2.27523249350469	3.00690346304809	-0.75666961758669	0.449247821468034	NA	NA	No significant difference
Madcam1	ENSMUSG00000020310	0.921522671282288	2.27493648012951	2.89273690052675	0.78643048378	0.431615330345282	NA	NA	No significant difference
Fbxl21	ENSMUSG00000035509	3.40509730537512	-2.27478865504929	1.62162788583529	-1.40278091843343	0.160682178783513	0.498288185129252	0.302519410228104	No significant difference
Oip5	ENSMUSG00000072980	0.947891486363894	2.27478708289728	2.26351443632545	1.004980152276	0.314906407067004	NA	NA	No significant difference
Spata4	ENSMUSG00000031518	4.64917488423342	2.27411726044578	0.81310487693947	2.79683141122652	0.00516064537610419	0.0624902370023412	1.20418782821123	No significant difference
Gm15990	ENSMUSG00000087256	0.47942648147103	2.27398570283431	3.03058154527668	0.75034631764931	0.453046153428208	NA	NA	No significant difference
Arg2	ENSMUSG00000021125	15.9491551389879	2.27369073638979	0.734945503284086	3.09368616615771	0.00197686481392392	0.0305432159661225	1.51508523699771	TA specific
Jam2	ENSMUSG00000053062	48.8526738390711	2.27338634436404	1.17977957732222	1.92695855061672	0.0539847957204629	0.282172783924195	0.54948487705064	No significant difference
Rasip1	ENSMUSG00000044562	89.0953337328864	2.2724954029518	0.967568409923008	2.34866638849095	0.0188407791766039	0.153511773523924	0.813858310868286	No significant difference
H2-M9	ENSMUSG00000067201	0.688398965462868	2.27225083773318	3.0204617875259	0.75228590777651	0.451879140647988	NA	NA	No significant difference
Zfp937	ENSMUSG00000060336	0.647686396290138	2.27225083773318	3.0204617875259	0.75228590777651	0.451879140647988	NA	NA	No significant difference
Neurod4	ENSMUSG00000048015	0.530004514042168	-2.27146347615969	3.00698845482531	-0.755394811215412	0.450012125642565	NA	NA	No significant difference
Gdap1	ENSMUSG00000025777	0.899676537618615	2.27137027853347	2.53703275867939	0.895286145109057	0.37063414469537	NA	NA	No significant difference
Fam55b	ENSMUSG00000032028	1.23567517471787	2.2711721662913	2.18840920490422	1.03781877776862	0.299354432923504	NA	NA	No significant difference
4930578I07Rik	ENSMUSG00000044480	0.675896935787257	2.27075708201244	3.02049904157442	0.751782089898899	0.452182114323997	NA	NA	No significant difference
Il17rd	ENSMUSG00000040717	71.2420453642812	-2.27020344981734	0.287548210905876	-7.89503590603263	2.90231670760335e-15	6.88586936831046e-13	12.1620412205451	EOM specific
Cd36	ENSMUSG00000002944	364.189848363256	2.2683683871517	1.29697143165978	1.74897328636514	0.0802956371508562	0.350258126780207	0.455611779311698	No significant difference
Rnasel	ENSMUSG00000066800	8.79589228643047	2.26785434593223	0.842805391030356	2.69083986655532	0.00712723965830035	0.079369212996729	1.10034792601756	No significant difference
Bhmt2	ENSMUSG00000042118	0.319000457651987	2.26663690544362	3.04381466953749	0.744669814535072	0.456471351477857	NA	NA	No significant difference
Spata16	ENSMUSG00000039335	0.319000457651987	2.26663690544362	3.04381466953749	0.744669814535072	0.456471351477857	NA	NA	No significant difference
Tspan11	ENSMUSG00000030351	4.73704680497553	-2.26599907044565	1.42171858354864	-1.59384501030413	0.110970753409731	0.417435981606248	0.379410118903668	No significant difference
Pkp2	ENSMUSG00000041957	26.8114376836804	-2.26564010647893	0.577621981181372	-3.92235784006205	8.76866313651402e-05	0.00252782122840442	2.59725364331007	EOM specific
Gm15894	ENSMUSG00000090039	0.318673363408383	2.26544582088299	3.04386297020731	0.744266691062212	0.456715148268706	NA	NA	No significant difference
Gm1661	ENSMUSG00000060268	0.318673363408383	2.26544582088299	3.04386297020731	0.744266691062212	0.456715148268706	NA	NA	No significant difference
Mki67	ENSMUSG00000031004	1.87915415106311	2.26517671462743	2.02783426881306	1.1170423290821	0.263976226944882	0.631755723161985	0.199450815056784	No significant difference
2310007L24Rik	ENSMUSG00000009210	0.325839871049493	2.26480351914063	3.04388903254802	0.744049304992164	0.45684664710221	NA	NA	No significant difference
Abcg3	ENSMUSG00000029299	0.325839871049493	2.26480351914063	3.04388903254802	0.744049304992164	0.45684664710221	NA	NA	No significant difference
AI661453	ENSMUSG00000034382	0.325839871049493	2.26480351914063	3.04388903254802	0.744049304992164	0.45684664710221	NA	NA	No significant difference
Fbxo15	ENSMUSG00000034391	0.325839871049493	2.26480351914063	3.04388903254802	0.744049304992164	0.45684664710221	NA	NA	No significant difference
Gm13267	ENSMUSG00000085818	0.325839871049493	2.26480351914063	3.04388903254802	0.744049304992164	0.45684664710221	NA	NA	No significant difference
Gm7568	ENSMUSG00000089982	0.325839871049493	2.26480351914063	3.04388903254802	0.744049304992164	0.45684664710221	NA	NA	No significant difference
Igll1	ENSMUSG00000075370	0.325839871049493	2.26480351914063	3.04388903254802	0.744049304992164	0.45684664710221	NA	NA	No significant difference
Olfr1217	ENSMUSG00000075106	0.325839871049493	2.26480351914063	3.04388903254802	0.744049304992164	0.45684664710221	NA	NA	No significant difference
Olfr448	ENSMUSG00000043119	0.325839871049493	2.26480351914063	3.04388903254802	0.744049304992164	0.45684664710221	NA	NA	No significant difference
Olfr881	ENSMUSG00000060583	0.325839871049493	2.26480351914063	3.04388903254802	0.744049304992164	0.45684664710221	NA	NA	No significant difference
Slc17a8	ENSMUSG00000019935	0.325839871049493	2.26480351914063	3.04388903254802	0.744049304992164	0.45684664710221	NA	NA	No significant difference
Ly6c1	ENSMUSG00000079018	252.82042373275	2.26415241097789	1.36015997785761	1.6646221384518	0.0959881657232887	0.383953554977078	0.415721306979087	No significant difference
Galntl2	ENSMUSG00000021903	69.4988275943039	2.26287586108448	0.339882580689304	6.65781652150346	2.77925416049195e-11	3.44283183527135e-09	8.46308418984174	TA specific
Zfp125	ENSMUSG00000069755	0.531103421131769	-2.26116422176846	3.00722182244757	-0.751911350499613	0.452104371797138	NA	NA	No significant difference
RP24-195I15.7	ENSMUSG00000096052	0.527590537003614	-2.25975375717362	2.84137569910167	-0.795302697171677	0.426437444996937	NA	NA	No significant difference
Podxl	ENSMUSG00000025608	50.0114887407602	2.25880942261039	0.701621134399806	3.21941474089525	0.00128452552549666	0.0219010819803926	1.65953442915501	TA specific
Pdlim2	ENSMUSG00000022090	11.4115659208591	-2.25793608978775	1.06628578459621	-2.11757122002972	0.0342113977131497	0.219674837242509	0.658219686696163	No significant difference
Gm17017	ENSMUSG00000090246	0.484694464554505	2.25668571464117	2.92430688715982	0.771699346792202	0.440292517696662	NA	NA	No significant difference
1700008P20Rik	ENSMUSG00000055826	0.984033679264676	-2.25497800556867	2.18520828268661	-1.03192817976888	0.302105763696008	NA	NA	No significant difference
Dfnb59	ENSMUSG00000075267	0.527847843676216	-2.25359300780488	3.00739442554223	-0.749350663373183	0.453645879098763	NA	NA	No significant difference
Kiss1r	ENSMUSG00000035773	0.529827101872183	-2.2530999402714	3.0074056971054	-0.749183903734698	0.453746369418404	NA	NA	No significant difference
Gabbr2	ENSMUSG00000039809	0.531806360068151	-2.25260233800721	3.00741707617905	-0.749015610721065	0.453847796487855	NA	NA	No significant difference
Rspo1	ENSMUSG00000028871	0.732690180556962	-2.25244539943507	2.29357287948389	-0.982068378809013	0.32606616242331	NA	NA	No significant difference
3110082D06Rik	ENSMUSG00000042256	3.04051339683302	2.25222496808477	1.59598552303403	1.41118132688522	0.158191154666854	0.496048338491625	0.304476000692701	No significant difference
Chrng	ENSMUSG00000026253	0.874903726793019	2.24984171864463	2.95516390287062	0.761325527988198	0.446462656591406	NA	NA	No significant difference
Cbr2	ENSMUSG00000025150	1.22964850025428	2.24798731982508	2.14185555064392	1.04955131971867	0.293924448512026	NA	NA	No significant difference
Ptprb	ENSMUSG00000020154	151.010634524385	2.24715275719379	1.35328135385136	1.66052148047301	0.0968095902781783	0.386001808841386	0.413410660178007	No significant difference
Psd2	ENSMUSG00000024347	0.464556774341204	2.24700227328058	3.03144535783628	0.741231329627	0.458553190380678	NA	NA	No significant difference
Ppp1r3a	ENSMUSG00000042717	0.321219475254236	2.24687967902333	3.04462080909386	0.737983420566598	0.460524524116369	NA	NA	No significant difference
Vmn2r97	ENSMUSG00000091491	0.313100405273334	2.24510542699591	3.04469372008538	0.737383012348761	0.460889463097098	NA	NA	No significant difference
Accn2	ENSMUSG00000023017	0.526158272800471	-2.24474966656289	3.00759716219177	-0.746359816660768	0.455450086318407	NA	NA	No significant difference
F2rl2	ENSMUSG00000021675	5.61386707737826	2.24390113421713	1.23648256664399	1.81474546811237	0.0695630341579803	0.325167880413715	0.487892359904569	No significant difference
Epb4.1l4b	ENSMUSG00000028434	7.34817279218356	-2.24286774660285	0.891974116894677	-2.51449868793411	0.0119201746132907	0.111835525627911	0.951420216723392	No significant difference
Cit	ENSMUSG00000029516	65.9778606900176	2.24268210220814	0.384572469365441	5.83162415632259	5.4890446299919e-09	4.13094874895842e-07	6.38395019310926	TA specific
Anxa9	ENSMUSG00000015702	4.54106623915582	2.24160914506032	1.14096409094299	1.96466230870392	0.0494533351058041	0.270869143942059	0.567240464804165	No significant difference
9630028B13Rik	ENSMUSG00000051295	0.312104933809258	2.24148790369101	3.04484264395796	0.736158864609609	0.46163402282068	NA	NA	No significant difference
Dnahc5	ENSMUSG00000022262	0.854226913317731	2.24103340891944	2.29252712247559	0.977538449577622	0.328302652182864	NA	NA	No significant difference
Myod1	ENSMUSG00000009471	1260.08757544429	2.24022295061568	0.24338819406749	9.20432052671577	3.43839659452723e-20	1.60435585100641e-17	16.7946992975306	TA specific
Kctd8	ENSMUSG00000037653	0.521535887315766	-2.23631716953156	3.00779162300226	-0.743508011801483	0.457174172751259	NA	NA	No significant difference
Thsd4	ENSMUSG00000032289	176.954964300761	2.23588981062245	0.35519027109501	6.29490724430448	3.07583728664805e-10	3.05358654882975e-08	7.51518976613922	TA specific
Tmsb15b1	ENSMUSG00000089768	0.998653352486387	-2.2348329998855	1.95029657743545	-1.1458939249251	0.251839045220858	NA	NA	No significant difference
Pclo	ENSMUSG00000061601	0.853654498391424	2.23460801533772	2.61921228754093	0.853160328380902	0.393570399961747	NA	NA	No significant difference
Kcnmb4	ENSMUSG00000054934	3.92756988481581	-2.23400058243809	1.07184548728534	-2.08425618145404	0.0371368708444686	0.231349318238038	0.635731775982084	No significant difference
Chrna7	ENSMUSG00000030525	16.486072043188	2.2321477026397	0.873533465531228	2.55530874398984	0.0106093647036487	0.103491210537752	0.98509653307707	No significant difference
Gm11639	ENSMUSG00000040838	0.454561256853986	2.23085585772026	3.03196975228686	0.735777741858288	0.461865969027606	NA	NA	No significant difference
1700019D03Rik	ENSMUSG00000043629	5.22670535709865	-2.22981099778744	1.00459823075859	-2.21960474298632	0.0264456100382049	0.188198093195115	0.725384781116173	No significant difference
Gpr162	ENSMUSG00000038390	1.25748992376813	-2.22904419984385	1.58341996431119	-1.40774036584383	0.159207964386829	0.497183688067627	0.303483128418222	No significant difference
Slc35f4	ENSMUSG00000021852	0.308719740638913	2.228690939592	3.04534256006334	0.73183587581216	0.464268748928667	NA	NA	No significant difference
Hbq1a	ENSMUSG00000020295	0.513760536700865	-2.22858477407607	3.00797092498634	-0.740893057031856	0.458758285552247	NA	NA	No significant difference
Rgs18	ENSMUSG00000026357	0.513760536700865	-2.22858477407607	3.00797092498634	-0.740893057031856	0.458758285552247	NA	NA	No significant difference
Tlr7	ENSMUSG00000044583	0.513760536700865	-2.22858477407607	3.00797092498634	-0.740893057031856	0.458758285552247	NA	NA	No significant difference
Stxbp2	ENSMUSG00000004626	21.3084743232272	2.22827289783428	0.809306959814937	2.75330994106837	0.00589960141063052	0.0695884147879164	1.15746305654568	No significant difference
Ngef	ENSMUSG00000026259	0.723433610258843	-2.22763028018133	2.3158873462455	-0.961890604822705	0.336104558463002	NA	NA	No significant difference
5730460C07Rik	ENSMUSG00000062046	0.307974420717109	2.22669365004326	3.04541137923917	0.731163502317888	0.464679290306413	NA	NA	No significant difference
Adam21	ENSMUSG00000008438	0.307974420717109	2.22669365004326	3.04541137923917	0.731163502317888	0.464679290306413	NA	NA	No significant difference
Agt	ENSMUSG00000031980	0.307974420717109	2.22669365004326	3.04541137923917	0.731163502317888	0.464679290306413	NA	NA	No significant difference
Fshr	ENSMUSG00000032937	0.307974420717109	2.22669365004326	3.04541137923917	0.731163502317888	0.464679290306413	NA	NA	No significant difference
Grin1	ENSMUSG00000026959	0.307974420717109	2.22669365004326	3.04541137923917	0.731163502317888	0.464679290306413	NA	NA	No significant difference
Olfr784	ENSMUSG00000094347	0.307974420717109	2.22669365004326	3.04541137923917	0.731163502317888	0.464679290306413	NA	NA	No significant difference
Ptgs2	ENSMUSG00000032487	6.65741338174767	-2.22661696167243	1.31787430039421	-1.68955184952495	0.0911137243933173	0.373585384839931	0.427610122290781	No significant difference
Sftpa1	ENSMUSG00000021789	0.307924878305161	2.22642552408327	3.04542062467404	0.731073240275822	0.464734418354657	NA	NA	No significant difference
Lctl	ENSMUSG00000032401	0.465916331981769	2.22576355021016	2.94771964090594	0.755079797726658	0.450201103983808	NA	NA	No significant difference
Dok6	ENSMUSG00000073514	1.01103319697393	2.22475511195736	3.00012204425426	0.741554869815427	0.458357075597254	NA	NA	No significant difference
Ldb3	ENSMUSG00000021798	1.61668682293013	2.22442702740174	2.13930763726879	1.03978828881368	0.298438271239337	0.663571013077882	0.178112593617056	No significant difference
Slc4a5	ENSMUSG00000068323	2.0138314378832	2.22418807010955	1.84747329002833	1.20390810633881	0.228625098264703	0.590242369145945	0.228969618919682	No significant difference
Lmod3	ENSMUSG00000044086	1.62046900462287	2.22392663403361	2.09409911812455	1.06199683424027	0.288237122371551	0.655176870285377	0.183641442878801	No significant difference
Cst6	ENSMUSG00000024846	1.01234417801384	2.22361015637247	2.50006109048922	0.889422328450922	0.373776149320896	NA	NA	No significant difference
Lrrtm1	ENSMUSG00000060780	0.308251790537289	2.22255845974736	3.04555414709071	0.729771447954874	0.465529899794723	NA	NA	No significant difference
Zcwpw2	ENSMUSG00000032443	1.89265543951735	-2.22236593707986	1.51475417483493	-1.46714626967246	0.142336269595968	0.473274659678745	0.324886748133543	No significant difference
Cox4i2	ENSMUSG00000009876	6.63394757453738	2.22221085115296	1.10641790057622	2.00847333543287	0.0445930167810611	0.255406321154375	0.592768358409751	No significant difference
Gimap6	ENSMUSG00000047867	35.9251142741755	2.22189325978044	1.57194928936663	1.41346370064882	0.157519427184179	0.495481363394289	0.304972676046993	No significant difference
Dhh	ENSMUSG00000023000	3.08636105067877	-2.22065526521658	1.59091628190431	-1.39583414317595	0.162764446089602	0.500352487289095	0.300723936963922	No significant difference
Crabp1	ENSMUSG00000032291	0.316043948286062	2.22064229731084	3.04562043311455	0.729126411540372	0.465924339993133	NA	NA	No significant difference
Gm11772	ENSMUSG00000085501	0.316043948286062	2.22064229731084	3.04562043311455	0.729126411540372	0.465924339993133	NA	NA	No significant difference
Oog2	ENSMUSG00000066030	0.316043948286062	2.22064229731084	3.04562043311455	0.729126411540372	0.465924339993133	NA	NA	No significant difference
4932414N04Rik	ENSMUSG00000079324	0.449237712168104	2.22043905423353	3.03231107963194	0.732259651441515	0.46401010150935	NA	NA	No significant difference
Dysf	ENSMUSG00000033788	18.8299494478988	2.22013553389659	1.08767160047239	2.04118185390918	0.0412327546905753	0.245293710224681	0.610313587748507	No significant difference
Nxnl2	ENSMUSG00000021396	1.89940284099127	-2.21999360071361	1.60401427604395	-1.38402359247629	0.166351230859057	0.505328281985161	0.296426394684054	No significant difference
Kif6	ENSMUSG00000023999	0.652692527609865	2.21956549428835	3.02179868749859	0.734517988729977	0.462633100713261	NA	NA	No significant difference
mt-Nd2	ENSMUSG00000064345	10938.2098025203	2.21920146378829	0.50870019809782	4.3624938069349	1.285882272506e-05	0.00048648054190646	3.3129345258204	TA specific
Slfn4	ENSMUSG00000000204	0.752099416020359	-2.21914935423253	3.00071056294127	-0.739541287866611	0.459578378256636	NA	NA	No significant difference
Gm16283	ENSMUSG00000087020	0.751052918879832	-2.21835672807855	3.00072506219474	-0.739273569587223	0.459740895190458	NA	NA	No significant difference
D430041D05Rik	ENSMUSG00000068373	13.7836092324856	-2.21783435233198	0.978935750621183	-2.26555660156926	0.0234785447809867	0.176505193256849	0.753242511978072	No significant difference
Prokr1	ENSMUSG00000049409	6.23108346360176	-2.21688684777401	1.43601163000888	-1.54378056656846	0.122641500740685	0.441110931924476	0.355452179093853	No significant difference
Aspn	ENSMUSG00000021388	42.3062868096129	2.21684849447007	1.17798656159288	1.88189625140751	0.0598501035173588	0.297930920709811	0.525884421267078	No significant difference
Lrrc36	ENSMUSG00000054320	6.20691192362559	2.21649849142946	1.33814366870373	1.65639799617077	0.0976412466368499	0.388400730441212	0.410719962012515	No significant difference
Bai1	ENSMUSG00000034730	0.508959856962395	-2.21566356306922	3.0082726666008	-0.736523516524455	0.461412161454317	NA	NA	No significant difference
Rs1	ENSMUSG00000031293	0.508959856962395	-2.21566356306922	3.0082726666008	-0.736523516524455	0.461412161454317	NA	NA	No significant difference
AC241593.1	ENSMUSG00000094114	0.901839985756156	2.21526674237849	2.56031069787022	0.865233560997597	0.386910608418645	NA	NA	No significant difference
Fbxw26	ENSMUSG00000059547	0.723131443296868	2.21525675852182	2.66398508005476	0.831557494487278	0.405658762750326	NA	NA	No significant difference
1700065D16Rik	ENSMUSG00000096655	1.31545576027855	-2.21329139875591	1.68598355194892	-1.31275978119564	0.189263906297735	0.53821858449426	0.269041310281002	No significant difference
Tnfrsf10b	ENSMUSG00000022074	18.3847546784651	2.21322364707821	0.726132115432078	3.04796276055253	0.00230398477263008	0.0343463033517314	1.46411999864335	TA specific
Hcn1	ENSMUSG00000021730	0.512260105131674	-2.21254507907555	3.00834589009354	-0.735468978604303	0.462053925911658	NA	NA	No significant difference
Adra1b	ENSMUSG00000050541	7.43682153136345	-2.21179666694496	0.714325267344291	-3.09634387590397	0.00195923004932082	0.0303713202994383	1.51753632805879	EOM specific
Tnfrsf22	ENSMUSG00000090852	7.42409302448848	2.21121486986589	0.890823801498766	2.48221350411342	0.013056901642371	0.119146355404113	0.92391923785039	No significant difference
Corin	ENSMUSG00000005220	0.303228556064764	2.21010829323369	3.04598631614013	0.725580506229698	0.468095975074869	NA	NA	No significant difference
Gda	ENSMUSG00000058624	25.6025100748267	2.21005855878188	1.16103069339193	1.90353155292152	0.0569712205420554	0.289743893214313	0.537985708673339	No significant difference
Gm13247	ENSMUSG00000056300	0.861787633290248	2.2096949532718	2.58097677021928	0.856146780849974	0.391916595421289	NA	NA	No significant difference
Heatr7b2	ENSMUSG00000022155	0.31010530052269	2.20904372473504	3.04602343197829	0.725222170500618	0.468315743731355	NA	NA	No significant difference
9930038K12Rik	ENSMUSG00000092475	0.302749351336987	2.20868397540087	3.04603598033142	0.725101078799652	0.468390022642228	NA	NA	No significant difference
Gprc5d	ENSMUSG00000030205	0.302749351336987	2.20868397540087	3.04603598033142	0.725101078799652	0.468390022642228	NA	NA	No significant difference
Olfr341	ENSMUSG00000075387	0.302749351336987	2.20868397540087	3.04603598033142	0.725101078799652	0.468390022642228	NA	NA	No significant difference
Rsph4a	ENSMUSG00000039552	0.302749351336987	2.20868397540087	3.04603598033142	0.725101078799652	0.468390022642228	NA	NA	No significant difference
Arnt2	ENSMUSG00000015709	7.48651437229054	-2.20750366427655	0.893399322105958	-2.47090367057021	0.0134772116864621	0.121790838726337	0.91438537870016	No significant difference
Gm6104	ENSMUSG00000062588	0.507599537149452	-2.20590403749537	3.00850234498816	-0.73322330666292	0.463422242482812	NA	NA	No significant difference
Gpr98	ENSMUSG00000069170	1.36348625562435	2.20562639224943	2.16585060425836	1.01836497305625	0.308504541627211	0.674651862786705	0.170920276167389	No significant difference
Ano1	ENSMUSG00000031075	4.5961167147976	2.20531322217235	1.4049555399985	1.56966762248911	0.116492457439367	0.428107487329025	0.368447176563624	No significant difference
A930003A15Rik	ENSMUSG00000075330	0.971496080347667	-2.20524831647715	2.2443289217708	-0.982586952868383	0.325810768365586	NA	NA	No significant difference
Rnf43	ENSMUSG00000034177	0.964751846613015	-2.20472336286698	2.87633695601344	-0.766503854236428	0.443376559422719	NA	NA	No significant difference
Gm13524	ENSMUSG00000085397	0.444270174822213	2.20469755538483	3.03283141052297	0.726943656589422	0.467260471985037	NA	NA	No significant difference
Atp6v1c2	ENSMUSG00000020566	0.95690700517032	-2.20379606799584	2.55833257992424	-0.861418912181116	0.389007363614029	NA	NA	No significant difference
Gm14547	ENSMUSG00000086834	0.907523197851704	2.20365823051784	2.04700868781585	1.07652607613949	0.281692045270176	NA	NA	No significant difference
Abi3	ENSMUSG00000018381	7.00304209338292	2.20316846601425	1.33724569969624	1.64754200855887	0.0994466890205338	0.393131017950736	0.405462689089084	No significant difference
Insl6	ENSMUSG00000050957	0.718031604784146	-2.2022608594202	2.35211560864247	-0.936289377668492	0.349124215789844	NA	NA	No significant difference
B3gnt7	ENSMUSG00000079445	0.300458714454615	2.2003456117805	3.04632765309868	0.722294468076126	0.470113453285811	NA	NA	No significant difference
Fbln5	ENSMUSG00000021186	226.343814135179	-2.20022365914812	0.603710958134065	-3.64449846321908	0.000267913736328717	0.00635636691716843	2.19679104137305	EOM specific
Cecr6	ENSMUSG00000094626	2.78135833713312	-2.19689253827924	1.25692011870511	-1.74783783439038	0.0804921118808242	0.350687626964498	0.455079556718546	No significant difference
Stk32b	ENSMUSG00000029123	0.298929664991244	2.19475408617812	3.04652412975122	0.720412507074856	0.471271051632997	NA	NA	No significant difference
Gm13184	ENSMUSG00000085043	0.305974787430541	2.19449996150385	3.04653307622786	0.720326977122803	0.471323698619237	NA	NA	No significant difference
Ceacam16	ENSMUSG00000014686	0.477511631843113	2.19408755370828	3.03318522089084	0.723360887622906	0.469458194141748	NA	NA	No significant difference
Dlgap3	ENSMUSG00000042388	0.446033149788629	2.19408755370828	3.03318522089084	0.723360887622905	0.469458194141749	NA	NA	No significant difference
Igfals	ENSMUSG00000046070	0.446033149788629	2.19408755370828	3.03318522089084	0.723360887622905	0.469458194141749	NA	NA	No significant difference
Cgn	ENSMUSG00000068876	5.97504183856482	-2.19403379768605	1.10587117575512	-1.98398678416399	0.047257313238643	0.26460314828581	0.577404992820398	No significant difference
Slco4a1	ENSMUSG00000038963	6.70455023186098	2.19357417587823	1.53134088327384	1.4324532178548	0.152014157503544	0.487713540392989	0.311835186921604	No significant difference
Syt7	ENSMUSG00000024743	2.68848822374959	2.19259566653521	1.50107348623875	1.46068509412501	0.144101881553249	0.47589832466951	0.322485824068795	No significant difference
Zfp42	ENSMUSG00000051176	0.29797125553569	2.19187769809202	3.04662547950283	0.719444419026423	0.471867136573691	NA	NA	No significant difference
Gm16194	ENSMUSG00000084956	0.304929773554517	2.1907698019922	3.04666456685544	0.719071546577693	0.47209683770212	NA	NA	No significant difference
Sparcl1	ENSMUSG00000029309	302.507899374034	2.18923270318363	0.907801548850146	2.41157630316515	0.0158837278647681	0.136071250092426	0.866233625312247	No significant difference
Ryr3	ENSMUSG00000057378	510.402524042058	2.18847415218844	0.287339635128585	7.61633232814921	2.609852256125e-14	5.21895884017682e-12	11.2824161282364	TA specific
Anks1b	ENSMUSG00000058589	0.500870133537889	-2.18700071065052	3.00895158405343	-0.726831472543789	0.467329200671165	NA	NA	No significant difference
Lypd6	ENSMUSG00000050447	12.4651513364026	2.18674286464391	0.718957427926054	3.04154707873582	0.00235365755414219	0.0349379622936186	1.45670242821525	TA specific
H2-DMb2	ENSMUSG00000037548	0.666799178873368	2.18537975137685	3.02269188691354	0.722991238649976	0.469685266941314	NA	NA	No significant difference
Gja10	ENSMUSG00000051056	0.648637403956399	2.18405537221274	3.02272690542125	0.722544722216103	0.469959639825456	NA	NA	No significant difference
Zfp947	ENSMUSG00000063383	0.734490301500894	-2.18327676168496	2.36455344447345	-0.923335764217056	0.355832255555417	NA	NA	No significant difference
1700021J08Rik	ENSMUSG00000086890	3.40957595021332	2.18108042002093	1.12937629991528	1.93122559786719	0.053455159733733	0.28075383058857	0.551674309537994	No significant difference
Trim34b	ENSMUSG00000090215	1.98301512351574	-2.18082770240697	1.071419197079	-2.03545699792625	0.0418049112084849	0.247435580167599	0.606537850545963	No significant difference
Pard6b	ENSMUSG00000044641	0.502839356318963	-2.18002871940782	3.00911874151496	-0.724474142323231	0.468774696295638	NA	NA	No significant difference
Fpr2	ENSMUSG00000052270	0.311265852484765	2.17998647614364	3.04704648296605	0.715442474648958	0.474335674669069	NA	NA	No significant difference
Mrps36-ps1	ENSMUSG00000021631	0.311265852484765	2.17998647614364	3.04704648296605	0.715442474648958	0.474335674669069	NA	NA	No significant difference
Sh2d4a	ENSMUSG00000053886	25.1292950768294	-2.17712184859644	0.649379850262646	-3.35261688165392	0.000800514327838591	0.0152873118159408	1.81566887600972	EOM specific
Hcn4	ENSMUSG00000032338	0.460614214293948	2.17570557745476	3.0338041676063	0.717154258236586	0.473278919794068	NA	NA	No significant difference
Lgi2	ENSMUSG00000039252	0.429553179490577	2.17570557745476	3.0338041676063	0.717154258236586	0.473278919794068	NA	NA	No significant difference
5031414D18Rik	ENSMUSG00000034959	0.429135732239463	2.17570557745476	3.0338041676063	0.717154258236586	0.473278919794068	NA	NA	No significant difference
Dpf3	ENSMUSG00000021221	0.471420433990198	2.17461280974599	3.03384120236589	0.716785310994575	0.473506576647581	NA	NA	No significant difference
Pkd1l2	ENSMUSG00000034416	0.303856402663735	2.17457846943916	3.04723902912644	0.713622544425912	0.475460613191668	NA	NA	No significant difference
Cx3cr1	ENSMUSG00000052336	0.433503141641302	2.17445689574039	3.03384648861704	0.716732670522034	0.473539063068551	NA	NA	No significant difference
Fsip2	ENSMUSG00000075249	0.464564176444672	2.17445689574039	3.03384648861704	0.716732670522034	0.473539063068551	NA	NA	No significant difference
Klk10	ENSMUSG00000030693	0.449929773012673	2.17445689574039	3.03384648861704	0.716732670522034	0.473539063068551	NA	NA	No significant difference
AC151712.4	ENSMUSG00000096768	6.87767424747505	-2.17417458062642	1.60228617982025	-1.35692026056814	0.17480654844561	0.516777627273845	0.286696296409712	No significant difference
Xylt1	ENSMUSG00000030657	0.949024797494297	-2.17373892987946	2.86678144253498	-0.758250663139951	0.448300936779675	NA	NA	No significant difference
Rarres1	ENSMUSG00000049404	1.26074424292868	2.17258587585834	1.97251775188178	1.10142779388712	0.27071051435859	0.638915154272727	0.194556810820794	No significant difference
Igsf11	ENSMUSG00000022790	2.41801849249356	2.17023253662853	1.64813288637841	1.31678249646325	0.187911541612006	0.537361748617949	0.269733251478214	No significant difference
Slc2a9	ENSMUSG00000005107	4.11012139648234	2.16760429643424	1.24329316470968	1.74343779726352	0.0812571708116365	0.351386430961164	0.454215013109563	No significant difference
1700040L02Rik	ENSMUSG00000019945	0.496103957624632	-2.16691072062091	3.00943541563717	-0.720038951280211	0.471501013493378	NA	NA	No significant difference
Gm5815	ENSMUSG00000046952	0.695482716626969	-2.16497786104996	2.09691248716283	-1.03245980664612	0.301856767327261	NA	NA	No significant difference
Gm15684	ENSMUSG00000089776	0.492241035594768	2.16466864400572	2.92083026802154	0.741114150899285	0.458624230195227	NA	NA	No significant difference
Tm4sf1	ENSMUSG00000027800	525.21835546852	2.16371082534678	1.05519308964486	2.05053543903989	0.0403122091765231	0.242322487841073	0.615606280901252	No significant difference
H19	ENSMUSG00000000031	81.8839583186859	-2.16255126779798	0.367368500697152	-5.88659959602994	3.94222231449774e-09	3.08286189711393e-07	6.51104592991661	EOM specific
Hgf	ENSMUSG00000028864	5.31220736221228	2.16173064395042	1.28294860167979	1.68497057568793	0.0919942486104819	0.375512949274756	0.425375082090961	No significant difference
Sigirr	ENSMUSG00000025494	4.49161071240954	2.16114607040251	1.52543412429258	1.41674165798851	0.156558472700094	0.494584856884657	0.305759184926018	No significant difference
Pnpo	ENSMUSG00000018659	4.71540844507222	-2.15998209296074	1.3251234835773	-1.63002325423262	0.103096582299126	0.400532069425563	0.3973627055049	No significant difference
Wnt11	ENSMUSG00000015957	30.1635978441159	-2.15982122635185	0.624700778217711	-3.45736919443879	0.0005454769823641	0.0114134331825601	1.94258369931807	EOM specific
Tdrd1	ENSMUSG00000025081	0.4666423381889	2.15966854222004	3.03435039531069	0.711739997317913	0.476625794823844	NA	NA	No significant difference
Scgb3a1	ENSMUSG00000064057	2.2153289228952	2.15948939929394	2.54196194706615	0.849536477832153	0.395582841323875	0.743670240780499	0.128619597191291	No significant difference
Tnnc2	ENSMUSG00000017300	22.300319663297	2.15927197333743	0.816397045483226	2.64487970073355	0.00817199642581708	0.0871456418890617	1.05975432686561	No significant difference
Card9	ENSMUSG00000026928	0.44826645200838	2.15866804227798	3.03438466684833	0.711402237778931	0.476835012691192	NA	NA	No significant difference
Tmem30b	ENSMUSG00000034435	12.7854524131547	2.1585852774515	0.736828642020088	2.92956211845067	0.00339439959916096	0.045996907637033	1.33727136486878	TA specific
Gm16121	ENSMUSG00000087606	0.589786674433626	2.15662608791465	2.43149574191368	0.886954499133648	0.375103398096425	NA	NA	No significant difference
Cacna1b	ENSMUSG00000004113	0.493579576470874	-2.15581993353936	3.00970537070833	-0.716289359922295	0.473812695380595	NA	NA	No significant difference
Gm15614	ENSMUSG00000085234	4.00831764066614	2.15563946666413	1.43930330077429	1.49769646571676	0.13421213052384	0.46080485726581	0.336482951736276	No significant difference
Ndufa4l2	ENSMUSG00000040280	12.7981915410144	2.15410109029629	1.20425048823784	1.78874836368001	0.0736553502431428	0.335268438885162	0.474607327761622	No significant difference
Rspo2	ENSMUSG00000051920	0.495927671745531	-2.15282362596006	3.00977865319543	-0.715276395383574	0.474438271214598	NA	NA	No significant difference
Lmo3	ENSMUSG00000030226	0.487483533780306	-2.15076276466179	3.00982914387539	-0.714579686039092	0.474868800737724	NA	NA	No significant difference
mt-Nd4	ENSMUSG00000064363	20705.7529244191	2.15065432889249	0.509636313477274	4.21997858476463	2.44325526499509e-05	0.000820160364494035	3.08610122248752	TA specific
Mtap7d2	ENSMUSG00000041020	0.491544502734216	-2.15036693121614	3.00983884983774	-0.714445868532818	0.474951517425684	NA	NA	No significant difference
9530034E10Rik	ENSMUSG00000086554	0.91585653588807	2.15022017937076	2.55970538508004	0.840026431129114	0.400893567078492	NA	NA	No significant difference
Gphb5	ENSMUSG00000048982	1.2345454091908	-2.14979883401609	2.23306413078052	-0.96271253672624	0.335691803528495	NA	NA	No significant difference
C920011F04Rik	ENSMUSG00000085072	1.26360421592793	-2.14903398704422	1.4634916014206	-1.46842932679502	0.141987640323003	0.473095616225137	0.325051076170529	No significant difference
Rnase1	ENSMUSG00000035896	0.846530080282585	2.14891002823747	3.01469095953159	0.712812708527628	0.475961660525335	NA	NA	No significant difference
Rims2	ENSMUSG00000037386	0.301861953377819	2.14887227419978	3.04802078904132	0.70500578011991	0.48080663909704	NA	NA	No significant difference
Gm8615	ENSMUSG00000024437	0.301780179816918	2.1484527412697	3.04803296492376	0.70486532330645	0.480894051890038	NA	NA	No significant difference
Rundc3a	ENSMUSG00000006575	1.64438819906274	-2.14811271611598	1.69147925735883	-1.26996101593948	0.204098516915079	0.558025886562622	0.253345653875085	No significant difference
9230115E21Rik	ENSMUSG00000074354	7.95125476404183	-2.14809686744085	0.849115065735291	-2.52980656465058	0.0114125425754596	0.108749333540697	0.963573395895022	No significant difference
Tnfaip8l1	ENSMUSG00000044469	20.4623236044235	2.1463186093987	0.999741304742573	2.14687399551964	0.0318033143868175	0.209863357460908	0.678063383436307	No significant difference
Gm12835	ENSMUSG00000086896	0.456218826420394	2.14600089393503	3.03482055671228	0.707126122890067	0.479488103467631	NA	NA	No significant difference
Fam184b	ENSMUSG00000015879	0.440385018047707	2.14503361379242	3.03485399345378	0.706799608290641	0.479691018039274	NA	NA	No significant difference
Gm9898	ENSMUSG00000053185	2.09822979979341	2.14470696952107	2.04240076393427	1.05009115125365	0.293676206666642	0.65890039123572	0.181180234581066	No significant difference
BC028528	ENSMUSG00000038543	24.8004313927016	2.14428301071428	1.36526236680244	1.57060141907843	0.116275260146551	0.427758499745446	0.3688013520829	No significant difference
Ccdc37	ENSMUSG00000048794	0.693230501366766	-2.14414984056735	2.11318655428869	-1.01465241495873	0.310271544567164	NA	NA	No significant difference
Pcdhac1	ENSMUSG00000007440	1.53074355162372	-2.14386191637302	1.89318145990331	-1.13241227097296	0.257461148292883	0.625250026683515	0.203946281063269	No significant difference
Snap91	ENSMUSG00000033419	0.942078557572957	-2.14385099946314	2.32855627385477	-0.920678200279926	0.357218460913306	NA	NA	No significant difference
Dennd3	ENSMUSG00000036661	25.2763721333044	2.143565009894	0.84929579634067	2.52393220257289	0.0116050307459551	0.109734890960269	0.959655263562341	No significant difference
Abhd12b	ENSMUSG00000090121	0.283636968131798	2.1427102744467	3.04819995366473	0.702942821014943	0.482091383847424	NA	NA	No significant difference
Fam70a	ENSMUSG00000036502	129.611781681538	-2.14221416747184	0.328056000510816	-6.53002586185347	6.57583357809303e-11	7.48361938423953e-09	8.12588830876262	EOM specific
Gm20382	ENSMUSG00000094671	3.40661129434578	2.14213415712088	1.4058970277156	1.52367784758857	0.127589205854515	0.448967748504652	0.347784855320804	No significant difference
Ctsc	ENSMUSG00000030560	14.6032963096202	-2.14173750609876	0.990953295475206	-2.16129005865176	0.0306729403797744	0.20612569344027	0.68586787030788	No significant difference
Wnk4	ENSMUSG00000035112	3.10763119055965	-2.141700303918	1.22971474350468	-1.74162366941634	0.0815743168493301	0.35199669767476	0.453461410920609	No significant difference
Shroom4	ENSMUSG00000068270	34.7273210099327	2.14133106357019	0.813325629216222	2.63280903324505	0.00846819457932807	0.0889255721841218	1.05097333170184	No significant difference
Cdkn2b	ENSMUSG00000073802	2.3299204545788	2.13684779202709	1.47410380449944	1.44959112479375	0.147172572425311	0.480775185253093	0.318057956117144	No significant difference
Btbd16	ENSMUSG00000040298	0.63345874955159	2.136510516233	3.02400495563006	0.706516870038613	0.479866765358522	NA	NA	No significant difference
Cd79a	ENSMUSG00000003379	7.70877260107937	-2.13622993704918	0.93751908192729	-2.27859888745694	0.0226909201439936	0.17271750961154	0.762663632657171	No significant difference
Gm12532	ENSMUSG00000084754	0.580986052764265	2.13569888348946	3.02402712986944	0.706243294709352	0.480036850517409	NA	NA	No significant difference
D330022K07Rik	ENSMUSG00000085440	0.450725361265755	2.13503226460843	2.61071898552572	0.817794744070665	0.413474399740024	NA	NA	No significant difference
Cntf	ENSMUSG00000079415	38.030871184272	-2.13449741840418	0.748418494467709	-2.85201051842296	0.00434436630508041	0.0553211218365264	1.25710902157659	No significant difference
Gfap	ENSMUSG00000020932	0.491336904287328	-2.13423977103929	3.01023652835715	-0.708994044466022	0.478328172619289	NA	NA	No significant difference
Slc22a26	ENSMUSG00000053303	0.491336904287328	-2.13423977103929	3.01023652835715	-0.708994044466022	0.478328172619289	NA	NA	No significant difference
Siglech	ENSMUSG00000051504	0.4828924990752	-2.13232278113905	3.01028409065581	-0.708346028787771	0.478730399745292	NA	NA	No significant difference
Kcnk2	ENSMUSG00000037624	2.12033609003084	2.13100688968856	1.47422519825706	1.44550974451393	0.148314757902376	0.481795411120125	0.31713734077333	No significant difference
Gm20535	ENSMUSG00000092373	0.616226596237413	2.12912352724817	2.77349743509317	0.767667386422751	0.442684816702149	NA	NA	No significant difference
Pcdh1	ENSMUSG00000051375	10.7461810324283	2.12822900407798	1.07678423076892	1.97646746977176	0.0481018565605199	0.267725561882369	0.572310161295419	No significant difference
Tmem169	ENSMUSG00000026188	0.672424393683163	-2.12761493969812	2.72612460272804	-0.7804540326473	0.435123674313849	NA	NA	No significant difference
2610019F03Rik	ENSMUSG00000050052	1.29378938553301	-2.12694626863986	2.72595850233148	-0.780256290336302	0.435240035180445	0.773630193110325	0.111466589021588	No significant difference
AC130840.1	ENSMUSG00000093841	0.2788588723305	2.12661351201821	3.04867131565956	0.697554210286565	0.485456026091788	NA	NA	No significant difference
Arrdc5	ENSMUSG00000073380	0.2788588723305	2.12661351201821	3.04867131565956	0.697554210286565	0.485456026091788	NA	NA	No significant difference
Col22a1	ENSMUSG00000079022	0.2788588723305	2.12661351201821	3.04867131565956	0.697554210286565	0.485456026091788	NA	NA	No significant difference
Cyp2d9	ENSMUSG00000068086	0.2788588723305	2.12661351201821	3.04867131565956	0.697554210286565	0.485456026091788	NA	NA	No significant difference
Dmbx1	ENSMUSG00000028707	0.2788588723305	2.12661351201821	3.04867131565956	0.697554210286565	0.485456026091788	NA	NA	No significant difference
Gm9	ENSMUSG00000073243	0.2788588723305	2.12661351201821	3.04867131565956	0.697554210286565	0.485456026091788	NA	NA	No significant difference
Kcnmb2	ENSMUSG00000037610	0.2788588723305	2.12661351201821	3.04867131565956	0.697554210286565	0.485456026091788	NA	NA	No significant difference
Nhlh2	ENSMUSG00000048540	0.2788588723305	2.12661351201821	3.04867131565956	0.697554210286565	0.485456026091788	NA	NA	No significant difference
Fam124a	ENSMUSG00000035184	128.119382446278	2.12528369893525	0.256340365802362	8.29086629522031	1.12426606777357e-16	3.34839923759455e-14	13.4751627656288	TA specific
Bmp5	ENSMUSG00000032179	2.09772670447443	2.12452447647228	2.25485561052275	0.942199787231496	0.346090362840851	0.704666105893589	0.152016617359537	No significant difference
2810455O05Rik	ENSMUSG00000085030	1.01615401836893	-2.12407582936312	2.21466895811139	-0.959094054027143	0.337511365556314	NA	NA	No significant difference
Ccdc89	ENSMUSG00000044362	0.477434781131152	-2.12341515645129	3.01050591422145	-0.70533498918584	0.480601790937998	NA	NA	No significant difference
Cldn19	ENSMUSG00000066058	3.15157254343762	-2.12305862645627	1.8467972786867	-1.14958942757704	0.250313014703291	0.615904654564365	0.210486513812033	No significant difference
Cd200r3	ENSMUSG00000036172	0.79896685084179	2.12282294591345	2.07627486770197	1.0224190346546	0.306582615264097	NA	NA	No significant difference
Klhl14	ENSMUSG00000042514	0.491482551218729	-2.12222869757606	3.0105355619715	-0.7049339407857	0.48085134696716	NA	NA	No significant difference
Kremen2	ENSMUSG00000040680	0.677659677949467	-2.12208868702793	3.00254585995546	-0.706763122365567	0.479713695358455	NA	NA	No significant difference
1700102P08Rik	ENSMUSG00000032611	3.53464969990433	-2.11964640572669	1.47198034111849	-1.43999640927003	0.149868414960354	0.484133450529683	0.315034909347188	No significant difference
Gm11523	ENSMUSG00000087117	0.476001002739696	-2.11931386683908	3.01060850090644	-0.703948675558778	0.481464736826396	NA	NA	No significant difference
Mob3b	ENSMUSG00000073910	11.8526752871363	-2.11781473497102	0.792370753796204	-2.67275732329176	0.00752306515327501	0.0827892028424084	1.08202629910548	No significant difference
Snph	ENSMUSG00000027457	1.34848139310314	2.11755692166744	2.72039492178287	0.778400556739626	0.436332910666137	0.774522422549	0.110966004827511	No significant difference
Pcdhb13	ENSMUSG00000047307	1.96377700685248	-2.11734481643083	1.63377942917738	-1.2959796032546	0.194982512096807	0.546091477457204	0.262734601201483	No significant difference
Gm16832	ENSMUSG00000087601	0.420762403743469	2.11498501415063	3.03590352222888	0.696657518483283	0.486017150450359	NA	NA	No significant difference
Gm2301	ENSMUSG00000087516	0.440701241078721	2.11498501415063	3.03590352222888	0.696657518483283	0.486017150450359	NA	NA	No significant difference
Cgnl1	ENSMUSG00000032232	16.0973685270023	2.1149112116154	0.850110844045331	2.48780641539802	0.0128533675796257	0.117903957653736	0.928471616802016	No significant difference
Cd300a	ENSMUSG00000034652	0.474240495416183	-2.11424050518335	3.01073579967665	-0.702233821184316	0.482533356827836	NA	NA	No significant difference
Gpr158	ENSMUSG00000045967	0.474240495416183	-2.11424050518335	3.01073579967665	-0.702233821184316	0.482533356827836	NA	NA	No significant difference
Il28ra	ENSMUSG00000062157	0.474240495416183	-2.11424050518335	3.01073579967665	-0.702233821184316	0.482533356827836	NA	NA	No significant difference
Scrg1	ENSMUSG00000031610	0.474240495416183	-2.11424050518335	3.01073579967665	-0.702233821184316	0.482533356827836	NA	NA	No significant difference
Sec14l5	ENSMUSG00000091712	0.474240495416183	-2.11424050518335	3.01073579967665	-0.702233821184316	0.482533356827836	NA	NA	No significant difference
Gm15934	ENSMUSG00000090088	0.899413885020267	-2.11407849803079	1.80276647398644	-1.17268571860888	0.240921860552108	NA	NA	No significant difference
Gm16334	ENSMUSG00000089757	0.473871212359378	-2.11317177734332	3.01076267193914	-0.701872584325053	0.482758627610671	NA	NA	No significant difference
Ankrd5	ENSMUSG00000074771	0.809004921393443	2.11305765641183	3.00930833450878	0.702173862405745	0.482570743744891	NA	NA	No significant difference
Gm20554	ENSMUSG00000093587	0.77387135253711	2.1129995647072	3.01569673804184	0.700667125461435	0.483510776642558	NA	NA	No significant difference
4930550G17Rik	ENSMUSG00000085735	0.481299917953549	-2.11288951412862	3.01076977247794	-0.701777177864271	0.482818133534309	NA	NA	No significant difference
Shroom2	ENSMUSG00000045180	1.41760763528616	-2.1128702135906	1.72781306418999	-1.22285810738509	0.221383293743274	0.581593530081759	0.235380433416934	No significant difference
Accn5	ENSMUSG00000028008	0.433534733437611	2.11244856938553	3.03599308042412	0.695801509893569	0.486553143543048	NA	NA	No significant difference
Fgf10	ENSMUSG00000021732	0.690967370784548	-2.11102796744554	3.00276284523662	-0.703028536134424	0.482037966078155	NA	NA	No significant difference
Zscan30	ENSMUSG00000024274	1.11779625273016	2.11037505221815	1.98296623422434	1.06425163262735	0.287214722510247	NA	NA	No significant difference
Tgm2	ENSMUSG00000037820	197.035912486198	2.1103369861666	0.880931286778041	2.3955750213902	0.0165943179548362	0.140044405364215	0.853734236129821	No significant difference
Gm14198	ENSMUSG00000085483	0.66507970550073	-2.10974048819111	2.3553892834045	-0.895707772407657	0.370408858180972	NA	NA	No significant difference
Itgb4	ENSMUSG00000020758	11.4787702138421	2.10766809742622	1.07433202653581	1.96184051612276	0.0497810549694607	0.271353273934	0.566464934199144	No significant difference
Odf3	ENSMUSG00000025482	0.805758126545164	2.10762064752823	2.60499848851023	0.809067896516727	0.41847609304971	NA	NA	No significant difference
Prr22	ENSMUSG00000090273	0.998073624869386	2.1070159624858	2.29201268315109	0.919286345130098	0.357945818134572	NA	NA	No significant difference
Plscr2	ENSMUSG00000032372	4.70685182947919	2.10685580912265	1.8896342348431	1.11495429659041	0.264870007324716	0.6330475636724	0.198563658285282	No significant difference
Tspyl3	ENSMUSG00000074671	1.88353135045835	-2.10682687391527	1.81939264232208	-1.15798361766833	0.246870721904469	0.610870844125643	0.214050602544398	No significant difference
Gm16722	ENSMUSG00000085702	1.0353355995293	2.10652426715589	2.05302204535987	1.02606022761273	0.304863195947534	NA	NA	No significant difference
Gm11052	ENSMUSG00000079143	1.19638961438615	-2.10553712254046	1.94630073800945	-1.08181489192357	0.279334788084077	NA	NA	No significant difference
A230052G05Rik	ENSMUSG00000020887	0.452580227322912	2.1050354549823	3.04931082237646	0.690331546241571	0.48998571393102	NA	NA	No significant difference
Fndc8	ENSMUSG00000018844	0.452580227322912	2.1050354549823	3.04931082237646	0.690331546241571	0.48998571393102	NA	NA	No significant difference
Spic	ENSMUSG00000004359	0.29351915363262	2.1050354549823	3.04931082237646	0.690331546241571	0.48998571393102	NA	NA	No significant difference
Grap	ENSMUSG00000004837	13.4842312642969	2.10460677151241	1.81246493147146	1.16118482347891	0.245566745241506	0.609859363819467	0.214770303610526	No significant difference
9330158H04Rik	ENSMUSG00000073154	0.775432193273291	2.10438671673038	3.01594160186525	0.697754464287006	0.485330760724881	NA	NA	No significant difference
Fsbp	ENSMUSG00000094595	0.479421155563991	-2.1037740399248	2.93659136725062	-0.716399994696727	0.473744398215802	NA	NA	No significant difference
Rdh12	ENSMUSG00000021123	1.55667024055582	-2.10203039712505	1.83016813286125	-1.14854496665221	0.25074366101041	0.616422509101462	0.210121511095613	No significant difference
Ly6g6f	ENSMUSG00000034923	0.663480150048492	2.10175606248514	2.70605567657491	0.776686185978762	0.437343938895396	NA	NA	No significant difference
Vmn2r107	ENSMUSG00000056910	0.469809098734518	-2.10136732605845	3.01106079047078	-0.697882730467856	0.485250535267184	NA	NA	No significant difference
Hebp2	ENSMUSG00000019853	6.19450053089807	-2.10039561420267	1.03275823119948	-2.03377281414954	0.0419745067492569	0.247706216473903	0.606063094155238	No significant difference
Gm16033	ENSMUSG00000086998	3.47207478070353	-2.09969461564817	0.826127552499672	-2.54161068626144	0.0110343002386625	0.106189790442689	0.973917236244624	No significant difference
Adamts3	ENSMUSG00000043635	29.7220384190227	2.09947329409676	0.570455988030401	3.68034228432865	0.000232921087334174	0.00568019055836893	2.24563709438407	TA specific
Rnf152	ENSMUSG00000047496	6.15578292350205	2.09904613877768	1.64618871844368	1.27509447444284	0.202275804917625	0.556059842348177	0.254878467764908	No significant difference
Hspb3	ENSMUSG00000051456	0.415327129530223	2.09859602782203	3.03648487347173	0.691126784841388	0.48948586923676	NA	NA	No significant difference
Lcn3	ENSMUSG00000026936	0.417363396556704	2.09859602782203	3.03648487347173	0.691126784841388	0.48948586923676	NA	NA	No significant difference
4833403I15Rik	ENSMUSG00000024481	0.674721000626557	-2.09849523171574	3.00301069978797	-0.698797121123781	0.484678827938584	NA	NA	No significant difference
Ddo	ENSMUSG00000063428	1.20782252074304	-2.09834168719418	2.40719257419544	-0.871696643504108	0.383373891846058	NA	NA	No significant difference
Flt1	ENSMUSG00000029648	247.416512926595	2.09648272366736	1.25757161718767	1.66708813638444	0.0954968807893137	0.38324694303005	0.41652130061051	No significant difference
Xlr3a	ENSMUSG00000057836	0.472881751395138	-2.09625789118965	3.01119057344896	-0.696155836058106	0.486331242097191	NA	NA	No significant difference
Olfr90	ENSMUSG00000056600	1.24467182083652	-2.09475099965852	2.20183857143176	-0.951364476414088	0.341419386812918	NA	NA	No significant difference
Cyp4f15	ENSMUSG00000073424	0.291429125880572	2.09371280326527	3.04964992292087	0.686542015045443	0.492371379258178	NA	NA	No significant difference
Gm10248	ENSMUSG00000068680	0.291429125880572	2.09371280326527	3.04964992292087	0.686542015045443	0.492371379258178	NA	NA	No significant difference
Il19	ENSMUSG00000016524	0.811122002927288	2.09199926404157	2.61468646372374	0.800095649350716	0.423655381669229	NA	NA	No significant difference
Thbd	ENSMUSG00000074743	203.424225982301	2.09183530187442	0.366997636573098	5.69986041710591	1.19905564660003e-08	8.53050933225321e-07	6.06902503758004	TA specific
Dusp6	ENSMUSG00000019960	104.984235875851	2.09156526704699	0.511216118008949	4.09135235249052	4.28864952027851e-05	0.00136128154160677	2.86605204428883	TA specific
Kcna3	ENSMUSG00000047959	16.3173017788615	-2.0902894282136	0.671844602464464	-3.11126921396107	0.00186285023007925	0.0292333828706832	1.53412092542046	EOM specific
Gm12909	ENSMUSG00000085404	0.282340884379601	2.08957299331465	3.04977451682124	0.685156552325252	0.493245137251549	NA	NA	No significant difference
Mageb3	ENSMUSG00000074881	0.631183025923301	2.08834248064904	3.02534210451283	0.69028308485639	0.490016183055274	NA	NA	No significant difference
Ctla2a	ENSMUSG00000044258	95.30430334269	2.08731286137498	1.35241406148122	1.54339778091989	0.12273429177808	0.441313798178671	0.355252493628775	No significant difference
Nap1l2	ENSMUSG00000082229	0.467196437168234	-2.08658927126796	3.01143740253184	-0.692888143553532	0.488379750868086	NA	NA	No significant difference
C1ql3	ENSMUSG00000049630	4.21106279578298	2.08658657128351	1.27923985898337	1.63111441269642	0.102866180072956	0.399946635308969	0.397997952514425	No significant difference
Ina	ENSMUSG00000034336	0.471989848062397	-2.08642949450039	3.01144149512631	-0.692834145334403	0.488413641255989	NA	NA	No significant difference
Gm20508	ENSMUSG00000092604	0.767879675029273	2.08615120737771	3.01635679773464	0.691612878471293	0.489180471867207	NA	NA	No significant difference
Tc2n	ENSMUSG00000021187	0.47502232210601	-2.08610455193683	3.01144981972665	-0.69272432775459	0.488482568928865	NA	NA	No significant difference
Inpp4b	ENSMUSG00000037940	14.4135246569522	2.08602271579274	0.968220430980987	2.15449152800794	0.0312016456530222	0.207882263613044	0.682182562826176	No significant difference
Synpo	ENSMUSG00000043079	81.0164863651247	-2.0857185761677	0.485049861689377	-4.30000859891675	1.70791482323383e-05	0.000614585904771905	3.21141740429763	EOM specific
L3mbtl4	ENSMUSG00000041565	6.83543019567541	2.08512728530826	0.996056895812669	2.09338170748472	0.0363150940247073	0.227954567783791	0.642151700924536	No significant difference
Agbl1	ENSMUSG00000025754	0.563439044708543	2.08446202967915	3.02545172181091	0.688975472539183	0.490838702755083	NA	NA	No significant difference
Kcnrg	ENSMUSG00000046168	0.787484968534298	2.08399557857767	2.32596982275877	0.895968450745378	0.370269613467964	NA	NA	No significant difference
Maf	ENSMUSG00000055435	24.7071180483499	2.08353492497877	0.652574903725706	3.19279045682475	0.00140905155433674	0.0233695540966892	1.6313495740945	TA specific
Prdm1	ENSMUSG00000038151	7.04010060744091	2.08327166662387	1.52029306026679	1.37030926541116	0.170590381991853	0.511113905633981	0.29148230323973	No significant difference
A830082K12Rik	ENSMUSG00000087143	2.96117626746879	-2.0826944499124	1.42750987788265	-1.45897025455373	0.144573294840715	0.476208616175217	0.322202751048948	No significant difference
Gm6578	ENSMUSG00000057223	0.472716764505023	-2.08132017228815	3.01157260278636	-0.69110742021045	0.489498037552186	NA	NA	No significant difference
Olfr646	ENSMUSG00000073931	0.472716764505023	-2.08132017228815	3.01157260278636	-0.69110742021045	0.489498037552186	NA	NA	No significant difference
Wdr20b	ENSMUSG00000035560	0.472716764505023	-2.08132017228815	3.01157260278636	-0.69110742021045	0.489498037552186	NA	NA	No significant difference
Lfng	ENSMUSG00000029570	0.681700942297759	-2.08092362700364	2.68435957335561	-0.775203012166646	0.438219708579593	NA	NA	No significant difference
Asprv1	ENSMUSG00000033508	0.470163877192555	-2.08066394416574	3.01158947500882	-0.690885647407054	0.489637406398763	NA	NA	No significant difference
Cxcl14	ENSMUSG00000021508	5.58231390770548	2.07787139360031	1.09573998123439	1.89631794877058	0.0579180142801064	0.292258356991097	0.534233061540877	No significant difference
Kcnq5	ENSMUSG00000028033	1.1994090392095	2.07753009034493	2.18340226107258	0.951510460250396	0.341345311084676	NA	NA	No significant difference
Gm20532	ENSMUSG00000092356	24.5329230270773	2.07722512002412	0.755035730365965	2.75116135102281	0.00593843853099037	0.0698771481524298	1.15566482788682	No significant difference
Slc24a1	ENSMUSG00000034452	2.01064277656503	2.07672886210642	1.658547968969	1.25213674910915	0.210520038858476	0.566812753210416	0.246560386747442	No significant difference
Gm15737	ENSMUSG00000079462	4.52249296130076	2.07663311585559	1.28970047013899	1.61016698368094	0.107361407066999	0.409497278549701	0.387748980142329	No significant difference
Cd28	ENSMUSG00000026012	0.951783078839825	2.07568064796645	3.00185756322365	0.691465402421495	0.489273115594191	NA	NA	No significant difference
Kcnc3	ENSMUSG00000062785	2.75210335575591	2.0754981415806	1.18766861673704	1.74753977021196	0.0805437525439513	0.350793854421354	0.454948023670516	No significant difference
Mcf2l	ENSMUSG00000031442	26.5650698190772	2.07470311448168	1.23283723685358	1.68286863217784	0.0924005251443825	0.375767657175102	0.425080602933889	No significant difference
Zfp385b	ENSMUSG00000027016	0.89829088763199	-2.07375715867472	2.53351722636793	-0.818528935620331	0.413055226538519	NA	NA	No significant difference
Mcm2	ENSMUSG00000002870	9.75832737650784	2.07329675419775	0.846314784221135	2.44979385076654	0.0142938024470796	0.126792679239386	0.896905821041995	No significant difference
1810019D21Rik	ENSMUSG00000086390	0.280286594134268	2.0729869427177	3.05027700248573	0.679606127911788	0.496753888521023	NA	NA	No significant difference
Gm5121	ENSMUSG00000066626	0.469204558541143	-2.07108374595762	3.01183665135039	-0.687648098388412	0.491674411364219	NA	NA	No significant difference
Zfp953	ENSMUSG00000056552	3.31338124931878	2.07068613661497	1.179537388908	1.75550699459555	0.0791726252949124	0.348180461476024	0.458195603440482	No significant difference
Gm10654	ENSMUSG00000074252	1.18822012597763	-2.07057529046476	1.9385616400451	-1.06809876337829	0.285475963639192	NA	NA	No significant difference
Batf	ENSMUSG00000034266	6.24101928749714	-2.06946978879743	1.50183277741297	-1.37796285972814	0.168214755380738	0.507909867519321	0.294213349747573	No significant difference
Ntrk1	ENSMUSG00000028072	0.469070549479289	-2.06942208568117	3.01187968782903	-0.687086570570425	0.49202817642737	NA	NA	No significant difference
Gabrd	ENSMUSG00000029054	0.467978010540656	-2.06733275853531	3.01193386991847	-0.686380527535046	0.492473180460325	NA	NA	No significant difference
Gm15655	ENSMUSG00000086717	0.426127222513993	2.06695446912017	3.03762537936921	0.680450750496886	0.496219095831789	NA	NA	No significant difference
Tnni2	ENSMUSG00000031097	13.6826990611013	2.06637944001055	0.858936356212651	2.40574220087963	0.016139649540569	0.13743602956388	0.861899399812346	No significant difference
Rapgef3	ENSMUSG00000022469	16.1981099495482	2.06613290598474	0.928532150353574	2.22516032987978	0.0260704769024197	0.18704999266021	0.728042304507371	No significant difference
D0H4S114	ENSMUSG00000042834	380.570165848806	2.06606487682108	0.250190611954801	8.25796324121997	1.4817916893339e-16	4.32127501401997e-14	13.3643880934965	TA specific
Prkar1b	ENSMUSG00000025855	17.0787572032859	-2.06603764169073	0.587379030075613	-3.51738406702189	0.000435822683901026	0.00951738834515844	2.02148220948244	EOM specific
Plekho1	ENSMUSG00000015745	7.62666622679904	2.06479049622385	0.829899897271196	2.48799945995067	0.0128463928110587	0.117903957653736	0.928471616802016	No significant difference
Gm12747	ENSMUSG00000085019	0.462507676035482	-2.06426701031601	3.01201351304129	-0.685344538255966	0.493126533085236	NA	NA	No significant difference
Gm5129	ENSMUSG00000053121	0.881294062190395	-2.06135700164913	1.76213454624974	-1.16980681528332	0.242078720390652	NA	NA	No significant difference
Fam57a	ENSMUSG00000069808	22.1058210738663	2.06069618213125	0.662782741154863	3.10915787961014	0.00187621432364022	0.029377235013776	1.53198908243168	TA specific
P2ry14	ENSMUSG00000036381	46.0327006226178	-2.06050433951725	0.557791919692987	-3.69403762724166	0.000220721119512249	0.00542044601917975	2.26596497624778	EOM specific
BC049715	ENSMUSG00000047515	1.44394613131766	2.05991163322173	2.08901984459237	0.986066091499324	0.324100681746213	0.687283948353809	0.162863799002	No significant difference
Npr3	ENSMUSG00000022206	13.7850895587345	2.05937421483724	0.842883994626503	2.44324750258164	0.0145557510946343	0.128549781591603	0.89092865689465	No significant difference
Ncf4	ENSMUSG00000071715	0.466205682238878	-2.0588417221907	3.01215486133544	-0.683511245925091	0.494283846435522	NA	NA	No significant difference
Kctd14	ENSMUSG00000051727	1.22492212630651	-2.05865979090924	2.40398835982453	-0.856351813225713	0.391803209740156	NA	NA	No significant difference
Hpx	ENSMUSG00000030895	0.754484932354856	-2.05815193428804	2.63278795658029	-0.781738585951816	0.434368220072656	NA	NA	No significant difference
Gm20627	ENSMUSG00000093507	1.34519850370122	2.0570014480984	2.15345506477647	0.955209830817582	0.339471595318476	0.699427661711411	0.155257195745583	No significant difference
mt-Nd3	ENSMUSG00000064360	307.039024602679	2.05692977278184	0.535380083661239	3.84199904993731	0.000122036308789678	0.0032662796375486	2.48594663654807	TA specific
Serpina3g	ENSMUSG00000041481	0.601415401954897	2.05598076629375	3.02626508062403	0.679378941209537	0.496897789547948	NA	NA	No significant difference
Rab37	ENSMUSG00000020732	1.16724271795996	-2.05445003195566	2.45233324042876	-0.837753205023827	0.402169325107424	NA	NA	No significant difference
AU016765	ENSMUSG00000073377	0.263228683185887	2.05146659595444	3.05093692011877	0.672405444513283	0.501325617659834	NA	NA	No significant difference
Bex6	ENSMUSG00000075269	0.263228683185887	2.05146659595444	3.05093692011877	0.672405444513283	0.501325617659834	NA	NA	No significant difference
Cyp2g1	ENSMUSG00000049685	0.263228683185887	2.05146659595444	3.05093692011877	0.672405444513283	0.501325617659834	NA	NA	No significant difference
Evx2	ENSMUSG00000001815	0.263228683185887	2.05146659595444	3.05093692011877	0.672405444513283	0.501325617659834	NA	NA	No significant difference
Gm11280	ENSMUSG00000085393	0.263228683185887	2.05146659595444	3.05093692011877	0.672405444513283	0.501325617659834	NA	NA	No significant difference
Hesx1	ENSMUSG00000040726	0.263228683185887	2.05146659595444	3.05093692011877	0.672405444513283	0.501325617659834	NA	NA	No significant difference
Hmx3	ENSMUSG00000040148	0.263228683185887	2.05146659595444	3.05093692011877	0.672405444513283	0.501325617659834	NA	NA	No significant difference
[truncated: 23,901 more rows]

## Sheet: Fig 1D
Gene	ID	Sample	Log2 count	Location
Myod1	ENSMUSG00000009471	Pre_Graft_1_EOM_Exp2	8.564905	EOM
Myod1	ENSMUSG00000009471	Pre_Graft_5_EOM_Exp2	7.990034	EOM
Myod1	ENSMUSG00000009471	Pre_Graft_3_EOM_Exp1	7.8314934	EOM
Myod1	ENSMUSG00000009471	Pre_Graft_2_EOM_Exp2	7.6344366	EOM
Myod1	ENSMUSG00000009471	Pre_Graft_6_EOM_Exp2	8.755242	EOM
Myod1	ENSMUSG00000009471	Pre_Graft_4_EOM_Exp1	6.9088225	EOM
Myod1	ENSMUSG00000009471	Pre_Graft_5_EOM_Exp1	7.20098	EOM
Myod1	ENSMUSG00000009471	Pre_Graft_4_EOM_Exp2	8.446042	EOM
Myod1	ENSMUSG00000009471	Pre_Graft_1_TA_Exp2	9.773123	TA
Myod1	ENSMUSG00000009471	Pre_Graft_5_TA_Exp2	10.568844	TA
Myod1	ENSMUSG00000009471	Pre_Graft_3_TA_Exp1	10.190578	TA
Myod1	ENSMUSG00000009471	Pre_Graft_2_TA_Exp2	9.991459	TA
Myod1	ENSMUSG00000009471	Pre_Graft_6_TA_Exp2	10.203652	TA
Myod1	ENSMUSG00000009471	Pre_Graft_4_TA_Exp1	8.919444	TA
Myod1	ENSMUSG00000009471	Pre_Graft_3_TA_Exp2	10.077826	TA
Myod1	ENSMUSG00000009471	Pre_Graft_4_TA_Exp2	9.805594	TA
Pax7	ENSMUSG00000028736	Pre_Graft_1_EOM_Exp2	8.390993	EOM
Pax7	ENSMUSG00000028736	Pre_Graft_5_EOM_Exp2	8.298064	EOM
Pax7	ENSMUSG00000028736	Pre_Graft_3_EOM_Exp1	9.219202	EOM
Pax7	ENSMUSG00000028736	Pre_Graft_2_EOM_Exp2	8.561504	EOM
Pax7	ENSMUSG00000028736	Pre_Graft_6_EOM_Exp2	8.142413	EOM
Pax7	ENSMUSG00000028736	Pre_Graft_4_EOM_Exp1	8.997661	EOM
Pax7	ENSMUSG00000028736	Pre_Graft_5_EOM_Exp1	8.8361435	EOM
Pax7	ENSMUSG00000028736	Pre_Graft_4_EOM_Exp2	8.14504	EOM
Pax7	ENSMUSG00000028736	Pre_Graft_1_TA_Exp2	9.156211	TA
Pax7	ENSMUSG00000028736	Pre_Graft_5_TA_Exp2	9.555537	TA
Pax7	ENSMUSG00000028736	Pre_Graft_3_TA_Exp1	10.512641	TA
Pax7	ENSMUSG00000028736	Pre_Graft_2_TA_Exp2	9.239136	TA
Pax7	ENSMUSG00000028736	Pre_Graft_6_TA_Exp2	9.299676	TA
Pax7	ENSMUSG00000028736	Pre_Graft_4_TA_Exp1	10.316653	TA
Pax7	ENSMUSG00000028736	Pre_Graft_3_TA_Exp2	9.368189	TA
Pax7	ENSMUSG00000028736	Pre_Graft_4_TA_Exp2	10.34663	TA
Myf5	ENSMUSG00000000435	Pre_Graft_1_EOM_Exp2	9.6008625	EOM
Myf5	ENSMUSG00000000435	Pre_Graft_5_EOM_Exp2	10.126453	EOM
Myf5	ENSMUSG00000000435	Pre_Graft_3_EOM_Exp1	8.975645	EOM
Myf5	ENSMUSG00000000435	Pre_Graft_2_EOM_Exp2	9.511213	EOM
Myf5	ENSMUSG00000000435	Pre_Graft_6_EOM_Exp2	9.6911125	EOM
Myf5	ENSMUSG00000000435	Pre_Graft_4_EOM_Exp1	9.166974	EOM
Myf5	ENSMUSG00000000435	Pre_Graft_5_EOM_Exp1	8.905884	EOM
Myf5	ENSMUSG00000000435	Pre_Graft_4_EOM_Exp2	9.878538	EOM
Myf5	ENSMUSG00000000435	Pre_Graft_1_TA_Exp2	9.368281	TA
Myf5	ENSMUSG00000000435	Pre_Graft_5_TA_Exp2	10.01351	TA
Myf5	ENSMUSG00000000435	Pre_Graft_3_TA_Exp1	10.217719	TA
Myf5	ENSMUSG00000000435	Pre_Graft_2_TA_Exp2	9.45823	TA
Myf5	ENSMUSG00000000435	Pre_Graft_6_TA_Exp2	9.706562	TA
Myf5	ENSMUSG00000000435	Pre_Graft_4_TA_Exp1	9.824963	TA
Myf5	ENSMUSG00000000435	Pre_Graft_3_TA_Exp2	10.138441	TA
Myf5	ENSMUSG00000000435	Pre_Graft_4_TA_Exp2	9.488649	TA
Pitx2	ENSMUSG00000028023	Pre_Graft_1_EOM_Exp2	6.475735	EOM
Pitx2	ENSMUSG00000028023	Pre_Graft_5_EOM_Exp2	6.777149	EOM
Pitx2	ENSMUSG00000028023	Pre_Graft_3_EOM_Exp1	5.643126	EOM
Pitx2	ENSMUSG00000028023	Pre_Graft_2_EOM_Exp2	5.9604225	EOM
Pitx2	ENSMUSG00000028023	Pre_Graft_6_EOM_Exp2	6.830998	EOM
Pitx2	ENSMUSG00000028023	Pre_Graft_4_EOM_Exp1	6.19762	EOM
Pitx2	ENSMUSG00000028023	Pre_Graft_5_EOM_Exp1	6.2477746	EOM
Pitx2	ENSMUSG00000028023	Pre_Graft_4_EOM_Exp2	6.633212	EOM
Pitx2	ENSMUSG00000028023	Pre_Graft_1_TA_Exp2	4.7160335	TA
Pitx2	ENSMUSG00000028023	Pre_Graft_5_TA_Exp2	5.2453256	TA
Pitx2	ENSMUSG00000028023	Pre_Graft_3_TA_Exp1	4.6993937	TA
Pitx2	ENSMUSG00000028023	Pre_Graft_2_TA_Exp2	5.1745496	TA
Pitx2	ENSMUSG00000028023	Pre_Graft_6_TA_Exp2	4.581476	TA
Pitx2	ENSMUSG00000028023	Pre_Graft_4_TA_Exp1	5.0773797	TA
Pitx2	ENSMUSG00000028023	Pre_Graft_3_TA_Exp2	5.2405553	TA
Pitx2	ENSMUSG00000028023	Pre_Graft_4_TA_Exp2	5.022986	TA
Alx4	ENSMUSG00000040310	Pre_Graft_1_EOM_Exp2	4.957006	EOM
Alx4	ENSMUSG00000040310	Pre_Graft_5_EOM_Exp2	5.407454	EOM
Alx4	ENSMUSG00000040310	Pre_Graft_3_EOM_Exp1	5.90616	EOM
Alx4	ENSMUSG00000040310	Pre_Graft_2_EOM_Exp2	5.7038574	EOM
Alx4	ENSMUSG00000040310	Pre_Graft_6_EOM_Exp2	5.2316804	EOM
Alx4	ENSMUSG00000040310	Pre_Graft_4_EOM_Exp1	6.171857	EOM
Alx4	ENSMUSG00000040310	Pre_Graft_5_EOM_Exp1	5.237506	EOM
Alx4	ENSMUSG00000040310	Pre_Graft_4_EOM_Exp2	4.660382	EOM
Alx4	ENSMUSG00000040310	Pre_Graft_1_TA_Exp2	-1.020932	TA
Alx4	ENSMUSG00000040310	Pre_Graft_5_TA_Exp2	1.4797907	TA
Alx4	ENSMUSG00000040310	Pre_Graft_3_TA_Exp1	-1.0375715	TA
Alx4	ENSMUSG00000040310	Pre_Graft_2_TA_Exp2	-1.4037182	TA
Alx4	ENSMUSG00000040310	Pre_Graft_6_TA_Exp2	-1.4531696	TA
Alx4	ENSMUSG00000040310	Pre_Graft_4_TA_Exp1	-0.534055	TA
Alx4	ENSMUSG00000040310	Pre_Graft_3_TA_Exp2	-1.1402664	TA
Alx4	ENSMUSG00000040310	Pre_Graft_4_TA_Exp2	0.47866547	TA
Mobp	ENSMUSG00000032517	Pre_Graft_1_EOM_Exp2	8.724173	EOM
Mobp	ENSMUSG00000032517	Pre_Graft_5_EOM_Exp2	4.071171	EOM
Mobp	ENSMUSG00000032517	Pre_Graft_3_EOM_Exp1	4.3586726	EOM
Mobp	ENSMUSG00000032517	Pre_Graft_2_EOM_Exp2	7.526348	EOM
Mobp	ENSMUSG00000032517	Pre_Graft_6_EOM_Exp2	10.366723	EOM
Mobp	ENSMUSG00000032517	Pre_Graft_4_EOM_Exp1	7.3661256	EOM
Mobp	ENSMUSG00000032517	Pre_Graft_5_EOM_Exp1	6.7006803	EOM
Mobp	ENSMUSG00000032517	Pre_Graft_4_EOM_Exp2	1.9162207	EOM
Mobp	ENSMUSG00000032517	Pre_Graft_1_TA_Exp2	-1.020932	TA
Mobp	ENSMUSG00000032517	Pre_Graft_5_TA_Exp2	-0.99414045	TA
Mobp	ENSMUSG00000032517	Pre_Graft_3_TA_Exp1	-1.0375715	TA
Mobp	ENSMUSG00000032517	Pre_Graft_2_TA_Exp2	-1.4037182	TA
Mobp	ENSMUSG00000032517	Pre_Graft_6_TA_Exp2	-1.4531696	TA
Mobp	ENSMUSG00000032517	Pre_Graft_4_TA_Exp1	-0.534055	TA
Mobp	ENSMUSG00000032517	Pre_Graft_3_TA_Exp2	-1.1402664	TA
Mobp	ENSMUSG00000032517	Pre_Graft_4_TA_Exp2	0.47866547	TA
Lbx1	ENSMUSG00000025216	Pre_Graft_1_EOM_Exp2	-0.8954366	EOM
Lbx1	ENSMUSG00000025216	Pre_Graft_5_EOM_Exp2	-1.4027604	EOM
Lbx1	ENSMUSG00000025216	Pre_Graft_3_EOM_Exp1	-1.0787328	EOM
Lbx1	ENSMUSG00000025216	Pre_Graft_2_EOM_Exp2	-1.667314	EOM
Lbx1	ENSMUSG00000025216	Pre_Graft_6_EOM_Exp2	-1.5641788	EOM
Lbx1	ENSMUSG00000025216	Pre_Graft_4_EOM_Exp1	-0.7745625	EOM
Lbx1	ENSMUSG00000025216	Pre_Graft_5_EOM_Exp1	-1.0437801	EOM
Lbx1	ENSMUSG00000025216	Pre_Graft_4_EOM_Exp2	-1.5577105	EOM
Lbx1	ENSMUSG00000025216	Pre_Graft_1_TA_Exp2	3.3789985	TA
Lbx1	ENSMUSG00000025216	Pre_Graft_5_TA_Exp2	4.4797907	TA
Lbx1	ENSMUSG00000025216	Pre_Graft_3_TA_Exp1	4.6993937	TA
Lbx1	ENSMUSG00000025216	Pre_Graft_2_TA_Exp2	3.7482848	TA
Lbx1	ENSMUSG00000025216	Pre_Graft_6_TA_Exp2	4.2223954	TA
Lbx1	ENSMUSG00000025216	Pre_Graft_4_TA_Exp1	4.2618046	TA
Lbx1	ENSMUSG00000025216	Pre_Graft_3_TA_Exp2	4.056131	TA
Lbx1	ENSMUSG00000025216	Pre_Graft_4_TA_Exp2	5.385556	TA
Pax3	ENSMUSG00000004872	Pre_Graft_1_EOM_Exp2	-0.8954366	EOM
Pax3	ENSMUSG00000004872	Pre_Graft_5_EOM_Exp2	-1.4027604	EOM
Pax3	ENSMUSG00000004872	Pre_Graft_3_EOM_Exp1	-1.0787328	EOM
Pax3	ENSMUSG00000004872	Pre_Graft_2_EOM_Exp2	3.8422413	EOM
Pax3	ENSMUSG00000004872	Pre_Graft_6_EOM_Exp2	-1.5641788	EOM
Pax3	ENSMUSG00000004872	Pre_Graft_4_EOM_Exp1	-0.7745625	EOM
Pax3	ENSMUSG00000004872	Pre_Graft_5_EOM_Exp1	-1.0437801	EOM
Pax3	ENSMUSG00000004872	Pre_Graft_4_EOM_Exp2	-1.5577105	EOM
Pax3	ENSMUSG00000004872	Pre_Graft_1_TA_Exp2	4.8034964	TA
Pax3	ENSMUSG00000004872	Pre_Graft_5_TA_Exp2	4.4797907	TA
Pax3	ENSMUSG00000004872	Pre_Graft_3_TA_Exp1	4.9473214	TA
Pax3	ENSMUSG00000004872	Pre_Graft_2_TA_Exp2	4.4762053	TA
Pax3	ENSMUSG00000004872	Pre_Graft_6_TA_Exp2	4.158265	TA
Pax3	ENSMUSG00000004872	Pre_Graft_4_TA_Exp1	4.9755	TA
Pax3	ENSMUSG00000004872	Pre_Graft_3_TA_Exp2	3.5966992	TA
Pax3	ENSMUSG00000004872	Pre_Graft_4_TA_Exp2	3.9525967	TA
Tbx1	ENSMUSG00000009097	Pre_Graft_1_EOM_Exp2	1.5784945	EOM
Tbx1	ENSMUSG00000009097	Pre_Graft_5_EOM_Exp2	-1.4027604	EOM
Tbx1	ENSMUSG00000009097	Pre_Graft_3_EOM_Exp1	-1.0787328	EOM
Tbx1	ENSMUSG00000009097	Pre_Graft_2_EOM_Exp2	-1.667314	EOM
Tbx1	ENSMUSG00000009097	Pre_Graft_6_EOM_Exp2	-1.5641788	EOM
Tbx1	ENSMUSG00000009097	Pre_Graft_4_EOM_Exp1	-0.7745625	EOM
Tbx1	ENSMUSG00000009097	Pre_Graft_5_EOM_Exp1	-1.0437801	EOM
Tbx1	ENSMUSG00000009097	Pre_Graft_4_EOM_Exp2	0.9162207	EOM
Tbx1	ENSMUSG00000009097	Pre_Graft_1_TA_Exp2	5.9254866	TA
Tbx1	ENSMUSG00000009097	Pre_Graft_5_TA_Exp2	4.885783	TA
Tbx1	ENSMUSG00000009097	Pre_Graft_3_TA_Exp1	5.2437143	TA
Tbx1	ENSMUSG00000009097	Pre_Graft_2_TA_Exp2	4.105837	TA
Tbx1	ENSMUSG00000009097	Pre_Graft_6_TA_Exp2	5.158265	TA
Tbx1	ENSMUSG00000009097	Pre_Graft_4_TA_Exp1	5.1098013	TA
Tbx1	ENSMUSG00000009097	Pre_Graft_3_TA_Exp2	6.056131	TA
Tbx1	ENSMUSG00000009097	Pre_Graft_4_TA_Exp2	5.800594	TA

## Sheet: Fig 1E EOM
Gene	ID	Sample	Log2 count	Stage	Anterior-posterior axis level
Hoxa1	ENSMUSG00000029844	Pre_Graft_1_EOM_Exp2	-0.8954366	Pre Graft EOM	1
Hoxa10	ENSMUSG00000000938	Pre_Graft_1_EOM_Exp2	-0.8954366	Pre Graft EOM	9
Hoxa11	ENSMUSG00000038210	Pre_Graft_1_EOM_Exp2	-0.8954366	Pre Graft EOM	9
Hoxa13	ENSMUSG00000038203	Pre_Graft_1_EOM_Exp2	-0.8954366	Pre Graft EOM	9
Hoxa2	ENSMUSG00000014704	Pre_Graft_1_EOM_Exp2	-0.8954366	Pre Graft EOM	2
Hoxa3	ENSMUSG00000079560	Pre_Graft_1_EOM_Exp2	-0.8954366	Pre Graft EOM	3
Hoxa4	ENSMUSG00000000942	Pre_Graft_1_EOM_Exp2	-0.8954366	Pre Graft EOM	4
Hoxa5	ENSMUSG00000038253	Pre_Graft_1_EOM_Exp2	-0.8954366	Pre Graft EOM	5
Hoxa6	ENSMUSG00000043219	Pre_Graft_1_EOM_Exp2	-0.8954366	Pre Graft EOM	6
Hoxa7	ENSMUSG00000038236	Pre_Graft_1_EOM_Exp2	-0.8954366	Pre Graft EOM	7
Hoxa9	ENSMUSG00000038227	Pre_Graft_1_EOM_Exp2	-0.8954366	Pre Graft EOM	9
Hoxb1	ENSMUSG00000018973	Pre_Graft_1_EOM_Exp2	-0.8954366	Pre Graft EOM	1
Hoxb13	ENSMUSG00000049604	Pre_Graft_1_EOM_Exp2	-0.8954366	Pre Graft EOM	9
Hoxb2	ENSMUSG00000075588	Pre_Graft_1_EOM_Exp2	-0.8954366	Pre Graft EOM	2
Hoxb3	ENSMUSG00000048763	Pre_Graft_1_EOM_Exp2	-0.8954366	Pre Graft EOM	3
Hoxb4	ENSMUSG00000038692	Pre_Graft_1_EOM_Exp2	-0.8954366	Pre Graft EOM	4
Hoxb5	ENSMUSG00000038700	Pre_Graft_1_EOM_Exp2	-0.8954366	Pre Graft EOM	5
Hoxb6	ENSMUSG00000000690	Pre_Graft_1_EOM_Exp2	-0.8954366	Pre Graft EOM	6
Hoxb7	ENSMUSG00000038721	Pre_Graft_1_EOM_Exp2	-0.8954366	Pre Graft EOM	7
Hoxb8	ENSMUSG00000056648	Pre_Graft_1_EOM_Exp2	-0.8954366	Pre Graft EOM	8
Hoxb9	ENSMUSG00000020875	Pre_Graft_1_EOM_Exp2	-0.8954366	Pre Graft EOM	9
Hoxc10	ENSMUSG00000022484	Pre_Graft_1_EOM_Exp2	-0.8954366	Pre Graft EOM	9
Hoxc11	ENSMUSG00000001656	Pre_Graft_1_EOM_Exp2	-0.8954366	Pre Graft EOM	9
Hoxc12	ENSMUSG00000050328	Pre_Graft_1_EOM_Exp2	-0.8954366	Pre Graft EOM	9
Hoxc13	ENSMUSG00000001655	Pre_Graft_1_EOM_Exp2	-0.8954366	Pre Graft EOM	9
Hoxc4	ENSMUSG00000075394	Pre_Graft_1_EOM_Exp2	0.25656646	Pre Graft EOM	4
Hoxc5	ENSMUSG00000022485	Pre_Graft_1_EOM_Exp2	-0.8954366	Pre Graft EOM	5
Hoxc6	ENSMUSG00000001661	Pre_Graft_1_EOM_Exp2	-0.8954366	Pre Graft EOM	6
Hoxc8	ENSMUSG00000001657	Pre_Graft_1_EOM_Exp2	-0.8954366	Pre Graft EOM	8
Hoxc9	ENSMUSG00000036139	Pre_Graft_1_EOM_Exp2	-0.8954366	Pre Graft EOM	9
Hoxd1	ENSMUSG00000042448	Pre_Graft_1_EOM_Exp2	-0.8954366	Pre Graft EOM	1
Hoxd10	ENSMUSG00000050368	Pre_Graft_1_EOM_Exp2	-0.8954366	Pre Graft EOM	9
Hoxd11	ENSMUSG00000042499	Pre_Graft_1_EOM_Exp2	-0.8954366	Pre Graft EOM	9
Hoxd12	ENSMUSG00000001823	Pre_Graft_1_EOM_Exp2	-0.8954366	Pre Graft EOM	9
Hoxd13	ENSMUSG00000001819	Pre_Graft_1_EOM_Exp2	-0.8954366	Pre Graft EOM	9
Hoxd3	ENSMUSG00000079277	Pre_Graft_1_EOM_Exp2	-0.8954366	Pre Graft EOM	3
Hoxd4	ENSMUSG00000042464	Pre_Graft_1_EOM_Exp2	-0.8954366	Pre Graft EOM	4
Hoxd8	ENSMUSG00000027102	Pre_Graft_1_EOM_Exp2	-0.8954366	Pre Graft EOM	8
Hoxd9	ENSMUSG00000043342	Pre_Graft_1_EOM_Exp2	1.841529	Pre Graft EOM	9
Hoxa1	ENSMUSG00000029844	Pre_Graft_5_EOM_Exp2	-1.4027604	Pre Graft EOM	1
Hoxa10	ENSMUSG00000000938	Pre_Graft_5_EOM_Exp2	-1.4027604	Pre Graft EOM	9
Hoxa11	ENSMUSG00000038210	Pre_Graft_5_EOM_Exp2	-1.4027604	Pre Graft EOM	9
Hoxa13	ENSMUSG00000038203	Pre_Graft_5_EOM_Exp2	-1.4027604	Pre Graft EOM	9
Hoxa2	ENSMUSG00000014704	Pre_Graft_5_EOM_Exp2	-1.4027604	Pre Graft EOM	2
Hoxa3	ENSMUSG00000079560	Pre_Graft_5_EOM_Exp2	-1.4027604	Pre Graft EOM	3
Hoxa4	ENSMUSG00000000942	Pre_Graft_5_EOM_Exp2	-1.4027604	Pre Graft EOM	4
Hoxa5	ENSMUSG00000038253	Pre_Graft_5_EOM_Exp2	-1.4027604	Pre Graft EOM	5
Hoxa6	ENSMUSG00000043219	Pre_Graft_5_EOM_Exp2	-1.4027604	Pre Graft EOM	6
Hoxa7	ENSMUSG00000038236	Pre_Graft_5_EOM_Exp2	-1.4027604	Pre Graft EOM	7
Hoxa9	ENSMUSG00000038227	Pre_Graft_5_EOM_Exp2	-1.4027604	Pre Graft EOM	9
Hoxb1	ENSMUSG00000018973	Pre_Graft_5_EOM_Exp2	-1.4027604	Pre Graft EOM	1
Hoxb13	ENSMUSG00000049604	Pre_Graft_5_EOM_Exp2	-1.4027604	Pre Graft EOM	9
Hoxb2	ENSMUSG00000075588	Pre_Graft_5_EOM_Exp2	-1.4027604	Pre Graft EOM	2
Hoxb3	ENSMUSG00000048763	Pre_Graft_5_EOM_Exp2	-1.4027604	Pre Graft EOM	3
Hoxb4	ENSMUSG00000038692	Pre_Graft_5_EOM_Exp2	-1.4027604	Pre Graft EOM	4
Hoxb5	ENSMUSG00000038700	Pre_Graft_5_EOM_Exp2	-1.4027604	Pre Graft EOM	5
Hoxb6	ENSMUSG00000000690	Pre_Graft_5_EOM_Exp2	-1.4027604	Pre Graft EOM	6
Hoxb7	ENSMUSG00000038721	Pre_Graft_5_EOM_Exp2	-1.4027604	Pre Graft EOM	7
Hoxb8	ENSMUSG00000056648	Pre_Graft_5_EOM_Exp2	-1.4027604	Pre Graft EOM	8
Hoxb9	ENSMUSG00000020875	Pre_Graft_5_EOM_Exp2	-1.4027604	Pre Graft EOM	9
Hoxc10	ENSMUSG00000022484	Pre_Graft_5_EOM_Exp2	-1.4027604	Pre Graft EOM	9
Hoxc11	ENSMUSG00000001656	Pre_Graft_5_EOM_Exp2	-1.4027604	Pre Graft EOM	9
Hoxc12	ENSMUSG00000050328	Pre_Graft_5_EOM_Exp2	-1.4027604	Pre Graft EOM	9
Hoxc13	ENSMUSG00000001655	Pre_Graft_5_EOM_Exp2	-1.4027604	Pre Graft EOM	9
Hoxc4	ENSMUSG00000075394	Pre_Graft_5_EOM_Exp2	-1.2507573	Pre Graft EOM	4
Hoxc5	ENSMUSG00000022485	Pre_Graft_5_EOM_Exp2	-1.4027604	Pre Graft EOM	5
Hoxc6	ENSMUSG00000001661	Pre_Graft_5_EOM_Exp2	-1.4027604	Pre Graft EOM	6
Hoxc8	ENSMUSG00000001657	Pre_Graft_5_EOM_Exp2	-1.4027604	Pre Graft EOM	8
Hoxc9	ENSMUSG00000036139	Pre_Graft_5_EOM_Exp2	-1.4027604	Pre Graft EOM	9
Hoxd1	ENSMUSG00000042448	Pre_Graft_5_EOM_Exp2	-1.4027604	Pre Graft EOM	1
Hoxd10	ENSMUSG00000050368	Pre_Graft_5_EOM_Exp2	-1.4027604	Pre Graft EOM	9
Hoxd11	ENSMUSG00000042499	Pre_Graft_5_EOM_Exp2	-1.4027604	Pre Graft EOM	9
Hoxd12	ENSMUSG00000001823	Pre_Graft_5_EOM_Exp2	-1.4027604	Pre Graft EOM	9
Hoxd13	ENSMUSG00000001819	Pre_Graft_5_EOM_Exp2	-1.4027604	Pre Graft EOM	9
Hoxd3	ENSMUSG00000079277	Pre_Graft_5_EOM_Exp2	-1.4027604	Pre Graft EOM	3
Hoxd4	ENSMUSG00000042464	Pre_Graft_5_EOM_Exp2	-1.4027604	Pre Graft EOM	4
Hoxd8	ENSMUSG00000027102	Pre_Graft_5_EOM_Exp2	-1.4027604	Pre Graft EOM	8
Hoxd9	ENSMUSG00000043342	Pre_Graft_5_EOM_Exp2	-1.4027604	Pre Graft EOM	9
Hoxa1	ENSMUSG00000029844	Pre_Graft_3_EOM_Exp1	-1.0787328	Pre Graft EOM	1
Hoxa10	ENSMUSG00000000938	Pre_Graft_3_EOM_Exp1	-1.0787328	Pre Graft EOM	9
Hoxa11	ENSMUSG00000038210	Pre_Graft_3_EOM_Exp1	-1.0787328	Pre Graft EOM	9
Hoxa13	ENSMUSG00000038203	Pre_Graft_3_EOM_Exp1	-1.0787328	Pre Graft EOM	9
Hoxa2	ENSMUSG00000014704	Pre_Graft_3_EOM_Exp1	-1.0787328	Pre Graft EOM	2
Hoxa3	ENSMUSG00000079560	Pre_Graft_3_EOM_Exp1	-1.0787328	Pre Graft EOM	3
Hoxa4	ENSMUSG00000000942	Pre_Graft_3_EOM_Exp1	-1.0787328	Pre Graft EOM	4
Hoxa5	ENSMUSG00000038253	Pre_Graft_3_EOM_Exp1	0.65823287	Pre Graft EOM	5
Hoxa6	ENSMUSG00000043219	Pre_Graft_3_EOM_Exp1	-1.0787328	Pre Graft EOM	6
Hoxa7	ENSMUSG00000038236	Pre_Graft_3_EOM_Exp1	-1.0787328	Pre Graft EOM	7
Hoxa9	ENSMUSG00000038227	Pre_Graft_3_EOM_Exp1	-1.0787328	Pre Graft EOM	9
Hoxb1	ENSMUSG00000018973	Pre_Graft_3_EOM_Exp1	-1.0787328	Pre Graft EOM	1
Hoxb13	ENSMUSG00000049604	Pre_Graft_3_EOM_Exp1	-1.0787328	Pre Graft EOM	9
Hoxb2	ENSMUSG00000075588	Pre_Graft_3_EOM_Exp1	-1.0787328	Pre Graft EOM	2
Hoxb3	ENSMUSG00000048763	Pre_Graft_3_EOM_Exp1	-1.0787328	Pre Graft EOM	3
Hoxb4	ENSMUSG00000038692	Pre_Graft_3_EOM_Exp1	-1.0787328	Pre Graft EOM	4
Hoxb5	ENSMUSG00000038700	Pre_Graft_3_EOM_Exp1	-1.0787328	Pre Graft EOM	5
Hoxb6	ENSMUSG00000000690	Pre_Graft_3_EOM_Exp1	-1.0787328	Pre Graft EOM	6
Hoxb7	ENSMUSG00000038721	Pre_Graft_3_EOM_Exp1	-1.0787328	Pre Graft EOM	7
Hoxb8	ENSMUSG00000056648	Pre_Graft_3_EOM_Exp1	-1.0787328	Pre Graft EOM	8
Hoxb9	ENSMUSG00000020875	Pre_Graft_3_EOM_Exp1	-1.0787328	Pre Graft EOM	9
Hoxc10	ENSMUSG00000022484	Pre_Graft_3_EOM_Exp1	-1.0787328	Pre Graft EOM	9
Hoxc11	ENSMUSG00000001656	Pre_Graft_3_EOM_Exp1	-1.0787328	Pre Graft EOM	9
Hoxc12	ENSMUSG00000050328	Pre_Graft_3_EOM_Exp1	-1.0787328	Pre Graft EOM	9
Hoxc13	ENSMUSG00000001655	Pre_Graft_3_EOM_Exp1	-1.0787328	Pre Graft EOM	9
Hoxc4	ENSMUSG00000075394	Pre_Graft_3_EOM_Exp1	-1.0787328	Pre Graft EOM	4
Hoxc5	ENSMUSG00000022485	Pre_Graft_3_EOM_Exp1	-1.0787328	Pre Graft EOM	5
Hoxc6	ENSMUSG00000001661	Pre_Graft_3_EOM_Exp1	-1.0787328	Pre Graft EOM	6
Hoxc8	ENSMUSG00000001657	Pre_Graft_3_EOM_Exp1	-1.0787328	Pre Graft EOM	8
Hoxc9	ENSMUSG00000036139	Pre_Graft_3_EOM_Exp1	-1.0787328	Pre Graft EOM	9
Hoxd1	ENSMUSG00000042448	Pre_Graft_3_EOM_Exp1	-1.0787328	Pre Graft EOM	1
Hoxd10	ENSMUSG00000050368	Pre_Graft_3_EOM_Exp1	-1.0787328	Pre Graft EOM	9
Hoxd11	ENSMUSG00000042499	Pre_Graft_3_EOM_Exp1	-1.0787328	Pre Graft EOM	9
Hoxd12	ENSMUSG00000001823	Pre_Graft_3_EOM_Exp1	-1.0787328	Pre Graft EOM	9
Hoxd13	ENSMUSG00000001819	Pre_Graft_3_EOM_Exp1	1.0732703	Pre Graft EOM	9
Hoxd3	ENSMUSG00000079277	Pre_Graft_3_EOM_Exp1	-1.0787328	Pre Graft EOM	3
Hoxd4	ENSMUSG00000042464	Pre_Graft_3_EOM_Exp1	-1.0787328	Pre Graft EOM	4
Hoxd8	ENSMUSG00000027102	Pre_Graft_3_EOM_Exp1	-1.0787328	Pre Graft EOM	8
Hoxd9	ENSMUSG00000043342	Pre_Graft_3_EOM_Exp1	-1.0787328	Pre Graft EOM	9
Hoxa1	ENSMUSG00000029844	Pre_Graft_2_EOM_Exp2	-1.667314	Pre Graft EOM	1
Hoxa10	ENSMUSG00000000938	Pre_Graft_2_EOM_Exp2	-1.667314	Pre Graft EOM	9
Hoxa11	ENSMUSG00000038210	Pre_Graft_2_EOM_Exp2	-1.667314	Pre Graft EOM	9
Hoxa13	ENSMUSG00000038203	Pre_Graft_2_EOM_Exp2	-1.667314	Pre Graft EOM	9
Hoxa2	ENSMUSG00000014704	Pre_Graft_2_EOM_Exp2	-1.667314	Pre Graft EOM	2
Hoxa3	ENSMUSG00000079560	Pre_Graft_2_EOM_Exp2	-1.667314	Pre Graft EOM	3
Hoxa4	ENSMUSG00000000942	Pre_Graft_2_EOM_Exp2	-1.667314	Pre Graft EOM	4
Hoxa5	ENSMUSG00000038253	Pre_Graft_2_EOM_Exp2	-1.667314	Pre Graft EOM	5
Hoxa6	ENSMUSG00000043219	Pre_Graft_2_EOM_Exp2	-1.667314	Pre Graft EOM	6
Hoxa7	ENSMUSG00000038236	Pre_Graft_2_EOM_Exp2	-1.667314	Pre Graft EOM	7
Hoxa9	ENSMUSG00000038227	Pre_Graft_2_EOM_Exp2	-1.667314	Pre Graft EOM	9
Hoxb1	ENSMUSG00000018973	Pre_Graft_2_EOM_Exp2	-1.667314	Pre Graft EOM	1
Hoxb13	ENSMUSG00000049604	Pre_Graft_2_EOM_Exp2	-1.667314	Pre Graft EOM	9
Hoxb2	ENSMUSG00000075588	Pre_Graft_2_EOM_Exp2	-1.667314	Pre Graft EOM	2
Hoxb3	ENSMUSG00000048763	Pre_Graft_2_EOM_Exp2	-1.667314	Pre Graft EOM	3
Hoxb4	ENSMUSG00000038692	Pre_Graft_2_EOM_Exp2	-1.667314	Pre Graft EOM	4
Hoxb5	ENSMUSG00000038700	Pre_Graft_2_EOM_Exp2	-1.667314	Pre Graft EOM	5
Hoxb6	ENSMUSG00000000690	Pre_Graft_2_EOM_Exp2	-1.667314	Pre Graft EOM	6
Hoxb7	ENSMUSG00000038721	Pre_Graft_2_EOM_Exp2	-1.667314	Pre Graft EOM	7
Hoxb8	ENSMUSG00000056648	Pre_Graft_2_EOM_Exp2	-1.667314	Pre Graft EOM	8
Hoxb9	ENSMUSG00000020875	Pre_Graft_2_EOM_Exp2	-1.667314	Pre Graft EOM	9
Hoxc10	ENSMUSG00000022484	Pre_Graft_2_EOM_Exp2	-1.667314	Pre Graft EOM	9
Hoxc11	ENSMUSG00000001656	Pre_Graft_2_EOM_Exp2	-1.667314	Pre Graft EOM	9
Hoxc12	ENSMUSG00000050328	Pre_Graft_2_EOM_Exp2	-1.667314	Pre Graft EOM	9
Hoxc13	ENSMUSG00000001655	Pre_Graft_2_EOM_Exp2	-1.667314	Pre Graft EOM	9
Hoxc4	ENSMUSG00000075394	Pre_Graft_2_EOM_Exp2	-1.667314	Pre Graft EOM	4
Hoxc5	ENSMUSG00000022485	Pre_Graft_2_EOM_Exp2	-1.667314	Pre Graft EOM	5
Hoxc6	ENSMUSG00000001661	Pre_Graft_2_EOM_Exp2	-1.667314	Pre Graft EOM	6
Hoxc8	ENSMUSG00000001657	Pre_Graft_2_EOM_Exp2	-1.667314	Pre Graft EOM	8
Hoxc9	ENSMUSG00000036139	Pre_Graft_2_EOM_Exp2	-1.667314	Pre Graft EOM	9
Hoxd1	ENSMUSG00000042448	Pre_Graft_2_EOM_Exp2	-1.667314	Pre Graft EOM	1
Hoxd10	ENSMUSG00000050368	Pre_Graft_2_EOM_Exp2	-1.667314	Pre Graft EOM	9
Hoxd11	ENSMUSG00000042499	Pre_Graft_2_EOM_Exp2	-1.667314	Pre Graft EOM	9
Hoxd12	ENSMUSG00000001823	Pre_Graft_2_EOM_Exp2	-1.667314	Pre Graft EOM	9
Hoxd13	ENSMUSG00000001819	Pre_Graft_2_EOM_Exp2	-1.667314	Pre Graft EOM	9
Hoxd3	ENSMUSG00000079277	Pre_Graft_2_EOM_Exp2	-1.667314	Pre Graft EOM	3
Hoxd4	ENSMUSG00000042464	Pre_Graft_2_EOM_Exp2	-1.667314	Pre Graft EOM	4
Hoxd8	ENSMUSG00000027102	Pre_Graft_2_EOM_Exp2	-1.667314	Pre Graft EOM	8
Hoxd9	ENSMUSG00000043342	Pre_Graft_2_EOM_Exp2	-1.667314	Pre Graft EOM	9
Hoxa1	ENSMUSG00000029844	Pre_Graft_6_EOM_Exp2	-1.5641788	Pre Graft EOM	1
Hoxa10	ENSMUSG00000000938	Pre_Graft_6_EOM_Exp2	-1.5641788	Pre Graft EOM	9
Hoxa11	ENSMUSG00000038210	Pre_Graft_6_EOM_Exp2	-1.5641788	Pre Graft EOM	9
Hoxa13	ENSMUSG00000038203	Pre_Graft_6_EOM_Exp2	-1.5641788	Pre Graft EOM	9
Hoxa2	ENSMUSG00000014704	Pre_Graft_6_EOM_Exp2	-1.5641788	Pre Graft EOM	2
Hoxa3	ENSMUSG00000079560	Pre_Graft_6_EOM_Exp2	-0.41217557	Pre Graft EOM	3
Hoxa4	ENSMUSG00000000942	Pre_Graft_6_EOM_Exp2	-1.5641788	Pre Graft EOM	4
Hoxa5	ENSMUSG00000038253	Pre_Graft_6_EOM_Exp2	-1.5641788	Pre Graft EOM	5
Hoxa6	ENSMUSG00000043219	Pre_Graft_6_EOM_Exp2	-1.5641788	Pre Graft EOM	6
Hoxa7	ENSMUSG00000038236	Pre_Graft_6_EOM_Exp2	-1.5641788	Pre Graft EOM	7
Hoxa9	ENSMUSG00000038227	Pre_Graft_6_EOM_Exp2	-1.5641788	Pre Graft EOM	9
Hoxb1	ENSMUSG00000018973	Pre_Graft_6_EOM_Exp2	-1.5641788	Pre Graft EOM	1
Hoxb13	ENSMUSG00000049604	Pre_Graft_6_EOM_Exp2	-1.5641788	Pre Graft EOM	9
Hoxb2	ENSMUSG00000075588	Pre_Graft_6_EOM_Exp2	-1.5641788	Pre Graft EOM	2
Hoxb3	ENSMUSG00000048763	Pre_Graft_6_EOM_Exp2	-1.5641788	Pre Graft EOM	3
Hoxb4	ENSMUSG00000038692	Pre_Graft_6_EOM_Exp2	-1.5641788	Pre Graft EOM	4
Hoxb5	ENSMUSG00000038700	Pre_Graft_6_EOM_Exp2	-1.5641788	Pre Graft EOM	5
Hoxb6	ENSMUSG00000000690	Pre_Graft_6_EOM_Exp2	-1.5641788	Pre Graft EOM	6
Hoxb7	ENSMUSG00000038721	Pre_Graft_6_EOM_Exp2	-1.5641788	Pre Graft EOM	7
Hoxb8	ENSMUSG00000056648	Pre_Graft_6_EOM_Exp2	-1.5641788	Pre Graft EOM	8
Hoxb9	ENSMUSG00000020875	Pre_Graft_6_EOM_Exp2	-1.5641788	Pre Graft EOM	9
Hoxc10	ENSMUSG00000022484	Pre_Graft_6_EOM_Exp2	-1.5641788	Pre Graft EOM	9
Hoxc11	ENSMUSG00000001656	Pre_Graft_6_EOM_Exp2	-1.5641788	Pre Graft EOM	9
Hoxc12	ENSMUSG00000050328	Pre_Graft_6_EOM_Exp2	-1.5641788	Pre Graft EOM	9
Hoxc13	ENSMUSG00000001655	Pre_Graft_6_EOM_Exp2	-1.5641788	Pre Graft EOM	9
Hoxc4	ENSMUSG00000075394	Pre_Graft_6_EOM_Exp2	-1.5641788	Pre Graft EOM	4
Hoxc5	ENSMUSG00000022485	Pre_Graft_6_EOM_Exp2	-1.5641788	Pre Graft EOM	5
Hoxc6	ENSMUSG00000001661	Pre_Graft_6_EOM_Exp2	-1.5641788	Pre Graft EOM	6
Hoxc8	ENSMUSG00000001657	Pre_Graft_6_EOM_Exp2	-1.5641788	Pre Graft EOM	8
Hoxc9	ENSMUSG00000036139	Pre_Graft_6_EOM_Exp2	-1.5641788	Pre Graft EOM	9
Hoxd1	ENSMUSG00000042448	Pre_Graft_6_EOM_Exp2	-1.5641788	Pre Graft EOM	1
Hoxd10	ENSMUSG00000050368	Pre_Graft_6_EOM_Exp2	-1.5641788	Pre Graft EOM	9
Hoxd11	ENSMUSG00000042499	Pre_Graft_6_EOM_Exp2	-1.5641788	Pre Graft EOM	9
Hoxd12	ENSMUSG00000001823	Pre_Graft_6_EOM_Exp2	-1.5641788	Pre Graft EOM	9
Hoxd13	ENSMUSG00000001819	Pre_Graft_6_EOM_Exp2	-1.5641788	Pre Graft EOM	9
Hoxd3	ENSMUSG00000079277	Pre_Graft_6_EOM_Exp2	-1.5641788	Pre Graft EOM	3
Hoxd4	ENSMUSG00000042464	Pre_Graft_6_EOM_Exp2	-1.5641788	Pre Graft EOM	4
Hoxd8	ENSMUSG00000027102	Pre_Graft_6_EOM_Exp2	-0.41217557	Pre Graft EOM	8
Hoxd9	ENSMUSG00000043342	Pre_Graft_6_EOM_Exp2	-1.5641788	Pre Graft EOM	9
Hoxa1	ENSMUSG00000029844	Pre_Graft_4_EOM_Exp1	-0.7745625	Pre Graft EOM	1
Hoxa10	ENSMUSG00000000938	Pre_Graft_4_EOM_Exp1	-0.7745625	Pre Graft EOM	9
Hoxa11	ENSMUSG00000038210	Pre_Graft_4_EOM_Exp1	-0.7745625	Pre Graft EOM	9
Hoxa13	ENSMUSG00000038203	Pre_Graft_4_EOM_Exp1	-0.7745625	Pre Graft EOM	9
Hoxa2	ENSMUSG00000014704	Pre_Graft_4_EOM_Exp1	-0.7745625	Pre Graft EOM	2
Hoxa3	ENSMUSG00000079560	Pre_Graft_4_EOM_Exp1	-0.7745625	Pre Graft EOM	3
Hoxa4	ENSMUSG00000000942	Pre_Graft_4_EOM_Exp1	-0.7745625	Pre Graft EOM	4
Hoxa5	ENSMUSG00000038253	Pre_Graft_4_EOM_Exp1	-0.7745625	Pre Graft EOM	5
Hoxa6	ENSMUSG00000043219	Pre_Graft_4_EOM_Exp1	-0.7745625	Pre Graft EOM	6
Hoxa7	ENSMUSG00000038236	Pre_Graft_4_EOM_Exp1	-0.7745625	Pre Graft EOM	7
Hoxa9	ENSMUSG00000038227	Pre_Graft_4_EOM_Exp1	-0.7745625	Pre Graft EOM	9
Hoxb1	ENSMUSG00000018973	Pre_Graft_4_EOM_Exp1	-0.7745625	Pre Graft EOM	1
Hoxb13	ENSMUSG00000049604	Pre_Graft_4_EOM_Exp1	-0.7745625	Pre Graft EOM	9
Hoxb2	ENSMUSG00000075588	Pre_Graft_4_EOM_Exp1	-0.7745625	Pre Graft EOM	2
Hoxb3	ENSMUSG00000048763	Pre_Graft_4_EOM_Exp1	-0.7745625	Pre Graft EOM	3
Hoxb4	ENSMUSG00000038692	Pre_Graft_4_EOM_Exp1	-0.7745625	Pre Graft EOM	4
Hoxb5	ENSMUSG00000038700	Pre_Graft_4_EOM_Exp1	-0.7745625	Pre Graft EOM	5
Hoxb6	ENSMUSG00000000690	Pre_Graft_4_EOM_Exp1	-0.7745625	Pre Graft EOM	6
Hoxb7	ENSMUSG00000038721	Pre_Graft_4_EOM_Exp1	-0.7745625	Pre Graft EOM	7
Hoxb8	ENSMUSG00000056648	Pre_Graft_4_EOM_Exp1	-0.7745625	Pre Graft EOM	8
Hoxb9	ENSMUSG00000020875	Pre_Graft_4_EOM_Exp1	-0.7745625	Pre Graft EOM	9
Hoxc10	ENSMUSG00000022484	Pre_Graft_4_EOM_Exp1	-0.7745625	Pre Graft EOM	9
Hoxc11	ENSMUSG00000001656	Pre_Graft_4_EOM_Exp1	-0.7745625	Pre Graft EOM	9
Hoxc12	ENSMUSG00000050328	Pre_Graft_4_EOM_Exp1	-0.7745625	Pre Graft EOM	9
Hoxc13	ENSMUSG00000001655	Pre_Graft_4_EOM_Exp1	-0.7745625	Pre Graft EOM	9
Hoxc4	ENSMUSG00000075394	Pre_Graft_4_EOM_Exp1	1.3774408	Pre Graft EOM	4
Hoxc5	ENSMUSG00000022485	Pre_Graft_4_EOM_Exp1	-0.7745625	Pre Graft EOM	5
Hoxc6	ENSMUSG00000001661	Pre_Graft_4_EOM_Exp1	-0.7745625	Pre Graft EOM	6
Hoxc8	ENSMUSG00000001657	Pre_Graft_4_EOM_Exp1	-0.7745625	Pre Graft EOM	8
Hoxc9	ENSMUSG00000036139	Pre_Graft_4_EOM_Exp1	-0.7745625	Pre Graft EOM	9
Hoxd1	ENSMUSG00000042448	Pre_Graft_4_EOM_Exp1	-0.7745625	Pre Graft EOM	1
Hoxd10	ENSMUSG00000050368	Pre_Graft_4_EOM_Exp1	-0.7745625	Pre Graft EOM	9
Hoxd11	ENSMUSG00000042499	Pre_Graft_4_EOM_Exp1	-0.7745625	Pre Graft EOM	9
Hoxd12	ENSMUSG00000001823	Pre_Graft_4_EOM_Exp1	-0.7745625	Pre Graft EOM	9
Hoxd13	ENSMUSG00000001819	Pre_Graft_4_EOM_Exp1	-0.7745625	Pre Graft EOM	9
Hoxd3	ENSMUSG00000079277	Pre_Graft_4_EOM_Exp1	-0.7745625	Pre Graft EOM	3
Hoxd4	ENSMUSG00000042464	Pre_Graft_4_EOM_Exp1	-0.7745625	Pre Graft EOM	4
Hoxd8	ENSMUSG00000027102	Pre_Graft_4_EOM_Exp1	-0.7745625	Pre Graft EOM	8
Hoxd9	ENSMUSG00000043342	Pre_Graft_4_EOM_Exp1	-0.7745625	Pre Graft EOM	9
Hoxa1	ENSMUSG00000029844	Pre_Graft_5_EOM_Exp1	-1.0437801	Pre Graft EOM	1
Hoxa10	ENSMUSG00000000938	Pre_Graft_5_EOM_Exp1	-1.0437801	Pre Graft EOM	9
Hoxa11	ENSMUSG00000038210	Pre_Graft_5_EOM_Exp1	-1.0437801	Pre Graft EOM	9
Hoxa13	ENSMUSG00000038203	Pre_Graft_5_EOM_Exp1	-1.0437801	Pre Graft EOM	9
Hoxa2	ENSMUSG00000014704	Pre_Graft_5_EOM_Exp1	-1.0437801	Pre Graft EOM	2
Hoxa3	ENSMUSG00000079560	Pre_Graft_5_EOM_Exp1	-0.8917769	Pre Graft EOM	3
Hoxa4	ENSMUSG00000000942	Pre_Graft_5_EOM_Exp1	-1.0437801	Pre Graft EOM	4
Hoxa5	ENSMUSG00000038253	Pre_Graft_5_EOM_Exp1	-1.0437801	Pre Graft EOM	5
Hoxa6	ENSMUSG00000043219	Pre_Graft_5_EOM_Exp1	-1.0437801	Pre Graft EOM	6
Hoxa7	ENSMUSG00000038236	Pre_Graft_5_EOM_Exp1	-1.0437801	Pre Graft EOM	7
Hoxa9	ENSMUSG00000038227	Pre_Graft_5_EOM_Exp1	-1.0437801	Pre Graft EOM	9
Hoxb1	ENSMUSG00000018973	Pre_Graft_5_EOM_Exp1	-1.0437801	Pre Graft EOM	1
Hoxb13	ENSMUSG00000049604	Pre_Graft_5_EOM_Exp1	-1.0437801	Pre Graft EOM	9
Hoxb2	ENSMUSG00000075588	Pre_Graft_5_EOM_Exp1	-1.0437801	Pre Graft EOM	2
Hoxb3	ENSMUSG00000048763	Pre_Graft_5_EOM_Exp1	-1.0437801	Pre Graft EOM	3
Hoxb4	ENSMUSG00000038692	Pre_Graft_5_EOM_Exp1	-1.0437801	Pre Graft EOM	4
Hoxb5	ENSMUSG00000038700	Pre_Graft_5_EOM_Exp1	-1.0437801	Pre Graft EOM	5
Hoxb6	ENSMUSG00000000690	Pre_Graft_5_EOM_Exp1	-1.0437801	Pre Graft EOM	6
Hoxb7	ENSMUSG00000038721	Pre_Graft_5_EOM_Exp1	-1.0437801	Pre Graft EOM	7
Hoxb8	ENSMUSG00000056648	Pre_Graft_5_EOM_Exp1	-1.0437801	Pre Graft EOM	8
Hoxb9	ENSMUSG00000020875	Pre_Graft_5_EOM_Exp1	-1.0437801	Pre Graft EOM	9
Hoxc10	ENSMUSG00000022484	Pre_Graft_5_EOM_Exp1	-1.0437801	Pre Graft EOM	9
Hoxc11	ENSMUSG00000001656	Pre_Graft_5_EOM_Exp1	-1.0437801	Pre Graft EOM	9
Hoxc12	ENSMUSG00000050328	Pre_Graft_5_EOM_Exp1	-1.0437801	Pre Graft EOM	9
Hoxc13	ENSMUSG00000001655	Pre_Graft_5_EOM_Exp1	-1.0437801	Pre Graft EOM	9
Hoxc4	ENSMUSG00000075394	Pre_Graft_5_EOM_Exp1	-1.0437801	Pre Graft EOM	4
Hoxc5	ENSMUSG00000022485	Pre_Graft_5_EOM_Exp1	-1.0437801	Pre Graft EOM	5
Hoxc6	ENSMUSG00000001661	Pre_Graft_5_EOM_Exp1	-1.0437801	Pre Graft EOM	6
Hoxc8	ENSMUSG00000001657	Pre_Graft_5_EOM_Exp1	-1.0437801	Pre Graft EOM	8
Hoxc9	ENSMUSG00000036139	Pre_Graft_5_EOM_Exp1	-1.0437801	Pre Graft EOM	9
Hoxd1	ENSMUSG00000042448	Pre_Graft_5_EOM_Exp1	-1.0437801	Pre Graft EOM	1
Hoxd10	ENSMUSG00000050368	Pre_Graft_5_EOM_Exp1	-1.0437801	Pre Graft EOM	9
Hoxd11	ENSMUSG00000042499	Pre_Graft_5_EOM_Exp1	-1.0437801	Pre Graft EOM	9
Hoxd12	ENSMUSG00000001823	Pre_Graft_5_EOM_Exp1	-1.0437801	Pre Graft EOM	9
Hoxd13	ENSMUSG00000001819	Pre_Graft_5_EOM_Exp1	-1.0437801	Pre Graft EOM	9
Hoxd3	ENSMUSG00000079277	Pre_Graft_5_EOM_Exp1	-1.0437801	Pre Graft EOM	3
Hoxd4	ENSMUSG00000042464	Pre_Graft_5_EOM_Exp1	-1.0437801	Pre Graft EOM	4
Hoxd8	ENSMUSG00000027102	Pre_Graft_5_EOM_Exp1	-1.0437801	Pre Graft EOM	8
Hoxd9	ENSMUSG00000043342	Pre_Graft_5_EOM_Exp1	-1.0437801	Pre Graft EOM	9
Hoxa1	ENSMUSG00000029844	Pre_Graft_4_EOM_Exp2	-1.5577105	Pre Graft EOM	1
Hoxa10	ENSMUSG00000000938	Pre_Graft_4_EOM_Exp2	-1.5577105	Pre Graft EOM	9
Hoxa11	ENSMUSG00000038210	Pre_Graft_4_EOM_Exp2	-1.5577105	Pre Graft EOM	9
Hoxa13	ENSMUSG00000038203	Pre_Graft_4_EOM_Exp2	-1.5577105	Pre Graft EOM	9
Hoxa2	ENSMUSG00000014704	Pre_Graft_4_EOM_Exp2	-1.5577105	Pre Graft EOM	2
Hoxa3	ENSMUSG00000079560	Pre_Graft_4_EOM_Exp2	-1.5577105	Pre Graft EOM	3
Hoxa4	ENSMUSG00000000942	Pre_Graft_4_EOM_Exp2	-1.5577105	Pre Graft EOM	4
Hoxa5	ENSMUSG00000038253	Pre_Graft_4_EOM_Exp2	-1.5577105	Pre Graft EOM	5
Hoxa6	ENSMUSG00000043219	Pre_Graft_4_EOM_Exp2	-1.5577105	Pre Graft EOM	6
Hoxa7	ENSMUSG00000038236	Pre_Graft_4_EOM_Exp2	-1.5577105	Pre Graft EOM	7
Hoxa9	ENSMUSG00000038227	Pre_Graft_4_EOM_Exp2	-1.5577105	Pre Graft EOM	9
Hoxb1	ENSMUSG00000018973	Pre_Graft_4_EOM_Exp2	-1.5577105	Pre Graft EOM	1
Hoxb13	ENSMUSG00000049604	Pre_Graft_4_EOM_Exp2	-1.5577105	Pre Graft EOM	9
Hoxb2	ENSMUSG00000075588	Pre_Graft_4_EOM_Exp2	-1.5577105	Pre Graft EOM	2
Hoxb3	ENSMUSG00000048763	Pre_Graft_4_EOM_Exp2	-1.5577105	Pre Graft EOM	3
Hoxb4	ENSMUSG00000038692	Pre_Graft_4_EOM_Exp2	-1.5577105	Pre Graft EOM	4
Hoxb5	ENSMUSG00000038700	Pre_Graft_4_EOM_Exp2	-1.5577105	Pre Graft EOM	5
Hoxb6	ENSMUSG00000000690	Pre_Graft_4_EOM_Exp2	-1.5577105	Pre Graft EOM	6
Hoxb7	ENSMUSG00000038721	Pre_Graft_4_EOM_Exp2	-1.5577105	Pre Graft EOM	7
Hoxb8	ENSMUSG00000056648	Pre_Graft_4_EOM_Exp2	-1.5577105	Pre Graft EOM	8
Hoxb9	ENSMUSG00000020875	Pre_Graft_4_EOM_Exp2	-1.5577105	Pre Graft EOM	9
Hoxc10	ENSMUSG00000022484	Pre_Graft_4_EOM_Exp2	-1.5577105	Pre Graft EOM	9
Hoxc11	ENSMUSG00000001656	Pre_Graft_4_EOM_Exp2	-1.5577105	Pre Graft EOM	9
Hoxc12	ENSMUSG00000050328	Pre_Graft_4_EOM_Exp2	-1.5577105	Pre Graft EOM	9
Hoxc13	ENSMUSG00000001655	Pre_Graft_4_EOM_Exp2	-1.5577105	Pre Graft EOM	9
Hoxc4	ENSMUSG00000075394	Pre_Graft_4_EOM_Exp2	-1.5577105	Pre Graft EOM	4
Hoxc5	ENSMUSG00000022485	Pre_Graft_4_EOM_Exp2	-1.5577105	Pre Graft EOM	5
Hoxc6	ENSMUSG00000001661	Pre_Graft_4_EOM_Exp2	-1.5577105	Pre Graft EOM	6
Hoxc8	ENSMUSG00000001657	Pre_Graft_4_EOM_Exp2	-1.5577105	Pre Graft EOM	8
Hoxc9	ENSMUSG00000036139	Pre_Graft_4_EOM_Exp2	-1.5577105	Pre Graft EOM	9
Hoxd1	ENSMUSG00000042448	Pre_Graft_4_EOM_Exp2	-1.5577105	Pre Graft EOM	1
Hoxd10	ENSMUSG00000050368	Pre_Graft_4_EOM_Exp2	-1.5577105	Pre Graft EOM	9
Hoxd11	ENSMUSG00000042499	Pre_Graft_4_EOM_Exp2	-1.5577105	Pre Graft EOM	9
Hoxd12	ENSMUSG00000001823	Pre_Graft_4_EOM_Exp2	-1.5577105	Pre Graft EOM	9
Hoxd13	ENSMUSG00000001819	Pre_Graft_4_EOM_Exp2	-1.5577105	Pre Graft EOM	9
Hoxd3	ENSMUSG00000079277	Pre_Graft_4_EOM_Exp2	-1.5577105	Pre Graft EOM	3
Hoxd4	ENSMUSG00000042464	Pre_Graft_4_EOM_Exp2	-1.5577105	Pre Graft EOM	4
Hoxd8	ENSMUSG00000027102	Pre_Graft_4_EOM_Exp2	-1.5577105	Pre Graft EOM	8
Hoxd9	ENSMUSG00000043342	Pre_Graft_4_EOM_Exp2	-1.5577105	Pre Graft EOM	9

## Sheet: Fig 1E TA
Gene	ID	Sample	Log2 count	Stage	Anterior-posterior axis level
Hoxa1	ENSMUSG00000029844	Pre_Graft_1_TA_Exp2	3.5233886	Pre Graft TA	1
Hoxa10	ENSMUSG00000000938	Pre_Graft_1_TA_Exp2	3.7749274	Pre Graft TA	9
Hoxa11	ENSMUSG00000038210	Pre_Graft_1_TA_Exp2	0.13107117	Pre Graft TA	9
Hoxa13	ENSMUSG00000038203	Pre_Graft_1_TA_Exp2	-1.020932	Pre Graft TA	9
Hoxa2	ENSMUSG00000014704	Pre_Graft_1_TA_Exp2	-1.020932	Pre Graft TA	2
Hoxa3	ENSMUSG00000079560	Pre_Graft_1_TA_Exp2	1.1310712	Pre Graft TA	3
Hoxa4	ENSMUSG00000000942	Pre_Graft_1_TA_Exp2	1.4529992	Pre Graft TA	4
Hoxa5	ENSMUSG00000038253	Pre_Graft_1_TA_Exp2	1.4529992	Pre Graft TA	5
Hoxa6	ENSMUSG00000043219	Pre_Graft_1_TA_Exp2	3.131071	Pre Graft TA	6
Hoxa7	ENSMUSG00000038236	Pre_Graft_1_TA_Exp2	3.3789985	Pre Graft TA	7
Hoxa9	ENSMUSG00000038227	Pre_Graft_1_TA_Exp2	2.5905027	Pre Graft TA	9
Hoxb1	ENSMUSG00000018973	Pre_Graft_1_TA_Exp2	-1.020932	Pre Graft TA	1
Hoxb13	ENSMUSG00000049604	Pre_Graft_1_TA_Exp2	-1.020932	Pre Graft TA	9
Hoxb2	ENSMUSG00000075588	Pre_Graft_1_TA_Exp2	-1.020932	Pre Graft TA	2
Hoxb3	ENSMUSG00000048763	Pre_Graft_1_TA_Exp2	-1.020932	Pre Graft TA	3
Hoxb4	ENSMUSG00000038692	Pre_Graft_1_TA_Exp2	1.9384261	Pre Graft TA	4
Hoxb5	ENSMUSG00000038700	Pre_Graft_1_TA_Exp2	-1.020932	Pre Graft TA	5
Hoxb6	ENSMUSG00000000690	Pre_Graft_1_TA_Exp2	-1.020932	Pre Graft TA	6
Hoxb7	ENSMUSG00000038721	Pre_Graft_1_TA_Exp2	1.1310712	Pre Graft TA	7
Hoxb8	ENSMUSG00000056648	Pre_Graft_1_TA_Exp2	-1.020932	Pre Graft TA	8
Hoxb9	ENSMUSG00000020875	Pre_Graft_1_TA_Exp2	-1.020932	Pre Graft TA	9
Hoxc10	ENSMUSG00000022484	Pre_Graft_1_TA_Exp2	5.0137143	Pre Graft TA	9
Hoxc11	ENSMUSG00000001656	Pre_Graft_1_TA_Exp2	3.7160337	Pre Graft TA	9
Hoxc12	ENSMUSG00000050328	Pre_Graft_1_TA_Exp2	-1.020932	Pre Graft TA	9
Hoxc13	ENSMUSG00000001655	Pre_Graft_1_TA_Exp2	-1.020932	Pre Graft TA	9
Hoxc4	ENSMUSG00000075394	Pre_Graft_1_TA_Exp2	-0.86892885	Pre Graft TA	4
Hoxc5	ENSMUSG00000022485	Pre_Graft_1_TA_Exp2	3.300996	Pre Graft TA	5
Hoxc6	ENSMUSG00000001661	Pre_Graft_1_TA_Exp2	-1.020932	Pre Graft TA	6
Hoxc8	ENSMUSG00000001657	Pre_Graft_1_TA_Exp2	-1.020932	Pre Graft TA	8
Hoxc9	ENSMUSG00000036139	Pre_Graft_1_TA_Exp2	3.7749274	Pre Graft TA	9
Hoxd1	ENSMUSG00000042448	Pre_Graft_1_TA_Exp2	-1.020932	Pre Graft TA	1
Hoxd10	ENSMUSG00000050368	Pre_Graft_1_TA_Exp2	-1.020932	Pre Graft TA	9
Hoxd11	ENSMUSG00000042499	Pre_Graft_1_TA_Exp2	2.300996	Pre Graft TA	9
Hoxd12	ENSMUSG00000001823	Pre_Graft_1_TA_Exp2	-1.020932	Pre Graft TA	9
Hoxd13	ENSMUSG00000001819	Pre_Graft_1_TA_Exp2	-1.020932	Pre Graft TA	9
Hoxd3	ENSMUSG00000079277	Pre_Graft_1_TA_Exp2	2.5905027	Pre Graft TA	3
Hoxd4	ENSMUSG00000042464	Pre_Graft_1_TA_Exp2	-1.020932	Pre Graft TA	4
Hoxd8	ENSMUSG00000027102	Pre_Graft_1_TA_Exp2	-0.86892885	Pre Graft TA	8
Hoxd9	ENSMUSG00000043342	Pre_Graft_1_TA_Exp2	-1.020932	Pre Graft TA	9
Hoxa1	ENSMUSG00000029844	Pre_Graft_5_TA_Exp2	-0.99414045	Pre Graft TA	1
Hoxa10	ENSMUSG00000000938	Pre_Graft_5_TA_Exp2	4.7124515	Pre Graft TA	9
Hoxa11	ENSMUSG00000038210	Pre_Graft_5_TA_Exp2	1.9652176	Pre Graft TA	9
Hoxa13	ENSMUSG00000038203	Pre_Graft_5_TA_Exp2	-0.99414045	Pre Graft TA	9
Hoxa2	ENSMUSG00000014704	Pre_Graft_5_TA_Exp2	-0.99414045	Pre Graft TA	2
Hoxa3	ENSMUSG00000079560	Pre_Graft_5_TA_Exp2	1.7428253	Pre Graft TA	3
Hoxa4	ENSMUSG00000000942	Pre_Graft_5_TA_Exp2	-0.99414045	Pre Graft TA	4
Hoxa5	ENSMUSG00000038253	Pre_Graft_5_TA_Exp2	2.4797907	Pre Graft TA	5
Hoxa6	ENSMUSG00000043219	Pre_Graft_5_TA_Exp2	2.7428253	Pre Graft TA	6
Hoxa7	ENSMUSG00000038236	Pre_Graft_5_TA_Exp2	3.55018	Pre Graft TA	7
Hoxa9	ENSMUSG00000038227	Pre_Graft_5_TA_Exp2	3.8017187	Pre Graft TA	9
Hoxb1	ENSMUSG00000018973	Pre_Graft_5_TA_Exp2	-0.99414045	Pre Graft TA	1
Hoxb13	ENSMUSG00000049604	Pre_Graft_5_TA_Exp2	-0.99414045	Pre Graft TA	9
Hoxb2	ENSMUSG00000075588	Pre_Graft_5_TA_Exp2	-0.99414045	Pre Graft TA	2
Hoxb3	ENSMUSG00000048763	Pre_Graft_5_TA_Exp2	-0.99414045	Pre Graft TA	3
Hoxb4	ENSMUSG00000038692	Pre_Graft_5_TA_Exp2	-0.99414045	Pre Graft TA	4
Hoxb5	ENSMUSG00000038700	Pre_Graft_5_TA_Exp2	-0.99414045	Pre Graft TA	5
Hoxb6	ENSMUSG00000000690	Pre_Graft_5_TA_Exp2	-0.99414045	Pre Graft TA	6
Hoxb7	ENSMUSG00000038721	Pre_Graft_5_TA_Exp2	1.9652176	Pre Graft TA	7
Hoxb8	ENSMUSG00000056648	Pre_Graft_5_TA_Exp2	-0.99414045	Pre Graft TA	8
Hoxb9	ENSMUSG00000020875	Pre_Graft_5_TA_Exp2	-0.99414045	Pre Graft TA	9
Hoxc10	ENSMUSG00000022484	Pre_Graft_5_TA_Exp2	5.064753	Pre Graft TA	9
Hoxc11	ENSMUSG00000001656	Pre_Graft_5_TA_Exp2	3.8017187	Pre Graft TA	9
Hoxc12	ENSMUSG00000050328	Pre_Graft_5_TA_Exp2	-0.99414045	Pre Graft TA	9
Hoxc13	ENSMUSG00000001655	Pre_Graft_5_TA_Exp2	-0.99414045	Pre Graft TA	9
Hoxc4	ENSMUSG00000075394	Pre_Graft_5_TA_Exp2	0.7428252	Pre Graft TA	4
Hoxc5	ENSMUSG00000022485	Pre_Graft_5_TA_Exp2	3.55018	Pre Graft TA	5
Hoxc6	ENSMUSG00000001661	Pre_Graft_5_TA_Exp2	3.2453253	Pre Graft TA	6
Hoxc8	ENSMUSG00000001657	Pre_Graft_5_TA_Exp2	0.15786268	Pre Graft TA	8
Hoxc9	ENSMUSG00000036139	Pre_Graft_5_TA_Exp2	4.5154147	Pre Graft TA	9
Hoxd1	ENSMUSG00000042448	Pre_Graft_5_TA_Exp2	-0.99414045	Pre Graft TA	1
Hoxd10	ENSMUSG00000050368	Pre_Graft_5_TA_Exp2	-0.99414045	Pre Graft TA	9
Hoxd11	ENSMUSG00000042499	Pre_Graft_5_TA_Exp2	-0.99414045	Pre Graft TA	9
Hoxd12	ENSMUSG00000001823	Pre_Graft_5_TA_Exp2	-0.99414045	Pre Graft TA	9
Hoxd13	ENSMUSG00000001819	Pre_Graft_5_TA_Exp2	-0.99414045	Pre Graft TA	9
Hoxd3	ENSMUSG00000079277	Pre_Graft_5_TA_Exp2	-0.8421373	Pre Graft TA	3
Hoxd4	ENSMUSG00000042464	Pre_Graft_5_TA_Exp2	-0.99414045	Pre Graft TA	4
Hoxd8	ENSMUSG00000027102	Pre_Graft_5_TA_Exp2	-0.99414045	Pre Graft TA	8
Hoxd9	ENSMUSG00000043342	Pre_Graft_5_TA_Exp2	-0.99414045	Pre Graft TA	9
Hoxa1	ENSMUSG00000029844	Pre_Graft_3_TA_Exp1	-1.0375715	Pre Graft TA	1
Hoxa10	ENSMUSG00000000938	Pre_Graft_3_TA_Exp1	4.4719834	Pre Graft TA	9
Hoxa11	ENSMUSG00000038210	Pre_Graft_3_TA_Exp1	2.8148713	Pre Graft TA	9
Hoxa13	ENSMUSG00000038203	Pre_Graft_3_TA_Exp1	-1.0375715	Pre Graft TA	9
Hoxa2	ENSMUSG00000014704	Pre_Graft_3_TA_Exp1	1.1144315	Pre Graft TA	2
Hoxa3	ENSMUSG00000079560	Pre_Graft_3_TA_Exp1	3.2018943	Pre Graft TA	3
Hoxa4	ENSMUSG00000000942	Pre_Graft_3_TA_Exp1	-1.0375715	Pre Graft TA	4
Hoxa5	ENSMUSG00000038253	Pre_Graft_3_TA_Exp1	3.2843564	Pre Graft TA	5
Hoxa6	ENSMUSG00000043219	Pre_Graft_3_TA_Exp1	0.11443151	Pre Graft TA	6
Hoxa7	ENSMUSG00000038236	Pre_Graft_3_TA_Exp1	4.1588254	Pre Graft TA	7
Hoxa9	ENSMUSG00000038227	Pre_Graft_3_TA_Exp1	3.1144314	Pre Graft TA	9
Hoxb1	ENSMUSG00000018973	Pre_Graft_3_TA_Exp1	-1.0375715	Pre Graft TA	1
Hoxb13	ENSMUSG00000049604	Pre_Graft_3_TA_Exp1	-1.0375715	Pre Graft TA	9
Hoxb2	ENSMUSG00000075588	Pre_Graft_3_TA_Exp1	-1.0375715	Pre Graft TA	2
Hoxb3	ENSMUSG00000048763	Pre_Graft_3_TA_Exp1	-1.0375715	Pre Graft TA	3
Hoxb4	ENSMUSG00000038692	Pre_Graft_3_TA_Exp1	-1.0375715	Pre Graft TA	4
Hoxb5	ENSMUSG00000038700	Pre_Graft_3_TA_Exp1	-1.0375715	Pre Graft TA	5
Hoxb6	ENSMUSG00000000690	Pre_Graft_3_TA_Exp1	-1.0375715	Pre Graft TA	6
Hoxb7	ENSMUSG00000038721	Pre_Graft_3_TA_Exp1	-1.0375715	Pre Graft TA	7
Hoxb8	ENSMUSG00000056648	Pre_Graft_3_TA_Exp1	-1.0375715	Pre Graft TA	8
Hoxb9	ENSMUSG00000020875	Pre_Graft_3_TA_Exp1	-1.0375715	Pre Graft TA	9
Hoxc10	ENSMUSG00000022484	Pre_Graft_3_TA_Exp1	5.786857	Pre Graft TA	9
Hoxc11	ENSMUSG00000001656	Pre_Graft_3_TA_Exp1	3.506749	Pre Graft TA	9
Hoxc12	ENSMUSG00000050328	Pre_Graft_3_TA_Exp1	-1.0375715	Pre Graft TA	9
Hoxc13	ENSMUSG00000001655	Pre_Graft_3_TA_Exp1	-1.0375715	Pre Graft TA	9
Hoxc4	ENSMUSG00000075394	Pre_Graft_3_TA_Exp1	0.69939405	Pre Graft TA	4
Hoxc5	ENSMUSG00000022485	Pre_Graft_3_TA_Exp1	3.699394	Pre Graft TA	5
Hoxc6	ENSMUSG00000001661	Pre_Graft_3_TA_Exp1	1.9217864	Pre Graft TA	6
Hoxc8	ENSMUSG00000001657	Pre_Graft_3_TA_Exp1	2.8148713	Pre Graft TA	8
Hoxc9	ENSMUSG00000036139	Pre_Graft_3_TA_Exp1	4.729141	Pre Graft TA	9
Hoxd1	ENSMUSG00000042448	Pre_Graft_3_TA_Exp1	-1.0375715	Pre Graft TA	1
Hoxd10	ENSMUSG00000050368	Pre_Graft_3_TA_Exp1	-1.0375715	Pre Graft TA	9
Hoxd11	ENSMUSG00000042499	Pre_Graft_3_TA_Exp1	-1.0375715	Pre Graft TA	9
Hoxd12	ENSMUSG00000001823	Pre_Graft_3_TA_Exp1	-1.0375715	Pre Graft TA	9
Hoxd13	ENSMUSG00000001819	Pre_Graft_3_TA_Exp1	-1.0375715	Pre Graft TA	9
Hoxd3	ENSMUSG00000079277	Pre_Graft_3_TA_Exp1	-1.0375715	Pre Graft TA	3
Hoxd4	ENSMUSG00000042464	Pre_Graft_3_TA_Exp1	-1.0375715	Pre Graft TA	4
Hoxd8	ENSMUSG00000027102	Pre_Graft_3_TA_Exp1	-1.0375715	Pre Graft TA	8
Hoxd9	ENSMUSG00000043342	Pre_Graft_3_TA_Exp1	-1.0375715	Pre Graft TA	9
Hoxa1	ENSMUSG00000029844	Pre_Graft_2_TA_Exp2	-1.4037182	Pre Graft TA	1
Hoxa10	ENSMUSG00000000938	Pre_Graft_2_TA_Exp2	4.4487243	Pre Graft TA	9
Hoxa11	ENSMUSG00000038210	Pre_Graft_2_TA_Exp2	2.5556397	Pre Graft TA	9
Hoxa13	ENSMUSG00000038203	Pre_Graft_2_TA_Exp2	-1.4037182	Pre Graft TA	9
Hoxa2	ENSMUSG00000014704	Pre_Graft_2_TA_Exp2	1.9182099	Pre Graft TA	2
Hoxa3	ENSMUSG00000079560	Pre_Graft_2_TA_Exp2	-1.4037182	Pre Graft TA	3
Hoxa4	ENSMUSG00000000942	Pre_Graft_2_TA_Exp2	-1.4037182	Pre Graft TA	4
Hoxa5	ENSMUSG00000038253	Pre_Graft_2_TA_Exp2	2.9182098	Pre Graft TA	5
Hoxa6	ENSMUSG00000043219	Pre_Graft_2_TA_Exp2	3.877568	Pre Graft TA	6
Hoxa7	ENSMUSG00000038236	Pre_Graft_2_TA_Exp2	3.6551754	Pre Graft TA	7
Hoxa9	ENSMUSG00000038227	Pre_Graft_2_TA_Exp2	3.9182098	Pre Graft TA	9
Hoxb1	ENSMUSG00000018973	Pre_Graft_2_TA_Exp2	-1.4037182	Pre Graft TA	1
Hoxb13	ENSMUSG00000049604	Pre_Graft_2_TA_Exp2	-1.4037182	Pre Graft TA	9
Hoxb2	ENSMUSG00000075588	Pre_Graft_2_TA_Exp2	-1.4037182	Pre Graft TA	2
Hoxb3	ENSMUSG00000048763	Pre_Graft_2_TA_Exp2	-1.4037182	Pre Graft TA	3
Hoxb4	ENSMUSG00000038692	Pre_Graft_2_TA_Exp2	-1.2517151	Pre Graft TA	4
Hoxb5	ENSMUSG00000038700	Pre_Graft_2_TA_Exp2	-0.2517151	Pre Graft TA	5
Hoxb6	ENSMUSG00000000690	Pre_Graft_2_TA_Exp2	-1.4037182	Pre Graft TA	6
Hoxb7	ENSMUSG00000038721	Pre_Graft_2_TA_Exp2	-0.2517151	Pre Graft TA	7
Hoxb8	ENSMUSG00000056648	Pre_Graft_2_TA_Exp2	-1.4037182	Pre Graft TA	8
Hoxb9	ENSMUSG00000020875	Pre_Graft_2_TA_Exp2	3.5031724	Pre Graft TA	9
Hoxc10	ENSMUSG00000022484	Pre_Graft_2_TA_Exp2	4.3028736	Pre Graft TA	9
Hoxc11	ENSMUSG00000001656	Pre_Graft_2_TA_Exp2	2.6551754	Pre Graft TA	9
Hoxc12	ENSMUSG00000050328	Pre_Graft_2_TA_Exp2	-1.4037182	Pre Graft TA	9
Hoxc13	ENSMUSG00000001655	Pre_Graft_2_TA_Exp2	-0.2517151	Pre Graft TA	9
Hoxc4	ENSMUSG00000075394	Pre_Graft_2_TA_Exp2	-1.4037182	Pre Graft TA	4
Hoxc5	ENSMUSG00000022485	Pre_Graft_2_TA_Exp2	-1.4037182	Pre Graft TA	5
Hoxc6	ENSMUSG00000001661	Pre_Graft_2_TA_Exp2	2.3332474	Pre Graft TA	6
Hoxc8	ENSMUSG00000001657	Pre_Graft_2_TA_Exp2	2.2077165	Pre Graft TA	8
Hoxc9	ENSMUSG00000036139	Pre_Graft_2_TA_Exp2	3.6551754	Pre Graft TA	9
Hoxd1	ENSMUSG00000042448	Pre_Graft_2_TA_Exp2	-1.4037182	Pre Graft TA	1
Hoxd10	ENSMUSG00000050368	Pre_Graft_2_TA_Exp2	-1.4037182	Pre Graft TA	9
Hoxd11	ENSMUSG00000042499	Pre_Graft_2_TA_Exp2	-1.4037182	Pre Graft TA	9
Hoxd12	ENSMUSG00000001823	Pre_Graft_2_TA_Exp2	-1.4037182	Pre Graft TA	9
Hoxd13	ENSMUSG00000001819	Pre_Graft_2_TA_Exp2	-1.4037182	Pre Graft TA	9
Hoxd3	ENSMUSG00000079277	Pre_Graft_2_TA_Exp2	-1.4037182	Pre Graft TA	3
Hoxd4	ENSMUSG00000042464	Pre_Graft_2_TA_Exp2	-1.4037182	Pre Graft TA	4
Hoxd8	ENSMUSG00000027102	Pre_Graft_2_TA_Exp2	1.9182099	Pre Graft TA	8
Hoxd9	ENSMUSG00000043342	Pre_Graft_2_TA_Exp2	-1.4037182	Pre Graft TA	9
Hoxa1	ENSMUSG00000029844	Pre_Graft_6_TA_Exp2	-1.4531696	Pre Graft TA	1
Hoxa10	ENSMUSG00000000938	Pre_Graft_6_TA_Exp2	4.984236	Pre Graft TA	9
Hoxa11	ENSMUSG00000038210	Pre_Graft_6_TA_Exp2	1.5061884	Pre Graft TA	9
Hoxa13	ENSMUSG00000038203	Pre_Graft_6_TA_Exp2	0.283796	Pre Graft TA	9
Hoxa2	ENSMUSG00000014704	Pre_Graft_6_TA_Exp2	-1.4531696	Pre Graft TA	2
Hoxa3	ENSMUSG00000079560	Pre_Graft_6_TA_Exp2	2.158265	Pre Graft TA	3
Hoxa4	ENSMUSG00000000942	Pre_Graft_6_TA_Exp2	-1.4531696	Pre Graft TA	4
Hoxa5	ENSMUSG00000038253	Pre_Graft_6_TA_Exp2	1.5061884	Pre Graft TA	5
Hoxa6	ENSMUSG00000043219	Pre_Graft_6_TA_Exp2	-1.4531696	Pre Graft TA	6
Hoxa7	ENSMUSG00000038236	Pre_Graft_6_TA_Exp2	3.7432275	Pre Graft TA	7
Hoxa9	ENSMUSG00000038227	Pre_Graft_6_TA_Exp2	1.5061884	Pre Graft TA	9
Hoxb1	ENSMUSG00000018973	Pre_Graft_6_TA_Exp2	-1.4531696	Pre Graft TA	1
Hoxb13	ENSMUSG00000049604	Pre_Graft_6_TA_Exp2	-1.4531696	Pre Graft TA	9
Hoxb2	ENSMUSG00000075588	Pre_Graft_6_TA_Exp2	1.8687584	Pre Graft TA	2
Hoxb3	ENSMUSG00000048763	Pre_Graft_6_TA_Exp2	-1.4531696	Pre Graft TA	3
Hoxb4	ENSMUSG00000038692	Pre_Graft_6_TA_Exp2	2.605724	Pre Graft TA	4
Hoxb5	ENSMUSG00000038700	Pre_Graft_6_TA_Exp2	-1.4531696	Pre Graft TA	5
Hoxb6	ENSMUSG00000000690	Pre_Graft_6_TA_Exp2	-1.4531696	Pre Graft TA	6
Hoxb7	ENSMUSG00000038721	Pre_Graft_6_TA_Exp2	-0.3011666	Pre Graft TA	7
Hoxb8	ENSMUSG00000056648	Pre_Graft_6_TA_Exp2	-1.4531696	Pre Graft TA	8
Hoxb9	ENSMUSG00000020875	Pre_Graft_6_TA_Exp2	2.605724	Pre Graft TA	9
Hoxc10	ENSMUSG00000022484	Pre_Graft_6_TA_Exp2	5.581476	Pre Graft TA	9
Hoxc11	ENSMUSG00000001656	Pre_Graft_6_TA_Exp2	2.0207615	Pre Graft TA	9
Hoxc12	ENSMUSG00000050328	Pre_Graft_6_TA_Exp2	-1.4531696	Pre Graft TA	9
Hoxc13	ENSMUSG00000001655	Pre_Graft_6_TA_Exp2	-1.4531696	Pre Graft TA	9
Hoxc4	ENSMUSG00000075394	Pre_Graft_6_TA_Exp2	0.6988334	Pre Graft TA	4
Hoxc5	ENSMUSG00000022485	Pre_Graft_6_TA_Exp2	2.158265	Pre Graft TA	5
Hoxc6	ENSMUSG00000001661	Pre_Graft_6_TA_Exp2	-1.4531696	Pre Graft TA	6
Hoxc8	ENSMUSG00000001657	Pre_Graft_6_TA_Exp2	0.6988334	Pre Graft TA	8
Hoxc9	ENSMUSG00000036139	Pre_Graft_6_TA_Exp2	4.125098	Pre Graft TA	9
Hoxd1	ENSMUSG00000042448	Pre_Graft_6_TA_Exp2	-1.4531696	Pre Graft TA	1
Hoxd10	ENSMUSG00000050368	Pre_Graft_6_TA_Exp2	-1.4531696	Pre Graft TA	9
Hoxd11	ENSMUSG00000042499	Pre_Graft_6_TA_Exp2	-1.4531696	Pre Graft TA	9
Hoxd12	ENSMUSG00000001823	Pre_Graft_6_TA_Exp2	-1.4531696	Pre Graft TA	9
Hoxd13	ENSMUSG00000001819	Pre_Graft_6_TA_Exp2	-1.4531696	Pre Graft TA	9
Hoxd3	ENSMUSG00000079277	Pre_Graft_6_TA_Exp2	1.8687584	Pre Graft TA	3
Hoxd4	ENSMUSG00000042464	Pre_Graft_6_TA_Exp2	-1.4531696	Pre Graft TA	4
Hoxd8	ENSMUSG00000027102	Pre_Graft_6_TA_Exp2	2.3992732	Pre Graft TA	8
Hoxd9	ENSMUSG00000043342	Pre_Graft_6_TA_Exp2	-1.4531696	Pre Graft TA	9
Hoxa1	ENSMUSG00000029844	Pre_Graft_4_TA_Exp1	-0.534055	Pre Graft TA	1
Hoxa10	ENSMUSG00000000938	Pre_Graft_4_TA_Exp1	5.044213	Pre Graft TA	9
Hoxa11	ENSMUSG00000038210	Pre_Graft_4_TA_Exp1	2.9398763	Pre Graft TA	9
Hoxa13	ENSMUSG00000038203	Pre_Graft_4_TA_Exp1	-0.534055	Pre Graft TA	9
Hoxa2	ENSMUSG00000014704	Pre_Graft_4_TA_Exp1	1.2029105	Pre Graft TA	2
Hoxa3	ENSMUSG00000079560	Pre_Graft_4_TA_Exp1	2.787873	Pre Graft TA	3
Hoxa4	ENSMUSG00000000942	Pre_Graft_4_TA_Exp1	-0.534055	Pre Graft TA	4
Hoxa5	ENSMUSG00000038253	Pre_Graft_4_TA_Exp1	1.9398762	Pre Graft TA	5
Hoxa6	ENSMUSG00000043219	Pre_Graft_4_TA_Exp1	2.2029107	Pre Graft TA	6
Hoxa7	ENSMUSG00000038236	Pre_Graft_4_TA_Exp1	3.9398763	Pre Graft TA	7
Hoxa9	ENSMUSG00000038227	Pre_Graft_4_TA_Exp1	3.3183877	Pre Graft TA	9
Hoxb1	ENSMUSG00000018973	Pre_Graft_4_TA_Exp1	-0.534055	Pre Graft TA	1
Hoxb13	ENSMUSG00000049604	Pre_Graft_4_TA_Exp1	-0.534055	Pre Graft TA	9
Hoxb2	ENSMUSG00000075588	Pre_Graft_4_TA_Exp1	-0.534055	Pre Graft TA	2
Hoxb3	ENSMUSG00000048763	Pre_Graft_4_TA_Exp1	-0.534055	Pre Graft TA	3
Hoxb4	ENSMUSG00000038692	Pre_Graft_4_TA_Exp1	-0.534055	Pre Graft TA	4
Hoxb5	ENSMUSG00000038700	Pre_Graft_4_TA_Exp1	-0.534055	Pre Graft TA	5
Hoxb6	ENSMUSG00000000690	Pre_Graft_4_TA_Exp1	-0.534055	Pre Graft TA	6
Hoxb7	ENSMUSG00000038721	Pre_Graft_4_TA_Exp1	0.61794806	Pre Graft TA	7
Hoxb8	ENSMUSG00000056648	Pre_Graft_4_TA_Exp1	-0.534055	Pre Graft TA	8
Hoxb9	ENSMUSG00000020875	Pre_Graft_4_TA_Exp1	-0.534055	Pre Graft TA	9
Hoxc10	ENSMUSG00000022484	Pre_Graft_4_TA_Exp1	6.2178607	Pre Graft TA	9
Hoxc11	ENSMUSG00000001656	Pre_Graft_4_TA_Exp1	3.2029107	Pre Graft TA	9
Hoxc12	ENSMUSG00000050328	Pre_Graft_4_TA_Exp1	-0.534055	Pre Graft TA	9
Hoxc13	ENSMUSG00000001655	Pre_Graft_4_TA_Exp1	-0.534055	Pre Graft TA	9
Hoxc4	ENSMUSG00000075394	Pre_Graft_4_TA_Exp1	1.617948	Pre Graft TA	4
Hoxc5	ENSMUSG00000022485	Pre_Graft_4_TA_Exp1	3.9398763	Pre Graft TA	5
Hoxc6	ENSMUSG00000001661	Pre_Graft_4_TA_Exp1	3.0773797	Pre Graft TA	6
Hoxc8	ENSMUSG00000001657	Pre_Graft_4_TA_Exp1	3.3183877	Pre Graft TA	8
Hoxc9	ENSMUSG00000036139	Pre_Graft_4_TA_Exp1	5.232658	Pre Graft TA	9
Hoxd1	ENSMUSG00000042448	Pre_Graft_4_TA_Exp1	-0.534055	Pre Graft TA	1
Hoxd10	ENSMUSG00000050368	Pre_Graft_4_TA_Exp1	-0.534055	Pre Graft TA	9
Hoxd11	ENSMUSG00000042499	Pre_Graft_4_TA_Exp1	-0.534055	Pre Graft TA	9
Hoxd12	ENSMUSG00000001823	Pre_Graft_4_TA_Exp1	-0.534055	Pre Graft TA	9
Hoxd13	ENSMUSG00000001819	Pre_Graft_4_TA_Exp1	-0.534055	Pre Graft TA	9
Hoxd3	ENSMUSG00000079277	Pre_Graft_4_TA_Exp1	-0.534055	Pre Graft TA	3
Hoxd4	ENSMUSG00000042464	Pre_Graft_4_TA_Exp1	-0.534055	Pre Graft TA	4
Hoxd8	ENSMUSG00000027102	Pre_Graft_4_TA_Exp1	1.9398762	Pre Graft TA	8
Hoxd9	ENSMUSG00000043342	Pre_Graft_4_TA_Exp1	-0.534055	Pre Graft TA	9
Hoxa1	ENSMUSG00000029844	Pre_Graft_3_TA_Exp2	-1.1402664	Pre Graft TA	1
Hoxa10	ENSMUSG00000000938	Pre_Graft_3_TA_Exp2	4.1410193	Pre Graft TA	9
Hoxa11	ENSMUSG00000038210	Pre_Graft_3_TA_Exp2	3.3336647	Pre Graft TA	9
Hoxa13	ENSMUSG00000038203	Pre_Graft_3_TA_Exp2	-1.1402664	Pre Graft TA	9
Hoxa2	ENSMUSG00000014704	Pre_Graft_3_TA_Exp2	-1.1402664	Pre Graft TA	2
Hoxa3	ENSMUSG00000079560	Pre_Graft_3_TA_Exp2	-1.1402664	Pre Graft TA	3
Hoxa4	ENSMUSG00000000942	Pre_Graft_3_TA_Exp2	-1.1402664	Pre Graft TA	4
Hoxa5	ENSMUSG00000038253	Pre_Graft_3_TA_Exp2	-1.1402664	Pre Graft TA	5
Hoxa6	ENSMUSG00000043219	Pre_Graft_3_TA_Exp2	-1.1402664	Pre Graft TA	6
Hoxa7	ENSMUSG00000038236	Pre_Graft_3_TA_Exp2	3.0991995	Pre Graft TA	7
Hoxa9	ENSMUSG00000038227	Pre_Graft_3_TA_Exp2	4.942474	Pre Graft TA	9
Hoxb1	ENSMUSG00000018973	Pre_Graft_3_TA_Exp2	-1.1402664	Pre Graft TA	1
Hoxb13	ENSMUSG00000049604	Pre_Graft_3_TA_Exp2	-1.1402664	Pre Graft TA	9
Hoxb2	ENSMUSG00000075588	Pre_Graft_3_TA_Exp2	-1.1402664	Pre Graft TA	2
Hoxb3	ENSMUSG00000048763	Pre_Graft_3_TA_Exp2	-1.1402664	Pre Graft TA	3
Hoxb4	ENSMUSG00000038692	Pre_Graft_3_TA_Exp2	-1.1402664	Pre Graft TA	4
Hoxb5	ENSMUSG00000038700	Pre_Graft_3_TA_Exp2	-1.1402664	Pre Graft TA	5
Hoxb6	ENSMUSG00000000690	Pre_Graft_3_TA_Exp2	-1.1402664	Pre Graft TA	6
Hoxb7	ENSMUSG00000038721	Pre_Graft_3_TA_Exp2	-1.1402664	Pre Graft TA	7
Hoxb8	ENSMUSG00000056648	Pre_Graft_3_TA_Exp2	-1.1402664	Pre Graft TA	8
Hoxb9	ENSMUSG00000020875	Pre_Graft_3_TA_Exp2	-1.1402664	Pre Graft TA	9
Hoxc10	ENSMUSG00000022484	Pre_Graft_3_TA_Exp2	6.6116495	Pre Graft TA	9
Hoxc11	ENSMUSG00000001656	Pre_Graft_3_TA_Exp2	1.0117368	Pre Graft TA	9
Hoxc12	ENSMUSG00000050328	Pre_Graft_3_TA_Exp2	-1.1402664	Pre Graft TA	9
Hoxc13	ENSMUSG00000001655	Pre_Graft_3_TA_Exp2	-1.1402664	Pre Graft TA	9
Hoxc4	ENSMUSG00000075394	Pre_Graft_3_TA_Exp2	-1.1402664	Pre Graft TA	4
Hoxc5	ENSMUSG00000022485	Pre_Graft_3_TA_Exp2	0.0117367245	Pre Graft TA	5
Hoxc6	ENSMUSG00000001661	Pre_Graft_3_TA_Exp2	-1.1402664	Pre Graft TA	6
Hoxc8	ENSMUSG00000001657	Pre_Graft_3_TA_Exp2	3.0991995	Pre Graft TA	8
Hoxc9	ENSMUSG00000036139	Pre_Graft_3_TA_Exp2	5.0341043	Pre Graft TA	9
Hoxd1	ENSMUSG00000042448	Pre_Graft_3_TA_Exp2	-1.1402664	Pre Graft TA	1
Hoxd10	ENSMUSG00000050368	Pre_Graft_3_TA_Exp2	-1.1402664	Pre Graft TA	9
Hoxd11	ENSMUSG00000042499	Pre_Graft_3_TA_Exp2	-1.1402664	Pre Graft TA	9
Hoxd12	ENSMUSG00000001823	Pre_Graft_3_TA_Exp2	-1.1402664	Pre Graft TA	9
Hoxd13	ENSMUSG00000001819	Pre_Graft_3_TA_Exp2	-1.1402664	Pre Graft TA	9
Hoxd3	ENSMUSG00000079277	Pre_Graft_3_TA_Exp2	-1.1402664	Pre Graft TA	3
Hoxd4	ENSMUSG00000042464	Pre_Graft_3_TA_Exp2	-1.1402664	Pre Graft TA	4
Hoxd8	ENSMUSG00000027102	Pre_Graft_3_TA_Exp2	-1.1402664	Pre Graft TA	8
Hoxd9	ENSMUSG00000043342	Pre_Graft_3_TA_Exp2	-1.1402664	Pre Graft TA	9
Hoxa1	ENSMUSG00000029844	Pre_Graft_4_TA_Exp2	0.47866547	Pre Graft TA	1
Hoxa10	ENSMUSG00000000938	Pre_Graft_4_TA_Exp2	4.6306686	Pre Graft TA	9
Hoxa11	ENSMUSG00000038210	Pre_Graft_4_TA_Exp2	3.8005936	Pre Graft TA	9
Hoxa13	ENSMUSG00000038203	Pre_Graft_4_TA_Exp2	0.47866547	Pre Graft TA	9
Hoxa2	ENSMUSG00000014704	Pre_Graft_4_TA_Exp2	0.47866547	Pre Graft TA	2
Hoxa3	ENSMUSG00000079560	Pre_Graft_4_TA_Exp2	0.63066864	Pre Graft TA	3
Hoxa4	ENSMUSG00000000942	Pre_Graft_4_TA_Exp2	0.47866547	Pre Graft TA	4
Hoxa5	ENSMUSG00000038253	Pre_Graft_4_TA_Exp2	1.6306686	Pre Graft TA	5
Hoxa6	ENSMUSG00000043219	Pre_Graft_4_TA_Exp2	1.6306686	Pre Graft TA	6
Hoxa7	ENSMUSG00000038236	Pre_Graft_4_TA_Exp2	3.9525967	Pre Graft TA	7
Hoxa9	ENSMUSG00000038227	Pre_Graft_4_TA_Exp2	3.2156312	Pre Graft TA	9
Hoxb1	ENSMUSG00000018973	Pre_Graft_4_TA_Exp2	0.47866547	Pre Graft TA	1
Hoxb13	ENSMUSG00000049604	Pre_Graft_4_TA_Exp2	0.47866547	Pre Graft TA	9
Hoxb2	ENSMUSG00000075588	Pre_Graft_4_TA_Exp2	0.47866547	Pre Graft TA	2
Hoxb3	ENSMUSG00000048763	Pre_Graft_4_TA_Exp2	0.47866547	Pre Graft TA	3
Hoxb4	ENSMUSG00000038692	Pre_Graft_4_TA_Exp2	0.47866547	Pre Graft TA	4
Hoxb5	ENSMUSG00000038700	Pre_Graft_4_TA_Exp2	0.47866547	Pre Graft TA	5
Hoxb6	ENSMUSG00000000690	Pre_Graft_4_TA_Exp2	0.47866547	Pre Graft TA	6
Hoxb7	ENSMUSG00000038721	Pre_Graft_4_TA_Exp2	0.47866547	Pre Graft TA	7
Hoxb8	ENSMUSG00000056648	Pre_Graft_4_TA_Exp2	0.47866547	Pre Graft TA	8
Hoxb9	ENSMUSG00000020875	Pre_Graft_4_TA_Exp2	0.47866547	Pre Graft TA	9
Hoxc10	ENSMUSG00000022484	Pre_Graft_4_TA_Exp2	5.9525967	Pre Graft TA	9
Hoxc11	ENSMUSG00000001656	Pre_Graft_4_TA_Exp2	4.215631	Pre Graft TA	9
Hoxc12	ENSMUSG00000050328	Pre_Graft_4_TA_Exp2	0.47866547	Pre Graft TA	9
Hoxc13	ENSMUSG00000001655	Pre_Graft_4_TA_Exp2	0.47866547	Pre Graft TA	9
Hoxc4	ENSMUSG00000075394	Pre_Graft_4_TA_Exp2	2.6306686	Pre Graft TA	4
Hoxc5	ENSMUSG00000022485	Pre_Graft_4_TA_Exp2	0.47866547	Pre Graft TA	5
Hoxc6	ENSMUSG00000001661	Pre_Graft_4_TA_Exp2	3.4380236	Pre Graft TA	6
Hoxc8	ENSMUSG00000001657	Pre_Graft_4_TA_Exp2	0.47866547	Pre Graft TA	8
Hoxc9	ENSMUSG00000036139	Pre_Graft_4_TA_Exp2	5.1542306	Pre Graft TA	9
Hoxd1	ENSMUSG00000042448	Pre_Graft_4_TA_Exp2	0.47866547	Pre Graft TA	1
Hoxd10	ENSMUSG00000050368	Pre_Graft_4_TA_Exp2	0.47866547	Pre Graft TA	9
Hoxd11	ENSMUSG00000042499	Pre_Graft_4_TA_Exp2	0.47866547	Pre Graft TA	9
Hoxd12	ENSMUSG00000001823	Pre_Graft_4_TA_Exp2	0.47866547	Pre Graft TA	9
Hoxd13	ENSMUSG00000001819	Pre_Graft_4_TA_Exp2	0.47866547	Pre Graft TA	9
Hoxd3	ENSMUSG00000079277	Pre_Graft_4_TA_Exp2	0.47866547	Pre Graft TA	3
Hoxd4	ENSMUSG00000042464	Pre_Graft_4_TA_Exp2	0.47866547	Pre Graft TA	4
Hoxd8	ENSMUSG00000027102	Pre_Graft_4_TA_Exp2	0.47866547	Pre Graft TA	8
Hoxd9	ENSMUSG00000043342	Pre_Graft_4_TA_Exp2	0.63066864	Pre Graft TA	9
